# Supplementary material for: The Assembly of a High-Efficiency Tris-benzotriazolate-Based Metal–Organic Framework Solid-State Electrolyte
Source: ACS Cent Sci. 2025 Jun 27;11(7):1199–206. doi: 10.1021/acscentsci.5c00567 (PMC12291110; doi:10.1021/acscentsci.5c00567)
Supplement: Supplementary file 2 [file oc5c00567_si_002.cif]

####################################################################### 
# 
# This file contains crystal structure data downloaded from the 
# Cambridge Structural Database (CSD) hosted by the Cambridge 
# Crystallographic Data Centre (CCDC).
# 
# Full information about CCDC data access policies and citation 
# guidelines are available at http://www.ccdc.cam.ac.uk/access/V1 
# 
# Audit and citation data items may have been added by the CCDC. 
# Please retain this information to preserve the provenance of 
# this file and to allow appropriate attribution of the data. 
# 
#######################################################################

data_cu-ttbt
_database_code_depnum_ccdc_archive 'CCDC 2387812'
loop_
_audit_author_name
_audit_author_address
'Shitao Wu'
;SHTU
China
;
_audit_update_record             
;
2024-09-29 deposited with the CCDC.	2024-10-30 downloaded from the CCDC.
;
_audit_creation_date             2024-09-29
_audit_creation_method           
;
Olex2 1.5
(compiled 2024.02.16 svn.r378c4104 for OlexSys, GUI svn.r6928)
;
_shelx_SHELXL_version_number     2018/3
loop_
_audit_author_email
''

_audit_contact_author_address    ?
_audit_contact_author_email      ?
_audit_contact_author_phone      ?
_publ_contact_author_id_orcid    ?
_publ_section_references         
;
Dolomanov, O.V., Bourhis, L.J., Gildea, R.J, Howard, J.A.K. & Puschmann, H.
 (2009), J. Appl. Cryst. 42, 339-341.

Sheldrick, G.M. (2008). Acta Cryst. A64, 112-122.

Sheldrick, G.M. (2015). Acta Cryst. A71, 3-8.
;
_chemical_name_common            ?
_chemical_name_systematic        CuTTBT
_chemical_formula_moiety         'C27 H19 Cu2 N9'
_chemical_formula_sum            'C27 H19 Cu2 N9'
_chemical_formula_weight         596.60
_chemical_melting_point          ?
loop_
_atom_type_symbol
_atom_type_description
_atom_type_scat_dispersion_real
_atom_type_scat_dispersion_imag
_atom_type_scat_source
C C 0.0000 0.0000 'International Tables Vol C Tables 4.2.6.8 and 6.1.1.4'
H H 0.0000 0.0000 'International Tables Vol C Tables 4.2.6.8 and 6.1.1.4'
Cu Cu 0.0000 0.0000 'International Tables Vol C Tables 4.2.6.8 and 6.1.1.4'
N N 0.0000 0.0000 'International Tables Vol C Tables 4.2.6.8 and 6.1.1.4'

_shelx_space_group_comment       
;
The symmetry employed for this shelxl refinement is uniquely defined
by the following loop, which should always be used as a source of
symmetry information in preference to the above space-group names.
They are only intended as comments.
;
_space_group_crystal_system      triclinic
_space_group_IT_number           2
_space_group_name_H-M_alt        'P -1'
_space_group_name_Hall           '-P 1'
loop_
_space_group_symop_operation_xyz
'x, y, z'
'-x, -y, -z'

_cell_length_a                   11.240
_cell_length_b                   15.160
_cell_length_c                   15.490
_cell_angle_alpha                106.91
_cell_angle_beta                 109.70
_cell_angle_gamma                107.40
_cell_volume                     2134.0
_cell_formula_units_Z            2
_cell_measurement_reflns_used    3818
_cell_measurement_temperature    293(2)
_cell_measurement_theta_max      0.719
_cell_measurement_theta_min      0.036
_shelx_estimated_absorpt_T_max   ?
_shelx_estimated_absorpt_T_min   ?
_exptl_absorpt_coefficient_mu    0.000
_exptl_absorpt_correction_T_max  ?
_exptl_absorpt_correction_T_min  ?
_exptl_absorpt_correction_type   ?
_exptl_absorpt_process_details   ?
_exptl_absorpt_special_details   ?
_exptl_crystal_colour            'dull light white'
_exptl_crystal_colour_lustre     dull
_exptl_crystal_colour_modifier   light
_exptl_crystal_colour_primary    white
_exptl_crystal_density_diffrn    0.928
_exptl_crystal_density_meas      ?
_exptl_crystal_density_method    ?
_exptl_crystal_description       irregular
_exptl_crystal_F_000             218
_exptl_crystal_preparation       
'Specimen dispersed in ethanol and dropped onto a carbon-film supported copper grid'
_exptl_crystal_recrystallization_method 'details see manuscript'
_exptl_crystal_size_max          1.0
_exptl_crystal_size_mid          0.6
_exptl_crystal_size_min          0.5
_exptl_transmission_factor_max   ?
_exptl_transmission_factor_min   ?
_diffrn_reflns_av_R_equivalents  0.2454
_diffrn_reflns_av_unetI/netI     0.2747
_diffrn_reflns_Laue_measured_fraction_full 0.856
_diffrn_reflns_Laue_measured_fraction_max 0.856
_diffrn_reflns_limit_h_max       11
_diffrn_reflns_limit_h_min       -11
_diffrn_reflns_limit_k_max       14
_diffrn_reflns_limit_k_min       -14
_diffrn_reflns_limit_l_max       15
_diffrn_reflns_limit_l_min       -15
_diffrn_reflns_number            11091
_diffrn_reflns_point_group_measured_fraction_full 0.856
_diffrn_reflns_point_group_measured_fraction_max 0.856
_diffrn_reflns_theta_full        0.717
_diffrn_reflns_theta_max         0.717
_diffrn_reflns_theta_min         0.055
_diffrn_ambient_temperature      293
_diffrn_detector_area_resol_mean ?
_diffrn_measured_fraction_theta_full 0.856
_diffrn_measured_fraction_theta_max 0.856
_diffrn_measurement_device_type  'F200 Transmission electron microscope'
_diffrn_measurement_method       cRED
_diffrn_radiation_type           Electron
_diffrn_radiation_wavelength     0.02508
_diffrn_source                   electron
_diffrn_special_details          no
_reflns_Friedel_coverage         0.000
_reflns_Friedel_fraction_full    .
_reflns_Friedel_fraction_max     .
_reflns_number_gt                2106
_reflns_number_total             3818
_reflns_special_details          
;
 Reflections were merged by SHELXL according to the crystal
 class for the calculation of statistics and refinement.
 
 Structure factors included contributions from the .fab file.
 
 _reflns_Friedel_fraction is defined as the number of unique
 Friedel pairs measured divided by the number that would be
 possible theoretically, ignoring centric projections and
 systematic absences.
;
_reflns_threshold_expression     'I > 2\s(I)'
_computing_cell_refinement       ?
_computing_data_collection       ?
_computing_data_reduction        ?
_computing_molecular_graphics    'Olex2 1.5 (Dolomanov et al., 2009)'
_computing_publication_material  'Olex2 1.5 (Dolomanov et al., 2009)'
_computing_structure_refinement  'XL  (Sheldrick, 2008)'
_computing_structure_solution    'SHELXT 2014/5 (Sheldrick, 2014)'
_refine_diff_density_max         0.145
_refine_diff_density_min         -0.133
_refine_diff_density_rms         0.026
_refine_ls_extinction_coef       .
_refine_ls_extinction_method     none
_refine_ls_goodness_of_fit_ref   1.147
_refine_ls_hydrogen_treatment    constr
_refine_ls_matrix_type           full
_refine_ls_number_parameters     240
_refine_ls_number_reflns         3818
_refine_ls_number_restraints     218
_refine_ls_R_factor_all          0.1979
_refine_ls_R_factor_gt           0.1558
_refine_ls_restrained_S_all      1.129
_refine_ls_shift/su_max          0.000
_refine_ls_shift/su_mean         0.000
_refine_ls_structure_factor_coef Fsqd
_refine_ls_weighting_details     
'w=1/[\s^2^(Fo^2^)+(0.2000P)^2^] where P=(Fo^2^+2Fc^2^)/3'
_refine_ls_weighting_scheme      calc
_refine_ls_wR_factor_gt          0.3853
_refine_ls_wR_factor_ref         0.4139
_refine_special_details          no
_olex2_refinement_description    
;
1. Fixed Uiso
 At 1.2 times of:
  All C(H) groups, All N(H) groups
 At 1.5 times of:
  All C(H,H,H) groups
2. Restrained distances
 C012-C00G
 1.51 with sigma of 0.02
 C00U-C011
 1.51 with sigma of 0.02
 C00P-C00L
 1.51 with sigma of 0.02
 C00H-C007 \\sim C00I-C00F \\sim C00K-C00E \\sim C011-C00U \\sim C012-C00G
\\sim C00P-C00L
 with sigma of 0.02
3. Rigid bond restraints
 N00S, N00Y, N00Q
 with sigma for 1-2 distances of 0.01 and sigma for 1-3 distances of 0.01
 C00L, C00P
 with sigma for 1-2 distances of 0.01 and sigma for 1-3 distances of 0.01
 C012, C00G
 with sigma for 1-2 distances of 0.01 and sigma for 1-3 distances of 0.01
 C010, C00O
 with sigma for 1-2 distances of 0.01 and sigma for 1-3 distances of 0.01
 C00X, C00P, C00V, C00W, C00O, C010
 with sigma for 1-2 distances of 0.01 and sigma for 1-3 distances of 0.01
 N009, N003, N008
 with sigma for 1-2 distances of 0.01 and sigma for 1-3 distances of 0.01
4. Uiso/Uaniso restraints and constraints
C00A \\sim C00R \\sim C00Z \\sim C00H \\sim C00J \\sim C00D: within 2A with
sigma of 0.04 and sigma for terminal atoms of 0.08 within 2A
C004 \\sim C00C \\sim C00T \\sim C00N \\sim C00K \\sim C00M: within 2A with
sigma of 0.04 and sigma for terminal atoms of 0.08 within 2A
N00Y \\sim N00Q \\sim N00S: within 2A with sigma of 0.04 and sigma for terminal
atoms of 0.08 within 2A
C00L \\sim C00P: within 2A with sigma of 0.04 and sigma for terminal atoms of
0.08 within 2A
C00G \\sim C012: within 2A with sigma of 0.04 and sigma for terminal atoms of
0.08 within 2A
C00O \\sim C010: within 2A with sigma of 0.04 and sigma for terminal atoms of
0.08 within 2A
C00V \\sim C00W \\sim C00O \\sim C010 \\sim C00X \\sim C00P: within 2A with
sigma of 0.04 and sigma for terminal atoms of 0.08 within 2A
N009 \\sim N003 \\sim N008: within 2A with sigma of 0.04 and sigma for terminal
atoms of 0.08 within 2A
Uanis(C004) \\sim Ueq: with sigma of 0.1 and sigma for terminal atoms of 0.2
Uanis(C00H) \\sim Ueq: with sigma of 0.1 and sigma for terminal atoms of 0.2
Uanis(C00P) \\sim Ueq, Uanis(C00F) \\sim Ueq: with sigma of 0.1 and sigma for
terminal atoms of 0.2
Uanis(N00Q) \\sim Ueq: with sigma of 0.1 and sigma for terminal atoms of 0.2
Uanis(N009) \\sim Ueq: with sigma of 0.1 and sigma for terminal atoms of 0.2
Uanis(C004) = Uanis(C00C) = Uanis(C00T) = Uanis(C00N) = Uanis(C00K) =
Uanis(C00M)
Uanis(C00A) = Uanis(C00R) = Uanis(C00Z) = Uanis(C00H) = Uanis(C00J) =
Uanis(C00D)
5.a Aromatic/amide H refined with riding coordinates:
 C00T(H00T), C00N(H00N), C00M(H00M), C00R(H00R), C00Z(H00Z), C00J(H00J),
 C00V(H00V), C00X(H00X), C010(H010), N00Y(H00Y)
5.b Fitted hexagon refined as free rotating group:
 C004(C00C,C00T,C00N,C00K,C00M), C007(C00F,C00E,C00U,C00L,C00G), C00A(C00R,
 C00Z,C00H,C00J,C00D), C00O(C00W,C00V,C00P,C00X,C010)
5.c Idealised Me refined as rotating group:
 C00I(H00A,H00B,H00C), C011(H01A,H01B,H01C), C012(H01D,H01E,H01F)
;
_atom_sites_solution_hydrogens   geom
_atom_sites_solution_primary     dual
_atom_sites_solution_secondary   ?
loop_
_atom_site_label
_atom_site_type_symbol
_atom_site_fract_x
_atom_site_fract_y
_atom_site_fract_z
_atom_site_U_iso_or_equiv
_atom_site_adp_type
_atom_site_occupancy
_atom_site_site_symmetry_order
_atom_site_calc_flag
_atom_site_refinement_flags_posn
_atom_site_refinement_flags_adp
_atom_site_refinement_flags_occupancy
_atom_site_disorder_assembly
_atom_site_disorder_group
Cu01 Cu 0.8134(3) 0.9475(3) 0.9149(2) 0.0660(14) Uani 1 1 d . . . . .
Cu02 Cu 0.6244(4) 0.9498(4) 0.0414(3) 0.0790(16) Uani 1 1 d . . . . .
N003 N 0.4007(9) 0.9947(10) 0.0696(7) 0.080(3) Uani 1 1 d . U . . .
C004 C 0.9459(6) 0.9239(6) 0.7688(3) 0.0743(17) Uani 1 1 d G U . . .
C00C C 1.0785(5) 0.9505(6) 0.7741(3) 0.0743(17) Uani 1 1 d G U . . .
C00T C 1.0918(5) 0.9266(6) 0.6851(4) 0.0743(17) Uani 1 1 d G U . . .
H00T H 1.180627 0.944393 0.688682 0.089 Uiso 1 1 calc R U . . .
C00N C 0.9725(6) 0.8759(6) 0.5909(3) 0.0743(17) Uani 1 1 d G U . . .
H00N H 0.981357 0.859873 0.531401 0.089 Uiso 1 1 calc R U . . .
C00K C 0.8398(5) 0.8493(6) 0.5856(3) 0.0743(17) Uani 1 1 d DG U . . .
C00M C 0.8265(5) 0.8732(6) 0.6745(4) 0.0743(17) Uani 1 1 d G U . . .
H00M H 0.737680 0.855403 0.670978 0.089 Uiso 1 1 calc R U . . .
N005 N 1.0895(8) 0.9949(7) 0.9255(5) 0.055(3) Uani 1 1 d . . . . .
N006 N 0.9564(7) 0.9499(8) 0.8614(5) 0.056(3) Uani 1 1 d . . . . .
C007 C 0.5406(8) 0.7894(6) 0.3363(4) 0.079(4) Uani 1 1 d DG . . . .
C00F C 0.6550(8) 0.8425(4) 0.4332(4) 0.091(4) Uani 1 1 d DG U . . .
C00E C 0.7126(6) 0.7892(6) 0.4799(3) 0.093(5) Uani 1 1 d DG . . . .
C00U C 0.6558(8) 0.6828(6) 0.4297(5) 0.093(4) Uani 1 1 d DG . . . .
C00L C 0.5413(8) 0.6297(4) 0.3327(4) 0.084(4) Uani 1 1 d DG U . . .
C00G C 0.4837(6) 0.6830(6) 0.2861(3) 0.095(4) Uani 1 1 d DG U . . .
N008 N 0.3240(9) 0.9937(10) 0.1198(7) 0.078(4) Uani 1 1 d . U . . .
N009 N 0.4872(9) 0.9523(10) 0.0944(6) 0.084(4) Uani 1 1 d . U . . .
C00A C 0.3640(8) 0.9489(7) 0.1806(5) 0.0837(17) Uani 1 1 d G U . . .
C00R C 0.3204(7) 0.9256(6) 0.2485(5) 0.0837(17) Uani 1 1 d G U . . .
H00R H 0.253188 0.943922 0.259749 0.100 Uiso 1 1 calc R U . . .
C00Z C 0.3774(7) 0.8750(6) 0.2996(5) 0.0837(17) Uani 1 1 d G U . . .
H00Z H 0.348229 0.859396 0.345074 0.100 Uiso 1 1 calc R U . . .
C00H C 0.4779(8) 0.8476(7) 0.2828(6) 0.0837(17) Uani 1 1 d DG U . . .
C00J C 0.5215(7) 0.8709(6) 0.2149(5) 0.0837(17) Uani 1 1 d G U . . .
H00J H 0.588720 0.852598 0.203616 0.100 Uiso 1 1 calc R U . . .
C00D C 0.4645(7) 0.9215(6) 0.1637(5) 0.0837(17) Uani 1 1 d G U . . .
N00B N 1.1674(9) 0.9936(9) 0.8760(6) 0.079(4) Uani 1 1 d . . . . .
C00I C 0.7206(15) 0.9585(10) 0.4836(9) 0.120(5) Uani 1 1 d D . . . .
H00A H 0.687834 0.982639 0.433630 0.180 Uiso 1 1 calc R U . . .
H00B H 0.821258 0.985280 0.513135 0.180 Uiso 1 1 calc R U . . .
H00C H 0.694528 0.981267 0.535945 0.180 Uiso 1 1 calc R U . . .
C00O C 0.3650(9) 0.3002(5) 0.1749(6) 0.103(4) Uani 1 1 d G U . . .
C00W C 0.4757(8) 0.3616(6) 0.1659(5) 0.115(5) Uani 1 1 d G U . . .
C00V C 0.5338(8) 0.4679(6) 0.2174(6) 0.132(5) Uani 1 1 d G U . . .
H00V H 0.607834 0.509019 0.211407 0.158 Uiso 1 1 calc R U . . .
C00P C 0.4813(10) 0.5129(5) 0.2779(6) 0.099(4) Uani 1 1 d DG U . . .
C00X C 0.3706(10) 0.4515(7) 0.2868(6) 0.143(5) Uani 1 1 d G U . . .
H00X H 0.335455 0.481536 0.327305 0.172 Uiso 1 1 calc R U . . .
C010 C 0.3125(9) 0.3451(7) 0.2354(7) 0.131(5) Uani 1 1 d G U . . .
H010 H 0.238440 0.304067 0.241365 0.158 Uiso 1 1 calc R U . . .
N00Q N 0.4164(14) 0.2000(13) 0.0740(10) 0.123(5) Uani 1 1 d . U . . .
N00S N 0.3371(15) 0.1975(12) 0.1130(9) 0.125(5) Uani 1 1 d . U . . .
N00Y N 0.4915(17) 0.2952(16) 0.0987(11) 0.144(6) Uani 1 1 d . U . . .
H00Y H 0.546808 0.313703 0.073519 0.173 Uiso 1 1 calc R U . . .
C011 C 0.7230(17) 0.6297(12) 0.4851(9) 0.128(6) Uani 1 1 d D . . . .
H01A H 0.803688 0.631466 0.475614 0.192 Uiso 1 1 calc R U . . .
H01B H 0.656222 0.559553 0.458325 0.192 Uiso 1 1 calc R U . . .
H01C H 0.751791 0.664202 0.556429 0.192 Uiso 1 1 calc R U . . .
C012 C 0.3554(13) 0.6203(10) 0.1828(7) 0.120(5) Uani 1 1 d D U . . .
H01D H 0.300496 0.657646 0.172589 0.180 Uiso 1 1 calc R U . . .
H01E H 0.299668 0.556332 0.179456 0.180 Uiso 1 1 calc R U . . .
H01F H 0.384539 0.607099 0.130696 0.180 Uiso 1 1 calc R U . . .

loop_
_atom_site_aniso_label
_atom_site_aniso_U_11
_atom_site_aniso_U_22
_atom_site_aniso_U_33
_atom_site_aniso_U_23
_atom_site_aniso_U_13
_atom_site_aniso_U_12
Cu01 0.055(2) 0.114(4) 0.0508(19) 0.043(2) 0.0309(17) 0.051(2)
Cu02 0.064(2) 0.152(5) 0.084(2) 0.088(3) 0.049(2) 0.072(3)
N003 0.051(5) 0.168(11) 0.078(6) 0.082(7) 0.043(5) 0.075(6)
C004 0.070(3) 0.119(5) 0.0433(19) 0.041(2) 0.027(2) 0.046(3)
C00C 0.070(3) 0.119(5) 0.0433(19) 0.041(2) 0.027(2) 0.046(3)
C00T 0.070(3) 0.119(5) 0.0433(19) 0.041(2) 0.027(2) 0.046(3)
C00N 0.070(3) 0.119(5) 0.0433(19) 0.041(2) 0.027(2) 0.046(3)
C00K 0.070(3) 0.119(5) 0.0433(19) 0.041(2) 0.027(2) 0.046(3)
C00M 0.070(3) 0.119(5) 0.0433(19) 0.041(2) 0.027(2) 0.046(3)
N005 0.036(5) 0.092(8) 0.043(4) 0.032(5) 0.029(4) 0.021(5)
N006 0.019(5) 0.112(9) 0.052(5) 0.053(5) 0.013(4) 0.033(5)
C007 0.085(8) 0.102(11) 0.031(5) 0.017(6) 0.023(6) 0.036(8)
C00F 0.066(8) 0.148(15) 0.058(7) 0.073(9) 0.008(7) 0.042(9)
C00E 0.071(8) 0.150(15) 0.036(6) 0.029(8) 0.018(6) 0.041(9)
C00U 0.102(10) 0.128(13) 0.031(6) 0.036(7) 0.010(7) 0.054(10)
C00L 0.134(10) 0.062(8) 0.042(6) 0.023(5) 0.028(7) 0.041(8)
C00G 0.087(8) 0.100(13) 0.068(6) 0.053(8) 0.001(6) 0.029(9)
N008 0.054(5) 0.176(11) 0.092(6) 0.105(7) 0.058(5) 0.084(7)
N009 0.067(6) 0.192(12) 0.062(5) 0.092(7) 0.039(5) 0.094(7)
C00A 0.094(3) 0.147(5) 0.085(3) 0.099(3) 0.061(3) 0.075(3)
C00R 0.094(3) 0.147(5) 0.085(3) 0.099(3) 0.061(3) 0.075(3)
C00Z 0.094(3) 0.147(5) 0.085(3) 0.099(3) 0.061(3) 0.075(3)
C00H 0.094(3) 0.147(5) 0.085(3) 0.099(3) 0.061(3) 0.075(3)
C00J 0.094(3) 0.147(5) 0.085(3) 0.099(3) 0.061(3) 0.075(3)
C00D 0.094(3) 0.147(5) 0.085(3) 0.099(3) 0.061(3) 0.075(3)
N00B 0.062(6) 0.165(12) 0.062(5) 0.083(7) 0.049(5) 0.059(7)
C00I 0.107(11) 0.118(15) 0.082(8) 0.049(9) 0.001(9) 0.028(11)
C00O 0.095(8) 0.161(11) 0.092(8) 0.078(8) 0.050(7) 0.072(8)
C00W 0.109(9) 0.132(10) 0.064(6) -0.010(7) 0.064(7) 0.029(8)
C00V 0.143(11) 0.108(10) 0.069(7) -0.017(7) 0.041(8) 0.028(9)
C00P 0.118(9) 0.112(8) 0.059(6) 0.031(6) 0.030(6) 0.060(7)
C00X 0.159(13) 0.143(12) 0.158(12) 0.076(10) 0.095(11) 0.068(11)
C010 0.143(11) 0.161(11) 0.126(10) 0.061(9) 0.109(9) 0.058(10)
N00Q 0.110(10) 0.150(13) 0.119(8) 0.051(9) 0.095(8) 0.029(9)
N00S 0.113(10) 0.118(12) 0.103(8) 0.009(8) 0.064(8) 0.024(9)
N00Y 0.124(11) 0.169(15) 0.125(10) 0.052(11) 0.085(10) 0.028(10)
C011 0.194(15) 0.133(16) 0.082(8) 0.081(10) 0.044(10) 0.091(13)
C012 0.154(12) 0.070(12) 0.078(7) 0.041(7) 0.001(7) 0.031(9)

_geom_special_details            
;
 All esds (except the esd in the dihedral angle between two l.s. planes)
 are estimated using the full covariance matrix.  The cell esds are taken
 into account individually in the estimation of esds in distances, angles
 and torsion angles; correlations between esds in cell parameters are only
 used when they are defined by crystal symmetry.  An approximate (isotropic)
 treatment of cell esds is used for estimating esds involving l.s. planes.
;
loop_
_geom_bond_atom_site_label_1
_geom_bond_atom_site_label_2
_geom_bond_distance
_geom_bond_site_symmetry_2
_geom_bond_publ_flag
Cu01 N005 2.103(7) 2_777 ?
Cu01 N006 2.038(7) . ?
Cu01 N008 2.003(9) 2_676 ?
Cu01 N00S 2.148(17) 2_666 ?
Cu02 N003 2.099(9) 2_675 ?
Cu02 N009 1.981(8) . ?
Cu02 N00B 1.998(9) 2_776 ?
Cu02 N00Q 2.242(17) 2_665 ?
N003 N008 1.341(9) . ?
N003 N009 1.330(12) . ?
C004 C00C 1.3900 . ?
C004 C00M 1.3900 . ?
C004 N006 1.325(7) . ?
C00C C00T 1.3900 . ?
C00C N00B 1.365(9) . ?
C00T H00T 0.9300 . ?
C00T C00N 1.3900 . ?
C00N H00N 0.9300 . ?
C00N C00K 1.3900 . ?
C00K C00M 1.3900 . ?
C00K C00E 1.526(6) . ?
C00M H00M 0.9300 . ?
N005 N006 1.297(10) . ?
N005 N00B 1.345(9) . ?
C007 C00F 1.3900 . ?
C007 C00G 1.3900 . ?
C007 C00H 1.538(6) . ?
C00F C00E 1.3900 . ?
C00F C00I 1.512(12) . ?
C00E C00U 1.3900 . ?
C00U C00L 1.3900 . ?
C00U C011 1.512(9) . ?
C00L C00G 1.3900 . ?
C00L C00P 1.529(8) . ?
C00G C012 1.511(9) . ?
N008 C00A 1.348(9) . ?
N009 C00D 1.356(8) . ?
C00A C00R 1.3900 . ?
C00A C00D 1.3900 . ?
C00R H00R 0.9300 . ?
C00R C00Z 1.3900 . ?
C00Z H00Z 0.9300 . ?
C00Z C00H 1.3900 . ?
C00H C00J 1.3900 . ?
C00J H00J 0.9300 . ?
C00J C00D 1.3900 . ?
C00I H00A 0.9600 . ?
C00I H00B 0.9600 . ?
C00I H00C 0.9600 . ?
C00O C00W 1.3900 . ?
C00O C010 1.3900 . ?
C00O N00S 1.442(16) . ?
C00W C00V 1.3900 . ?
C00W N00Y 1.324(17) . ?
C00V H00V 0.9300 . ?
C00V C00P 1.3900 . ?
C00P C00X 1.3900 . ?
C00X H00X 0.9300 . ?
C00X C010 1.3900 . ?
C010 H010 0.9300 . ?
N00Q N00S 1.231(14) . ?
N00Q N00Y 1.29(2) . ?
N00Y H00Y 0.8600 . ?
C011 H01A 0.9600 . ?
C011 H01B 0.9600 . ?
C011 H01C 0.9600 . ?
C012 H01D 0.9600 . ?
C012 H01E 0.9600 . ?
C012 H01F 0.9600 . ?

loop_
_geom_angle_atom_site_label_1
_geom_angle_atom_site_label_2
_geom_angle_atom_site_label_3
_geom_angle
_geom_angle_site_symmetry_1
_geom_angle_site_symmetry_3
_geom_angle_publ_flag
N005 Cu01 N00S 95.2(4) 2_777 2_666 ?
N006 Cu01 N005 111.1(3) . 2_777 ?
N006 Cu01 N00S 119.1(5) . 2_666 ?
N008 Cu01 N005 105.7(4) 2_676 2_777 ?
N008 Cu01 N006 125.0(3) 2_676 . ?
N008 Cu01 N00S 95.9(6) 2_676 2_666 ?
N003 Cu02 N00Q 89.0(5) 2_675 2_665 ?
N009 Cu02 N003 111.9(3) . 2_675 ?
N009 Cu02 N00B 126.6(4) . 2_776 ?
N009 Cu02 N00Q 118.7(5) . 2_665 ?
N00B Cu02 N003 104.7(4) 2_776 2_675 ?
N00B Cu02 N00Q 99.0(5) 2_776 2_665 ?
N008 N003 Cu02 122.6(6) . 2_675 ?
N009 N003 Cu02 124.7(5) . 2_675 ?
N009 N003 N008 112.6(7) . . ?
C00C C004 C00M 120.0 . . ?
N006 C004 C00C 110.3(5) . . ?
N006 C004 C00M 129.7(4) . . ?
C004 C00C C00T 120.0 . . ?
N00B C00C C004 103.7(4) . . ?
N00B C00C C00T 136.2(4) . . ?
C00C C00T H00T 120.0 . . ?
C00N C00T C00C 120.0 . . ?
C00N C00T H00T 120.0 . . ?
C00T C00N H00N 120.0 . . ?
C00T C00N C00K 120.0 . . ?
C00K C00N H00N 120.0 . . ?
C00N C00K C00E 117.5(4) . . ?
C00M C00K C00N 120.0 . . ?
C00M C00K C00E 122.5(4) . . ?
C004 C00M H00M 120.0 . . ?
C00K C00M C004 120.0 . . ?
C00K C00M H00M 120.0 . . ?
N006 N005 Cu01 128.9(5) . 2_777 ?
N006 N005 N00B 110.7(6) . . ?
N00B N005 Cu01 120.1(5) . 2_777 ?
C004 N006 Cu01 132.9(5) . . ?
N005 N006 Cu01 119.3(5) . . ?
N005 N006 C004 107.2(6) . . ?
C00F C007 C00G 120.0 . . ?
C00F C007 C00H 120.5(6) . . ?
C00G C007 C00H 119.5(6) . . ?
C007 C00F C00I 119.0(6) . . ?
C00E C00F C007 120.0 . . ?
C00E C00F C00I 120.9(7) . . ?
C00F C00E C00K 119.0(6) . . ?
C00F C00E C00U 120.0 . . ?
C00U C00E C00K 120.9(6) . . ?
C00E C00U C00L 120.0 . . ?
C00E C00U C011 117.3(8) . . ?
C00L C00U C011 122.7(8) . . ?
C00U C00L C00P 119.4(6) . . ?
C00G C00L C00U 120.0 . . ?
C00G C00L C00P 120.6(6) . . ?
C007 C00G C012 122.7(7) . . ?
C00L C00G C007 120.0 . . ?
C00L C00G C012 117.3(7) . . ?
N003 N008 Cu01 115.8(5) . 2_676 ?
N003 N008 C00A 105.9(6) . . ?
C00A N008 Cu01 138.3(5) . 2_676 ?
N003 N009 Cu02 123.0(6) . . ?
N003 N009 C00D 105.6(6) . . ?
C00D N009 Cu02 131.2(6) . . ?
N008 C00A C00R 132.2(4) . . ?
N008 C00A C00D 107.8(4) . . ?
C00R C00A C00D 120.0 . . ?
C00A C00R H00R 120.0 . . ?
C00A C00R C00Z 120.0 . . ?
C00Z C00R H00R 120.0 . . ?
C00R C00Z H00Z 120.0 . . ?
C00H C00Z C00R 120.0 . . ?
C00H C00Z H00Z 120.0 . . ?
C00Z C00H C007 121.3(4) . . ?
C00Z C00H C00J 120.0 . . ?
C00J C00H C007 118.7(4) . . ?
C00H C00J H00J 120.0 . . ?
C00H C00J C00D 120.0 . . ?
C00D C00J H00J 120.0 . . ?
N009 C00D C00A 108.1(5) . . ?
N009 C00D C00J 131.9(5) . . ?
C00J C00D C00A 120.0 . . ?
C00C N00B Cu02 133.9(5) . 2_776 ?
N005 N00B Cu02 118.1(5) . 2_776 ?
N005 N00B C00C 108.0(6) . . ?
C00F C00I H00A 109.5 . . ?
C00F C00I H00B 109.5 . . ?
C00F C00I H00C 109.5 . . ?
H00A C00I H00B 109.5 . . ?
H00A C00I H00C 109.5 . . ?
H00B C00I H00C 109.5 . . ?
C00W C00O C010 120.0 . . ?
C00W C00O N00S 103.1(8) . . ?
C010 C00O N00S 136.9(8) . . ?
C00O C00W C00V 120.0 . . ?
N00Y C00W C00O 103.8(9) . . ?
N00Y C00W C00V 136.0(10) . . ?
C00W C00V H00V 120.0 . . ?
C00P C00V C00W 120.0 . . ?
C00P C00V H00V 120.0 . . ?
C00V C00P C00L 120.7(6) . . ?
C00V C00P C00X 120.0 . . ?
C00X C00P C00L 119.3(7) . . ?
C00P C00X H00X 120.0 . . ?
C00P C00X C010 120.0 . . ?
C010 C00X H00X 120.0 . . ?
C00O C010 H010 120.0 . . ?
C00X C010 C00O 120.0 . . ?
C00X C010 H010 120.0 . . ?
N00S N00Q Cu02 117.2(11) . 2_665 ?
N00S N00Q N00Y 107.9(14) . . ?
N00Y N00Q Cu02 133.7(9) . 2_665 ?
C00O N00S Cu01 129.6(8) . 2_666 ?
N00Q N00S Cu01 120.0(11) . 2_666 ?
N00Q N00S C00O 110.5(13) . . ?
C00W N00Y H00Y 122.9 . . ?
N00Q N00Y C00W 114.1(12) . . ?
N00Q N00Y H00Y 122.9 . . ?
C00U C011 H01A 109.5 . . ?
C00U C011 H01B 109.5 . . ?
C00U C011 H01C 109.5 . . ?
H01A C011 H01B 109.5 . . ?
H01A C011 H01C 109.5 . . ?
H01B C011 H01C 109.5 . . ?
C00G C012 H01D 109.5 . . ?
C00G C012 H01E 109.5 . . ?
C00G C012 H01F 109.5 . . ?
H01D C012 H01E 109.5 . . ?
H01D C012 H01F 109.5 . . ?
H01E C012 H01F 109.5 . . ?

loop_
_geom_torsion_atom_site_label_1
_geom_torsion_atom_site_label_2
_geom_torsion_atom_site_label_3
_geom_torsion_atom_site_label_4
_geom_torsion
_geom_torsion_site_symmetry_1
_geom_torsion_site_symmetry_2
_geom_torsion_site_symmetry_3
_geom_torsion_site_symmetry_4
_geom_torsion_publ_flag
Cu01 N005 N006 Cu01 9.4(13) 2_777 . . . ?
Cu01 N005 N006 C004 -177.8(7) 2_777 . . . ?
Cu01 N005 N00B Cu02 -1.2(11) 2_777 . . 2_776 ?
Cu01 N005 N00B C00C 178.5(7) 2_777 . . . ?
Cu01 N008 C00A C00R -0.5(19) 2_676 . . . ?
Cu01 N008 C00A C00D 177.4(10) 2_676 . . . ?
Cu02 N003 N008 Cu01 -1.7(12) 2_675 . . 2_676 ?
Cu02 N003 N008 C00A 177.2(8) 2_675 . . . ?
Cu02 N003 N009 Cu02 7.6(15) 2_675 . . . ?
Cu02 N003 N009 C00D -176.2(8) 2_675 . . . ?
Cu02 N009 C00D C00A 174.6(8) . . . . ?
Cu02 N009 C00D C00J -5.8(16) . . . . ?
Cu02 N00Q N00S Cu01 8.3(16) 2_665 . . 2_666 ?
Cu02 N00Q N00S C00O -172.5(10) 2_665 . . . ?
Cu02 N00Q N00Y C00W 173.8(10) 2_665 . . . ?
N003 N008 C00A C00R -179.0(7) . . . . ?
N003 N008 C00A C00D -1.1(10) . . . . ?
N003 N009 C00D C00A -1.2(10) . . . . ?
N003 N009 C00D C00J 178.4(8) . . . . ?
C004 C00C C00T C00N 0.0 . . . . ?
C004 C00C N00B Cu02 177.4(9) . . . 2_776 ?
C004 C00C N00B N005 -2.3(9) . . . . ?
C00C C004 C00M C00K 0.0 . . . . ?
C00C C004 N006 Cu01 173.6(7) . . . . ?
C00C C004 N006 N005 2.2(9) . . . . ?
C00C C00T C00N C00K 0.0 . . . . ?
C00T C00C N00B Cu02 0.7(18) . . . 2_776 ?
C00T C00C N00B N005 -179.0(7) . . . . ?
C00T C00N C00K C00M 0.0 . . . . ?
C00T C00N C00K C00E -177.1(8) . . . . ?
C00N C00K C00M C004 0.0 . . . . ?
C00N C00K C00E C00F -93.9(6) . . . . ?
C00N C00K C00E C00U 85.1(6) . . . . ?
C00K C00E C00U C00L -178.9(6) . . . . ?
C00K C00E C00U C011 1.4(9) . . . . ?
C00M C004 C00C C00T 0.0 . . . . ?
C00M C004 C00C N00B -177.3(8) . . . . ?
C00M C004 N006 Cu01 -9.2(14) . . . . ?
C00M C004 N006 N005 179.3(7) . . . . ?
C00M C00K C00E C00F 89.2(7) . . . . ?
C00M C00K C00E C00U -91.9(7) . . . . ?
N006 C004 C00C C00T 177.5(8) . . . . ?
N006 C004 C00C N00B 0.1(8) . . . . ?
N006 C004 C00M C00K -176.9(9) . . . . ?
N006 N005 N00B Cu02 -175.9(8) . . . 2_776 ?
N006 N005 N00B C00C 3.9(12) . . . . ?
C007 C00F C00E C00K 179.0(6) . . . . ?
C007 C00F C00E C00U 0.0 . . . . ?
C007 C00H C00J C00D 178.6(8) . . . . ?
C00F C007 C00G C00L 0.0 . . . . ?
C00F C007 C00G C012 177.1(9) . . . . ?
C00F C007 C00H C00Z -85.5(7) . . . . ?
C00F C007 C00H C00J 95.8(6) . . . . ?
C00F C00E C00U C00L 0.0 . . . . ?
C00F C00E C00U C011 -179.7(8) . . . . ?
C00E C00K C00M C004 176.9(8) . . . . ?
C00E C00U C00L C00G 0.0 . . . . ?
C00E C00U C00L C00P 179.2(7) . . . . ?
C00U C00L C00G C007 0.0 . . . . ?
C00U C00L C00G C012 -177.2(8) . . . . ?
C00U C00L C00P C00V -88.7(6) . . . . ?
C00U C00L C00P C00X 92.9(7) . . . . ?
C00L C00P C00X C010 178.4(7) . . . . ?
C00G C007 C00F C00E 0.0 . . . . ?
C00G C007 C00F C00I 176.2(8) . . . . ?
C00G C007 C00H C00Z 95.8(6) . . . . ?
C00G C007 C00H C00J -82.8(6) . . . . ?
C00G C00L C00P C00V 90.5(7) . . . . ?
C00G C00L C00P C00X -87.9(6) . . . . ?
N008 N003 N009 Cu02 -175.7(8) . . . . ?
N008 N003 N009 C00D 0.5(13) . . . . ?
N008 C00A C00R C00Z 177.7(11) . . . . ?
N008 C00A C00D N009 1.4(9) . . . . ?
N008 C00A C00D C00J -178.2(9) . . . . ?
N009 N003 N008 Cu01 -178.5(9) . . . 2_676 ?
N009 N003 N008 C00A 0.4(13) . . . . ?
C00A C00R C00Z C00H 0.0 . . . . ?
C00R C00A C00D N009 179.6(8) . . . . ?
C00R C00A C00D C00J 0.0 . . . . ?
C00R C00Z C00H C007 -178.6(8) . . . . ?
C00R C00Z C00H C00J 0.0 . . . . ?
C00Z C00H C00J C00D 0.0 . . . . ?
C00H C007 C00F C00E -178.6(6) . . . . ?
C00H C007 C00F C00I -2.4(8) . . . . ?
C00H C007 C00G C00L 178.7(6) . . . . ?
C00H C007 C00G C012 -4.2(9) . . . . ?
C00H C00J C00D N009 -179.5(11) . . . . ?
C00H C00J C00D C00A 0.0 . . . . ?
C00D C00A C00R C00Z 0.0 . . . . ?
N00B C00C C00T C00N 176.3(12) . . . . ?
N00B N005 N006 Cu01 -176.5(7) . . . . ?
N00B N005 N006 C004 -3.7(11) . . . . ?
C00I C00F C00E C00K 2.8(8) . . . . ?
C00I C00F C00E C00U -176.1(8) . . . . ?
C00O C00W C00V C00P 0.0 . . . . ?
C00O C00W N00Y N00Q -7.9(17) . . . . ?
C00W C00O C010 C00X 0.0 . . . . ?
C00W C00O N00S Cu01 178.1(10) . . . 2_666 ?
C00W C00O N00S N00Q -1.0(14) . . . . ?
C00W C00V C00P C00L -178.3(7) . . . . ?
C00W C00V C00P C00X 0.0 . . . . ?
C00V C00W N00Y N00Q 177.3(11) . . . . ?
C00V C00P C00X C010 0.0 . . . . ?
C00P C00L C00G C007 -179.2(7) . . . . ?
C00P C00L C00G C012 3.6(9) . . . . ?
C00P C00X C010 C00O 0.0 . . . . ?
C010 C00O C00W C00V 0.0 . . . . ?
C010 C00O C00W N00Y -175.8(10) . . . . ?
C010 C00O N00S Cu01 -1(2) . . . 2_666 ?
C010 C00O N00S N00Q -180.0(10) . . . . ?
N00S C00O C00W C00V -179.2(9) . . . . ?
N00S C00O C00W N00Y 5.0(12) . . . . ?
N00S C00O C010 C00X 178.8(13) . . . . ?
N00S N00Q N00Y C00W 7(2) . . . . ?
N00Y C00W C00V C00P 174.2(14) . . . . ?
N00Y N00Q N00S Cu01 177.2(12) . . . 2_666 ?
N00Y N00Q N00S C00O -3.6(18) . . . . ?
C011 C00U C00L C00G 179.7(9) . . . . ?
C011 C00U C00L C00P -1.2(9) . . . . ?

_smtbx_masks_special_details     ?
loop_
_smtbx_masks_void_nr
_smtbx_masks_void_average_x
_smtbx_masks_void_average_y
_smtbx_masks_void_average_z
_smtbx_masks_void_volume
_smtbx_masks_void_count_electrons
_smtbx_masks_void_content
1 -0.168 -0.500 -0.626 1174.1 137.2 ?

_smtbx_masks_void_probe_radius   1.2
_smtbx_masks_void_truncation_radius 1.2
_shelx_fab_file                  
;
-11 2 5 -0.2121 0.0000
-11 2 6 0.2169 -0.0000
-11 2 7 -0.2323 0.0000
-11 3 4 -0.6825 0.0000
-11 3 5 -1.3527 0.0000
-11 3 6 -0.4340 0.0000
-11 3 7 0.6560 -0.0000
-11 4 3 0.7884 -0.0000
-11 4 4 1.4607 -0.0000
-11 4 5 0.4302 -0.0000
-11 4 6 0.2208 -0.0000
-11 4 7 0.4935 -0.0000
-11 5 3 -0.2621 -0.0000
-11 5 4 -0.1248 0.0000
-11 5 5 -0.2276 0.0000
-11 5 6 -0.1429 -0.0000
-11 5 7 -0.3838 -0.0000
-11 6 3 0.3936 0.0000
-11 6 4 -0.7032 0.0000
-11 6 5 0.8159 -0.0000
-11 6 6 0.2158 0.0000
-11 7 3 -0.0083 -0.0000
-11 7 4 0.0369 -0.0000
-11 7 5 -0.5917 0.0000
-10 -2 5 0.7673 0.0000
-10 -2 6 0.2651 -0.0000
-10 -2 7 -0.3286 -0.0000
-10 -2 8 -0.6737 0.0000
-10 -2 9 -0.9197 -0.0000
-10 -1 4 -0.2895 -0.0000
-10 -1 5 0.0823 -0.0000
-10 -1 6 -0.0852 -0.0000
-10 -1 7 0.5398 0.0000
-10 -1 8 0.4824 0.0000
-10 -1 9 -0.1982 0.0000
-10 -1 10 -1.3121 0.0000
-10 0 2 -0.1900 0.0000
-10 0 3 -0.6377 -0.0000
-10 0 4 0.6512 0.0000
-10 0 5 -0.0252 0.0000
-10 0 6 -0.3902 0.0000
-10 0 7 0.1941 0.0000
-10 0 8 0.0769 0.0000
-10 0 9 0.0628 -0.0000
-10 0 10 -0.2313 0.0000
-10 0 11 -0.2927 -0.0000
-10 1 1 -0.3506 0.0000
-10 1 2 -0.4176 -0.0000
-10 1 3 0.1195 0.0000
-10 1 4 -0.8359 0.0000
-10 1 5 0.1098 0.0000
-10 1 6 0.7950 -0.0000
-10 1 7 -0.0989 0.0000
-10 1 8 0.3217 -0.0000
-10 1 9 -0.1404 0.0000
-10 1 10 0.4657 -0.0000
-10 1 11 1.2510 0.0000
-10 2 1 0.3013 -0.0000
-10 2 2 -0.2342 -0.0000
-10 2 3 0.9093 -0.0000
-10 2 4 -0.4761 -0.0000
-10 2 5 -0.2736 0.0000
-10 2 6 -0.4710 -0.0000
-10 2 7 -0.9710 -0.0000
-10 2 8 -1.0851 0.0000
-10 2 9 1.1225 0.0000
-10 2 10 -0.2340 0.0000
-10 2 11 -1.0441 0.0000
-10 3 1 -0.3558 -0.0000
-10 3 2 0.1447 -0.0000
-10 3 3 -0.6944 0.0000
-10 3 4 -0.4384 0.0000
-10 3 5 -1.2530 0.0000
-10 3 6 0.5230 0.0000
-10 3 7 -0.5317 0.0000
-10 3 8 0.5395 -0.0000
-10 3 9 -0.1214 0.0000
-10 3 10 0.2664 -0.0000
-10 4 1 1.1279 0.0000
-10 4 2 -0.4159 -0.0000
-10 4 3 -0.7879 -0.0000
-10 4 4 1.4199 0.0000
-10 4 5 0.6064 -0.0000
-10 4 6 0.1827 -0.0000
-10 4 7 1.8194 -0.0000
-10 4 8 0.0233 -0.0000
-10 4 9 0.1271 -0.0000
-10 4 10 -0.5242 -0.0000
-10 5 1 -0.2763 0.0000
-10 5 2 0.5494 0.0000
-10 5 3 -0.1431 -0.0000
-10 5 4 -0.3920 -0.0000
-10 5 5 0.2296 0.0000
-10 5 6 -1.1013 0.0000
-10 5 7 -0.4049 -0.0000
-10 5 8 -0.3109 0.0000
-10 5 9 0.4598 0.0000
-10 5 10 0.2657 0.0000
-10 6 1 0.2317 -0.0000
-10 6 2 0.4524 0.0000
-10 6 3 0.4326 -0.0000
-10 6 4 0.3439 -0.0000
-10 6 5 0.4074 -0.0000
-10 6 6 0.2577 0.0000
-10 6 7 0.3867 -0.0000
-10 6 8 -0.4887 0.0000
-10 6 9 -1.4085 0.0000
-10 7 1 0.5847 -0.0000
-10 7 2 -0.7692 0.0000
-10 7 3 1.3501 -0.0000
-10 7 4 0.1580 0.0000
-10 7 5 0.4482 -0.0000
-10 7 6 -0.4785 0.0000
-10 7 7 0.2197 0.0000
-10 7 8 0.6787 -0.0000
-10 8 1 0.2427 0.0000
-10 8 2 -0.5922 0.0000
-10 8 3 -0.5333 -0.0000
-10 8 4 0.0455 0.0000
-10 8 5 -0.4812 0.0000
-10 8 6 -0.6955 0.0000
-10 8 7 0.1361 0.0000
-10 9 1 0.2385 -0.0000
-10 9 2 0.3553 0.0000
-10 9 3 -0.1368 -0.0000
-10 9 4 0.5254 0.0000
-10 9 5 -0.2185 -0.0000
-10 9 6 0.5367 -0.0000
-10 10 1 -0.6323 -0.0000
-10 10 2 -0.3802 -0.0000
-10 10 3 -0.0131 0.0000
-10 10 4 -0.6277 -0.0000
-9 -4 4 0.2926 0.0000
-9 -4 5 0.3028 0.0000
-9 -4 6 -0.9865 0.0000
-9 -4 7 -0.5247 0.0000
-9 -4 8 -0.7990 -0.0000
-9 -4 9 0.0655 0.0000
-9 -4 10 0.0056 0.0000
-9 -4 11 0.3985 -0.0000
-9 -3 3 0.6389 -0.0000
-9 -3 4 0.3971 -0.0000
-9 -3 5 -0.0979 -0.0000
-9 -3 6 0.4404 0.0000
-9 -3 7 0.3911 -0.0000
-9 -3 8 -0.1192 0.0000
-9 -3 9 0.1748 -0.0000
-9 -3 10 -0.0552 -0.0000
-9 -3 11 0.5860 0.0000
-9 -3 12 -0.1921 0.0000
-9 -2 1 -1.0797 0.0000
-9 -2 2 -0.2233 -0.0000
-9 -2 3 -0.0899 0.0000
-9 -2 4 0.0240 -0.0000
-9 -2 5 -0.1483 0.0000
-9 -2 6 1.0250 -0.0000
-9 -2 7 -0.1102 -0.0000
-9 -2 8 -0.0751 0.0000
-9 -2 9 0.7313 -0.0000
-9 -2 10 -0.2316 0.0000
-9 -2 11 -0.0112 0.0000
-9 -2 12 0.2937 0.0000
-9 -1 1 1.0675 -0.0000
-9 -1 2 -0.6051 -0.0000
-9 -1 3 0.7966 0.0000
-9 -1 4 -1.1430 0.0000
-9 -1 5 0.2657 0.0000
-9 -1 6 -0.5015 0.0000
-9 -1 7 -0.2991 0.0000
-9 -1 8 0.7699 -0.0000
-9 -1 9 -1.2143 0.0000
-9 -1 10 0.5506 -0.0000
-9 -1 11 0.1407 0.0000
-9 -1 12 -0.6875 -0.0000
-9 0 1 -0.5222 -0.0000
-9 0 2 -0.4619 0.0000
-9 0 3 -0.1958 -0.0000
-9 0 4 -0.4977 0.0000
-9 0 5 0.4012 0.0000
-9 0 6 -0.3616 0.0000
-9 0 7 0.1054 0.0000
-9 0 8 -0.7968 0.0000
-9 0 9 0.9239 -0.0000
-9 0 10 -0.5792 0.0000
-9 0 11 -0.2469 -0.0000
-9 0 12 0.1678 -0.0000
-9 1 1 -0.2275 0.0000
-9 1 2 0.5417 -0.0000
-9 1 3 -0.1966 0.0000
-9 1 4 0.1330 0.0000
-9 1 5 -0.2210 -0.0000
-9 1 6 1.1263 -0.0000
-9 1 7 0.3629 0.0000
-9 1 8 0.2698 -0.0000
-9 1 9 -1.2003 0.0000
-9 1 10 -0.6840 0.0000
-9 1 11 0.4123 -0.0000
-9 1 12 -0.4631 0.0000
-9 2 1 -0.1003 -0.0000
-9 2 2 -0.4813 0.0000
-9 2 3 0.8746 0.0000
-9 2 4 -0.1567 0.0000
-9 2 5 0.8368 -0.0000
-9 2 6 -0.7662 0.0000
-9 2 7 -0.7190 0.0000
-9 2 8 -0.3566 -0.0000
-9 2 9 0.8499 -0.0000
-9 2 10 0.4899 -0.0000
-9 2 11 -0.4038 -0.0000
-9 2 12 0.2349 0.0000
-9 3 1 0.5196 -0.0000
-9 3 2 0.2963 -0.0000
-9 3 3 -0.3772 0.0000
-9 3 4 -0.5615 -0.0000
-9 3 5 0.2246 -0.0000
-9 3 6 -0.1916 -0.0000
-9 3 7 0.2274 0.0000
-9 3 8 -0.1796 -0.0000
-9 3 9 -0.8187 0.0000
-9 3 10 -0.2109 0.0000
-9 3 11 -0.1870 0.0000
-9 3 12 0.1980 -0.0000
-9 4 1 0.1614 0.0000
-9 4 2 -0.6110 -0.0000
-9 4 3 -0.5181 0.0000
-9 4 4 0.0016 0.0000
-9 4 5 -1.9813 0.0000
-9 4 6 0.3869 0.0000
-9 4 7 0.3135 -0.0000
-9 4 8 0.0770 -0.0000
-9 4 9 1.0999 -0.0000
-9 4 10 0.9004 -0.0000
-9 4 11 -0.3685 -0.0000
-9 5 1 -0.7830 0.0000
-9 5 2 0.6073 -0.0000
-9 5 3 0.5404 -0.0000
-9 5 4 -0.2176 -0.0000
-9 5 5 -0.2295 0.0000
-9 5 6 -0.1972 0.0000
-9 5 7 -0.0371 0.0000
-9 5 8 -0.3956 -0.0000
-9 5 9 0.5823 -0.0000
-9 5 10 -0.1419 0.0000
-9 5 11 0.0090 0.0000
-9 6 1 0.1215 -0.0000
-9 6 2 0.4492 0.0000
-9 6 3 0.5119 -0.0000
-9 6 4 0.4978 -0.0000
-9 6 5 0.5122 -0.0000
-9 6 6 0.6323 -0.0000
-9 6 7 -0.0054 -0.0000
-9 6 8 1.0431 -0.0000
-9 6 9 -1.0374 0.0000
-9 6 10 0.4056 0.0000
-9 7 1 -0.5570 0.0000
-9 7 2 -0.0968 -0.0000
-9 7 3 -0.1514 0.0000
-9 7 4 0.7657 -0.0000
-9 7 5 0.4840 0.0000
-9 7 6 1.1605 -0.0000
-9 7 7 0.0543 -0.0000
-9 7 8 -0.1901 0.0000
-9 7 9 -0.0316 -0.0000
-9 8 1 0.0990 -0.0000
-9 8 2 -0.0753 -0.0000
-9 8 3 -0.3632 0.0000
-9 8 4 -0.0248 -0.0000
-9 8 5 0.2930 -0.0000
-9 8 6 -0.8738 0.0000
-9 8 7 0.1083 0.0000
-9 8 8 -0.0713 0.0000
-9 8 9 -0.4408 0.0000
-9 9 1 1.1105 -0.0000
-9 9 2 0.3559 0.0000
-9 9 3 -0.0298 -0.0000
-9 9 4 -0.9020 -0.0000
-9 9 5 0.5594 0.0000
-9 9 6 -0.5954 0.0000
-9 9 7 -1.1809 0.0000
-9 10 1 -0.3079 0.0000
-9 10 2 -0.9447 -0.0000
-9 10 3 0.9192 -0.0000
-9 10 4 -0.0584 0.0000
-9 10 5 -0.5548 -0.0000
-9 10 6 0.2838 -0.0000
-9 11 1 -0.1294 0.0000
-9 11 2 0.6491 0.0000
-9 11 3 -0.7955 0.0000
-9 11 4 0.0920 -0.0000
-9 11 5 -0.1249 0.0000
-9 12 1 -0.4189 -0.0000
-9 12 2 -0.2399 -0.0000
-8 -6 4 0.0303 0.0000
-8 -6 5 -0.5299 -0.0000
-8 -6 6 0.7476 0.0000
-8 -6 7 1.1617 0.0000
-8 -6 8 -0.9148 0.0000
-8 -6 9 0.6836 -0.0000
-8 -6 10 0.2353 0.0000
-8 -6 11 -0.2309 0.0000
-8 -5 2 -0.1263 -0.0000
-8 -5 3 0.0221 -0.0000
-8 -5 4 -0.7278 -0.0000
-8 -5 5 0.6736 0.0000
-8 -5 6 0.4911 -0.0000
-8 -5 7 -0.1317 0.0000
-8 -5 8 1.2670 -0.0000
-8 -5 9 0.3858 -0.0000
-8 -5 10 -0.4231 0.0000
-8 -5 11 -0.3507 0.0000
-8 -5 12 -0.4728 0.0000
-8 -4 1 -0.3085 -0.0000
-8 -4 2 0.2562 0.0000
-8 -4 3 -1.2303 -0.0000
-8 -4 4 0.4716 -0.0000
-8 -4 5 0.5486 0.0000
-8 -4 6 -0.9457 -0.0000
-8 -4 7 -1.0400 0.0000
-8 -4 8 0.3887 -0.0000
-8 -4 9 -0.4573 0.0000
-8 -4 10 0.0593 0.0000
-8 -4 11 0.6267 -0.0000
-8 -4 12 0.1609 -0.0000
-8 -4 13 -0.0208 0.0000
-8 -3 1 -0.2155 -0.0000
-8 -3 2 0.2142 -0.0000
-8 -3 3 -0.0183 -0.0000
-8 -3 4 -0.0807 0.0000
-8 -3 5 0.6972 -0.0000
-8 -3 6 -0.4829 0.0000
-8 -3 7 0.3169 0.0000
-8 -3 8 -0.3600 -0.0000
-8 -3 9 0.4088 -0.0000
-8 -3 10 0.0476 -0.0000
-8 -3 11 0.1973 -0.0000
-8 -3 12 -0.4689 0.0000
-8 -3 13 -0.0757 -0.0000
-8 -2 1 -0.4492 0.0000
-8 -2 2 0.6580 0.0000
-8 -2 3 0.1648 -0.0000
-8 -2 4 0.5961 0.0000
-8 -2 5 -0.3301 0.0000
-8 -2 6 0.6171 -0.0000
-8 -2 7 -0.2471 -0.0000
-8 -2 8 -0.9183 0.0000
-8 -2 9 0.6237 -0.0000
-8 -2 10 0.4436 -0.0000
-8 -2 11 -0.5572 0.0000
-8 -2 12 0.2130 0.0000
-8 -2 13 -0.2443 0.0000
-8 -1 1 0.7640 -0.0000
-8 -1 2 0.7933 -0.0000
-8 -1 3 -0.2277 -0.0000
-8 -1 4 0.6524 0.0000
-8 -1 5 -0.0763 -0.0000
-8 -1 6 -0.4098 0.0000
-8 -1 7 0.8574 0.0000
-8 -1 8 0.3529 -0.0000
-8 -1 9 -0.4403 0.0000
-8 -1 10 -0.0607 -0.0000
-8 -1 11 -0.5705 0.0000
-8 -1 12 0.0904 0.0000
-8 -1 13 -0.4318 0.0000
-8 0 1 0.2158 -0.0000
-8 0 2 -1.5228 0.0000
-8 0 3 -0.0157 0.0000
-8 0 4 -0.2504 -0.0000
-8 0 5 -0.0732 0.0000
-8 0 6 -0.7017 0.0000
-8 0 7 -0.4478 0.0000
-8 0 8 -0.0819 0.0000
-8 0 9 0.1381 0.0000
-8 0 10 0.9986 -0.0000
-8 0 11 0.2160 0.0000
-8 0 12 1.1390 -0.0000
-8 0 13 0.6378 -0.0000
-8 1 1 0.2713 0.0000
-8 1 2 -0.1028 -0.0000
-8 1 3 -0.3904 0.0000
-8 1 4 -0.3243 0.0000
-8 1 5 -0.0631 0.0000
-8 1 6 0.2786 -0.0000
-8 1 7 0.9247 -0.0000
-8 1 8 -0.2577 -0.0000
-8 1 9 -0.7682 0.0000
-8 1 10 -1.0924 0.0000
-8 1 11 0.2765 -0.0000
-8 1 12 0.3343 0.0000
-8 1 13 -0.3205 0.0000
-8 2 1 -0.4349 -0.0000
-8 2 2 -0.0439 0.0000
-8 2 3 -0.0334 -0.0000
-8 2 4 -0.0845 0.0000
-8 2 5 0.2183 0.0000
-8 2 6 -0.0669 0.0000
-8 2 7 -1.4722 0.0000
-8 2 8 0.1719 0.0000
-8 2 9 0.0003 -0.0000
-8 2 10 -0.5025 0.0000
-8 2 11 -0.1811 0.0000
-8 2 12 -0.7717 -0.0000
-8 2 13 -0.6583 0.0000
-8 3 1 0.3438 0.0000
-8 3 2 0.0290 0.0000
-8 3 3 0.2043 -0.0000
-8 3 4 -0.3443 -0.0000
-8 3 5 0.7048 0.0000
-8 3 6 0.5940 0.0000
-8 3 7 0.5266 -0.0000
-8 3 8 0.0018 0.0000
-8 3 9 -0.3200 -0.0000
-8 3 10 -0.7499 0.0000
-8 3 11 -1.0800 0.0000
-8 3 12 0.2026 -0.0000
-8 3 13 0.5472 -0.0000
-8 4 1 -0.1345 -0.0000
-8 4 2 -0.1666 -0.0000
-8 4 3 0.9776 0.0000
-8 4 4 -0.6493 0.0000
-8 4 5 0.2469 -0.0000
-8 4 6 -0.9627 -0.0000
-8 4 7 0.8742 0.0000
-8 4 8 -0.2732 -0.0000
-8 4 9 0.4918 -0.0000
-8 4 10 0.9876 -0.0000
-8 4 11 0.4380 -0.0000
-8 4 12 -0.3895 0.0000
-8 5 1 -0.3320 0.0000
-8 5 2 0.0724 0.0000
-8 5 3 0.5739 -0.0000
-8 5 4 -0.3301 0.0000
-8 5 5 -1.0854 0.0000
-8 5 6 -1.0852 0.0000
-8 5 7 0.3548 -0.0000
-8 5 8 -0.6819 -0.0000
-8 5 9 -0.0490 0.0000
-8 5 10 1.0833 0.0000
-8 5 11 0.4431 0.0000
-8 6 1 -0.1405 0.0000
-8 6 2 0.0469 0.0000
-8 6 3 -0.4226 -0.0000
-8 6 4 0.7216 -0.0000
-8 6 5 0.4526 0.0000
-8 6 6 0.7675 0.0000
-8 6 7 0.0927 -0.0000
-8 6 8 -0.4395 -0.0000
-8 6 9 1.1508 -0.0000
-8 6 10 0.4709 0.0000
-8 6 11 0.6386 -0.0000
-8 7 1 0.8854 -0.0000
-8 7 2 -1.0726 0.0000
-8 7 3 -0.2738 0.0000
-8 7 4 -0.5161 -0.0000
-8 7 5 -0.3375 -0.0000
-8 7 6 0.5229 -0.0000
-8 7 7 -0.0018 -0.0000
-8 7 8 1.1235 -0.0000
-8 7 9 -1.4239 0.0000
-8 7 10 -0.6066 0.0000
-8 8 1 0.8292 -0.0000
-8 8 2 0.7566 -0.0000
-8 8 3 0.5527 0.0000
-8 8 4 1.2732 0.0000
-8 8 5 0.1787 -0.0000
-8 8 6 0.0889 -0.0000
-8 8 7 1.0467 -0.0000
-8 8 8 0.5547 0.0000
-8 8 9 0.4508 0.0000
-8 9 1 -0.5225 0.0000
-8 9 2 1.3372 0.0000
-8 9 3 -0.2789 -0.0000
-8 9 4 -1.0170 -0.0000
-8 9 5 0.3774 -0.0000
-8 9 6 -0.0406 0.0000
-8 9 7 -1.4568 0.0000
-8 9 8 -0.7392 0.0000
-8 10 1 -0.2062 0.0000
-8 10 2 -2.1766 -0.0000
-8 10 3 0.8702 -0.0000
-8 10 4 0.2463 -0.0000
-8 10 5 -0.5109 0.0000
-8 10 6 0.3557 -0.0000
-8 10 7 -0.0813 0.0000
-8 11 1 -0.7920 0.0000
-8 11 2 -0.3764 -0.0000
-8 11 3 -0.9370 0.0000
-8 11 4 -0.1019 -0.0000
-8 11 5 -0.9444 0.0000
-8 11 6 -0.0910 0.0000
-8 12 1 -0.5113 0.0000
-8 12 2 0.4483 -0.0000
-8 12 3 1.0559 0.0000
-8 12 4 0.2240 0.0000
-8 13 1 0.5710 -0.0000
-7 -8 6 0.8730 0.0000
-7 -8 7 -0.0044 0.0000
-7 -8 8 0.3524 0.0000
-7 -8 9 0.6468 -0.0000
-7 -8 10 -1.2522 -0.0000
-7 -7 3 0.5676 0.0000
-7 -7 4 -0.5127 0.0000
-7 -7 5 0.2499 0.0000
-7 -7 6 -0.8298 0.0000
-7 -7 7 -0.9644 0.0000
-7 -7 8 0.2939 -0.0000
-7 -7 9 -0.6332 0.0000
-7 -7 10 -0.7817 -0.0000
-7 -7 11 0.4288 0.0000
-7 -7 12 -0.4501 0.0000
-7 -6 1 -0.1014 -0.0000
-7 -6 2 -0.4886 -0.0000
-7 -6 3 -0.3903 0.0000
-7 -6 4 0.6713 0.0000
-7 -6 5 -0.5381 -0.0000
-7 -6 6 -0.5181 0.0000
-7 -6 7 1.1046 0.0000
-7 -6 8 -0.0051 0.0000
-7 -6 9 -0.6868 0.0000
-7 -6 10 0.5384 0.0000
-7 -6 11 -0.3182 -0.0000
-7 -6 12 0.4326 0.0000
-7 -6 13 -0.1394 0.0000
-7 -5 1 0.3899 0.0000
-7 -5 2 0.7997 -0.0000
-7 -5 3 0.4296 -0.0000
-7 -5 4 -0.3442 -0.0000
-7 -5 5 0.0603 -0.0000
-7 -5 6 0.2305 0.0000
-7 -5 7 0.3137 -0.0000
-7 -5 8 0.8978 0.0000
-7 -5 9 0.5004 -0.0000
-7 -5 10 -0.1160 -0.0000
-7 -5 11 -0.7079 -0.0000
-7 -5 12 0.5281 0.0000
-7 -5 13 0.1555 -0.0000
-7 -5 14 0.7925 0.0000
-7 -4 1 0.2532 -0.0000
-7 -4 2 0.0414 0.0000
-7 -4 3 -0.0002 0.0000
-7 -4 4 0.8600 0.0000
-7 -4 5 -0.1072 0.0000
-7 -4 6 0.3227 -0.0000
-7 -4 7 -0.5635 0.0000
-7 -4 8 -0.3291 -0.0000
-7 -4 9 -0.0365 -0.0000
-7 -4 10 0.1153 -0.0000
-7 -4 11 0.4386 0.0000
-7 -4 12 -0.7822 -0.0000
-7 -4 13 0.5625 0.0000
-7 -4 14 0.3438 0.0000
-7 -3 1 -0.7731 -0.0000
-7 -3 2 -0.8974 -0.0000
-7 -3 3 -0.3564 -0.0000
-7 -3 4 -0.9209 0.0000
-7 -3 5 0.0423 0.0000
-7 -3 6 0.4613 -0.0000
-7 -3 7 0.4445 0.0000
-7 -3 8 -1.1983 0.0000
-7 -3 9 1.5577 -0.0000
-7 -3 10 -0.0913 0.0000
-7 -3 11 0.3485 -0.0000
-7 -3 12 0.6247 -0.0000
-7 -3 13 -0.0600 -0.0000
-7 -3 14 -1.4449 0.0000
-7 -2 1 0.2393 -0.0000
-7 -2 2 0.8344 0.0000
-7 -2 3 -0.1399 0.0000
-7 -2 4 -0.7756 -0.0000
-7 -2 5 -0.0603 -0.0000
-7 -2 6 -0.3144 0.0000
-7 -2 7 -0.2466 0.0000
-7 -2 8 -0.1560 0.0000
-7 -2 9 -0.3019 -0.0000
-7 -2 10 -0.4711 -0.0000
-7 -2 11 0.8542 -0.0000
-7 -2 12 -1.3125 0.0000
-7 -2 13 -0.2991 -0.0000
-7 -2 14 -0.1118 -0.0000
-7 -1 1 -0.5807 -0.0000
-7 -1 2 0.7111 -0.0000
-7 -1 3 0.5802 0.0000
-7 -1 4 0.6789 -0.0000
-7 -1 5 -0.1683 0.0000
-7 -1 6 -0.5223 0.0000
-7 -1 7 0.5970 -0.0000
-7 -1 8 0.8502 -0.0000
-7 -1 9 0.7327 0.0000
-7 -1 10 0.7034 0.0000
-7 -1 11 -0.6703 0.0000
-7 -1 12 0.7077 -0.0000
-7 -1 13 0.2161 -0.0000
-7 -1 14 0.1679 0.0000
-7 0 1 0.6032 -0.0000
-7 0 2 -0.1436 0.0000
-7 0 3 -0.3071 -0.0000
-7 0 4 1.5148 -0.0000
-7 0 5 -0.0026 0.0000
-7 0 6 -0.2805 0.0000
-7 0 7 0.3286 0.0000
-7 0 8 -1.0204 0.0000
-7 0 9 -0.1708 -0.0000
-7 0 10 0.0190 -0.0000
-7 0 11 0.9928 -0.0000
-7 0 12 -1.2312 -0.0000
-7 0 13 -0.3822 0.0000
-7 0 14 0.2961 -0.0000
-7 1 1 -0.7021 -0.0000
-7 1 2 -0.7769 0.0000
-7 1 3 -0.7350 0.0000
-7 1 4 -1.6993 -0.0000
-7 1 5 0.3022 -0.0000
-7 1 6 0.2115 0.0000
-7 1 7 -0.7921 -0.0000
-7 1 8 0.0911 -0.0000
-7 1 9 -0.8849 0.0000
-7 1 10 0.0153 0.0000
-7 1 11 0.1786 -0.0000
-7 1 12 1.5183 -0.0000
-7 1 13 0.5860 -0.0000
-7 1 14 0.2577 -0.0000
-7 2 1 -0.2984 0.0000
-7 2 2 0.0959 0.0000
-7 2 3 -0.0056 -0.0000
-7 2 4 -0.5965 0.0000
-7 2 5 1.0107 -0.0000
-7 2 6 0.3744 -0.0000
-7 2 7 -0.3275 -0.0000
-7 2 8 0.1012 0.0000
-7 2 9 -0.7993 0.0000
-7 2 10 -0.2261 -0.0000
-7 2 11 -0.6802 0.0000
-7 2 12 -0.3709 0.0000
-7 2 13 0.3328 0.0000
-7 3 1 -0.0297 -0.0000
-7 3 2 0.9553 -0.0000
-7 3 3 -0.3657 -0.0000
-7 3 4 -0.1016 -0.0000
-7 3 5 -1.8929 0.0000
-7 3 6 1.8224 -0.0000
-7 3 7 -1.2378 0.0000
-7 3 8 0.4333 0.0000
-7 3 9 0.2180 0.0000
-7 3 10 -0.3039 -0.0000
-7 3 11 -2.1500 0.0000
-7 3 12 -0.7548 0.0000
-7 3 13 -0.3292 0.0000
-7 4 1 1.0150 -0.0000
-7 4 2 -0.3952 -0.0000
-7 4 3 0.2265 0.0000
-7 4 4 0.7351 0.0000
-7 4 5 1.3475 -0.0000
-7 4 6 -0.3795 -0.0000
-7 4 7 0.0008 0.0000
-7 4 8 0.9844 0.0000
-7 4 9 0.3847 -0.0000
-7 4 10 0.8010 -0.0000
-7 4 11 0.0549 0.0000
-7 4 12 0.8024 -0.0000
-7 5 1 0.0017 0.0000
-7 5 2 -0.3743 0.0000
-7 5 3 0.8154 -0.0000
-7 5 4 -0.2806 -0.0000
-7 5 5 0.3303 0.0000
-7 5 6 -0.8727 0.0000
-7 5 7 0.1064 0.0000
-7 5 8 1.2143 -0.0000
-7 5 9 -0.7291 0.0000
-7 5 10 0.5455 0.0000
-7 5 11 0.6053 -0.0000
-7 5 12 0.0288 0.0000
-7 6 1 -0.3803 0.0000
-7 6 2 0.5729 0.0000
-7 6 3 -0.2299 0.0000
-7 6 4 -0.2672 -0.0000
-7 6 5 0.0896 0.0000
-7 6 6 -0.3775 0.0000
-7 6 7 0.2915 0.0000
-7 6 8 -1.5604 0.0000
-7 6 9 -0.5112 -0.0000
-7 6 10 -0.0629 -0.0000
-7 6 11 0.7887 0.0000
-7 7 1 -0.4732 -0.0000
-7 7 2 0.2045 0.0000
-7 7 3 -0.1884 0.0000
-7 7 4 0.2879 0.0000
-7 7 5 -0.1620 0.0000
-7 7 6 -0.0218 -0.0000
-7 7 7 0.2562 -0.0000
-7 7 8 0.5188 -0.0000
-7 7 9 0.0928 -0.0000
-7 7 10 -0.1502 -0.0000
-7 8 1 -0.3236 0.0000
-7 8 2 -0.3425 -0.0000
-7 8 3 0.2621 -0.0000
-7 8 4 0.3867 -0.0000
-7 8 5 -0.2431 0.0000
-7 8 6 -0.1023 -0.0000
-7 8 7 0.2274 -0.0000
-7 8 8 0.4244 -0.0000
-7 8 9 -0.0208 -0.0000
-7 8 10 0.0851 0.0000
-7 9 1 0.7956 0.0000
-7 9 2 0.9396 -0.0000
-7 9 3 0.8304 0.0000
-7 9 4 0.0070 -0.0000
-7 9 5 -0.4756 -0.0000
-7 9 6 1.0089 -0.0000
-7 9 7 -0.2349 -0.0000
-7 9 8 -0.2554 0.0000
-7 9 9 0.0429 0.0000
-7 10 1 0.5650 0.0000
-7 10 2 -0.3182 -0.0000
-7 10 3 -0.5239 -0.0000
-7 10 4 -0.6135 0.0000
-7 10 5 -0.0469 -0.0000
-7 10 6 0.0558 0.0000
-7 10 7 -0.9636 0.0000
-7 10 8 0.3106 0.0000
-7 11 1 -0.6690 -0.0000
-7 11 2 -0.2810 0.0000
-7 11 3 -1.4207 0.0000
-7 11 4 -0.2005 0.0000
-7 11 5 -0.8375 0.0000
-7 11 6 -0.4953 -0.0000
-7 12 1 -0.0718 0.0000
-7 12 2 -0.4753 0.0000
-7 12 3 0.5914 -0.0000
-7 12 4 0.9925 0.0000
-7 12 5 0.9979 -0.0000
-7 13 1 0.7094 -0.0000
-7 13 2 -0.5339 -0.0000
-7 13 3 0.2012 0.0000
-6 -9 4 -0.9097 0.0000
-6 -9 5 -0.0959 0.0000
-6 -9 6 -0.3426 0.0000
-6 -9 7 0.5851 -0.0000
-6 -9 8 -1.2036 0.0000
-6 -9 9 -0.3176 -0.0000
-6 -9 10 0.9548 -0.0000
-6 -9 11 0.1236 -0.0000
-6 -8 2 0.0764 0.0000
-6 -8 3 -0.0654 -0.0000
-6 -8 4 0.4671 -0.0000
-6 -8 5 0.2535 -0.0000
-6 -8 6 0.2373 0.0000
-6 -8 7 0.0323 0.0000
-6 -8 8 0.8005 0.0000
-6 -8 9 0.1363 0.0000
-6 -8 10 -0.0365 0.0000
-6 -8 11 0.2567 -0.0000
-6 -8 12 0.3929 0.0000
-6 -8 13 -0.2581 -0.0000
-6 -7 1 -0.0437 0.0000
-6 -7 2 -0.2375 -0.0000
-6 -7 3 -0.8566 0.0000
-6 -7 4 0.3753 0.0000
-6 -7 5 -0.1220 0.0000
-6 -7 6 0.2110 0.0000
-6 -7 7 -0.4448 0.0000
-6 -7 8 0.0591 0.0000
-6 -7 9 0.4685 -0.0000
-6 -7 10 0.0983 -0.0000
-6 -7 11 -0.0676 0.0000
-6 -7 12 0.5575 0.0000
-6 -7 13 0.1464 -0.0000
-6 -6 1 0.9752 0.0000
-6 -6 2 -0.4618 0.0000
-6 -6 3 -0.7088 -0.0000
-6 -6 4 0.6402 0.0000
-6 -6 5 0.2327 -0.0000
-6 -6 6 0.0578 -0.0000
-6 -6 7 0.3337 0.0000
-6 -6 8 0.1823 0.0000
-6 -6 9 0.1903 -0.0000
-6 -6 10 -0.7562 0.0000
-6 -6 11 -0.2150 0.0000
-6 -6 12 -1.0285 0.0000
-6 -6 13 0.3423 0.0000
-6 -6 14 -1.0178 0.0000
-6 -5 1 0.6885 0.0000
-6 -5 2 -0.2541 0.0000
-6 -5 3 1.7751 0.0000
-6 -5 4 -0.4201 0.0000
-6 -5 5 0.2601 0.0000
-6 -5 6 0.2396 -0.0000
-6 -5 7 -0.5405 0.0000
-6 -5 8 -0.0977 0.0000
-6 -5 9 0.5084 0.0000
-6 -5 10 -0.2824 0.0000
-6 -5 11 -1.0517 -0.0000
-6 -5 12 0.2012 -0.0000
-6 -5 13 -0.2455 0.0000
-6 -5 14 -0.1725 0.0000
-6 -4 1 -0.2538 0.0000
-6 -4 2 0.5588 -0.0000
-6 -4 3 -0.3239 0.0000
-6 -4 4 0.5456 -0.0000
-6 -4 5 0.1461 -0.0000
-6 -4 6 0.4416 -0.0000
-6 -4 7 0.2764 0.0000
-6 -4 8 0.4049 -0.0000
-6 -4 9 -1.2679 0.0000
-6 -4 10 0.3643 -0.0000
-6 -4 11 0.1833 -0.0000
-6 -4 12 1.0370 -0.0000
-6 -4 13 0.3087 -0.0000
-6 -4 14 1.6543 -0.0000
-6 -4 15 -0.2923 0.0000
-6 -3 1 -0.4651 0.0000
-6 -3 2 -0.8396 0.0000
-6 -3 3 0.2885 0.0000
-6 -3 4 0.3642 -0.0000
-6 -3 5 -0.4298 -0.0000
-6 -3 6 0.1934 -0.0000
-6 -3 7 0.3635 -0.0000
-6 -3 8 0.0161 0.0000
-6 -3 9 -0.2631 0.0000
-6 -3 10 -0.0132 -0.0000
-6 -3 11 -1.2149 0.0000
-6 -3 12 -0.4552 0.0000
-6 -3 13 -0.5145 0.0000
-6 -3 14 -0.6223 0.0000
-6 -3 15 -0.6583 -0.0000
-6 -2 1 0.4976 0.0000
-6 -2 2 0.2648 0.0000
-6 -2 3 -0.1208 -0.0000
-6 -2 4 -1.6620 0.0000
-6 -2 5 0.2973 0.0000
-6 -2 6 -0.3016 -0.0000
-6 -2 7 -0.6630 0.0000
-6 -2 8 -0.0957 -0.0000
-6 -2 9 0.4102 -0.0000
-6 -2 10 0.7470 -0.0000
-6 -2 11 0.9542 -0.0000
-6 -2 12 -0.1111 0.0000
-6 -2 13 -0.8902 0.0000
-6 -2 14 0.9256 -0.0000
-6 -2 15 -0.0415 0.0000
-6 -1 1 -1.4618 -0.0000
-6 -1 2 -0.0861 -0.0000
-6 -1 3 1.1686 -0.0000
-6 -1 4 0.4396 -0.0000
-6 -1 5 0.7213 -0.0000
-6 -1 6 -0.7868 -0.0000
-6 -1 7 0.7122 -0.0000
-6 -1 8 1.1602 -0.0000
-6 -1 9 0.6255 -0.0000
-6 -1 10 1.1837 -0.0000
-6 -1 11 -0.0909 0.0000
-6 -1 12 0.0347 0.0000
-6 -1 13 1.7037 -0.0000
-6 -1 14 -0.7900 -0.0000
-6 0 1 1.0885 -0.0000
-6 0 2 -0.5095 -0.0000
-6 0 3 0.2380 -0.0000
-6 0 4 0.6918 0.0000
-6 0 5 -0.6247 0.0000
-6 0 6 -1.6060 0.0000
-6 0 7 -0.9445 0.0000
-6 0 8 -1.1757 0.0000
-6 0 9 -1.0693 0.0000
-6 0 10 0.3649 0.0000
-6 0 11 0.0675 -0.0000
-6 0 12 0.2065 0.0000
-6 0 13 -0.9445 -0.0000
-6 0 14 -0.1567 -0.0000
-6 1 1 -1.0291 -0.0000
-6 1 2 1.3356 0.0000
-6 1 3 -0.9893 0.0000
-6 1 4 -1.3561 -0.0000
-6 1 5 2.2613 -0.0000
-6 1 6 0.7809 0.0000
-6 1 7 0.5467 -0.0000
-6 1 8 -1.5373 0.0000
-6 1 9 0.2364 -0.0000
-6 1 10 -2.3518 0.0000
-6 1 11 0.1748 0.0000
-6 1 12 0.6356 -0.0000
-6 1 13 -0.5170 0.0000
-6 1 14 0.1659 0.0000
-6 2 1 0.7119 0.0000
-6 2 2 -1.4358 0.0000
-6 2 3 -0.3736 0.0000
-6 2 4 -0.8311 0.0000
-6 2 5 -1.0524 0.0000
-6 2 6 -0.7171 0.0000
-6 2 7 1.4667 -0.0000
-6 2 8 1.5648 -0.0000
-6 2 9 -0.4732 -0.0000
-6 2 10 0.8502 -0.0000
-6 2 11 0.0111 -0.0000
-6 2 12 0.2575 -0.0000
-6 2 13 0.1280 -0.0000
-6 2 14 -0.0468 0.0000
-6 3 1 -0.3418 0.0000
-6 3 2 0.4545 -0.0000
-6 3 3 1.2941 0.0000
-6 3 4 0.5642 -0.0000
-6 3 5 -1.2800 -0.0000
-6 3 6 -0.3693 0.0000
-6 3 7 -0.1110 -0.0000
-6 3 8 -0.9351 0.0000
-6 3 9 0.6085 -0.0000
-6 3 10 -0.4770 0.0000
-6 3 11 0.2335 -0.0000
-6 3 12 -0.5544 -0.0000
-6 3 13 0.2336 -0.0000
-6 4 1 0.6278 -0.0000
-6 4 2 -0.5924 0.0000
-6 4 3 -0.4399 0.0000
-6 4 4 -0.0672 -0.0000
-6 4 5 -0.4834 0.0000
-6 4 6 1.4093 0.0000
-6 4 7 -0.5415 -0.0000
-6 4 8 -0.3370 0.0000
-6 4 9 0.1850 0.0000
-6 4 10 0.1506 -0.0000
-6 4 11 -0.1213 0.0000
-6 4 12 -0.1197 -0.0000
-6 4 13 0.0947 0.0000
-6 5 1 0.1834 0.0000
-6 5 2 0.2759 -0.0000
-6 5 3 0.6025 -0.0000
-6 5 4 -0.2141 -0.0000
-6 5 5 0.4354 -0.0000
-6 5 6 0.3752 0.0000
-6 5 7 0.1285 -0.0000
-6 5 8 0.6187 -0.0000
-6 5 9 0.7088 0.0000
-6 5 10 1.1933 0.0000
-6 5 11 -0.0623 0.0000
-6 5 12 -0.6626 0.0000
-6 6 1 -1.1533 -0.0000
-6 6 2 0.9854 -0.0000
-6 6 3 -0.1990 0.0000
-6 6 4 0.2976 -0.0000
-6 6 5 1.4935 -0.0000
-6 6 6 0.5300 0.0000
-6 6 7 -0.6308 -0.0000
-6 6 8 0.5819 0.0000
-6 6 9 -0.2234 -0.0000
-6 6 10 -0.5126 -0.0000
-6 6 11 0.0431 0.0000
-6 7 1 -0.0747 0.0000
-6 7 2 -1.1429 0.0000
-6 7 3 0.1548 0.0000
-6 7 4 -1.2207 -0.0000
-6 7 5 -0.0625 -0.0000
-6 7 6 0.2321 0.0000
-6 7 7 -0.4546 -0.0000
-6 7 8 -0.9773 0.0000
-6 7 9 -0.2849 0.0000
-6 7 10 0.0587 0.0000
-6 7 11 -0.5427 0.0000
-6 8 1 -0.6434 -0.0000
-6 8 2 0.4400 0.0000
-6 8 3 -0.2777 0.0000
-6 8 4 0.6902 -0.0000
-6 8 5 0.4552 0.0000
-6 8 6 -0.4321 0.0000
-6 8 7 1.1045 0.0000
-6 8 8 0.7034 0.0000
-6 8 9 -0.5011 -0.0000
-6 8 10 -0.0172 -0.0000
-6 9 1 0.7163 -0.0000
-6 9 2 0.1201 0.0000
-6 9 3 0.2657 -0.0000
-6 9 4 0.3501 0.0000
-6 9 5 -0.8506 0.0000
-6 9 6 -1.4583 0.0000
-6 9 7 0.1293 -0.0000
-6 9 8 -0.1698 0.0000
-6 9 9 -0.2459 -0.0000
-6 10 1 -0.2956 0.0000
-6 10 2 0.7038 -0.0000
-6 10 3 0.3416 0.0000
-6 10 4 0.0373 0.0000
-6 10 5 -0.1458 0.0000
-6 10 6 0.5323 0.0000
-6 10 7 -0.3660 0.0000
-6 10 8 -0.2547 -0.0000
-6 11 1 -0.5174 -0.0000
-6 11 2 -0.6526 0.0000
-6 11 3 -0.2299 0.0000
-6 11 4 -0.5330 0.0000
-6 11 5 -0.4422 -0.0000
-6 11 6 0.3051 -0.0000
-6 12 1 0.2364 0.0000
-6 12 2 0.7361 -0.0000
-6 12 3 0.5815 0.0000
-6 12 4 -0.1844 0.0000
-6 12 5 0.6539 0.0000
-6 13 1 -0.4656 0.0000
-6 13 2 -0.4855 0.0000
-6 13 3 -0.6085 0.0000
-6 14 1 -0.3299 -0.0000
-5 -10 4 -0.1753 0.0000
-5 -10 5 -0.4678 -0.0000
-5 -10 6 -1.0068 0.0000
-5 -10 7 -0.7132 0.0000
-5 -10 8 0.5965 0.0000
-5 -10 9 -0.8130 0.0000
-5 -10 10 -0.0229 0.0000
-5 -10 11 0.7320 0.0000
-5 -9 2 -0.2827 -0.0000
-5 -9 3 0.7175 0.0000
-5 -9 4 0.1361 0.0000
-5 -9 5 -0.2906 0.0000
-5 -9 6 -0.0225 -0.0000
-5 -9 7 -0.1823 -0.0000
-5 -9 8 -0.4120 -0.0000
-5 -9 9 -0.0618 -0.0000
-5 -9 10 -1.4407 -0.0000
-5 -9 11 -0.7341 -0.0000
-5 -9 12 0.3717 -0.0000
-5 -9 13 0.0555 0.0000
-5 -8 1 0.3188 -0.0000
-5 -8 2 0.2477 -0.0000
-5 -8 3 -0.2307 -0.0000
-5 -8 4 0.2637 -0.0000
-5 -8 5 -0.2994 -0.0000
-5 -8 6 -1.1884 0.0000
-5 -8 7 -0.2810 -0.0000
-5 -8 8 -0.3905 -0.0000
-5 -8 9 0.0923 -0.0000
-5 -8 10 -0.0210 -0.0000
-5 -8 11 0.1782 -0.0000
-5 -8 12 -0.1500 0.0000
-5 -8 13 -0.7068 -0.0000
-5 -8 14 -0.8422 -0.0000
-5 -7 1 0.1573 0.0000
-5 -7 2 -0.4804 -0.0000
-5 -7 3 -0.1522 -0.0000
-5 -7 4 -1.0038 0.0000
-5 -7 5 -0.1382 -0.0000
-5 -7 6 0.4436 -0.0000
-5 -7 7 0.2418 -0.0000
-5 -7 8 -0.2009 0.0000
-5 -7 9 0.6522 0.0000
-5 -7 10 0.8136 -0.0000
-5 -7 11 0.7900 0.0000
-5 -7 12 0.2803 -0.0000
-5 -7 13 2.0433 0.0000
-5 -7 14 -0.2547 0.0000
-5 -6 1 -1.2195 0.0000
-5 -6 2 1.3476 -0.0000
-5 -6 3 -0.8196 0.0000
-5 -6 4 -0.1675 0.0000
-5 -6 5 0.8425 -0.0000
-5 -6 6 0.7498 0.0000
-5 -6 7 0.0721 0.0000
-5 -6 8 0.4639 -0.0000
-5 -6 9 -0.2913 -0.0000
-5 -6 10 0.7736 0.0000
-5 -6 11 0.1143 0.0000
-5 -6 12 0.7707 0.0000
-5 -6 13 -0.8987 0.0000
-5 -6 14 1.2351 0.0000
-5 -6 15 -0.2049 0.0000
-5 -5 1 -0.0417 0.0000
-5 -5 2 1.2314 -0.0000
-5 -5 3 0.0432 0.0000
-5 -5 4 0.8516 0.0000
-5 -5 5 -0.3480 -0.0000
-5 -5 6 0.3960 -0.0000
-5 -5 7 0.8348 0.0000
-5 -5 8 -0.4216 -0.0000
-5 -5 9 0.2546 0.0000
-5 -5 10 -0.6451 0.0000
-5 -5 11 0.0300 -0.0000
-5 -5 12 -1.7228 0.0000
-5 -5 13 0.3495 0.0000
-5 -5 14 -1.6408 -0.0000
-5 -5 15 0.1259 0.0000
-5 -4 1 -0.0106 -0.0000
-5 -4 2 1.1746 -0.0000
-5 -4 3 -0.3066 0.0000
-5 -4 4 -0.5567 -0.0000
-5 -4 5 0.3416 0.0000
-5 -4 6 -1.0981 -0.0000
-5 -4 7 0.2970 -0.0000
-5 -4 8 -0.6031 0.0000
-5 -4 9 0.3388 0.0000
-5 -4 10 -0.3771 0.0000
-5 -4 11 -1.2818 -0.0000
-5 -4 12 0.1219 -0.0000
-5 -4 13 1.0487 -0.0000
-5 -4 14 0.6772 0.0000
-5 -4 15 -0.1502 0.0000
-5 -3 1 -0.9809 -0.0000
-5 -3 2 -0.0469 0.0000
-5 -3 3 -0.6929 0.0000
-5 -3 4 0.8589 0.0000
-5 -3 5 0.6822 0.0000
-5 -3 6 -0.8585 0.0000
-5 -3 7 0.1234 0.0000
-5 -3 8 0.5683 -0.0000
-5 -3 9 -0.2510 -0.0000
-5 -3 10 0.2630 -0.0000
-5 -3 11 0.6905 -0.0000
-5 -3 12 -0.7434 0.0000
-5 -3 13 -0.0557 -0.0000
-5 -3 14 0.1320 -0.0000
-5 -3 15 -0.4670 -0.0000
-5 -2 1 -0.6479 -0.0000
-5 -2 2 0.3876 0.0000
-5 -2 3 -0.3217 -0.0000
-5 -2 4 -0.4143 -0.0000
-5 -2 5 -0.4056 -0.0000
-5 -2 6 2.0957 -0.0000
-5 -2 7 -0.3629 0.0000
-5 -2 8 0.6143 -0.0000
-5 -2 9 0.0613 0.0000
-5 -2 10 0.4209 -0.0000
-5 -2 11 -0.4322 -0.0000
-5 -2 12 0.7073 0.0000
-5 -2 13 -1.2832 0.0000
-5 -2 14 0.1414 -0.0000
-5 -2 15 0.8764 -0.0000
-5 -1 1 0.4267 0.0000
-5 -1 2 -0.6193 0.0000
-5 -1 3 0.1793 0.0000
-5 -1 4 -0.4448 -0.0000
-5 -1 5 -0.1507 0.0000
-5 -1 6 -2.1390 0.0000
-5 -1 7 0.2975 0.0000
-5 -1 8 -0.6105 -0.0000
-5 -1 9 0.7627 -0.0000
-5 -1 10 0.3574 0.0000
-5 -1 11 0.5857 -0.0000
-5 -1 12 -0.1670 -0.0000
-5 -1 13 0.3270 -0.0000
-5 -1 14 -0.2495 0.0000
-5 -1 15 -0.0065 0.0000
-5 0 1 0.5033 0.0000
-5 0 2 -0.7623 -0.0000
-5 0 3 -1.3382 0.0000
-5 0 4 0.4914 -0.0000
-5 0 5 0.2644 0.0000
-5 0 6 2.3676 -0.0000
-5 0 7 -1.0752 -0.0000
-5 0 8 0.6926 0.0000
-5 0 9 -1.3733 0.0000
-5 0 10 -0.4695 0.0000
-5 0 11 -0.2412 -0.0000
-5 0 12 -0.4968 0.0000
-5 0 13 -0.4492 0.0000
-5 0 14 -0.1889 -0.0000
-5 1 1 0.3107 0.0000
-5 1 2 0.5227 0.0000
-5 1 3 0.2161 -0.0000
-5 1 4 0.3637 0.0000
-5 1 5 0.0330 -0.0000
-5 1 6 0.5870 -0.0000
-5 1 7 0.4303 -0.0000
-5 1 8 0.2264 -0.0000
-5 1 9 0.1573 0.0000
-5 1 10 -0.3080 0.0000
-5 1 11 0.1554 0.0000
-5 1 12 0.1517 -0.0000
-5 1 13 0.6445 0.0000
-5 1 14 -0.1878 0.0000
-5 2 1 -1.7775 -0.0000
-5 2 2 -0.2368 -0.0000
-5 2 3 1.3269 -0.0000
-5 2 4 -0.7633 0.0000
-5 2 5 -0.2999 0.0000
-5 2 6 -0.9738 0.0000
-5 2 7 -2.0529 -0.0000
-5 2 8 -0.2934 -0.0000
-5 2 9 -0.6738 -0.0000
-5 2 10 -0.3627 0.0000
-5 2 11 0.1895 0.0000
-5 2 12 -0.0997 -0.0000
-5 2 13 0.1577 -0.0000
-5 2 14 0.0673 -0.0000
-5 3 1 1.1253 -0.0000
-5 3 2 1.0141 -0.0000
-5 3 3 0.1796 0.0000
-5 3 4 1.2579 0.0000
-5 3 5 0.2636 0.0000
-5 3 6 -1.4557 -0.0000
-5 3 7 0.7085 0.0000
-5 3 8 0.7123 0.0000
-5 3 9 0.1515 -0.0000
-5 3 10 0.4224 0.0000
-5 3 11 -0.3539 -0.0000
-5 3 12 0.4091 -0.0000
-5 3 13 0.3878 0.0000
-5 4 1 0.2831 -0.0000
-5 4 2 -0.4473 0.0000
-5 4 3 -0.2395 0.0000
-5 4 4 0.6064 0.0000
-5 4 5 -0.8714 0.0000
-5 4 6 0.8295 0.0000
-5 4 7 0.0356 -0.0000
-5 4 8 -0.0577 -0.0000
-5 4 9 0.0771 0.0000
-5 4 10 -0.0329 0.0000
-5 4 11 -0.2243 0.0000
-5 4 12 0.3397 -0.0000
-5 4 13 0.0074 -0.0000
-5 5 1 0.6263 -0.0000
-5 5 2 -0.3578 0.0000
-5 5 3 -0.2141 -0.0000
-5 5 4 -0.0151 -0.0000
-5 5 5 -0.6173 0.0000
-5 5 6 0.5742 0.0000
-5 5 7 0.4378 0.0000
-5 5 8 -0.2982 -0.0000
-5 5 9 0.3663 -0.0000
-5 5 10 1.0047 -0.0000
-5 5 11 0.1977 0.0000
-5 5 12 1.0109 0.0000
-5 6 1 0.4370 0.0000
-5 6 2 -0.5516 -0.0000
-5 6 3 -1.3610 0.0000
-5 6 4 -0.7927 0.0000
-5 6 5 0.1140 -0.0000
-5 6 6 0.0854 -0.0000
-5 6 7 -0.5130 0.0000
-5 6 8 0.0047 -0.0000
-5 6 9 0.0824 -0.0000
-5 6 10 -0.3287 0.0000
-5 6 11 0.2088 -0.0000
-5 7 1 -0.3812 0.0000
-5 7 2 0.5362 0.0000
-5 7 3 1.5028 -0.0000
-5 7 4 -0.5687 -0.0000
-5 7 5 -0.0408 -0.0000
-5 7 6 1.1254 0.0000
-5 7 7 0.9092 -0.0000
-5 7 8 -0.4637 0.0000
-5 7 9 -0.5934 0.0000
-5 7 10 0.0184 -0.0000
-5 8 1 0.6191 0.0000
-5 8 2 -0.1715 -0.0000
-5 8 3 0.4699 -0.0000
-5 8 4 0.4186 -0.0000
-5 8 5 0.2713 -0.0000
-5 8 6 0.0293 -0.0000
-5 8 7 -0.4123 -0.0000
-5 8 8 0.6285 -0.0000
-5 8 9 -0.0257 0.0000
-5 8 10 0.4357 0.0000
-5 9 1 -0.9272 0.0000
-5 9 2 0.1739 -0.0000
-5 9 3 -1.1322 -0.0000
-5 9 4 0.7426 0.0000
-5 9 5 -0.6094 0.0000
-5 9 6 -0.7263 0.0000
-5 9 7 0.2634 0.0000
-5 9 8 0.1507 -0.0000
-5 9 9 -0.9052 0.0000
-5 10 1 -0.9115 0.0000
-5 10 2 -0.6922 0.0000
-5 10 3 0.6374 -0.0000
-5 10 4 -0.9969 -0.0000
-5 10 5 -0.1826 -0.0000
-5 10 6 -1.1468 -0.0000
-5 10 7 -0.7677 -0.0000
-5 10 8 1.1835 0.0000
-5 11 1 -0.4245 0.0000
-5 11 2 0.4206 0.0000
-5 11 3 -0.6614 0.0000
-5 11 4 0.3196 0.0000
-5 11 5 0.4251 0.0000
-5 11 6 1.3034 0.0000
-5 12 1 1.0221 -0.0000
-5 12 2 0.3815 -0.0000
-5 12 3 0.6256 -0.0000
-5 12 4 0.6572 0.0000
-5 12 5 0.5429 -0.0000
-5 13 1 0.3903 -0.0000
-5 13 2 -0.4632 0.0000
-5 13 3 0.5991 -0.0000
-5 14 1 0.0927 -0.0000
-4 -11 4 0.6264 -0.0000
-4 -11 5 0.3993 0.0000
-4 -11 6 0.6941 0.0000
-4 -11 7 0.5058 0.0000
-4 -11 8 0.1951 0.0000
-4 -11 9 -0.1502 -0.0000
-4 -11 10 -0.3933 0.0000
-4 -11 11 1.1671 0.0000
-4 -10 1 -0.1951 -0.0000
-4 -10 2 -0.0833 -0.0000
-4 -10 3 -0.3611 0.0000
-4 -10 4 -0.0193 0.0000
-4 -10 5 -0.2161 0.0000
-4 -10 6 0.3374 -0.0000
-4 -10 7 0.2585 -0.0000
-4 -10 8 1.0396 -0.0000
-4 -10 9 -0.6789 -0.0000
-4 -10 10 0.4993 -0.0000
-4 -10 11 0.2305 -0.0000
-4 -10 12 0.7177 -0.0000
-4 -10 13 -0.3103 0.0000
-4 -9 1 0.7580 -0.0000
-4 -9 2 -2.4405 -0.0000
-4 -9 3 0.5205 0.0000
-4 -9 4 -0.3450 -0.0000
-4 -9 5 -0.0507 -0.0000
-4 -9 6 -0.2191 0.0000
-4 -9 7 -1.5542 -0.0000
-4 -9 8 -0.6620 -0.0000
-4 -9 9 0.3647 0.0000
-4 -9 10 -0.4624 0.0000
-4 -9 11 -1.5417 0.0000
-4 -9 12 0.1794 -0.0000
-4 -9 13 -0.1269 0.0000
-4 -9 14 -0.6175 -0.0000
-4 -8 1 1.0086 -0.0000
-4 -8 2 0.9278 0.0000
-4 -8 3 -0.3969 0.0000
-4 -8 4 0.8604 0.0000
-4 -8 5 0.4929 0.0000
-4 -8 6 0.2438 0.0000
-4 -8 7 -0.7491 -0.0000
-4 -8 8 -0.4358 0.0000
-4 -8 9 -0.3964 0.0000
-4 -8 10 0.2312 0.0000
-4 -8 11 -1.5403 0.0000
-4 -8 12 0.6040 -0.0000
-4 -8 13 -0.7165 0.0000
-4 -8 14 -0.6666 0.0000
-4 -7 1 0.1987 0.0000
-4 -7 2 0.5516 0.0000
-4 -7 3 -1.0753 0.0000
-4 -7 4 -0.5661 -0.0000
-4 -7 5 -0.1431 -0.0000
-4 -7 6 -0.4234 0.0000
-4 -7 7 0.6049 -0.0000
-4 -7 8 -0.1853 0.0000
-4 -7 9 1.4610 -0.0000
-4 -7 10 -0.4957 0.0000
-4 -7 11 0.7507 -0.0000
-4 -7 12 -0.5357 0.0000
-4 -7 13 1.7613 -0.0000
-4 -7 14 -0.0400 0.0000
-4 -7 15 0.0005 0.0000
-4 -6 1 0.5783 -0.0000
-4 -6 2 -0.6897 -0.0000
-4 -6 3 0.0022 -0.0000
-4 -6 4 0.7263 0.0000
-4 -6 5 -0.3431 0.0000
-4 -6 6 0.7480 0.0000
-4 -6 7 0.4751 0.0000
-4 -6 8 0.4102 0.0000
-4 -6 9 -1.2053 0.0000
-4 -6 10 0.1013 -0.0000
-4 -6 11 0.5137 -0.0000
-4 -6 12 0.3508 0.0000
-4 -6 13 0.1608 -0.0000
-4 -6 14 0.3454 -0.0000
-4 -6 15 0.0424 0.0000
-4 -5 1 0.2770 -0.0000
-4 -5 2 0.4734 -0.0000
-4 -5 3 -0.5980 0.0000
-4 -5 4 -0.0109 0.0000
-4 -5 5 -0.8837 -0.0000
-4 -5 6 -1.3791 -0.0000
-4 -5 7 0.7569 -0.0000
-4 -5 8 0.4426 -0.0000
-4 -5 9 -0.1685 0.0000
-4 -5 10 0.6662 0.0000
-4 -5 11 -0.4080 -0.0000
-4 -5 12 0.1826 0.0000
-4 -5 13 -0.1115 -0.0000
-4 -5 14 -0.2201 0.0000
-4 -5 15 0.0259 0.0000
-4 -4 1 -1.3182 0.0000
-4 -4 2 1.1860 -0.0000
-4 -4 3 1.1416 -0.0000
-4 -4 4 0.8940 -0.0000
-4 -4 5 1.4209 -0.0000
-4 -4 6 1.2236 0.0000
-4 -4 7 -0.8577 0.0000
-4 -4 8 -0.3844 0.0000
-4 -4 9 0.2217 -0.0000
-4 -4 10 -0.0523 0.0000
-4 -4 11 -0.1971 0.0000
-4 -4 12 -0.4660 -0.0000
-4 -4 13 -0.1875 0.0000
-4 -4 14 0.4483 -0.0000
-4 -4 15 0.0192 0.0000
-4 -3 1 0.1966 0.0000
-4 -3 2 -1.0167 -0.0000
-4 -3 3 0.8822 -0.0000
-4 -3 4 -1.0586 -0.0000
-4 -3 5 0.4502 0.0000
-4 -3 6 -1.1240 -0.0000
-4 -3 7 0.5068 0.0000
-4 -3 8 -0.0729 0.0000
-4 -3 9 -0.5396 0.0000
-4 -3 10 0.5487 -0.0000
-4 -3 11 0.9502 -0.0000
-4 -3 12 0.0720 0.0000
-4 -3 13 -0.0973 0.0000
-4 -3 14 0.6267 0.0000
-4 -3 15 -0.1166 0.0000
-4 -2 1 -1.4938 -0.0000
-4 -2 2 -0.3851 0.0000
-4 -2 3 -0.8554 -0.0000
-4 -2 4 0.5623 -0.0000
-4 -2 5 -0.1206 -0.0000
-4 -2 6 0.3449 0.0000
-4 -2 7 -1.3955 -0.0000
-4 -2 8 0.6980 0.0000
-4 -2 9 -0.9152 0.0000
-4 -2 10 -0.3270 0.0000
-4 -2 11 -0.5267 0.0000
-4 -2 12 0.1559 -0.0000
-4 -2 13 -0.1010 0.0000
-4 -2 14 0.0217 -0.0000
-4 -2 15 0.3402 -0.0000
-4 -1 1 2.1366 -0.0000
-4 -1 2 2.0518 -0.0000
-4 -1 3 2.8268 -0.0000
-4 -1 4 1.4577 0.0000
-4 -1 5 -0.5198 0.0000
-4 -1 6 -0.5442 -0.0000
-4 -1 7 -0.0174 0.0000
-4 -1 8 0.0232 -0.0000
-4 -1 9 -0.1138 0.0000
-4 -1 10 0.1365 0.0000
-4 -1 11 0.3485 0.0000
-4 -1 12 -0.4450 -0.0000
-4 -1 13 -0.3799 -0.0000
-4 -1 14 -0.8340 0.0000
-4 -1 15 -0.1389 -0.0000
-4 0 1 -1.6166 0.0000
-4 0 2 -0.6223 -0.0000
-4 0 3 -1.3596 0.0000
-4 0 4 -9.0445 0.0000
-4 0 5 -0.5161 0.0000
-4 0 6 0.3390 -0.0000
-4 0 7 0.8259 0.0000
-4 0 8 1.0675 -0.0000
-4 0 9 1.0209 0.0000
-4 0 10 0.2300 0.0000
-4 0 11 -0.6913 -0.0000
-4 0 12 0.3061 0.0000
-4 0 13 -0.1104 -0.0000
-4 0 14 -0.4422 0.0000
-4 1 1 1.4239 -0.0000
-4 1 2 -0.5943 -0.0000
-4 1 3 0.0390 0.0000
-4 1 4 4.8912 -0.0000
-4 1 5 0.2335 -0.0000
-4 1 6 -0.5811 0.0000
-4 1 7 0.2559 -0.0000
-4 1 8 -0.6888 -0.0000
-4 1 9 0.2756 0.0000
-4 1 10 0.3412 -0.0000
-4 1 11 -0.3439 -0.0000
-4 1 12 -0.5066 0.0000
-4 1 13 -0.0221 -0.0000
-4 1 14 0.4116 -0.0000
-4 2 1 -2.8094 0.0000
-4 2 2 -0.2366 -0.0000
-4 2 3 -0.9049 0.0000
-4 2 4 -0.0366 0.0000
-4 2 5 1.9022 -0.0000
-4 2 6 3.3136 -0.0000
-4 2 7 -1.4370 -0.0000
-4 2 8 -1.1679 -0.0000
-4 2 9 -0.1759 -0.0000
-4 2 10 -0.6243 -0.0000
-4 2 11 -0.0591 -0.0000
-4 2 12 0.2021 -0.0000
-4 2 13 0.0377 0.0000
-4 3 1 -1.0150 0.0000
-4 3 2 0.0807 0.0000
-4 3 3 1.3641 -0.0000
-4 3 4 -0.7801 -0.0000
-4 3 5 0.0331 -0.0000
-4 3 6 -1.9025 0.0000
-4 3 7 0.4626 -0.0000
-4 3 8 0.9411 -0.0000
-4 3 9 0.4748 -0.0000
-4 3 10 -0.0664 0.0000
-4 3 11 1.2960 -0.0000
-4 3 12 -0.5659 0.0000
-4 3 13 0.4510 -0.0000
-4 4 1 0.2895 0.0000
-4 4 2 -0.3416 -0.0000
-4 4 3 -1.5864 -0.0000
-4 4 4 0.1704 0.0000
-4 4 5 0.3698 0.0000
-4 4 6 -0.3337 0.0000
-4 4 7 0.3158 -0.0000
-4 4 8 0.1491 0.0000
-4 4 9 -0.1474 -0.0000
-4 4 10 0.0700 -0.0000
-4 4 11 0.0666 -0.0000
-4 4 12 0.0898 -0.0000
-4 5 1 1.5634 0.0000
-4 5 2 1.3262 -0.0000
-4 5 3 1.1834 -0.0000
-4 5 4 -0.1035 -0.0000
-4 5 5 -0.4231 0.0000
-4 5 6 0.2283 -0.0000
-4 5 7 -0.7276 0.0000
-4 5 8 -0.8042 0.0000
-4 5 9 0.5337 -0.0000
-4 5 10 -0.9376 -0.0000
-4 5 11 0.1213 0.0000
-4 5 12 -0.1011 0.0000
-4 6 1 -0.1676 0.0000
-4 6 2 -0.3582 -0.0000
-4 6 3 -0.3584 0.0000
-4 6 4 0.9228 0.0000
-4 6 5 0.0501 0.0000
-4 6 6 0.2216 0.0000
-4 6 7 1.0172 0.0000
-4 6 8 -0.1568 0.0000
-4 6 9 -0.5809 0.0000
-4 6 10 0.7918 0.0000
-4 6 11 0.0422 -0.0000
-4 7 1 -0.8731 -0.0000
-4 7 2 1.0183 -0.0000
-4 7 3 0.8582 0.0000
-4 7 4 0.0262 -0.0000
-4 7 5 -0.8909 -0.0000
-4 7 6 -0.7678 0.0000
-4 7 7 0.8523 -0.0000
-4 7 8 0.4695 0.0000
-4 7 9 -0.8152 -0.0000
-4 7 10 -0.7937 0.0000
-4 8 1 0.7346 0.0000
-4 8 2 -0.1718 0.0000
-4 8 3 0.4673 0.0000
-4 8 4 -0.1853 0.0000
-4 8 5 0.4878 0.0000
-4 8 6 0.3119 -0.0000
-4 8 7 -1.1021 -0.0000
-4 8 8 -0.2050 0.0000
-4 8 9 1.1180 -0.0000
-4 9 1 0.1010 0.0000
-4 9 2 -0.5007 0.0000
-4 9 3 -0.9492 -0.0000
-4 9 4 -0.2083 -0.0000
-4 9 5 -1.1293 0.0000
-4 9 6 -0.5023 0.0000
-4 9 7 0.8558 0.0000
-4 9 8 -0.5132 -0.0000
-4 10 1 -0.1448 0.0000
-4 10 2 -0.4769 0.0000
-4 10 3 -1.1207 0.0000
-4 10 4 1.0765 0.0000
-4 10 5 0.7605 -0.0000
-4 10 6 -0.8722 -0.0000
-4 10 7 -1.0331 -0.0000
-4 11 1 0.9052 -0.0000
-4 11 2 -0.1716 0.0000
-4 11 3 -0.3304 0.0000
-4 11 4 -1.4732 0.0000
-4 11 5 0.5748 -0.0000
-4 11 6 0.4866 0.0000
-4 12 1 -0.8737 0.0000
-4 12 2 -1.7053 0.0000
-4 12 3 1.1301 -0.0000
-4 12 4 0.0216 0.0000
-4 12 5 -0.2861 -0.0000
-4 13 1 -0.3455 -0.0000
-4 13 2 2.3844 -0.0000
-4 13 3 -0.2392 -0.0000
-4 14 1 0.3137 -0.0000
-3 -12 4 -0.2927 0.0000
-3 -12 5 -0.1074 0.0000
-3 -12 6 -0.8422 0.0000
-3 -12 7 -0.3058 0.0000
-3 -12 8 0.0211 -0.0000
-3 -12 9 -0.2729 0.0000
-3 -12 10 -0.6313 0.0000
-3 -12 11 0.9493 -0.0000
-3 -11 1 -0.5731 0.0000
-3 -11 2 -0.2924 0.0000
-3 -11 3 0.9156 -0.0000
-3 -11 4 -0.4327 -0.0000
-3 -11 5 1.4096 -0.0000
-3 -11 6 -1.4072 -0.0000
-3 -11 7 -0.1197 0.0000
-3 -11 8 -0.2013 0.0000
-3 -11 9 0.1354 0.0000
-3 -11 10 0.4646 0.0000
-3 -11 11 -0.9106 -0.0000
-3 -11 12 0.5279 0.0000
-3 -10 1 -0.0726 0.0000
-3 -10 2 0.6866 0.0000
-3 -10 3 0.3858 -0.0000
-3 -10 4 0.7218 -0.0000
-3 -10 5 -0.3911 0.0000
-3 -10 6 1.8817 -0.0000
-3 -10 7 0.0096 -0.0000
-3 -10 8 -0.0318 0.0000
-3 -10 9 0.0684 0.0000
-3 -10 10 -0.2336 0.0000
-3 -10 11 0.8472 -0.0000
-3 -10 12 0.2519 -0.0000
-3 -10 13 -0.1278 0.0000
-3 -9 1 1.0861 -0.0000
-3 -9 2 -1.0134 -0.0000
-3 -9 3 -0.7360 0.0000
-3 -9 4 0.5836 -0.0000
-3 -9 5 0.5900 -0.0000
-3 -9 6 -0.2991 0.0000
-3 -9 7 0.4474 -0.0000
-3 -9 8 -0.3326 -0.0000
-3 -9 9 0.3696 -0.0000
-3 -9 10 -1.1167 0.0000
-3 -9 11 0.3644 -0.0000
-3 -9 12 0.7779 -0.0000
-3 -9 13 -0.0501 -0.0000
-3 -9 14 -0.2087 0.0000
-3 -8 1 1.2329 0.0000
-3 -8 2 -0.0883 -0.0000
-3 -8 3 -1.4022 0.0000
-3 -8 4 -0.6685 0.0000
-3 -8 5 -2.1947 0.0000
-3 -8 6 0.2671 0.0000
-3 -8 7 -0.4535 -0.0000
-3 -8 8 0.4315 -0.0000
-3 -8 9 -0.7599 0.0000
-3 -8 10 0.9522 0.0000
-3 -8 11 -1.0860 0.0000
-3 -8 12 -0.7226 -0.0000
-3 -8 13 0.4693 -0.0000
-3 -8 14 0.1044 0.0000
-3 -7 1 0.1876 0.0000
-3 -7 2 1.4812 0.0000
-3 -7 3 1.2549 0.0000
-3 -7 4 0.4462 -0.0000
-3 -7 5 0.9460 -0.0000
-3 -7 6 -0.0280 0.0000
-3 -7 7 0.6811 0.0000
-3 -7 8 -0.2025 -0.0000
-3 -7 9 0.7694 -0.0000
-3 -7 10 0.6005 -0.0000
-3 -7 11 -0.4183 0.0000
-3 -7 12 0.0521 0.0000
-3 -7 13 -0.0653 0.0000
-3 -7 14 0.1542 0.0000
-3 -7 15 -0.3872 -0.0000
-3 -6 1 0.4839 -0.0000
-3 -6 2 -0.8262 -0.0000
-3 -6 3 -1.5645 0.0000
-3 -6 4 0.6459 -0.0000
-3 -6 5 -0.2748 0.0000
-3 -6 6 0.0241 0.0000
-3 -6 7 0.0188 -0.0000
-3 -6 8 0.2531 0.0000
-3 -6 9 -0.3008 -0.0000
-3 -6 10 -0.2352 0.0000
-3 -6 11 -0.0498 -0.0000
-3 -6 12 -0.1266 0.0000
-3 -6 13 -0.2356 -0.0000
-3 -6 14 0.1399 -0.0000
-3 -6 15 0.0166 -0.0000
-3 -5 1 0.3448 -0.0000
-3 -5 2 1.4705 -0.0000
-3 -5 3 -0.9084 -0.0000
-3 -5 4 -0.9719 0.0000
-3 -5 5 -0.6813 0.0000
-3 -5 6 -0.0646 -0.0000
-3 -5 7 0.3954 -0.0000
-3 -5 8 -0.2712 -0.0000
-3 -5 9 0.4159 -0.0000
-3 -5 10 1.1834 -0.0000
-3 -5 11 -0.7622 0.0000
-3 -5 12 -0.4664 -0.0000
-3 -5 13 0.9439 -0.0000
-3 -5 14 -0.1945 0.0000
-3 -5 15 0.3660 0.0000
-3 -4 1 -3.2741 0.0000
-3 -4 2 0.1530 0.0000
-3 -4 3 -0.3566 -0.0000
-3 -4 4 -0.5391 0.0000
-3 -4 5 1.2674 -0.0000
-3 -4 6 -0.5083 0.0000
-3 -4 7 -0.5362 0.0000
-3 -4 8 0.0536 0.0000
-3 -4 9 0.3207 -0.0000
-3 -4 10 -0.8005 -0.0000
-3 -4 11 1.2602 -0.0000
-3 -4 12 0.0929 -0.0000
-3 -4 13 -0.0848 0.0000
-3 -4 14 -0.1263 -0.0000
-3 -4 15 0.3577 -0.0000
-3 -3 1 0.0957 0.0000
-3 -3 2 -0.3161 0.0000
-3 -3 3 -1.2312 -0.0000
-3 -3 4 1.6944 -0.0000
-3 -3 5 -0.9891 0.0000
-3 -3 6 1.0250 -0.0000
-3 -3 7 0.1227 0.0000
-3 -3 8 0.3399 -0.0000
-3 -3 9 -0.2455 0.0000
-3 -3 10 0.0775 -0.0000
-3 -3 11 0.8522 -0.0000
-3 -3 12 0.0890 -0.0000
-3 -3 13 -0.3481 0.0000
-3 -3 14 0.0289 -0.0000
-3 -3 15 -0.7954 0.0000
-3 -2 1 1.7932 -0.0000
-3 -2 2 0.4856 -0.0000
-3 -2 3 -1.1259 0.0000
-3 -2 4 -0.4729 0.0000
-3 -2 5 3.4826 -0.0000
-3 -2 6 -1.7762 0.0000
-3 -2 7 0.4981 0.0000
-3 -2 8 -0.3216 -0.0000
-3 -2 9 -1.6191 0.0000
-3 -2 10 -1.0256 0.0000
-3 -2 11 -1.0626 0.0000
-3 -2 12 0.2668 0.0000
-3 -2 13 1.0445 -0.0000
-3 -2 14 0.1912 -0.0000
-3 -2 15 0.8270 -0.0000
-3 -1 1 -0.7992 0.0000
-3 -1 2 1.0679 -0.0000
-3 -1 3 1.4698 0.0000
-3 -1 4 3.5511 0.0000
-3 -1 5 0.4552 0.0000
-3 -1 6 -1.0503 0.0000
-3 -1 7 -1.4161 -0.0000
-3 -1 8 0.5836 0.0000
-3 -1 9 0.3220 -0.0000
-3 -1 10 -0.1946 -0.0000
-3 -1 11 -0.3273 0.0000
-3 -1 12 -0.6248 0.0000
-3 -1 13 -0.2865 0.0000
-3 -1 14 -0.4593 0.0000
-3 0 1 -2.5899 0.0000
-3 0 2 2.2489 0.0000
-3 0 3 1.1305 -0.0000
-3 0 4 -2.8108 -0.0000
-3 0 5 -1.9394 0.0000
-3 0 6 1.0287 0.0000
-3 0 7 -0.6004 0.0000
-3 0 8 0.1974 0.0000
-3 0 9 0.5167 -0.0000
-3 0 10 -0.0577 0.0000
-3 0 11 -0.7628 0.0000
-3 0 12 0.4069 0.0000
-3 0 13 -0.0508 0.0000
-3 0 14 -0.7957 0.0000
-3 1 1 1.3318 -0.0000
-3 1 2 -2.5154 -0.0000
-3 1 3 2.2608 0.0000
-3 1 4 1.2270 -0.0000
-3 1 5 -0.7958 -0.0000
-3 1 6 0.1033 -0.0000
-3 1 7 0.3260 0.0000
-3 1 8 0.0991 -0.0000
-3 1 9 0.2785 0.0000
-3 1 10 0.7937 0.0000
-3 1 11 0.7532 -0.0000
-3 1 12 -0.8140 0.0000
-3 1 13 0.0967 -0.0000
-3 1 14 -0.2355 0.0000
-3 2 1 0.8824 -0.0000
-3 2 2 -0.6724 0.0000
-3 2 3 -6.2821 0.0000
-3 2 4 -1.9386 0.0000
-3 2 5 -0.4419 0.0000
-3 2 6 1.0783 -0.0000
-3 2 7 0.5685 -0.0000
-3 2 8 -1.9886 0.0000
-3 2 9 -0.1977 0.0000
-3 2 10 0.8881 -0.0000
-3 2 11 -0.1369 -0.0000
-3 2 12 0.2446 -0.0000
-3 2 13 0.0265 -0.0000
-3 3 1 1.3661 -0.0000
-3 3 2 0.8896 -0.0000
-3 3 3 3.3359 -0.0000
-3 3 4 -0.1136 -0.0000
-3 3 5 -0.9913 -0.0000
-3 3 6 0.2564 -0.0000
-3 3 7 0.3717 0.0000
-3 3 8 1.0921 -0.0000
-3 3 9 -0.6086 0.0000
-3 3 10 -0.0776 0.0000
-3 3 11 1.0668 0.0000
-3 3 12 -0.5282 -0.0000
-3 3 13 -0.2641 0.0000
-3 4 1 -3.4747 0.0000
-3 4 2 2.2903 0.0000
-3 4 3 0.2180 -0.0000
-3 4 4 -0.8202 0.0000
-3 4 5 0.6366 -0.0000
-3 4 6 -0.4026 0.0000
-3 4 7 -0.0387 -0.0000
-3 4 8 0.5570 -0.0000
-3 4 9 0.5776 -0.0000
-3 4 10 0.5032 -0.0000
-3 4 11 0.2289 -0.0000
-3 4 12 0.5534 -0.0000
-3 5 1 0.1465 0.0000
-3 5 2 -2.0836 0.0000
-3 5 3 0.2711 -0.0000
-3 5 4 0.2001 0.0000
-3 5 5 -0.7812 -0.0000
-3 5 6 1.6502 -0.0000
-3 5 7 -0.3380 -0.0000
-3 5 8 -0.1538 -0.0000
-3 5 9 0.3345 -0.0000
-3 5 10 -0.1371 -0.0000
-3 5 11 -0.2073 -0.0000
-3 6 1 0.3616 0.0000
-3 6 2 -1.0351 0.0000
-3 6 3 0.1678 -0.0000
-3 6 4 1.0643 -0.0000
-3 6 5 -0.1639 -0.0000
-3 6 6 0.3737 -0.0000
-3 6 7 0.9443 0.0000
-3 6 8 -0.5266 -0.0000
-3 6 9 -0.5012 0.0000
-3 6 10 -1.2420 0.0000
-3 6 11 0.1305 0.0000
-3 7 1 0.6148 -0.0000
-3 7 2 0.6126 0.0000
-3 7 3 2.2583 -0.0000
-3 7 4 0.1460 0.0000
-3 7 5 0.7103 -0.0000
-3 7 6 -0.8062 0.0000
-3 7 7 -0.6082 0.0000
-3 7 8 0.1337 0.0000
-3 7 9 0.3743 -0.0000
-3 7 10 -0.3094 0.0000
-3 8 1 -0.8335 0.0000
-3 8 2 -1.0666 0.0000
-3 8 3 0.5273 -0.0000
-3 8 4 0.9645 0.0000
-3 8 5 0.4937 0.0000
-3 8 6 -0.2024 0.0000
-3 8 7 -0.6076 0.0000
-3 8 8 0.6281 0.0000
-3 8 9 0.5700 0.0000
-3 9 1 -0.7531 -0.0000
-3 9 2 -1.5466 0.0000
-3 9 3 -2.4846 0.0000
-3 9 4 0.4054 -0.0000
-3 9 5 -0.5000 0.0000
-3 9 6 -0.4609 -0.0000
-3 9 7 -0.7350 -0.0000
-3 9 8 -0.6945 -0.0000
-3 10 1 0.8117 0.0000
-3 10 2 -1.1832 -0.0000
-3 10 3 -1.4853 0.0000
-3 10 4 -3.4399 0.0000
-3 10 5 -1.4973 -0.0000
-3 10 6 1.4276 0.0000
-3 10 7 0.7718 0.0000
-3 11 1 0.9596 -0.0000
-3 11 2 7.8893 -0.0000
-3 11 3 1.1086 -0.0000
-3 11 4 2.4169 -0.0000
-3 11 5 1.6812 -0.0000
-3 11 6 -1.7399 -0.0000
-3 12 1 -0.0312 0.0000
-3 12 2 -4.9940 0.0000
-3 12 3 0.6478 0.0000
-3 12 4 -0.9355 0.0000
-3 13 1 0.6170 0.0000
-3 13 2 0.1897 -0.0000
-2 -13 4 -0.1636 0.0000
-2 -13 5 -0.3738 -0.0000
-2 -13 6 0.2808 -0.0000
-2 -13 7 -0.1028 -0.0000
-2 -13 8 1.2842 0.0000
-2 -13 9 0.1953 -0.0000
-2 -13 10 1.1912 -0.0000
-2 -12 1 -0.5278 -0.0000
-2 -12 2 -0.1670 -0.0000
-2 -12 3 0.2562 -0.0000
-2 -12 4 0.5444 0.0000
-2 -12 5 -0.5884 -0.0000
-2 -12 6 -0.3885 -0.0000
-2 -12 7 -0.8809 0.0000
-2 -12 8 -0.8308 0.0000
-2 -12 9 0.9605 0.0000
-2 -12 10 -3.6640 -0.0000
-2 -12 11 -0.0717 -0.0000
-2 -12 12 -0.3166 -0.0000
-2 -11 1 0.9472 0.0000
-2 -11 2 -0.2227 0.0000
-2 -11 3 -0.6612 -0.0000
-2 -11 4 -0.5453 -0.0000
-2 -11 5 0.4363 0.0000
-2 -11 6 -0.8574 0.0000
-2 -11 7 0.0213 0.0000
-2 -11 8 -0.2848 -0.0000
-2 -11 9 0.5145 -0.0000
-2 -11 10 2.0159 0.0000
-2 -11 11 0.7535 -0.0000
-2 -11 12 0.7404 0.0000
-2 -11 13 0.2470 0.0000
-2 -10 1 -0.8380 0.0000
-2 -10 2 -2.2119 0.0000
-2 -10 3 0.4610 0.0000
-2 -10 4 -0.2554 -0.0000
-2 -10 5 0.3710 -0.0000
-2 -10 6 2.2703 -0.0000
-2 -10 7 0.1150 -0.0000
-2 -10 8 0.5841 0.0000
-2 -10 9 -3.6618 0.0000
-2 -10 10 0.6380 0.0000
-2 -10 11 -0.4436 0.0000
-2 -10 12 0.3185 0.0000
-2 -10 13 0.1229 0.0000
-2 -10 14 -0.1889 -0.0000
-2 -9 1 1.8328 -0.0000
-2 -9 2 -0.2606 -0.0000
-2 -9 3 0.1510 -0.0000
-2 -9 4 0.1620 -0.0000
-2 -9 5 -0.3861 -0.0000
-2 -9 6 -0.3589 0.0000
-2 -9 7 -0.9015 -0.0000
-2 -9 8 0.1512 -0.0000
-2 -9 9 0.9625 -0.0000
-2 -9 10 -0.6180 0.0000
-2 -9 11 -0.7071 0.0000
-2 -9 12 0.1298 -0.0000
-2 -9 13 0.5948 0.0000
-2 -9 14 -0.4534 -0.0000
-2 -8 1 0.8121 -0.0000
-2 -8 2 0.6880 -0.0000
-2 -8 3 0.9083 0.0000
-2 -8 4 1.2299 0.0000
-2 -8 5 0.6778 -0.0000
-2 -8 6 0.5992 0.0000
-2 -8 7 -0.1978 -0.0000
-2 -8 8 -0.0524 0.0000
-2 -8 9 1.2849 -0.0000
-2 -8 10 -0.5187 0.0000
-2 -8 11 -0.6803 -0.0000
-2 -8 12 -0.6383 -0.0000
-2 -8 13 -0.3486 -0.0000
-2 -8 14 -0.1102 -0.0000
-2 -7 1 -0.3059 -0.0000
-2 -7 2 -0.2287 -0.0000
-2 -7 3 0.1845 0.0000
-2 -7 4 1.6538 -0.0000
-2 -7 5 -0.5192 0.0000
-2 -7 6 -1.4374 0.0000
-2 -7 7 1.3839 -0.0000
-2 -7 8 0.0617 -0.0000
-2 -7 9 0.3470 -0.0000
-2 -7 10 -0.6317 -0.0000
-2 -7 11 1.2592 -0.0000
-2 -7 12 0.3643 0.0000
-2 -7 13 -0.0180 -0.0000
-2 -7 14 1.3105 0.0000
-2 -7 15 -0.3535 0.0000
-2 -6 1 0.0123 0.0000
-2 -6 2 0.5349 -0.0000
-2 -6 3 -0.6996 0.0000
-2 -6 4 0.0610 0.0000
-2 -6 5 -0.4763 0.0000
-2 -6 6 -0.3091 0.0000
-2 -6 7 0.4958 0.0000
-2 -6 8 1.1219 -0.0000
-2 -6 9 -0.0999 -0.0000
-2 -6 10 0.3600 -0.0000
-2 -6 11 -0.0896 -0.0000
-2 -6 12 0.2648 0.0000
-2 -6 13 -0.7056 0.0000
-2 -6 14 -0.6866 -0.0000
-2 -6 15 0.0964 0.0000
-2 -5 1 0.3326 -0.0000
-2 -5 2 1.9770 -0.0000
-2 -5 3 0.8309 -0.0000
-2 -5 4 -1.4473 -0.0000
-2 -5 5 -1.3748 0.0000
-2 -5 6 0.0926 -0.0000
-2 -5 7 -0.1753 -0.0000
-2 -5 8 -0.8898 0.0000
-2 -5 9 0.1023 -0.0000
-2 -5 10 1.6911 -0.0000
-2 -5 11 -0.2253 0.0000
-2 -5 12 0.2142 0.0000
-2 -5 13 0.5769 -0.0000
-2 -5 14 0.0183 0.0000
-2 -5 15 1.0052 -0.0000
-2 -4 1 -1.2146 0.0000
-2 -4 2 -2.6694 -0.0000
-2 -4 3 -1.3533 -0.0000
-2 -4 4 -0.8680 0.0000
-2 -4 5 0.5638 -0.0000
-2 -4 6 -0.5887 -0.0000
-2 -4 7 -0.2310 -0.0000
-2 -4 8 -0.5781 0.0000
-2 -4 9 -0.3954 0.0000
-2 -4 10 -0.0578 0.0000
-2 -4 11 0.0634 0.0000
-2 -4 12 -0.0117 -0.0000
-2 -4 13 0.2432 -0.0000
-2 -4 14 -0.6233 0.0000
-2 -4 15 0.0045 0.0000
-2 -3 1 0.1859 0.0000
-2 -3 2 0.5597 -0.0000
-2 -3 3 -2.5117 0.0000
-2 -3 4 1.7311 -0.0000
-2 -3 5 -1.5942 -0.0000
-2 -3 6 0.6728 -0.0000
-2 -3 7 0.3102 0.0000
-2 -3 8 0.0185 -0.0000
-2 -3 9 -0.4202 0.0000
-2 -3 10 -0.1927 -0.0000
-2 -3 11 0.1990 -0.0000
-2 -3 12 0.5121 -0.0000
-2 -3 13 -0.2741 0.0000
-2 -3 14 -0.1726 -0.0000
-2 -3 15 -0.2876 0.0000
-2 -2 1 0.4330 -0.0000
-2 -2 2 5.1372 -0.0000
-2 -2 3 -3.1657 -0.0000
-2 -2 4 3.2799 0.0000
-2 -2 5 -1.7044 0.0000
-2 -2 6 0.3361 -0.0000
-2 -2 7 -1.2239 0.0000
-2 -2 8 0.6987 -0.0000
-2 -2 9 0.6979 0.0000
-2 -2 10 -1.6179 -0.0000
-2 -2 11 -0.1232 0.0000
-2 -2 12 -0.2554 0.0000
-2 -2 13 0.0679 -0.0000
-2 -2 14 0.6663 -0.0000
-2 -1 1 -2.0738 0.0000
-2 -1 2 2.9974 0.0000
-2 -1 3 2.1811 -0.0000
-2 -1 4 -4.2897 0.0000
-2 -1 5 5.3000 0.0000
-2 -1 6 0.2160 0.0000
-2 -1 7 -1.1224 0.0000
-2 -1 8 -0.7921 -0.0000
-2 -1 9 0.2582 -0.0000
-2 -1 10 0.2278 -0.0000
-2 -1 11 -0.2041 -0.0000
-2 -1 12 -0.9811 0.0000
-2 -1 13 0.0291 0.0000
-2 -1 14 0.5913 -0.0000
-2 0 1 -1.2301 0.0000
-2 0 2 -8.5370 0.0000
-2 0 3 0.4280 0.0000
-2 0 4 -0.7335 0.0000
-2 0 5 2.5938 0.0000
-2 0 6 1.6171 -0.0000
-2 0 7 1.0011 0.0000
-2 0 8 1.3244 0.0000
-2 0 9 -0.0434 -0.0000
-2 0 10 0.2976 0.0000
-2 0 11 -0.7689 -0.0000
-2 0 12 -0.4251 0.0000
-2 0 13 0.5018 0.0000
-2 0 14 -1.1182 0.0000
-2 1 1 3.3293 -0.0000
-2 1 2 0.8548 -0.0000
-2 1 3 1.5232 0.0000
-2 1 4 0.6308 0.0000
-2 1 5 -2.1076 -0.0000
-2 1 6 -1.4035 0.0000
-2 1 7 -0.7924 0.0000
-2 1 8 -0.6220 0.0000
-2 1 9 -0.1898 0.0000
-2 1 10 0.3647 -0.0000
-2 1 11 -0.2244 0.0000
-2 1 12 0.0303 -0.0000
-2 1 13 0.1610 -0.0000
-2 2 1 2.1800 0.0000
-2 2 2 3.8316 -0.0000
-2 2 3 -2.3541 0.0000
-2 2 4 -1.5373 -0.0000
-2 2 5 0.9310 -0.0000
-2 2 6 0.1640 -0.0000
-2 2 7 -0.4179 -0.0000
-2 2 8 -0.2657 -0.0000
-2 2 9 -0.5687 0.0000
-2 2 10 0.5048 -0.0000
-2 2 11 0.6408 -0.0000
-2 2 12 -0.8271 0.0000
-2 2 13 0.3033 0.0000
-2 3 1 -1.8658 -0.0000
-2 3 2 1.1018 -0.0000
-2 3 3 2.3169 -0.0000
-2 3 4 -0.0158 0.0000
-2 3 5 -1.8986 0.0000
-2 3 6 -1.0391 0.0000
-2 3 7 1.0404 0.0000
-2 3 8 0.3149 -0.0000
-2 3 9 -0.7555 0.0000
-2 3 10 -0.7178 0.0000
-2 3 11 0.5818 0.0000
-2 3 12 -0.0356 -0.0000
-2 4 1 -6.0456 0.0000
-2 4 2 -0.1864 -0.0000
-2 4 3 1.5191 -0.0000
-2 4 4 -0.0639 -0.0000
-2 4 5 0.2527 0.0000
-2 4 6 0.4599 -0.0000
-2 4 7 -0.7610 0.0000
-2 4 8 0.3615 -0.0000
-2 4 9 1.0218 -0.0000
-2 4 10 0.9894 0.0000
-2 4 11 0.7552 0.0000
-2 4 12 0.6234 -0.0000
-2 5 1 2.3753 0.0000
-2 5 2 0.2962 0.0000
-2 5 3 -0.4066 0.0000
-2 5 4 0.7700 -0.0000
-2 5 5 0.3268 -0.0000
-2 5 6 -0.3305 0.0000
-2 5 7 1.8541 -0.0000
-2 5 8 -0.0015 -0.0000
-2 5 9 0.0929 0.0000
-2 5 10 -1.4587 0.0000
-2 5 11 0.5733 -0.0000
-2 6 1 0.0936 0.0000
-2 6 2 -2.4844 0.0000
-2 6 3 -0.1304 0.0000
-2 6 4 0.4341 -0.0000
-2 6 5 -0.3466 -0.0000
-2 6 6 -0.4566 -0.0000
-2 6 7 -0.2101 -0.0000
-2 6 8 0.0498 -0.0000
-2 6 9 -0.5379 0.0000
-2 6 10 -0.1374 0.0000
-2 7 1 0.4839 -0.0000
-2 7 2 2.2073 -0.0000
-2 7 3 -0.5264 0.0000
-2 7 4 0.0624 0.0000
-2 7 5 0.4280 -0.0000
-2 7 6 0.8162 0.0000
-2 7 7 0.6739 -0.0000
-2 7 8 -1.5499 0.0000
-2 7 9 0.8837 -0.0000
-2 8 1 1.7220 -0.0000
-2 8 2 -4.2565 0.0000
-2 8 3 0.9229 -0.0000
-2 8 4 1.1787 0.0000
-2 8 5 -0.6454 0.0000
-2 8 6 -3.0993 0.0000
-2 8 7 1.6296 -0.0000
-2 8 8 -0.4345 0.0000
-2 9 1 -0.2245 0.0000
-2 9 2 -0.2633 -0.0000
-2 9 3 -2.8812 0.0000
-2 9 4 1.5370 -0.0000
-2 9 5 3.4412 0.0000
-2 9 6 2.4841 -0.0000
-2 9 7 -1.5390 0.0000
-2 10 1 2.8945 -0.0000
-2 10 2 -1.4371 -0.0000
-2 10 3 -1.4790 -0.0000
-2 10 4 -6.4300 -0.0000
-2 10 5 -7.9827 -0.0000
-2 10 6 0.2883 -0.0000
-2 11 1 -0.1156 0.0000
-2 11 2 4.0387 -0.0000
-2 11 3 3.8314 -0.0000
-2 11 4 6.0994 0.0000
-2 11 5 3.0725 -0.0000
-2 12 1 -1.4159 -0.0000
-2 12 2 -0.4720 0.0000
-2 12 3 -0.7152 0.0000
-2 13 1 0.3272 -0.0000
-2 13 2 -0.5441 0.0000
-1 -13 2 -0.1520 -0.0000
-1 -13 3 -0.1387 0.0000
-1 -13 4 -0.3420 0.0000
-1 -13 5 0.3424 -0.0000
-1 -13 6 0.2971 -0.0000
-1 -13 7 -0.4359 -0.0000
-1 -13 8 0.7007 -0.0000
-1 -13 9 -0.1396 -0.0000
-1 -13 10 1.0009 -0.0000
-1 -13 11 0.1131 -0.0000
-1 -12 1 0.1336 0.0000
-1 -12 2 -1.5304 -0.0000
-1 -12 3 0.7210 -0.0000
-1 -12 4 -0.3216 0.0000
-1 -12 5 -0.5589 0.0000
-1 -12 6 0.0104 -0.0000
-1 -12 7 -1.1676 0.0000
-1 -12 8 -0.6563 0.0000
-1 -12 9 0.1415 0.0000
-1 -12 10 -0.3621 0.0000
-1 -12 11 -0.7054 0.0000
-1 -12 12 0.1059 -0.0000
-1 -11 1 0.7166 -0.0000
-1 -11 2 0.5615 -0.0000
-1 -11 3 0.9338 -0.0000
-1 -11 4 -0.2098 -0.0000
-1 -11 5 -0.7566 0.0000
-1 -11 6 -0.8665 0.0000
-1 -11 7 1.6777 -0.0000
-1 -11 8 -1.4599 0.0000
-1 -11 9 1.0775 0.0000
-1 -11 10 -1.0311 -0.0000
-1 -11 11 0.1580 -0.0000
-1 -11 12 0.2475 0.0000
-1 -11 13 0.4834 0.0000
-1 -10 1 -0.4995 -0.0000
-1 -10 2 0.6403 0.0000
-1 -10 3 -0.9957 0.0000
-1 -10 4 -0.2078 0.0000
-1 -10 5 -0.3849 -0.0000
-1 -10 6 -0.2079 0.0000
-1 -10 7 0.7170 0.0000
-1 -10 8 1.3160 -0.0000
-1 -10 9 -0.8519 0.0000
-1 -10 10 -0.7424 0.0000
-1 -10 11 1.2692 0.0000
-1 -10 12 0.5128 0.0000
-1 -10 13 0.6919 0.0000
-1 -10 14 -0.0395 0.0000
-1 -9 1 0.8622 -0.0000
-1 -9 2 -1.2820 0.0000
-1 -9 3 0.6572 -0.0000
-1 -9 4 -0.3044 -0.0000
-1 -9 5 -1.5662 0.0000
-1 -9 6 -0.0666 0.0000
-1 -9 7 -0.8452 0.0000
-1 -9 8 -0.2113 0.0000
-1 -9 9 -0.7892 0.0000
-1 -9 10 0.3237 0.0000
-1 -9 11 -0.6546 0.0000
-1 -9 12 -1.4282 0.0000
-1 -9 13 -0.2306 0.0000
-1 -9 14 -0.7206 0.0000
-1 -8 1 -0.5643 -0.0000
-1 -8 2 -0.4320 -0.0000
-1 -8 3 0.3054 -0.0000
-1 -8 4 1.1745 0.0000
-1 -8 5 1.2881 -0.0000
-1 -8 6 5.0672 -0.0000
-1 -8 7 -1.9034 0.0000
-1 -8 8 -0.0313 0.0000
-1 -8 9 0.4384 -0.0000
-1 -8 10 0.3077 0.0000
-1 -8 11 -0.2396 0.0000
-1 -8 12 0.2141 -0.0000
-1 -8 13 0.0730 0.0000
-1 -8 14 0.2283 -0.0000
-1 -7 1 0.9696 -0.0000
-1 -7 2 -0.1328 0.0000
-1 -7 3 -1.7563 0.0000
-1 -7 4 -0.5257 -0.0000
-1 -7 5 0.7495 0.0000
-1 -7 6 -1.3005 0.0000
-1 -7 7 1.1613 -0.0000
-1 -7 8 1.3478 -0.0000
-1 -7 9 0.6723 -0.0000
-1 -7 10 -0.1857 0.0000
-1 -7 11 0.2205 0.0000
-1 -7 12 0.0514 -0.0000
-1 -7 13 -0.3731 0.0000
-1 -7 14 0.6989 -0.0000
-1 -6 1 2.0092 -0.0000
-1 -6 2 1.3732 -0.0000
-1 -6 3 0.9880 -0.0000
-1 -6 4 4.1754 -0.0000
-1 -6 5 -1.1659 0.0000
-1 -6 6 -0.8899 0.0000
-1 -6 7 -0.7806 0.0000
-1 -6 8 0.1342 0.0000
-1 -6 9 -0.6897 0.0000
-1 -6 10 0.0290 -0.0000
-1 -6 11 -0.3631 -0.0000
-1 -6 12 0.2949 0.0000
-1 -6 13 -0.2128 0.0000
-1 -6 14 -0.1358 0.0000
-1 -5 1 0.4276 -0.0000
-1 -5 2 -2.1699 0.0000
-1 -5 3 0.5436 -0.0000
-1 -5 4 0.1298 0.0000
-1 -5 5 1.0848 -0.0000
-1 -5 6 -1.5185 0.0000
-1 -5 7 -0.8794 -0.0000
-1 -5 8 0.7392 -0.0000
-1 -5 9 0.3941 -0.0000
-1 -5 10 1.2705 0.0000
-1 -5 11 0.2116 -0.0000
-1 -5 12 1.3071 -0.0000
-1 -5 13 -0.1921 -0.0000
-1 -5 14 -0.0007 0.0000
-1 -4 1 0.8584 0.0000
-1 -4 2 -1.5017 0.0000
-1 -4 3 -1.2608 -0.0000
-1 -4 4 -1.1831 0.0000
-1 -4 5 -0.0514 0.0000
-1 -4 6 -0.2865 0.0000
-1 -4 7 1.2448 -0.0000
-1 -4 8 -0.8922 -0.0000
-1 -4 9 0.4765 -0.0000
-1 -4 10 -0.0074 0.0000
-1 -4 11 -0.6115 -0.0000
-1 -4 12 -0.1300 -0.0000
-1 -4 13 1.1429 -0.0000
-1 -4 14 0.0071 0.0000
-1 -3 1 1.1891 0.0000
-1 -3 2 -3.3603 0.0000
-1 -3 3 -1.1736 0.0000
-1 -3 4 -1.5168 0.0000
-1 -3 5 0.5178 -0.0000
-1 -3 6 -1.4098 -0.0000
-1 -3 7 1.6692 -0.0000
-1 -3 8 -0.5176 0.0000
-1 -3 9 -1.0924 0.0000
-1 -3 10 -0.6464 0.0000
-1 -3 11 -0.5035 -0.0000
-1 -3 12 -0.1403 -0.0000
-1 -3 13 -0.1045 0.0000
-1 -3 14 -0.7980 0.0000
-1 -2 1 0.8819 -0.0000
-1 -2 2 0.2418 -0.0000
-1 -2 3 -1.9109 0.0000
-1 -2 4 2.0323 -0.0000
-1 -2 5 -1.2735 -0.0000
-1 -2 6 -0.4897 -0.0000
-1 -2 7 -1.7858 0.0000
-1 -2 8 0.2301 -0.0000
-1 -2 9 0.4839 0.0000
-1 -2 10 -0.3398 0.0000
-1 -2 11 0.3009 -0.0000
-1 -2 12 -0.5881 0.0000
-1 -2 13 0.1189 0.0000
-1 -2 14 -0.4292 -0.0000
-1 -1 1 -9.2940 0.0000
-1 -1 2 20.5361 -0.0000
-1 -1 3 1.1847 -0.0000
-1 -1 4 1.1486 -0.0000
-1 -1 5 1.4221 -0.0000
-1 -1 6 2.0561 0.0000
-1 -1 7 1.8120 -0.0000
-1 -1 8 -0.8255 -0.0000
-1 -1 9 0.3850 -0.0000
-1 -1 10 0.0878 -0.0000
-1 -1 11 -0.0576 0.0000
-1 -1 12 0.1167 -0.0000
-1 -1 13 -0.1812 0.0000
-1 -1 14 0.3801 -0.0000
-1 0 1 -7.3226 0.0000
-1 0 2 -15.5725 0.0000
-1 0 3 -4.1299 -0.0000
-1 0 4 -2.2929 -0.0000
-1 0 5 -2.1940 0.0000
-1 0 6 -1.9489 0.0000
-1 0 7 -0.9788 0.0000
-1 0 8 -1.2952 0.0000
-1 0 9 1.0286 -0.0000
-1 0 10 -0.4007 0.0000
-1 0 11 -0.2373 0.0000
-1 0 12 -0.0007 0.0000
-1 0 13 0.5033 0.0000
-1 1 1 11.5119 -0.0000
-1 1 2 3.9350 -0.0000
-1 1 3 2.5916 -0.0000
-1 1 4 0.8751 0.0000
-1 1 5 0.5750 0.0000
-1 1 6 1.0862 0.0000
-1 1 7 0.7601 -0.0000
-1 1 8 -0.1544 -0.0000
-1 1 9 -0.9015 0.0000
-1 1 10 0.0385 -0.0000
-1 1 11 0.5915 -0.0000
-1 1 12 0.1129 0.0000
-1 1 13 -0.5738 -0.0000
-1 2 1 4.3573 -0.0000
-1 2 2 3.6264 -0.0000
-1 2 3 2.3518 0.0000
-1 2 4 -3.3945 0.0000
-1 2 5 1.7637 -0.0000
-1 2 6 0.9848 -0.0000
-1 2 7 -0.4881 -0.0000
-1 2 8 0.3674 -0.0000
-1 2 9 -0.2174 0.0000
-1 2 10 0.2189 -0.0000
-1 2 11 0.2685 0.0000
-1 2 12 -0.8871 0.0000
-1 3 1 -3.0650 0.0000
-1 3 2 -2.4111 -0.0000
-1 3 3 1.5907 -0.0000
-1 3 4 -1.2307 0.0000
-1 3 5 -0.8852 0.0000
-1 3 6 0.0486 -0.0000
-1 3 7 -0.4545 -0.0000
-1 3 8 0.2016 0.0000
-1 3 9 0.8943 -0.0000
-1 3 10 0.3433 0.0000
-1 3 11 -0.1432 -0.0000
-1 3 12 -0.1024 0.0000
-1 4 1 -3.2155 0.0000
-1 4 2 -5.1574 0.0000
-1 4 3 -0.6007 -0.0000
-1 4 4 0.6709 -0.0000
-1 4 5 0.1759 0.0000
-1 4 6 0.9551 -0.0000
-1 4 7 0.0076 -0.0000
-1 4 8 0.6114 -0.0000
-1 4 9 0.9219 -0.0000
-1 4 10 1.2533 -0.0000
-1 4 11 0.1568 -0.0000
-1 5 1 -2.4020 -0.0000
-1 5 2 3.2939 -0.0000
-1 5 3 0.0791 0.0000
-1 5 4 3.2347 -0.0000
-1 5 5 0.2103 0.0000
-1 5 6 -0.1318 0.0000
-1 5 7 -1.2205 0.0000
-1 5 8 1.0913 -0.0000
-1 5 9 -1.6815 0.0000
-1 5 10 -1.2743 -0.0000
-1 6 1 -1.3613 0.0000
-1 6 2 -2.7036 0.0000
-1 6 3 1.1570 0.0000
-1 6 4 0.7206 -0.0000
-1 6 5 0.8049 0.0000
-1 6 6 2.3707 -0.0000
-1 6 7 0.4845 -0.0000
-1 6 8 -1.5160 0.0000
-1 6 9 -1.0520 0.0000
-1 6 10 -0.3894 0.0000
-1 7 1 0.0075 -0.0000
-1 7 2 1.6815 -0.0000
-1 7 3 -0.5564 -0.0000
-1 7 4 -3.2208 0.0000
-1 7 5 -1.6814 0.0000
-1 7 6 -0.1230 -0.0000
-1 7 7 1.6176 0.0000
-1 7 8 1.1135 -0.0000
-1 7 9 1.2271 -0.0000
-1 8 1 1.7692 -0.0000
-1 8 2 0.2169 0.0000
-1 8 3 -0.2378 -0.0000
-1 8 4 -0.5555 0.0000
-1 8 5 -0.9572 -0.0000
-1 8 6 -5.9791 0.0000
-1 8 7 -0.9963 0.0000
-1 8 8 0.0359 0.0000
-1 9 1 0.9439 0.0000
-1 9 2 0.7302 0.0000
-1 9 3 0.2949 0.0000
-1 9 4 -0.0666 -0.0000
-1 9 5 5.8514 -0.0000
-1 9 6 1.4050 -0.0000
-1 9 7 0.7855 -0.0000
-1 10 1 0.6979 -0.0000
-1 10 2 1.1016 -0.0000
-1 10 3 -0.4288 0.0000
-1 10 4 -0.6767 0.0000
-1 10 5 -3.7187 0.0000
-1 11 1 -1.4107 0.0000
-1 11 2 -2.4704 0.0000
-1 11 3 -1.2179 -0.0000
-1 11 4 1.2709 -0.0000
-1 12 1 0.1123 0.0000
-1 12 2 2.2177 0.0000
-1 12 3 -0.0480 0.0000
-1 13 1 -0.1349 -0.0000
0 -14 3 -0.0742 0.0000
0 -14 4 -0.5290 0.0000
0 -14 5 -0.0141 -0.0000
0 -14 6 -0.0762 0.0000
0 -14 7 -0.1025 -0.0000
0 -14 8 0.1084 -0.0000
0 -14 9 -0.2655 0.0000
0 -13 1 -0.6763 0.0000
0 -13 2 0.0287 0.0000
0 -13 3 -0.1249 -0.0000
0 -13 4 -0.0331 0.0000
0 -13 5 -0.6108 0.0000
0 -13 6 0.6718 -0.0000
0 -13 7 -0.4487 0.0000
0 -13 8 0.1804 -0.0000
0 -13 9 -0.4032 -0.0000
0 -13 10 0.4275 -0.0000
0 -13 11 0.2159 -0.0000
0 -12 1 0.6230 0.0000
0 -12 2 0.3520 -0.0000
0 -12 3 -0.2949 0.0000
0 -12 4 -1.4029 0.0000
0 -12 5 -0.3019 -0.0000
0 -12 6 -0.2234 -0.0000
0 -12 7 0.0443 0.0000
0 -12 8 0.1215 0.0000
0 -12 9 -0.1442 -0.0000
0 -12 10 0.2974 0.0000
0 -12 11 0.6870 0.0000
0 -12 12 0.3347 0.0000
0 -11 1 -0.0407 -0.0000
0 -11 2 -0.5809 0.0000
0 -11 3 1.3236 -0.0000
0 -11 4 0.4506 0.0000
0 -11 5 -0.6265 -0.0000
0 -11 6 -0.2581 0.0000
0 -11 7 -0.3824 -0.0000
0 -11 8 0.7400 0.0000
0 -11 9 -0.8863 0.0000
0 -11 10 -0.3554 0.0000
0 -11 11 -0.5337 -0.0000
0 -11 12 -0.0967 -0.0000
0 -11 13 0.1780 0.0000
0 -10 1 0.7232 0.0000
0 -10 2 1.5068 -0.0000
0 -10 3 1.1291 -0.0000
0 -10 4 0.8704 -0.0000
0 -10 5 0.4074 0.0000
0 -10 6 -0.5779 0.0000
0 -10 7 -0.7096 0.0000
0 -10 8 0.1617 -0.0000
0 -10 9 0.6369 -0.0000
0 -10 10 -0.9923 0.0000
0 -10 11 -0.3091 0.0000
0 -10 12 0.4235 -0.0000
0 -10 13 -0.6691 -0.0000
0 -9 1 -0.7541 0.0000
0 -9 2 -0.0850 -0.0000
0 -9 3 -0.3047 -0.0000
0 -9 4 2.3721 -0.0000
0 -9 5 -0.0520 -0.0000
0 -9 6 -1.1209 0.0000
0 -9 7 1.7058 -0.0000
0 -9 8 0.7630 0.0000
0 -9 9 0.8354 -0.0000
0 -9 10 0.3738 -0.0000
0 -9 11 0.0849 0.0000
0 -9 12 -0.4145 0.0000
0 -9 13 0.5281 -0.0000
0 -9 14 -0.9334 0.0000
0 -8 1 -0.3043 0.0000
0 -8 2 -3.1898 0.0000
0 -8 3 -2.8780 0.0000
0 -8 4 -1.8630 0.0000
0 -8 5 -1.4565 0.0000
0 -8 6 -0.3293 -0.0000
0 -8 7 -0.2590 0.0000
0 -8 8 -3.2116 0.0000
0 -8 9 -0.2496 0.0000
0 -8 10 -0.5282 0.0000
0 -8 11 0.4112 0.0000
0 -8 12 -0.0026 0.0000
0 -8 13 0.1646 -0.0000
0 -8 14 0.9379 0.0000
0 -7 1 0.2669 -0.0000
0 -7 2 0.6814 -0.0000
0 -7 3 1.6478 -0.0000
0 -7 4 0.5901 0.0000
0 -7 5 -0.6025 0.0000
0 -7 6 0.7478 -0.0000
0 -7 7 1.9621 0.0000
0 -7 8 0.5638 0.0000
0 -7 9 1.2179 -0.0000
0 -7 10 -0.4035 0.0000
0 -7 11 -0.4590 -0.0000
0 -7 12 0.5596 0.0000
0 -7 13 -0.5676 0.0000
0 -7 14 -0.0528 0.0000
0 -6 1 -2.1029 0.0000
0 -6 2 1.2353 -0.0000
0 -6 3 1.5530 -0.0000
0 -6 4 3.3703 -0.0000
0 -6 5 -0.6275 0.0000
0 -6 6 1.7304 0.0000
0 -6 7 0.9694 -0.0000
0 -6 8 -0.5842 -0.0000
0 -6 9 0.2954 -0.0000
0 -6 10 -0.8075 -0.0000
0 -6 11 0.7439 -0.0000
0 -6 12 0.1073 -0.0000
0 -6 13 0.3778 0.0000
0 -6 14 0.3088 0.0000
0 -5 1 0.1196 -0.0000
0 -5 2 -1.1460 -0.0000
0 -5 3 -2.3368 0.0000
0 -5 4 0.9441 -0.0000
0 -5 5 0.5534 0.0000
0 -5 6 0.9274 -0.0000
0 -5 7 -4.0826 0.0000
0 -5 8 0.7244 -0.0000
0 -5 9 -0.8803 -0.0000
0 -5 10 -0.7006 -0.0000
0 -5 11 0.8667 0.0000
0 -5 12 -0.1448 -0.0000
0 -5 13 -0.7134 0.0000
0 -5 14 -0.1901 -0.0000
0 -4 1 3.3433 0.0000
0 -4 2 2.4506 0.0000
0 -4 3 -0.5238 -0.0000
0 -4 4 0.2311 -0.0000
0 -4 5 2.7887 -0.0000
0 -4 6 1.3431 -0.0000
0 -4 7 -0.1999 0.0000
0 -4 8 0.9241 -0.0000
0 -4 9 0.3204 -0.0000
0 -4 10 2.2918 -0.0000
0 -4 11 -1.0184 -0.0000
0 -4 12 0.2243 0.0000
0 -4 13 0.5107 -0.0000
0 -4 14 -0.2200 -0.0000
0 -3 1 0.6095 0.0000
0 -3 2 0.5421 -0.0000
0 -3 3 -8.6015 0.0000
0 -3 4 -4.3321 0.0000
0 -3 5 -2.8393 0.0000
0 -3 6 -2.6604 0.0000
0 -3 7 0.6742 0.0000
0 -3 8 0.8177 -0.0000
0 -3 9 0.1485 0.0000
0 -3 10 -0.0426 -0.0000
0 -3 11 0.0556 -0.0000
0 -3 12 0.3191 -0.0000
0 -3 13 0.1863 -0.0000
0 -3 14 0.4260 0.0000
0 -2 1 2.6592 0.0000
0 -2 2 -3.3339 0.0000
0 -2 3 2.6488 -0.0000
0 -2 4 1.0980 0.0000
0 -2 5 -0.6020 0.0000
0 -2 6 0.2383 -0.0000
0 -2 7 1.2766 -0.0000
0 -2 8 0.2512 -0.0000
0 -2 9 0.4173 -0.0000
0 -2 10 -0.0265 0.0000
0 -2 11 0.0655 -0.0000
0 -2 12 -0.5320 0.0000
0 -2 13 -0.6098 0.0000
0 -1 1 -0.9681 -0.0000
0 -1 2 5.3007 -0.0000
0 -1 3 6.4778 -0.0000
0 -1 4 -0.7805 0.0000
0 -1 5 1.1460 -0.0000
0 -1 6 0.8272 -0.0000
0 -1 7 -0.6465 0.0000
0 -1 8 0.4973 -0.0000
0 -1 9 -1.0718 0.0000
0 -1 10 -0.1233 -0.0000
0 -1 11 -0.2116 0.0000
0 -1 12 -0.9332 -0.0000
0 -1 13 0.3369 -0.0000
0 0 1 1.0937 -0.0000
0 0 2 -1.0720 -0.0000
0 0 3 -3.7314 0.0000
0 0 4 2.9273 0.0000
0 0 5 1.6563 0.0000
0 0 6 -1.8615 -0.0000
0 0 7 -1.8900 0.0000
0 0 8 -2.7182 0.0000
0 0 9 0.8824 0.0000
0 0 10 -0.1172 -0.0000
0 0 11 -0.8210 0.0000
0 0 12 -0.4415 -0.0000
0 0 13 1.1996 -0.0000
0 1 0 -23.4558 0.0000
0 1 1 -10.7359 0.0000
0 1 2 -0.2285 -0.0000
0 1 3 -3.7005 0.0000
0 1 4 -0.0900 -0.0000
0 1 5 1.0513 0.0000
0 1 6 -1.0942 -0.0000
0 1 7 1.4911 0.0000
0 1 8 -0.3499 0.0000
0 1 9 -0.8431 -0.0000
0 1 10 -1.4720 0.0000
0 1 11 -0.0529 0.0000
0 1 12 0.9670 -0.0000
0 2 0 -11.4673 0.0000
0 2 1 1.9683 -0.0000
0 2 2 3.8751 -0.0000
0 2 3 2.2398 -0.0000
0 2 4 0.5469 -0.0000
0 2 5 -0.9720 0.0000
0 2 6 -1.2642 0.0000
0 2 7 0.0654 -0.0000
0 2 8 0.6315 -0.0000
0 2 9 -0.3815 -0.0000
0 2 10 -0.3345 -0.0000
0 2 11 0.7825 -0.0000
0 2 12 -0.1968 0.0000
0 3 0 2.4882 -0.0000
0 3 1 1.8217 0.0000
0 3 2 -0.6390 0.0000
0 3 3 4.2953 -0.0000
0 3 4 -0.8620 0.0000
0 3 5 -0.9790 -0.0000
0 3 6 0.9149 -0.0000
0 3 7 0.2987 -0.0000
0 3 8 -1.0611 0.0000
0 3 9 1.3623 0.0000
0 3 10 1.0563 -0.0000
0 3 11 0.8053 -0.0000
0 4 0 -0.8690 0.0000
0 4 1 4.4388 0.0000
0 4 2 -1.7758 0.0000
0 4 3 -1.9513 0.0000
0 4 4 -1.8551 0.0000
0 4 5 0.2624 0.0000
0 4 6 0.2278 -0.0000
0 4 7 1.2882 -0.0000
0 4 8 0.1044 0.0000
0 4 9 1.9380 -0.0000
0 4 10 1.2607 -0.0000
0 5 0 -2.4389 0.0000
0 5 1 -0.6137 -0.0000
0 5 2 -1.9600 -0.0000
0 5 3 -0.5328 0.0000
0 5 4 -0.1376 0.0000
0 5 5 2.3316 -0.0000
0 5 6 -0.0664 -0.0000
0 5 7 1.7120 -0.0000
0 5 8 -1.5682 -0.0000
0 5 9 -1.2095 -0.0000
0 5 10 -0.6550 0.0000
0 6 0 3.4741 -0.0000
0 6 1 0.7692 -0.0000
0 6 2 -0.4266 -0.0000
0 6 3 0.0251 0.0000
0 6 4 0.3153 -0.0000
0 6 5 -2.9892 0.0000
0 6 6 6.1545 -0.0000
0 6 7 0.1273 -0.0000
0 6 8 2.1214 -0.0000
0 6 9 -1.5841 0.0000
0 7 0 0.6995 -0.0000
0 7 1 0.8144 0.0000
0 7 2 -0.0763 0.0000
0 7 3 -0.0605 -0.0000
0 7 4 1.0055 -0.0000
0 7 5 -0.5875 0.0000
0 7 6 -4.2200 0.0000
0 7 7 -0.3261 -0.0000
0 7 8 0.0082 0.0000
0 8 0 -1.0935 -0.0000
0 8 1 -0.5312 -0.0000
0 8 2 0.0190 -0.0000
0 8 3 -0.1499 -0.0000
0 8 4 1.1670 -0.0000
0 8 5 -0.9547 -0.0000
0 8 6 -2.6195 0.0000
0 8 7 -2.2187 0.0000
0 9 0 0.7082 0.0000
0 9 1 0.4993 0.0000
0 9 2 -2.0812 0.0000
0 9 3 2.3530 0.0000
0 9 4 -0.6612 0.0000
0 9 5 -0.5804 -0.0000
0 9 6 2.1616 -0.0000
0 10 0 0.1236 0.0000
0 10 1 0.0039 -0.0000
0 10 2 -0.7401 -0.0000
0 10 3 -0.8555 -0.0000
0 10 4 0.8506 -0.0000
0 10 5 1.6927 -0.0000
0 11 0 -0.7187 0.0000
0 11 1 0.4284 -0.0000
0 11 2 0.5036 0.0000
0 11 3 -0.6491 0.0000
0 12 0 0.3801 0.0000
0 12 1 -0.2509 0.0000
0 12 2 -0.3126 -0.0000
1 -14 2 -0.4324 0.0000
1 -14 3 0.0623 0.0000
1 -14 4 -1.2025 0.0000
1 -14 5 -0.0028 0.0000
1 -14 6 0.1338 -0.0000
1 -14 7 -0.0249 0.0000
1 -14 8 -0.2089 0.0000
1 -14 9 -0.1016 -0.0000
1 -13 0 -0.4191 0.0000
1 -13 1 -0.4578 -0.0000
1 -13 2 0.2859 -0.0000
1 -13 3 0.2805 -0.0000
1 -13 4 0.8346 -0.0000
1 -13 5 -0.4750 -0.0000
1 -13 6 -0.3684 0.0000
1 -13 7 -0.2016 0.0000
1 -13 8 0.3260 -0.0000
1 -13 9 -0.7747 0.0000
1 -13 10 0.0895 -0.0000
1 -13 11 -0.0391 -0.0000
1 -12 0 -0.0464 0.0000
1 -12 1 2.6276 -0.0000
1 -12 2 0.4251 -0.0000
1 -12 3 1.0212 0.0000
1 -12 4 -0.5704 0.0000
1 -12 5 -1.0270 -0.0000
1 -12 6 0.0956 -0.0000
1 -12 7 -0.3318 0.0000
1 -12 8 0.0889 0.0000
1 -12 9 -0.4693 0.0000
1 -12 10 0.4923 -0.0000
1 -12 11 0.1381 -0.0000
1 -12 12 0.7051 -0.0000
1 -11 0 -1.4891 -0.0000
1 -11 1 -1.8928 0.0000
1 -11 2 -0.9478 0.0000
1 -11 3 0.8217 0.0000
1 -11 4 -0.4619 -0.0000
1 -11 5 -0.2693 0.0000
1 -11 6 0.4176 -0.0000
1 -11 7 0.2379 -0.0000
1 -11 8 0.5353 -0.0000
1 -11 9 -0.3979 -0.0000
1 -11 10 -0.7240 0.0000
1 -11 11 1.1494 0.0000
1 -11 12 0.6241 0.0000
1 -11 13 0.1795 -0.0000
1 -10 0 -0.8959 0.0000
1 -10 1 0.9232 -0.0000
1 -10 2 -1.0415 -0.0000
1 -10 3 1.4915 -0.0000
1 -10 4 0.9145 0.0000
1 -10 5 0.2454 0.0000
1 -10 6 0.6468 -0.0000
1 -10 7 -0.6616 0.0000
1 -10 8 -0.0411 -0.0000
1 -10 9 1.9341 -0.0000
1 -10 10 -0.2681 0.0000
1 -10 11 0.5965 -0.0000
1 -10 12 -0.3678 -0.0000
1 -10 13 0.0926 -0.0000
1 -9 0 0.2122 -0.0000
1 -9 1 -1.2410 0.0000
1 -9 2 -3.0792 -0.0000
1 -9 3 -0.4665 0.0000
1 -9 4 0.5877 -0.0000
1 -9 5 -0.4303 0.0000
1 -9 6 0.3633 0.0000
1 -9 7 -2.1433 0.0000
1 -9 8 0.9730 0.0000
1 -9 9 0.2807 0.0000
1 -9 10 -0.6104 0.0000
1 -9 11 -1.5876 0.0000
1 -9 12 -0.3392 0.0000
1 -9 13 0.2561 0.0000
1 -8 0 1.2037 0.0000
1 -8 1 0.6833 -0.0000
1 -8 2 3.9155 0.0000
1 -8 3 -0.7944 0.0000
1 -8 4 0.7103 0.0000
1 -8 5 0.2621 0.0000
1 -8 6 0.1835 0.0000
1 -8 7 -0.0155 -0.0000
1 -8 8 -0.5356 0.0000
1 -8 9 -1.1037 0.0000
1 -8 10 0.6451 -0.0000
1 -8 11 1.1129 -0.0000
1 -8 12 -0.7096 -0.0000
1 -8 13 -0.3615 0.0000
1 -7 0 -0.3350 0.0000
1 -7 1 1.0327 -0.0000
1 -7 2 -1.8093 0.0000
1 -7 3 0.5623 0.0000
1 -7 4 0.4238 0.0000
1 -7 5 -0.3182 0.0000
1 -7 6 -1.7521 -0.0000
1 -7 7 0.6735 -0.0000
1 -7 8 0.2954 -0.0000
1 -7 9 -0.0979 0.0000
1 -7 10 0.3154 0.0000
1 -7 11 -0.6532 -0.0000
1 -7 12 -0.2283 0.0000
1 -7 13 0.5036 0.0000
1 -7 14 0.5755 0.0000
1 -6 0 1.3217 0.0000
1 -6 1 -1.7492 0.0000
1 -6 2 -0.1163 0.0000
1 -6 3 -1.2825 -0.0000
1 -6 4 1.1807 -0.0000
1 -6 5 1.3715 -0.0000
1 -6 6 -0.5929 0.0000
1 -6 7 1.8999 -0.0000
1 -6 8 -0.8965 -0.0000
1 -6 9 0.1876 -0.0000
1 -6 10 -0.1771 -0.0000
1 -6 11 -0.6746 0.0000
1 -6 12 0.7296 -0.0000
1 -6 13 -0.3064 -0.0000
1 -6 14 -0.0960 0.0000
1 -5 0 0.4834 -0.0000
1 -5 1 -2.4314 0.0000
1 -5 2 -2.2653 0.0000
1 -5 3 -0.8383 -0.0000
1 -5 4 0.0750 -0.0000
1 -5 5 1.8467 -0.0000
1 -5 6 1.8300 -0.0000
1 -5 7 0.8373 0.0000
1 -5 8 0.2352 -0.0000
1 -5 9 -0.8043 -0.0000
1 -5 10 -1.2989 0.0000
1 -5 11 -0.2337 0.0000
1 -5 12 0.2233 0.0000
1 -5 13 -0.2223 0.0000
1 -4 0 0.5995 -0.0000
1 -4 1 8.5941 0.0000
1 -4 2 1.0523 0.0000
1 -4 3 -4.2717 0.0000
1 -4 4 -0.7623 -0.0000
1 -4 5 -2.4136 0.0000
1 -4 6 -0.4731 0.0000
1 -4 7 -0.4264 -0.0000
1 -4 8 -0.3100 0.0000
1 -4 9 -0.1302 0.0000
1 -4 10 1.3615 -0.0000
1 -4 11 0.1715 -0.0000
1 -4 12 0.5584 0.0000
1 -4 13 0.4094 -0.0000
1 -3 0 7.6392 -0.0000
1 -3 1 7.7602 -0.0000
1 -3 2 4.0613 -0.0000
1 -3 3 6.1988 -0.0000
1 -3 4 0.0470 0.0000
1 -3 5 -1.2933 -0.0000
1 -3 6 -0.1154 0.0000
1 -3 7 -1.5430 0.0000
1 -3 8 -0.0129 0.0000
1 -3 9 1.6571 -0.0000
1 -3 10 -0.2538 -0.0000
1 -3 11 0.2637 -0.0000
1 -3 12 0.2516 -0.0000
1 -3 13 0.0615 -0.0000
1 -2 0 -1.6568 0.0000
1 -2 1 -26.5080 0.0000
1 -2 2 -0.1491 0.0000
1 -2 3 -3.5217 -0.0000
1 -2 4 -2.0993 0.0000
1 -2 5 0.3181 0.0000
1 -2 6 -0.0627 -0.0000
1 -2 7 0.9824 0.0000
1 -2 8 2.1093 -0.0000
1 -2 9 0.8537 -0.0000
1 -2 10 0.2556 0.0000
1 -2 11 0.6227 -0.0000
1 -2 12 0.5602 0.0000
1 -2 13 -0.3987 0.0000
1 -1 0 -25.2804 0.0000
1 -1 1 4.5486 -0.0000
1 -1 2 -0.5739 0.0000
1 -1 3 0.3530 0.0000
1 -1 4 -0.5648 -0.0000
1 -1 5 -1.1671 0.0000
1 -1 6 -0.8184 -0.0000
1 -1 7 -0.0869 0.0000
1 -1 8 -0.4704 -0.0000
1 -1 9 -0.3413 0.0000
1 -1 10 0.0023 -0.0000
1 -1 11 0.0465 -0.0000
1 -1 12 -0.4565 0.0000
1 0 0 22.9114 0.0000
1 0 1 19.2741 -0.0000
1 0 2 1.0664 -0.0000
1 0 3 3.5102 -0.0000
1 0 4 3.2372 -0.0000
1 0 5 0.3627 0.0000
1 0 6 -0.4025 0.0000
1 0 7 -1.1686 0.0000
1 0 8 -1.5900 0.0000
1 0 9 0.0935 0.0000
1 0 10 -0.1470 0.0000
1 0 11 -0.0973 0.0000
1 0 12 -1.3740 0.0000
1 1 0 0.1177 0.0000
1 1 1 -10.0477 0.0000
1 1 2 -2.7842 0.0000
1 1 3 -2.1788 -0.0000
1 1 4 -0.4159 0.0000
1 1 5 1.5466 0.0000
1 1 6 1.8088 -0.0000
1 1 7 0.5798 -0.0000
1 1 8 -0.3852 -0.0000
1 1 9 -0.7827 -0.0000
1 1 10 -0.9085 0.0000
1 1 11 -0.2827 -0.0000
1 2 0 -0.7459 -0.0000
1 2 1 -2.9429 0.0000
1 2 2 1.3842 -0.0000
1 2 3 -1.4298 -0.0000
1 2 4 -1.8858 0.0000
1 2 5 2.3770 -0.0000
1 2 6 -0.4841 -0.0000
1 2 7 0.4316 -0.0000
1 2 8 -0.3386 0.0000
1 2 9 -0.6358 -0.0000
1 2 10 -0.8822 -0.0000
1 2 11 0.0423 -0.0000
1 3 0 0.6942 -0.0000
1 3 1 0.3457 -0.0000
1 3 2 -0.7000 0.0000
1 3 3 0.3948 0.0000
1 3 4 -0.0943 0.0000
1 3 5 -0.1504 -0.0000
1 3 6 -0.1882 -0.0000
1 3 7 -1.3087 -0.0000
1 3 8 -0.0658 0.0000
1 3 9 -0.0231 -0.0000
1 3 10 1.4619 -0.0000
1 4 0 0.5354 -0.0000
1 4 1 0.2284 -0.0000
1 4 2 2.2301 0.0000
1 4 3 -0.2778 -0.0000
1 4 4 -2.2927 -0.0000
1 4 5 0.8091 -0.0000
1 4 6 -0.2584 -0.0000
1 4 7 -1.2729 -0.0000
1 4 8 -0.2829 -0.0000
1 4 9 1.6602 0.0000
1 4 10 0.7045 0.0000
1 5 0 -1.9879 0.0000
1 5 1 -1.8440 -0.0000
1 5 2 -0.1588 0.0000
1 5 3 1.0071 0.0000
1 5 4 0.1045 -0.0000
1 5 5 1.5677 0.0000
1 5 6 -0.7716 0.0000
1 5 7 4.3840 -0.0000
1 5 8 -0.6462 0.0000
1 5 9 -1.8403 0.0000
1 6 0 1.0496 0.0000
1 6 1 0.3043 0.0000
1 6 2 0.1992 -0.0000
1 6 3 2.9900 0.0000
1 6 4 -0.5588 0.0000
1 6 5 -3.3453 0.0000
1 6 6 0.2960 -0.0000
1 6 7 1.2656 -0.0000
1 6 8 3.3449 -0.0000
1 7 0 -1.8472 -0.0000
1 7 1 -1.2546 0.0000
1 7 2 -0.3537 0.0000
1 7 3 0.1280 0.0000
1 7 4 2.3011 -0.0000
1 7 5 0.3318 0.0000
1 7 6 0.2448 0.0000
1 7 7 -2.8448 0.0000
1 8 0 -0.5627 -0.0000
1 8 1 0.5615 -0.0000
1 8 2 0.5736 -0.0000
1 8 3 0.9287 -0.0000
1 8 4 -1.3235 -0.0000
1 8 5 1.0479 -0.0000
1 8 6 -1.5880 0.0000
1 9 0 0.0606 -0.0000
1 9 1 0.5584 -0.0000
1 9 2 -0.6978 -0.0000
1 9 3 -0.9067 -0.0000
1 9 4 0.4181 0.0000
1 9 5 -0.8736 -0.0000
1 10 0 -0.3765 0.0000
1 10 1 0.5945 0.0000
1 10 2 -0.8461 0.0000
1 10 3 -3.9949 0.0000
1 11 0 0.5733 0.0000
1 11 1 0.6941 0.0000
1 11 2 1.6072 0.0000
1 12 0 0.7196 -0.0000
2 -15 5 -0.3490 -0.0000
2 -14 1 1.3524 0.0000
2 -14 2 0.6357 0.0000
2 -14 3 -0.3263 -0.0000
2 -14 4 0.1126 0.0000
2 -14 5 -0.5799 0.0000
2 -14 6 -0.2705 -0.0000
2 -14 7 -0.1646 -0.0000
2 -14 8 0.1129 0.0000
2 -14 9 -0.2498 0.0000
2 -13 0 -0.6101 -0.0000
2 -13 1 -1.6378 0.0000
2 -13 2 0.0807 -0.0000
2 -13 3 -0.0988 -0.0000
2 -13 4 0.9457 -0.0000
2 -13 5 -0.1409 -0.0000
2 -13 6 -0.1059 0.0000
2 -13 7 -0.1476 0.0000
2 -13 8 0.2359 -0.0000
2 -13 9 0.1066 0.0000
2 -13 10 -0.0764 -0.0000
2 -13 11 0.4717 -0.0000
2 -12 0 -0.3203 -0.0000
2 -12 1 0.1068 0.0000
2 -12 2 0.2958 0.0000
2 -12 3 0.5113 -0.0000
2 -12 4 0.7545 0.0000
2 -12 5 -0.2332 -0.0000
2 -12 6 0.1445 0.0000
2 -12 7 0.2538 -0.0000
2 -12 8 -0.2442 0.0000
2 -12 9 0.2130 -0.0000
2 -12 10 -0.7990 0.0000
2 -12 11 0.3328 -0.0000
2 -11 0 0.2635 0.0000
2 -11 1 -0.9699 0.0000
2 -11 2 -0.0001 0.0000
2 -11 3 0.8539 -0.0000
2 -11 4 0.5001 -0.0000
2 -11 5 -0.3982 0.0000
2 -11 6 0.4911 -0.0000
2 -11 7 -0.4250 -0.0000
2 -11 8 1.5538 -0.0000
2 -11 9 -1.7645 0.0000
2 -11 10 -0.4941 0.0000
2 -11 11 -0.4132 0.0000
2 -11 12 1.3996 -0.0000
2 -10 0 -0.0230 -0.0000
2 -10 1 -0.3445 -0.0000
2 -10 2 0.4697 -0.0000
2 -10 3 -1.9368 0.0000
2 -10 4 -0.6432 -0.0000
2 -10 5 -0.7489 -0.0000
2 -10 6 -1.6907 0.0000
2 -10 7 0.5211 0.0000
2 -10 8 -1.2843 0.0000
2 -10 9 0.4318 -0.0000
2 -10 10 0.6435 0.0000
2 -10 11 0.0869 -0.0000
2 -10 12 0.5769 0.0000
2 -9 0 -0.8739 -0.0000
2 -9 1 1.0667 -0.0000
2 -9 2 -1.1648 -0.0000
2 -9 3 0.8939 -0.0000
2 -9 4 0.1671 0.0000
2 -9 5 0.8121 -0.0000
2 -9 6 1.4150 -0.0000
2 -9 7 -0.3828 0.0000
2 -9 8 0.6190 -0.0000
2 -9 9 1.1920 -0.0000
2 -9 10 0.0106 -0.0000
2 -9 11 -0.7329 0.0000
2 -9 12 -0.6128 0.0000
2 -9 13 -0.3171 -0.0000
2 -8 0 -0.8395 -0.0000
2 -8 1 -0.5179 0.0000
2 -8 2 0.0363 -0.0000
2 -8 3 1.2556 0.0000
2 -8 4 -0.0271 -0.0000
2 -8 5 0.9416 0.0000
2 -8 6 -0.7501 0.0000
2 -8 7 -0.1187 -0.0000
2 -8 8 -1.0584 -0.0000
2 -8 9 -0.0573 0.0000
2 -8 10 0.4001 0.0000
2 -8 11 1.0665 0.0000
2 -8 12 0.5437 0.0000
2 -8 13 0.3731 0.0000
2 -7 0 -0.2875 0.0000
2 -7 1 0.4937 0.0000
2 -7 2 -0.7794 0.0000
2 -7 3 -2.2200 -0.0000
2 -7 4 1.9349 0.0000
2 -7 5 -0.5033 0.0000
2 -7 6 0.3392 -0.0000
2 -7 7 0.4601 -0.0000
2 -7 8 0.2612 -0.0000
2 -7 9 0.7791 -0.0000
2 -7 10 0.6841 0.0000
2 -7 11 -0.0437 0.0000
2 -7 12 -0.9098 -0.0000
2 -7 13 -1.1848 0.0000
2 -6 0 1.9669 -0.0000
2 -6 1 2.7913 0.0000
2 -6 2 0.2230 0.0000
2 -6 3 -3.2188 0.0000
2 -6 4 1.5931 -0.0000
2 -6 5 1.2975 -0.0000
2 -6 6 0.2928 0.0000
2 -6 7 0.3593 -0.0000
2 -6 8 -1.6293 -0.0000
2 -6 9 -0.0449 0.0000
2 -6 10 -2.3381 -0.0000
2 -6 11 0.2527 0.0000
2 -6 12 -0.1258 -0.0000
2 -6 13 -0.3297 0.0000
2 -5 0 3.2472 -0.0000
2 -5 1 -5.4950 -0.0000
2 -5 2 -2.0110 0.0000
2 -5 3 1.7225 -0.0000
2 -5 4 -2.8765 0.0000
2 -5 5 -2.3227 0.0000
2 -5 6 0.0640 -0.0000
2 -5 7 1.5681 0.0000
2 -5 8 -0.0767 0.0000
2 -5 9 -0.0065 -0.0000
2 -5 10 -0.1771 -0.0000
2 -5 11 -0.6982 0.0000
2 -5 12 -0.1485 0.0000
2 -5 13 0.4056 0.0000
2 -4 0 -3.8970 0.0000
2 -4 1 2.2880 0.0000
2 -4 2 7.7638 -0.0000
2 -4 3 0.0181 0.0000
2 -4 4 -1.7354 0.0000
2 -4 5 1.5569 -0.0000
2 -4 6 -0.3927 0.0000
2 -4 7 -0.1653 0.0000
2 -4 8 2.2300 -0.0000
2 -4 9 -0.9797 -0.0000
2 -4 10 0.3084 -0.0000
2 -4 11 0.0920 -0.0000
2 -4 12 0.5662 -0.0000
2 -4 13 0.1911 0.0000
2 -3 0 -5.1838 -0.0000
2 -3 1 8.3985 -0.0000
2 -3 2 0.2222 -0.0000
2 -3 3 -0.9129 0.0000
2 -3 4 5.8852 -0.0000
2 -3 5 -0.9755 0.0000
2 -3 6 0.1331 -0.0000
2 -3 7 -1.5389 0.0000
2 -3 8 -0.5475 -0.0000
2 -3 9 0.8929 -0.0000
2 -3 10 0.5840 -0.0000
2 -3 11 0.2152 -0.0000
2 -3 12 -0.2640 0.0000
2 -2 0 4.8093 -0.0000
2 -2 1 -8.8079 0.0000
2 -2 2 -6.9580 0.0000
2 -2 3 0.6448 0.0000
2 -2 4 -3.1865 0.0000
2 -2 5 -0.8855 0.0000
2 -2 6 -0.5018 0.0000
2 -2 7 -0.2650 -0.0000
2 -2 8 0.4597 0.0000
2 -2 9 0.0976 -0.0000
2 -2 10 0.0591 0.0000
2 -2 11 0.2926 -0.0000
2 -2 12 0.2739 -0.0000
2 -1 0 3.4574 0.0000
2 -1 1 -6.3459 -0.0000
2 -1 2 2.5819 0.0000
2 -1 3 -0.1463 -0.0000
2 -1 4 0.0879 0.0000
2 -1 5 -1.3882 -0.0000
2 -1 6 1.3881 -0.0000
2 -1 7 -0.7436 0.0000
2 -1 8 -0.8049 0.0000
2 -1 9 -0.8620 0.0000
2 -1 10 0.4663 -0.0000
2 -1 11 -1.1554 0.0000
2 -1 12 -0.0959 -0.0000
2 0 0 -1.8422 0.0000
2 0 1 7.7340 0.0000
2 0 2 0.6530 -0.0000
2 0 3 1.2167 -0.0000
2 0 4 1.7931 -0.0000
2 0 5 1.6926 -0.0000
2 0 6 -1.3497 0.0000
2 0 7 0.7298 -0.0000
2 0 8 -0.8638 -0.0000
2 0 9 2.5022 0.0000
2 0 10 0.6353 -0.0000
2 0 11 0.8431 -0.0000
2 1 0 -2.2619 0.0000
2 1 1 0.3714 0.0000
2 1 2 -2.5106 0.0000
2 1 3 -2.0149 0.0000
2 1 4 0.7531 0.0000
2 1 5 0.8478 -0.0000
2 1 6 -0.1235 0.0000
2 1 7 -0.2631 0.0000
2 1 8 0.5976 -0.0000
2 1 9 -0.4625 0.0000
2 1 10 -0.6693 0.0000
2 1 11 0.9598 0.0000
2 2 0 0.1029 -0.0000
2 2 1 -0.6798 0.0000
2 2 2 2.9557 0.0000
2 2 3 -1.8874 -0.0000
2 2 4 -0.1302 -0.0000
2 2 5 0.0579 -0.0000
2 2 6 -0.0529 0.0000
2 2 7 1.3891 -0.0000
2 2 8 -1.5087 0.0000
2 2 9 -0.4859 0.0000
2 2 10 -2.7482 0.0000
2 3 0 -0.1053 -0.0000
2 3 1 2.4559 -0.0000
2 3 2 -0.1969 0.0000
2 3 3 -0.3162 0.0000
2 3 4 -1.3200 0.0000
2 3 5 -0.7071 0.0000
2 3 6 -0.7975 -0.0000
2 3 7 -0.2506 0.0000
2 3 8 -0.3917 -0.0000
2 3 9 0.9262 -0.0000
2 4 0 0.7148 0.0000
2 4 1 0.5517 -0.0000
2 4 2 2.2513 -0.0000
2 4 3 1.9550 -0.0000
2 4 4 -1.7110 0.0000
2 4 5 0.3999 -0.0000
2 4 6 1.1501 0.0000
2 4 7 0.1775 -0.0000
2 4 8 1.3416 -0.0000
2 4 9 -1.1428 0.0000
2 5 0 -1.7928 0.0000
2 5 1 -0.4600 -0.0000
2 5 2 -0.6476 0.0000
2 5 3 2.4947 0.0000
2 5 4 -2.0101 -0.0000
2 5 5 -0.5271 -0.0000
2 5 6 -0.1740 -0.0000
2 5 7 2.4523 -0.0000
2 5 8 -1.0225 0.0000
2 6 0 0.0273 -0.0000
2 6 1 -0.1084 -0.0000
2 6 2 -1.4772 0.0000
2 6 3 -1.1861 0.0000
2 6 4 1.2911 0.0000
2 6 5 1.0626 -0.0000
2 6 6 -0.6343 -0.0000
2 6 7 -1.3116 0.0000
2 7 0 -0.2338 0.0000
2 7 1 -1.7623 0.0000
2 7 2 -3.2816 0.0000
2 7 3 0.2974 0.0000
2 7 4 1.4036 -0.0000
2 7 5 0.4527 -0.0000
2 7 6 0.8354 -0.0000
2 8 0 0.4136 0.0000
2 8 1 0.3447 -0.0000
2 8 2 -1.2382 -0.0000
2 8 3 0.5684 -0.0000
2 8 4 2.8597 -0.0000
2 8 5 -2.0703 -0.0000
2 9 0 0.1554 0.0000
2 9 1 3.2230 -0.0000
2 9 2 -0.4201 -0.0000
2 9 3 0.2859 -0.0000
2 9 4 0.1848 -0.0000
2 10 0 -0.4919 -0.0000
2 10 1 -1.3232 0.0000
2 10 2 1.0956 0.0000
2 11 0 0.6444 0.0000
2 11 1 0.1494 0.0000
3 -15 3 0.5776 -0.0000
3 -15 4 0.0848 0.0000
3 -15 5 -0.1825 0.0000
3 -15 6 0.2428 -0.0000
3 -14 0 -0.4250 0.0000
3 -14 1 0.5209 0.0000
3 -14 2 -0.4571 0.0000
3 -14 3 0.3834 -0.0000
3 -14 4 -0.1158 -0.0000
3 -14 5 -0.0540 0.0000
3 -14 6 -0.6035 0.0000
3 -14 7 -0.2816 0.0000
3 -14 8 -0.1244 0.0000
3 -14 9 -0.0954 -0.0000
3 -13 0 -0.5292 0.0000
3 -13 1 -0.9159 -0.0000
3 -13 2 -0.3439 0.0000
3 -13 3 0.0963 -0.0000
3 -13 4 0.1119 0.0000
3 -13 5 -0.7716 0.0000
3 -13 6 -0.5042 -0.0000
3 -13 7 -0.2543 0.0000
3 -13 8 0.4609 0.0000
3 -13 9 -0.1429 -0.0000
3 -13 10 0.5362 0.0000
3 -12 0 -1.7850 -0.0000
3 -12 1 0.3011 -0.0000
3 -12 2 -0.8933 0.0000
3 -12 3 -1.2529 0.0000
3 -12 4 0.8605 0.0000
3 -12 5 -0.2202 -0.0000
3 -12 6 -0.3179 0.0000
3 -12 7 1.2273 -0.0000
3 -12 8 -0.5761 0.0000
3 -12 9 0.0039 0.0000
3 -12 10 -0.0161 -0.0000
3 -12 11 0.0265 -0.0000
3 -11 0 1.2587 0.0000
3 -11 1 1.2192 -0.0000
3 -11 2 1.7433 0.0000
3 -11 3 -1.3793 -0.0000
3 -11 4 0.2711 -0.0000
3 -11 5 0.8550 -0.0000
3 -11 6 0.7164 -0.0000
3 -11 7 -0.0214 -0.0000
3 -11 8 -0.0445 0.0000
3 -11 9 -0.0291 -0.0000
3 -11 10 -1.0886 0.0000
3 -11 11 -0.1361 -0.0000
3 -10 0 1.0085 -0.0000
3 -10 1 0.6534 -0.0000
3 -10 2 -0.1996 0.0000
3 -10 3 0.5274 -0.0000
3 -10 4 0.3515 -0.0000
3 -10 5 0.0426 -0.0000
3 -10 6 0.1701 0.0000
3 -10 7 0.2435 0.0000
3 -10 8 0.2927 -0.0000
3 -10 9 0.8884 0.0000
3 -10 10 -0.6599 0.0000
3 -10 11 -0.1738 -0.0000
3 -10 12 -0.7011 0.0000
3 -9 0 0.3806 0.0000
3 -9 1 -1.0121 0.0000
3 -9 2 2.4295 -0.0000
3 -9 3 0.2162 -0.0000
3 -9 4 1.6915 -0.0000
3 -9 5 -0.4763 -0.0000
3 -9 6 0.1545 0.0000
3 -9 7 -1.0545 -0.0000
3 -9 8 1.0403 0.0000
3 -9 9 -0.0749 0.0000
3 -9 10 0.8574 0.0000
3 -9 11 0.2276 -0.0000
3 -9 12 0.2102 -0.0000
3 -8 0 0.4060 0.0000
3 -8 1 -0.0051 -0.0000
3 -8 2 -4.3186 0.0000
3 -8 3 1.4827 0.0000
3 -8 4 0.1786 0.0000
3 -8 5 -0.5906 0.0000
3 -8 6 -0.2813 0.0000
3 -8 7 -1.8899 -0.0000
3 -8 8 -0.3006 -0.0000
3 -8 9 -0.4140 -0.0000
3 -8 10 -0.3012 0.0000
3 -8 11 0.8859 0.0000
3 -8 12 0.9221 -0.0000
3 -7 0 -0.6201 0.0000
3 -7 1 -2.0509 -0.0000
3 -7 2 -0.7164 0.0000
3 -7 3 2.1216 -0.0000
3 -7 4 -2.3450 0.0000
3 -7 5 0.7000 0.0000
3 -7 6 1.5279 -0.0000
3 -7 7 0.3893 -0.0000
3 -7 8 0.8551 -0.0000
3 -7 9 -0.6332 -0.0000
3 -7 10 0.5720 0.0000
3 -7 11 -0.1507 0.0000
3 -7 12 -0.1577 0.0000
3 -6 0 0.3186 -0.0000
3 -6 1 1.9405 -0.0000
3 -6 2 2.0393 0.0000
3 -6 3 -4.0036 -0.0000
3 -6 4 -2.5031 0.0000
3 -6 5 0.4749 0.0000
3 -6 6 -0.2917 0.0000
3 -6 7 -0.4094 0.0000
3 -6 8 -0.5681 0.0000
3 -6 9 -0.3049 -0.0000
3 -6 10 -0.6928 -0.0000
3 -6 11 -0.3370 -0.0000
3 -6 12 -0.2248 0.0000
3 -5 0 -0.8136 0.0000
3 -5 1 -0.3501 -0.0000
3 -5 2 1.4291 -0.0000
3 -5 3 -0.0593 -0.0000
3 -5 4 2.0302 -0.0000
3 -5 5 -0.3354 0.0000
3 -5 6 -1.1211 0.0000
3 -5 7 1.3475 0.0000
3 -5 8 -0.0279 -0.0000
3 -5 9 0.1905 0.0000
3 -5 10 0.6810 0.0000
3 -5 11 -0.1908 0.0000
3 -5 12 -0.1172 0.0000
3 -4 0 -0.8088 0.0000
3 -4 1 -0.6270 0.0000
3 -4 2 -1.4479 -0.0000
3 -4 3 2.1811 -0.0000
3 -4 4 -0.5744 0.0000
3 -4 5 0.6398 -0.0000
3 -4 6 -0.8643 0.0000
3 -4 7 1.8328 -0.0000
3 -4 8 1.0193 -0.0000
3 -4 9 0.8064 -0.0000
3 -4 10 0.0901 0.0000
3 -4 11 -0.3505 0.0000
3 -4 12 0.7183 0.0000
3 -3 0 5.0283 0.0000
3 -3 1 -0.7345 0.0000
3 -3 2 1.7030 -0.0000
3 -3 3 0.6182 0.0000
3 -3 4 0.5330 0.0000
3 -3 5 1.0709 0.0000
3 -3 6 0.3890 -0.0000
3 -3 7 -0.6376 0.0000
3 -3 8 -0.8082 -0.0000
3 -3 9 -0.0670 -0.0000
3 -3 10 -0.3777 -0.0000
3 -3 11 -0.1812 -0.0000
3 -2 0 -3.9859 -0.0000
3 -2 1 -0.1020 -0.0000
3 -2 2 -0.4216 0.0000
3 -2 3 -1.6094 0.0000
3 -2 4 -0.6087 -0.0000
3 -2 5 -0.9069 0.0000
3 -2 6 -0.5237 -0.0000
3 -2 7 -1.7240 0.0000
3 -2 8 -0.8870 0.0000
3 -2 9 -0.6981 0.0000
3 -2 10 -0.5838 0.0000
3 -2 11 0.2240 0.0000
3 -1 0 2.1055 -0.0000
3 -1 1 -0.4751 0.0000
3 -1 2 -0.7158 0.0000
3 -1 3 0.1286 0.0000
3 -1 4 1.3399 0.0000
3 -1 5 0.4494 -0.0000
3 -1 6 0.8590 -0.0000
3 -1 7 0.3532 0.0000
3 -1 8 1.0083 0.0000
3 -1 9 -0.0737 0.0000
3 -1 10 0.2773 -0.0000
3 -1 11 0.3797 -0.0000
3 0 0 1.3588 0.0000
3 0 1 1.3581 0.0000
3 0 2 -0.1350 -0.0000
3 0 3 -1.2814 0.0000
3 0 4 1.5255 0.0000
3 0 5 -0.8448 0.0000
3 0 6 0.3664 -0.0000
3 0 7 0.9978 -0.0000
3 0 8 0.5306 -0.0000
3 0 9 0.2334 0.0000
3 0 10 2.1553 0.0000
3 1 0 -0.6760 -0.0000
3 1 1 0.1181 0.0000
3 1 2 -2.5292 -0.0000
3 1 3 -0.4376 -0.0000
3 1 4 -1.8312 0.0000
3 1 5 -0.2414 0.0000
3 1 6 -1.2506 -0.0000
3 1 7 -0.3515 0.0000
3 1 8 -0.8720 -0.0000
3 1 9 -0.6451 -0.0000
3 1 10 -0.7766 -0.0000
3 2 0 0.1153 -0.0000
3 2 1 -0.7179 -0.0000
3 2 2 1.8473 -0.0000
3 2 3 -0.4293 0.0000
3 2 4 -0.1101 0.0000
3 2 5 -0.1038 -0.0000
3 2 6 1.1982 -0.0000
3 2 7 0.2330 -0.0000
3 2 8 -0.2824 0.0000
3 2 9 -0.8421 0.0000
3 3 0 -0.6088 -0.0000
3 3 1 0.0666 -0.0000
3 3 2 2.1923 -0.0000
3 3 3 0.4441 -0.0000
3 3 4 -0.3650 -0.0000
3 3 5 0.7736 -0.0000
3 3 6 0.4678 -0.0000
3 3 7 -0.4987 0.0000
3 3 8 -1.5793 0.0000
3 4 0 -0.7195 -0.0000
3 4 1 -0.1101 -0.0000
3 4 2 0.4973 0.0000
3 4 3 0.2774 0.0000
3 4 4 0.5031 0.0000
3 4 5 0.7445 0.0000
3 4 6 -3.0357 0.0000
3 4 7 0.4489 0.0000
3 4 8 1.6605 -0.0000
3 5 0 0.3177 0.0000
3 5 1 -0.0806 0.0000
3 5 2 -0.0458 0.0000
3 5 3 5.4264 0.0000
3 5 4 0.0039 0.0000
3 5 5 -0.6249 -0.0000
3 5 6 1.1766 -0.0000
3 5 7 0.4331 0.0000
3 6 0 -0.6679 0.0000
3 6 1 -0.7633 -0.0000
3 6 2 -0.5878 -0.0000
3 6 3 -1.7295 0.0000
3 6 4 -3.3700 0.0000
3 6 5 0.9328 0.0000
3 6 6 -0.3300 0.0000
3 7 0 -0.0927 0.0000
3 7 1 0.0509 0.0000
3 7 2 -1.1860 -0.0000
3 7 3 0.0360 0.0000
3 7 4 -0.4628 -0.0000
3 7 5 1.0550 0.0000
3 8 0 0.4961 0.0000
3 8 1 0.9489 -0.0000
3 8 2 -1.5753 -0.0000
3 8 3 -1.0740 0.0000
3 8 4 0.7495 -0.0000
3 9 0 -0.6498 -0.0000
3 9 1 0.5807 -0.0000
3 9 2 1.4389 -0.0000
3 10 0 -0.5316 0.0000
3 10 1 -0.3535 -0.0000
4 -15 3 0.7467 -0.0000
4 -15 4 -0.7952 0.0000
4 -15 5 0.2573 0.0000
4 -14 0 0.0910 -0.0000
4 -14 1 -1.3052 -0.0000
4 -14 2 -2.3130 -0.0000
4 -14 3 -0.3089 -0.0000
4 -14 4 0.6706 -0.0000
4 -14 5 -0.2959 -0.0000
4 -14 6 0.2520 0.0000
4 -14 7 -0.2202 0.0000
4 -14 8 0.1837 -0.0000
4 -13 0 -1.0024 0.0000
4 -13 1 -0.8666 0.0000
4 -13 2 -0.3316 0.0000
4 -13 3 -1.5011 0.0000
4 -13 4 0.9759 -0.0000
4 -13 5 -0.7809 0.0000
4 -13 6 -0.2598 -0.0000
4 -13 7 -1.0300 0.0000
4 -13 8 -0.7026 0.0000
4 -13 9 0.5164 -0.0000
4 -12 0 0.6542 -0.0000
4 -12 1 3.7845 0.0000
4 -12 2 -0.3214 -0.0000
4 -12 3 -0.1333 0.0000
4 -12 4 0.0812 0.0000
4 -12 5 -1.7164 0.0000
4 -12 6 -2.2005 0.0000
4 -12 7 1.0083 -0.0000
4 -12 8 -0.5554 -0.0000
4 -12 9 -0.6658 0.0000
4 -12 10 0.2473 -0.0000
4 -11 0 0.5767 -0.0000
4 -11 1 -1.1501 0.0000
4 -11 2 4.0442 -0.0000
4 -11 3 0.3380 0.0000
4 -11 4 -1.1827 -0.0000
4 -11 5 1.5912 -0.0000
4 -11 6 -0.1485 -0.0000
4 -11 7 1.2697 -0.0000
4 -11 8 1.4894 -0.0000
4 -11 9 -0.1786 0.0000
4 -11 10 1.0376 -0.0000
4 -11 11 0.3106 -0.0000
4 -10 0 -0.3442 -0.0000
4 -10 1 -1.2564 -0.0000
4 -10 2 -1.1459 0.0000
4 -10 3 -0.0725 0.0000
4 -10 4 -0.2971 -0.0000
4 -10 5 2.0909 -0.0000
4 -10 6 0.3505 -0.0000
4 -10 7 0.0066 0.0000
4 -10 8 0.3885 -0.0000
4 -10 9 0.6651 -0.0000
4 -10 10 -0.4296 0.0000
4 -10 11 0.0173 0.0000
4 -9 0 -0.4023 0.0000
4 -9 1 -0.4531 -0.0000
4 -9 2 1.0969 -0.0000
4 -9 3 -0.5617 -0.0000
4 -9 4 -0.4105 0.0000
4 -9 5 -0.4336 -0.0000
4 -9 6 0.1888 -0.0000
4 -9 7 0.2659 0.0000
4 -9 8 0.0340 -0.0000
4 -9 9 -0.9243 0.0000
4 -9 10 0.1966 0.0000
4 -9 11 0.1943 -0.0000
4 -8 0 0.8696 -0.0000
4 -8 1 0.8928 -0.0000
4 -8 2 1.3230 -0.0000
4 -8 3 0.1038 0.0000
4 -8 4 3.4881 0.0000
4 -8 5 -0.0576 0.0000
4 -8 6 -0.0062 -0.0000
4 -8 7 0.9357 -0.0000
4 -8 8 -1.0527 -0.0000
4 -8 9 0.0870 -0.0000
4 -8 10 0.1986 -0.0000
4 -8 11 -0.1515 0.0000
4 -7 0 -1.4107 0.0000
4 -7 1 0.1395 -0.0000
4 -7 2 -0.1168 -0.0000
4 -7 3 1.1512 0.0000
4 -7 4 -0.3854 -0.0000
4 -7 5 -0.3116 0.0000
4 -7 6 1.0976 0.0000
4 -7 7 -2.0764 0.0000
4 -7 8 -0.2682 0.0000
4 -7 9 0.7104 -0.0000
4 -7 10 -1.0321 0.0000
4 -7 11 -0.2647 0.0000
4 -6 0 0.5126 -0.0000
4 -6 1 -0.5350 -0.0000
4 -6 2 -4.2174 0.0000
4 -6 3 -0.5560 -0.0000
4 -6 4 -1.2114 0.0000
4 -6 5 -0.7471 -0.0000
4 -6 6 0.3824 0.0000
4 -6 7 -0.2682 -0.0000
4 -6 8 -0.8001 0.0000
4 -6 9 0.3181 0.0000
4 -6 10 -0.2822 0.0000
4 -6 11 0.0671 -0.0000
4 -5 0 0.4287 -0.0000
4 -5 1 0.0736 0.0000
4 -5 2 0.5760 -0.0000
4 -5 3 -0.8122 -0.0000
4 -5 4 -1.7341 0.0000
4 -5 5 -1.0450 0.0000
4 -5 6 -0.8755 0.0000
4 -5 7 -0.0297 -0.0000
4 -5 8 0.2672 -0.0000
4 -5 9 -0.2249 0.0000
4 -5 10 0.4786 0.0000
4 -5 11 0.0680 0.0000
4 -4 0 -1.3365 0.0000
4 -4 1 0.3647 0.0000
4 -4 2 0.3468 -0.0000
4 -4 3 0.4168 0.0000
4 -4 4 3.0919 -0.0000
4 -4 5 0.2632 -0.0000
4 -4 6 0.4925 0.0000
4 -4 7 0.1855 0.0000
4 -4 8 0.4055 -0.0000
4 -4 9 1.5303 -0.0000
4 -4 10 0.9370 -0.0000
4 -4 11 -0.1465 0.0000
4 -3 0 1.7370 0.0000
4 -3 1 -0.5991 0.0000
4 -3 2 0.3208 -0.0000
4 -3 3 0.6252 -0.0000
4 -3 4 -0.7961 -0.0000
4 -3 5 0.0641 -0.0000
4 -3 6 -0.7797 0.0000
4 -3 7 0.1234 0.0000
4 -3 8 0.1554 -0.0000
4 -3 9 -0.5188 -0.0000
4 -3 10 -1.3921 0.0000
4 -2 0 0.2205 0.0000
4 -2 1 0.4262 0.0000
4 -2 2 -0.6407 0.0000
4 -2 3 0.7243 0.0000
4 -2 4 -1.0821 -0.0000
4 -2 5 0.4998 -0.0000
4 -2 6 0.9378 -0.0000
4 -2 7 1.0059 -0.0000
4 -2 8 -0.2007 -0.0000
4 -2 9 -0.6650 0.0000
4 -2 10 0.1896 0.0000
4 -1 0 -0.5910 0.0000
4 -1 1 -0.7562 -0.0000
4 -1 2 0.9867 0.0000
4 -1 3 -0.8561 0.0000
4 -1 4 0.2654 -0.0000
4 -1 5 -0.5319 0.0000
4 -1 6 -0.1335 -0.0000
4 -1 7 -0.7558 0.0000
4 -1 8 -0.5064 0.0000
4 -1 9 0.5188 0.0000
4 -1 10 -0.1319 0.0000
4 0 0 -1.1553 0.0000
4 0 1 1.6663 0.0000
4 0 2 -0.4273 0.0000
4 0 3 0.1088 0.0000
4 0 4 -0.0040 0.0000
4 0 5 0.9063 -0.0000
4 0 6 0.6867 0.0000
4 0 7 0.3910 -0.0000
4 0 8 0.6581 0.0000
4 0 9 0.0431 0.0000
4 1 0 2.6777 -0.0000
4 1 1 -0.4208 -0.0000
4 1 2 0.3869 -0.0000
4 1 3 -0.1354 -0.0000
4 1 4 -0.6792 0.0000
4 1 5 0.1233 0.0000
4 1 6 -0.6608 0.0000
4 1 7 -0.5934 -0.0000
4 1 8 -0.5940 0.0000
4 1 9 -0.2435 -0.0000
4 2 0 0.4182 -0.0000
4 2 1 0.2515 0.0000
4 2 2 -0.0083 -0.0000
4 2 3 -0.7950 0.0000
4 2 4 0.0942 -0.0000
4 2 5 0.2448 -0.0000
4 2 6 -1.3031 0.0000
4 2 7 1.2582 -0.0000
4 2 8 0.7671 0.0000
4 3 0 0.6549 -0.0000
4 3 1 -0.3952 -0.0000
4 3 2 0.5269 -0.0000
4 3 3 -0.3032 -0.0000
4 3 4 0.3628 -0.0000
4 3 5 -1.6171 0.0000
4 3 6 0.8178 -0.0000
4 3 7 -0.1880 -0.0000
4 4 0 -1.2921 0.0000
4 4 1 0.0532 -0.0000
4 4 2 0.0043 -0.0000
4 4 3 -0.9730 -0.0000
4 4 4 0.8220 0.0000
4 4 5 1.0046 -0.0000
4 4 6 -1.3448 0.0000
4 5 0 -0.0806 0.0000
4 5 1 -0.5081 0.0000
4 5 2 0.0079 0.0000
4 5 3 0.8641 -0.0000
4 5 4 1.2930 -0.0000
4 5 5 0.5112 -0.0000
4 6 0 -0.7221 0.0000
4 6 1 -0.0358 0.0000
4 6 2 -0.6206 0.0000
4 6 3 0.0209 0.0000
4 6 4 0.3746 0.0000
4 7 0 -0.4169 0.0000
4 7 1 -0.0632 -0.0000
4 7 2 -0.7515 0.0000
4 7 3 1.2456 -0.0000
4 8 0 -0.7799 0.0000
4 8 1 0.9602 -0.0000
4 8 2 0.0764 0.0000
4 9 0 -0.0010 -0.0000
4 9 1 0.4937 0.0000
5 -14 0 1.2756 -0.0000
5 -14 1 0.8581 0.0000
5 -14 2 -5.1106 0.0000
5 -14 3 -0.7755 0.0000
5 -14 4 -0.7843 -0.0000
5 -14 5 -0.1375 -0.0000
5 -14 6 -0.2752 0.0000
5 -14 7 -0.0203 0.0000
5 -13 0 -0.1948 -0.0000
5 -13 1 -0.6619 -0.0000
5 -13 2 0.6331 0.0000
5 -13 3 -0.4631 -0.0000
5 -13 4 -0.4772 -0.0000
5 -13 5 -0.8567 -0.0000
5 -13 6 1.1601 -0.0000
5 -13 7 -0.8659 0.0000
5 -13 8 -0.4877 0.0000
5 -12 0 -0.9868 0.0000
5 -12 1 1.1927 -0.0000
5 -12 2 2.8662 0.0000
5 -12 3 0.2941 0.0000
5 -12 4 1.6470 0.0000
5 -12 5 -0.5999 0.0000
5 -12 6 -0.7214 0.0000
5 -12 7 -0.0374 -0.0000
5 -12 8 -0.4143 0.0000
5 -12 9 -0.6149 -0.0000
5 -11 0 -0.5509 -0.0000
5 -11 1 -0.5208 -0.0000
5 -11 2 0.0593 -0.0000
5 -11 3 -0.0250 -0.0000
5 -11 4 -0.3115 0.0000
5 -11 5 -0.1881 0.0000
5 -11 6 -2.2474 -0.0000
5 -11 7 0.0284 -0.0000
5 -11 8 0.1841 -0.0000
5 -11 9 0.2255 0.0000
5 -11 10 0.1182 -0.0000
5 -10 0 1.4836 -0.0000
5 -10 1 -0.0432 -0.0000
5 -10 2 0.7096 -0.0000
5 -10 3 0.9618 -0.0000
5 -10 4 -1.3251 0.0000
5 -10 5 3.3065 -0.0000
5 -10 6 0.6312 0.0000
5 -10 7 -0.0375 -0.0000
5 -10 8 -0.7630 -0.0000
5 -10 9 0.4599 0.0000
5 -10 10 -0.1746 -0.0000
5 -9 0 -1.6879 0.0000
5 -9 1 -0.0873 -0.0000
5 -9 2 0.0849 0.0000
5 -9 3 -1.2310 0.0000
5 -9 4 -1.7380 0.0000
5 -9 5 -0.4490 -0.0000
5 -9 6 0.9184 -0.0000
5 -9 7 0.5322 0.0000
5 -9 8 2.0231 -0.0000
5 -9 9 0.6816 -0.0000
5 -9 10 -0.4776 0.0000
5 -8 0 0.7562 -0.0000
5 -8 1 -0.3155 -0.0000
5 -8 2 -0.9437 -0.0000
5 -8 3 1.3982 -0.0000
5 -8 4 2.7036 0.0000
5 -8 5 -0.3694 0.0000
5 -8 6 -1.2381 -0.0000
5 -8 7 0.2714 -0.0000
5 -8 8 0.6620 -0.0000
5 -8 9 -1.1224 -0.0000
5 -8 10 -0.1786 0.0000
5 -7 0 -0.1496 0.0000
5 -7 1 -1.6039 0.0000
5 -7 2 1.0657 -0.0000
5 -7 3 -0.2926 0.0000
5 -7 4 -0.5973 -0.0000
5 -7 5 0.7489 0.0000
5 -7 6 -0.4047 -0.0000
5 -7 7 -0.5648 -0.0000
5 -7 8 0.0058 0.0000
5 -7 9 -0.2013 -0.0000
5 -7 10 0.1668 -0.0000
5 -6 0 2.2517 -0.0000
5 -6 1 -0.0166 0.0000
5 -6 2 -0.4508 0.0000
5 -6 3 1.4670 0.0000
5 -6 4 1.4967 0.0000
5 -6 5 -1.1725 0.0000
5 -6 6 2.2183 -0.0000
5 -6 7 -0.6132 0.0000
5 -6 8 -0.3885 0.0000
5 -6 9 0.2790 0.0000
5 -6 10 -0.0620 0.0000
5 -5 0 -1.3893 0.0000
5 -5 1 2.2872 -0.0000
5 -5 2 -0.7174 0.0000
5 -5 3 -1.0598 -0.0000
5 -5 4 -1.2614 -0.0000
5 -5 5 -0.4956 -0.0000
5 -5 6 0.0055 0.0000
5 -5 7 0.4862 0.0000
5 -5 8 0.3483 0.0000
5 -5 9 -1.0679 0.0000
5 -5 10 0.1143 0.0000
5 -4 0 -0.3712 -0.0000
5 -4 1 -0.6426 -0.0000
5 -4 2 -1.8365 -0.0000
5 -4 3 -1.4744 -0.0000
5 -4 4 0.2801 -0.0000
5 -4 5 0.8959 -0.0000
5 -4 6 0.4068 0.0000
5 -4 7 -0.0694 0.0000
5 -4 8 -1.4357 0.0000
5 -4 9 -0.1576 -0.0000
5 -4 10 0.9532 -0.0000
5 -3 0 -0.7887 -0.0000
5 -3 1 0.6067 -0.0000
5 -3 2 1.2230 0.0000
5 -3 3 0.1078 -0.0000
5 -3 4 -0.7476 0.0000
5 -3 5 -0.9902 -0.0000
5 -3 6 -1.0341 -0.0000
5 -3 7 -0.0817 0.0000
5 -3 8 0.2120 -0.0000
5 -3 9 0.9188 0.0000
5 -2 0 1.2754 0.0000
5 -2 1 -0.4360 0.0000
5 -2 2 0.2655 -0.0000
5 -2 3 0.2804 0.0000
5 -2 4 0.4831 0.0000
5 -2 5 -0.0450 -0.0000
5 -2 6 -0.3243 0.0000
5 -2 7 -0.0537 0.0000
5 -2 8 -0.5039 0.0000
5 -2 9 0.1270 0.0000
5 -1 0 -0.2789 -0.0000
5 -1 1 -1.3942 0.0000
5 -1 2 0.6817 0.0000
5 -1 3 0.0460 0.0000
5 -1 4 0.9142 -0.0000
5 -1 5 -0.1049 0.0000
5 -1 6 -0.4503 -0.0000
5 -1 7 -0.7065 0.0000
5 -1 8 -0.2833 -0.0000
5 0 0 -1.1156 0.0000
5 0 1 0.4557 0.0000
5 0 2 -0.5712 -0.0000
5 0 3 0.0338 0.0000
5 0 4 0.0982 0.0000
5 0 5 -0.4253 0.0000
5 0 6 1.2191 -0.0000
5 0 7 1.5549 -0.0000
5 0 8 1.3163 -0.0000
5 1 0 0.0108 -0.0000
5 1 1 0.8787 -0.0000
5 1 2 -0.2409 0.0000
5 1 3 0.8991 -0.0000
5 1 4 -0.0602 -0.0000
5 1 5 -0.7083 0.0000
5 1 6 1.4566 0.0000
5 1 7 0.8670 -0.0000
5 2 0 0.7453 0.0000
5 2 1 0.9072 -0.0000
5 2 2 -0.3403 -0.0000
5 2 3 -0.3599 -0.0000
5 2 4 -0.6472 -0.0000
5 2 5 -0.0279 -0.0000
5 2 6 -1.3814 0.0000
5 2 7 -1.3693 0.0000
5 3 0 0.4078 -0.0000
5 3 1 -0.2234 -0.0000
5 3 2 -0.0310 -0.0000
5 3 3 0.1761 -0.0000
5 3 4 0.4790 -0.0000
5 3 5 1.2440 0.0000
5 3 6 -0.5606 0.0000
5 4 0 -1.1476 0.0000
5 4 1 1.4315 0.0000
5 4 2 -0.7060 0.0000
5 4 3 0.7036 0.0000
5 4 4 -0.0242 0.0000
5 4 5 -0.2518 -0.0000
5 5 0 -0.6508 0.0000
5 5 1 -0.0165 -0.0000
5 5 2 0.3106 0.0000
5 5 3 -0.1543 0.0000
5 5 4 -0.9950 0.0000
5 6 0 0.1159 -0.0000
5 6 1 -0.2305 -0.0000
5 6 2 0.7748 -0.0000
5 6 3 -1.2394 0.0000
5 7 0 0.6436 -0.0000
5 7 1 -0.2452 0.0000
5 7 2 -0.9394 0.0000
5 8 0 0.5950 0.0000
6 -14 0 1.3691 -0.0000
6 -14 1 0.8998 -0.0000
6 -14 2 -0.1735 -0.0000
6 -14 3 -1.6281 0.0000
6 -14 4 -0.3760 0.0000
6 -14 5 0.2364 0.0000
6 -13 0 -2.0932 -0.0000
6 -13 1 0.7062 -0.0000
6 -13 2 0.1424 0.0000
6 -13 3 0.0974 0.0000
6 -13 4 0.4767 -0.0000
6 -13 5 -1.0324 -0.0000
6 -13 6 -0.8870 -0.0000
6 -13 7 -0.0375 0.0000
6 -12 0 0.9473 0.0000
6 -12 1 -0.8519 -0.0000
6 -12 2 -0.0990 0.0000
6 -12 3 0.6642 0.0000
6 -12 4 0.0291 -0.0000
6 -12 5 -0.4947 0.0000
6 -12 6 1.2557 -0.0000
6 -12 7 0.6559 0.0000
6 -12 8 -1.1116 0.0000
6 -11 0 0.7471 0.0000
6 -11 1 0.6070 -0.0000
6 -11 2 -0.2522 0.0000
6 -11 3 -0.7161 -0.0000
6 -11 4 0.8277 0.0000
6 -11 5 -0.4890 0.0000
6 -11 6 -0.4923 0.0000
6 -11 7 -1.4905 -0.0000
6 -11 8 0.1918 0.0000
6 -10 0 0.0627 0.0000
6 -10 1 -0.0086 -0.0000
6 -10 2 -1.0879 -0.0000
6 -10 3 0.9112 -0.0000
6 -10 4 -0.3912 -0.0000
6 -10 5 1.1411 -0.0000
6 -10 6 1.3689 -0.0000
6 -10 7 1.1076 -0.0000
6 -10 8 0.1029 -0.0000
6 -10 9 -0.4774 -0.0000
6 -9 0 -0.1280 0.0000
6 -9 1 0.2541 -0.0000
6 -9 2 0.9342 0.0000
6 -9 3 0.7653 -0.0000
6 -9 4 -1.2206 0.0000
6 -9 5 -0.5246 0.0000
6 -9 6 -1.3016 0.0000
6 -9 7 0.2495 -0.0000
6 -9 8 0.3724 -0.0000
6 -9 9 0.6727 -0.0000
6 -8 0 0.6296 -0.0000
6 -8 1 -1.2113 -0.0000
6 -8 2 0.0738 -0.0000
6 -8 3 1.4336 -0.0000
6 -8 4 0.1824 -0.0000
6 -8 5 0.0138 0.0000
6 -8 6 0.5257 -0.0000
6 -8 7 -0.5437 -0.0000
6 -8 8 -0.2951 0.0000
6 -8 9 0.2358 -0.0000
6 -7 0 -0.5034 -0.0000
6 -7 1 -0.0958 -0.0000
6 -7 2 1.2942 0.0000
6 -7 3 0.3134 0.0000
6 -7 4 -1.3590 -0.0000
6 -7 5 1.3207 -0.0000
6 -7 6 -0.6459 0.0000
6 -7 7 -0.4487 0.0000
6 -7 8 -0.5058 0.0000
6 -7 9 0.0890 0.0000
6 -6 0 0.3657 -0.0000
6 -6 1 -0.8594 0.0000
6 -6 2 -0.5714 -0.0000
6 -6 3 1.0682 -0.0000
6 -6 4 0.7961 -0.0000
6 -6 5 0.8985 -0.0000
6 -6 6 0.5670 0.0000
6 -6 7 -0.4217 -0.0000
6 -6 8 0.7150 -0.0000
6 -6 9 1.2536 -0.0000
6 -5 0 -0.1854 0.0000
6 -5 1 1.2893 -0.0000
6 -5 2 -2.4000 -0.0000
6 -5 3 -2.3309 -0.0000
6 -5 4 0.2603 0.0000
6 -5 5 -0.8969 -0.0000
6 -5 6 0.1210 -0.0000
6 -5 7 0.1289 0.0000
6 -5 8 0.6771 0.0000
6 -5 9 -0.3308 0.0000
6 -4 0 0.7331 0.0000
6 -4 1 0.4290 -0.0000
6 -4 2 1.1550 0.0000
6 -4 3 -0.7088 -0.0000
6 -4 4 -0.1649 -0.0000
6 -4 5 -0.4168 -0.0000
6 -4 6 1.0077 0.0000
6 -4 7 -0.0734 -0.0000
6 -4 8 -0.0875 0.0000
6 -3 0 -1.2583 -0.0000
6 -3 1 0.1372 -0.0000
6 -3 2 -0.4499 0.0000
6 -3 3 0.6618 -0.0000
6 -3 4 -0.2515 0.0000
6 -3 5 -0.5674 -0.0000
6 -3 6 -0.0448 -0.0000
6 -3 7 -0.0028 0.0000
6 -3 8 0.1025 0.0000
6 -2 0 -0.2448 0.0000
6 -2 1 0.1680 0.0000
6 -2 2 -0.9383 0.0000
6 -2 3 1.0377 0.0000
6 -2 4 -0.2583 0.0000
6 -2 5 0.7714 -0.0000
6 -2 6 -0.4646 0.0000
6 -2 7 0.4045 0.0000
6 -2 8 -1.1430 0.0000
6 -1 0 1.7215 -0.0000
6 -1 1 -0.9967 -0.0000
6 -1 2 1.5851 0.0000
6 -1 3 -1.3188 0.0000
6 -1 4 -0.0637 -0.0000
6 -1 5 0.2420 0.0000
6 -1 6 -0.3176 -0.0000
6 -1 7 -0.6771 -0.0000
6 0 0 0.7952 -0.0000
6 0 1 -0.2132 0.0000
6 0 2 -0.4766 -0.0000
6 0 3 0.6584 0.0000
6 0 4 0.5298 0.0000
6 0 5 -0.9408 0.0000
6 0 6 -0.4372 0.0000
6 0 7 0.5907 0.0000
6 1 0 -0.8634 0.0000
6 1 1 0.3229 0.0000
6 1 2 -0.5046 0.0000
6 1 3 0.9141 0.0000
6 1 4 0.9978 -0.0000
6 1 5 -0.4945 -0.0000
6 1 6 0.0549 -0.0000
6 2 0 0.8958 0.0000
6 2 1 0.2207 0.0000
6 2 2 0.4589 -0.0000
6 2 3 -0.7335 -0.0000
6 2 4 -0.1485 -0.0000
6 2 5 -0.2205 -0.0000
6 3 0 0.0563 -0.0000
6 3 1 -1.1409 -0.0000
6 3 2 0.8910 -0.0000
6 3 3 -0.9469 -0.0000
6 3 4 0.0946 -0.0000
6 4 0 -0.1610 0.0000
6 4 1 0.1612 0.0000
6 4 2 -0.0389 -0.0000
6 4 3 -0.5132 0.0000
6 5 0 -1.2031 0.0000
6 5 1 0.4121 0.0000
6 5 2 -0.0069 0.0000
6 6 0 -0.0689 -0.0000
6 6 1 -0.2027 0.0000
6 7 0 -0.4244 0.0000
7 -14 1 0.2451 -0.0000
7 -14 2 -0.2962 0.0000
7 -14 3 0.3401 -0.0000
7 -13 0 -0.6043 0.0000
7 -13 1 -1.0755 0.0000
7 -13 2 -0.1556 -0.0000
7 -13 3 0.1109 -0.0000
7 -13 4 0.2173 0.0000
7 -13 5 0.4160 -0.0000
7 -12 0 0.2132 0.0000
7 -12 1 -0.5671 -0.0000
7 -12 2 0.8186 0.0000
7 -12 3 0.0295 -0.0000
7 -12 4 -0.7499 -0.0000
7 -12 5 -0.9404 0.0000
7 -12 6 0.4922 0.0000
7 -11 0 0.1186 0.0000
7 -11 1 0.4797 0.0000
7 -11 2 0.2139 -0.0000
7 -11 3 -0.8988 0.0000
7 -11 4 -0.4591 0.0000
7 -11 5 0.3323 -0.0000
7 -11 6 -0.5153 0.0000
7 -11 7 0.4649 -0.0000
7 -10 0 0.3046 -0.0000
7 -10 1 0.3022 -0.0000
7 -10 2 -0.1157 -0.0000
7 -10 3 -0.6339 0.0000
7 -10 4 -0.7841 0.0000
7 -10 5 -0.4842 -0.0000
7 -10 6 -0.1272 0.0000
7 -10 7 0.5551 0.0000
7 -9 0 -0.1260 -0.0000
7 -9 1 1.6142 0.0000
7 -9 2 0.3121 -0.0000
7 -9 3 -0.5690 0.0000
7 -9 4 1.6074 -0.0000
7 -9 5 0.5284 -0.0000
7 -9 6 -0.3649 0.0000
7 -9 7 -0.1385 0.0000
7 -9 8 0.5270 -0.0000
7 -8 0 -1.7286 0.0000
7 -8 1 -0.1508 -0.0000
7 -8 2 -0.3285 0.0000
7 -8 3 1.4523 0.0000
7 -8 4 0.7306 -0.0000
7 -8 5 0.8098 0.0000
7 -8 6 0.5247 0.0000
7 -8 7 -0.1173 -0.0000
7 -8 8 0.7275 0.0000
7 -7 0 0.8571 -0.0000
7 -7 1 -0.7804 0.0000
7 -7 2 0.1850 0.0000
7 -7 3 1.2754 -0.0000
7 -7 4 -0.2987 0.0000
7 -7 5 -0.2275 0.0000
7 -7 6 -0.4988 -0.0000
7 -7 7 0.1061 0.0000
7 -7 8 -0.9088 0.0000
7 -6 0 -0.1103 0.0000
7 -6 1 -0.3815 0.0000
7 -6 2 -0.2479 -0.0000
7 -6 3 0.5042 -0.0000
7 -6 4 0.5982 -0.0000
7 -6 5 -0.8232 -0.0000
7 -6 6 0.4472 0.0000
7 -6 7 -0.7345 0.0000
7 -5 0 1.4046 -0.0000
7 -5 1 0.3873 0.0000
7 -5 2 -1.4524 -0.0000
7 -5 3 -0.4112 -0.0000
7 -5 4 0.2241 0.0000
7 -5 5 0.1453 0.0000
7 -5 6 -0.3166 -0.0000
7 -5 7 0.0353 -0.0000
7 -4 0 -0.9613 0.0000
7 -4 1 -0.7188 -0.0000
7 -4 2 0.4719 0.0000
7 -4 3 -0.1208 -0.0000
7 -4 4 -0.9320 0.0000
7 -4 5 -0.9421 0.0000
7 -4 6 1.1460 -0.0000
7 -4 7 0.3994 0.0000
7 -3 0 -0.3425 -0.0000
7 -3 1 0.5879 0.0000
7 -3 2 -0.3926 -0.0000
7 -3 3 -1.6274 0.0000
7 -3 4 -0.3671 0.0000
7 -3 5 -0.5252 -0.0000
7 -3 6 0.7993 0.0000
7 -3 7 -0.6472 0.0000
7 -2 0 -0.5521 0.0000
7 -2 1 1.1605 -0.0000
7 -2 2 -0.3087 0.0000
7 -2 3 0.3147 -0.0000
7 -2 4 0.5027 -0.0000
7 -2 5 -0.2363 -0.0000
7 -2 6 0.8393 0.0000
7 -1 0 -0.3964 -0.0000
7 -1 1 0.5310 -0.0000
7 -1 2 0.3920 0.0000
7 -1 3 0.9663 -0.0000
7 -1 4 -0.7707 0.0000
7 -1 5 0.3110 0.0000
7 -1 6 -0.5086 -0.0000
7 0 0 1.2431 0.0000
7 0 1 -0.9496 0.0000
7 0 2 0.8340 -0.0000
7 0 3 0.0592 -0.0000
7 0 4 0.9096 -0.0000
7 0 5 -0.7773 0.0000
7 1 0 -1.3696 -0.0000
7 1 1 0.2609 -0.0000
7 1 2 -1.0379 0.0000
7 1 3 -0.3777 0.0000
7 1 4 0.5145 0.0000
7 2 0 0.7822 0.0000
7 2 1 1.7129 -0.0000
7 2 2 -0.4402 0.0000
7 2 3 -0.1730 -0.0000
7 3 0 0.0888 -0.0000
7 3 1 -0.0358 0.0000
7 3 2 -0.6554 -0.0000
7 4 0 -0.2059 0.0000
7 4 1 -0.9101 0.0000
7 5 0 -0.1445 -0.0000
8 -13 0 -0.3378 -0.0000
8 -13 1 0.0772 0.0000
8 -13 2 -1.0297 -0.0000
8 -12 0 0.1766 0.0000
8 -12 1 0.4887 -0.0000
8 -12 2 0.2816 0.0000
8 -12 3 1.2867 -0.0000
8 -12 4 -0.0179 -0.0000
8 -11 0 -0.0825 0.0000
8 -11 1 -0.3601 -0.0000
8 -11 2 0.0202 -0.0000
8 -11 3 -1.4531 -0.0000
8 -11 4 -0.3830 0.0000
8 -11 5 -0.7274 0.0000
8 -10 0 -0.3342 0.0000
8 -10 1 0.0195 -0.0000
8 -10 2 0.7682 0.0000
8 -10 3 1.2367 -0.0000
8 -10 4 -0.3094 0.0000
8 -10 5 -0.3462 -0.0000
8 -10 6 -0.1453 0.0000
8 -9 0 0.7060 -0.0000
8 -9 1 -0.4863 0.0000
8 -9 2 -0.5888 0.0000
8 -9 3 -0.4811 0.0000
8 -9 4 -0.5449 0.0000
8 -9 5 0.1625 0.0000
8 -9 6 0.2220 -0.0000
8 -8 0 0.2703 0.0000
8 -8 1 0.0458 0.0000
8 -8 2 0.8053 0.0000
8 -8 3 0.2139 0.0000
8 -8 4 1.2191 0.0000
8 -8 5 0.2845 0.0000
8 -8 6 0.5211 -0.0000
8 -7 0 0.0140 0.0000
8 -7 1 0.0897 -0.0000
8 -7 2 0.1232 0.0000
8 -7 3 1.3358 -0.0000
8 -7 4 -1.9979 0.0000
8 -7 5 1.0003 0.0000
8 -7 6 -0.6896 0.0000
8 -6 0 -0.8261 0.0000
8 -6 1 0.0768 -0.0000
8 -6 2 -0.6957 0.0000
8 -6 3 0.8027 0.0000
8 -6 4 0.9814 -0.0000
8 -6 5 0.0386 -0.0000
8 -6 6 0.6711 0.0000
8 -5 0 1.2631 -0.0000
8 -5 1 -0.1705 -0.0000
8 -5 2 -1.1652 0.0000
8 -5 3 -0.4652 0.0000
8 -5 4 0.4390 0.0000
8 -5 5 1.0562 -0.0000
8 -5 6 0.1986 0.0000
8 -4 0 0.1034 0.0000
8 -4 1 -0.5108 -0.0000
8 -4 2 0.3504 0.0000
8 -4 3 -0.6383 0.0000
8 -4 4 -0.3196 0.0000
8 -4 5 -0.3087 0.0000
8 -3 0 -0.4349 -0.0000
8 -3 1 0.8015 -0.0000
8 -3 2 -0.2268 -0.0000
8 -3 3 -0.9636 -0.0000
8 -3 4 -0.5565 0.0000
8 -3 5 -0.6939 0.0000
8 -2 0 -0.0701 0.0000
8 -2 1 0.0223 0.0000
8 -2 2 -0.1538 -0.0000
8 -2 3 0.1014 -0.0000
8 -2 4 -0.3884 -0.0000
8 -1 0 -0.0309 0.0000
8 -1 1 -0.3640 0.0000
8 -1 2 1.2454 -0.0000
8 -1 3 1.0334 0.0000
8 -1 4 1.1564 -0.0000
8 0 0 -0.9764 0.0000
8 0 1 -0.3362 0.0000
8 0 2 -0.1804 0.0000
8 0 3 0.0473 0.0000
8 1 0 0.7931 0.0000
8 1 1 -0.8424 0.0000
8 1 2 0.9031 -0.0000
8 2 0 0.5574 -0.0000
8 2 1 0.4847 -0.0000
8 3 0 -0.1091 -0.0000
9 -12 0 -1.0527 -0.0000
9 -12 1 0.5379 0.0000
9 -11 0 -0.0858 -0.0000
9 -11 1 0.0861 0.0000
9 -11 2 -0.1313 -0.0000
9 -11 3 -0.3806 -0.0000
9 -10 0 -0.5919 0.0000
9 -10 1 -1.1694 -0.0000
9 -10 2 0.2380 0.0000
9 -10 3 0.0111 0.0000
9 -9 0 0.0852 -0.0000
9 -9 1 0.0104 0.0000
9 -9 2 -0.6860 0.0000
9 -9 3 0.3325 0.0000
9 -9 4 -0.3488 0.0000
9 -8 0 0.1191 0.0000
9 -8 1 0.6328 0.0000
9 -8 2 0.4401 -0.0000
9 -8 3 0.1332 -0.0000
9 -8 4 1.5400 -0.0000
9 -7 0 -0.1966 -0.0000
9 -7 1 -0.3927 -0.0000
9 -7 2 1.1186 0.0000
9 -7 3 0.1159 -0.0000
9 -7 4 -0.5069 0.0000
9 -6 0 0.2635 -0.0000
9 -6 1 0.5189 -0.0000
9 -6 2 -1.1497 0.0000
9 -6 3 0.0468 -0.0000
9 -6 4 0.5088 -0.0000
9 -5 0 0.8247 -0.0000
9 -5 1 0.9728 -0.0000
9 -5 2 -0.4326 0.0000
9 -5 3 -0.2603 0.0000
9 -5 4 -0.1403 0.0000
9 -4 0 -0.3358 0.0000
9 -4 1 -0.2188 -0.0000
9 -4 2 0.0119 0.0000
9 -4 3 0.1239 -0.0000
9 -3 0 -0.5182 0.0000
9 -3 1 -0.4915 -0.0000
9 -3 2 0.5816 -0.0000
9 -3 3 -0.3688 -0.0000
9 -2 0 0.0089 0.0000
9 -2 1 0.4852 -0.0000
9 -2 2 -0.9050 -0.0000
9 -1 0 -0.1092 -0.0000
9 -1 1 -0.2420 -0.0000
9 -1 2 -0.0815 0.0000
9 0 0 -0.0156 0.0000
9 0 1 -0.0634 -0.0000
9 1 0 0.7823 0.0000
10 -10 0 0.1118 0.0000
10 -9 0 0.7196 -0.0000
10 -9 1 -0.3081 -0.0000
10 -8 0 -0.2106 0.0000
10 -8 1 -0.1825 -0.0000
10 -7 0 -0.3971 -0.0000
10 -7 1 0.0551 0.0000
10 -6 0 0.0070 0.0000
10 -6 1 0.5516 -0.0000
10 -5 0 -0.6284 -0.0000
10 -5 1 -0.1083 -0.0000
10 -4 0 0.0599 0.0000
10 -4 1 0.0651 -0.0000
10 -3 0 -0.5336 0.0000
10 -2 0 0.9277 0.0000
0 0 0 0.0 0.0
;
loop_
_diffrn_refln_index_h
_diffrn_refln_index_k
_diffrn_refln_index_l
_diffrn_refln_intensity_net
_diffrn_refln_intensity_u
0 0 1 1375.11 456.56
0 0 1 576.61 122.07
0 0 -1 2130.37 707.18
0 0 -1 911.43 192.92
0 0 2 940.17 312.35
0 0 2 1049.12 222.14
0 0 -2 1096.05 364.11
0 0 -2 663.66 140.53
0 0 3 1090.36 362.12
0 0 -3 874.73 290.72
0 0 4 137.86 46.51
0 0 -4 111.6 38.37
0 0 5 1508.24 500.95
0 0 5 844.02 178.67
0 0 -5 1241.13 412.48
0 0 -5 1148.11 243.05
0 0 6 425.28 141.95
0 0 -6 341.08 114.61
0 0 7 322.3 108.07
0 0 -7 246.49 83.75
0 0 8 662.23 220.75
0 0 -8 556.41 186.21
0 0 9 13.62 14.04
0 0 -9 30.52 18.59
0 0 10 27.05 17.86
0 0 -10 12.66 16.69
0 0 11 46.45 25.01
0 0 -11 29.67 20.75
0 0 12 10.92 19.43
0 0 -12 23.45 21.2
0 1 -13 23.04 22.22
0 1 -13 14.98 3.18
0 -1 13 17.44 16.99
0 -1 13 14.3 3.12
0 1 -12 -12.54 18.73
0 1 -12 2.35 0.54
0 -1 12 8.33 12.78
0 -1 12 2.92 0.94
0 1 -11 70.12 30.69
0 1 -11 58.23 12.33
0 -1 11 79.45 30.07
0 -1 11 44.58 9.47
0 1 -10 9.8 15.23
0 1 -10 23.27 4.93
0 -1 10 14.6 11.44
0 -1 10 36.78 7.81
0 1 -9 10.99 13.18
0 1 -9 6.67 1.43
0 -1 9 -0.6 7.71
0 -1 9 4.44 1.08
0 1 -8 46.37 9.82
0 -1 8 78.11 27.31
0 -1 8 54.39 11.53
0 1 -7 1398.72 465.1
0 1 -7 1024.37 216.88
0 1 -6 154.97 52.74
0 1 -6 168.97 35.76
0 -1 6 254.14 85.2
0 -1 6 173.07 36.64
0 1 -5 1377.1 457.7
0 1 -5 950.12 201.17
0 -1 5 981.69 326.29
0 -1 5 723.4 153.12
0 1 -4 331.69 110.6
0 1 -4 248.91 52.68
0 -1 4 213.75 71.54
0 -1 4 203.48 43.07
0 1 -3 652 216.79
0 -1 3 576.33 191.62
0 -1 3 728.24 154.15
0 -1 2 5384.96 1787.58
0 1 0 2071.77 757.24
0 -1 0 2342.58 856.25
0 1 1 340.79 126.59
0 -1 -1 398.82 147.7
0 1 2 25.68 5.47
0 -1 -2 23.99 5.11
0 1 3 534.8 177.96
0 1 3 747.58 158.27
0 -1 -3 400.24 133.45
0 -1 -3 768.06 162.63
0 1 4 425.56 141.81
0 1 4 309.22 65.46
0 -1 -4 311.21 65.91
0 1 5 157.48 53.57
0 1 5 116.55 24.68
0 -1 -5 123.69 42.98
0 -1 -5 125.03 26.47
0 1 6 1059.07 352.17
0 -1 -6 1338.13 444.91
0 -1 -6 738.48 156.34
0 1 7 69.32 25.63
0 1 7 20.01 4.28
0 -1 -7 94.22 34.7
0 1 8 57.18 22.52
0 1 8 10.84 2.37
0 -1 -8 66.76 28.05
0 -1 -8 13.7 2.92
0 1 9 38.57 18.8
0 1 9 30.07 6.4
0 -1 -9 -7.14 17.99
0 -1 -9 46.97 9.95
0 1 10 20.21 17.71
0 1 11 20.18 19.82
0 1 12 54.02 30.84
0 -1 -12 -7.56 22.63
0 2 -13 10.47 19.17
0 -2 13 31.66 6.74
0 2 -12 27.81 19.32
0 -2 12 17.36 14.72
0 -2 12 34.73 7.38
0 2 -11 35.22 19.29
0 2 -11 29.9 6.34
0 -2 11 33.06 16.35
0 -2 11 32.12 6.83
0 2 -10 34.62 17.89
0 2 -10 52.85 11.19
0 -2 10 49.35 19.63
0 -2 10 63.29 13.41
0 2 -9 41.76 18.16
0 2 -9 119.76 25.36
0 2 -8 93.53 33.11
0 -2 8 109.32 37.61
0 -2 8 61.16 12.96
0 2 -7 437.51 92.62
0 -2 7 1111.41 369.52
0 -2 7 406.79 86.11
0 2 -6 1084.1 360.41
0 -2 6 987.38 328.28
0 -2 6 500.38 105.91
0 2 -5 1890.28 627.82
0 2 -5 642.61 136.04
0 -2 5 1718.75 570.92
0 -2 5 615.02 130.23
0 -2 4 350.18 116.69
0 2 -3 533.66 177.56
0 2 -3 517.16 109.49
0 -2 3 498.1 105.48
0 2 0 1195.33 436.94
0 -2 0 1135.59 415.04
0 2 1 1659.3 606.77
0 -2 -1 1949.17 712.87
0 2 3 475.63 100.73
0 -2 -3 327.42 69.32
0 -2 -4 17.84 3.82
0 2 5 13.33 10.86
0 2 5 26.3 5.62
0 -2 -5 22.62 13.69
0 -2 -5 16.7 3.58
0 2 6 76.86 27.86
0 2 6 80.7 17.1
0 -2 -6 159.52 55.33
0 -2 -6 86.16 18.25
0 2 7 26.61 13.2
0 2 7 7.69 1.69
0 -2 -7 26.15 17.4
0 2 8 24.06 13.51
0 2 8 22.06 4.7
0 -2 -8 31.97 6.78
0 2 9 12.27 2.66
0 -2 -9 5.5 15.03
0 -2 -9 8.6 1.85
0 2 10 17.13 3.68
0 -2 -10 38.15 23.04
0 -2 -10 11.86 2.53
0 2 11 10.67 16.4
0 -2 -11 0.94 20.62
0 -2 -11 8.34 1.8
0 2 12 -33.11 20.84
0 -2 -12 12.8 31.12
0 -2 -12 -1.09 0.43
0 3 -14 9.13 1.95
0 -3 14 12.94 15.19
0 -3 14 15.43 3.34
0 3 -13 -0.84 13.05
0 3 -13 3.54 0.8
0 3 -12 28.73 16.31
0 -3 12 33.34 17.63
0 -3 12 30.89 6.57
0 3 -11 -22.87 14.2
0 -3 11 -0.12 9.82
0 3 -10 7.02 12.18
0 3 -10 14.4 3.06
0 -3 10 18.04 3.85
0 3 -9 131.8 45.69
0 -3 9 105.37 36.33
0 -3 9 71.69 15.18
0 3 -8 223.11 75.41
0 3 -8 121.67 25.76
0 -3 8 108.52 22.98
0 3 -7 721.98 152.87
0 -3 7 2961.3 982.83
0 -3 7 829.79 175.71
0 3 -6 239.7 50.75
0 -3 6 595.1 197.99
0 3 -5 650.58 216.42
0 -3 5 785.41 261.08
0 3 -4 272.74 57.75
0 -3 4 183.79 38.92
0 3 -1 2856.05 1044.56
0 -3 1 2436.74 890.95
0 3 0 1170.86 428.12
0 -3 0 1104.58 403.66
0 3 1 1517.91 555
0 -3 -1 1335.86 488.43
0 3 2 1113.12 408.21
0 -3 -2 1116.53 409.35
0 3 3 -27.09 29.81
0 -3 -3 58.97 32.51
0 3 4 47.16 40.56
0 -3 -4 160.26 33.94
0 3 5 121.44 25.72
0 -3 -5 103.12 21.84
0 -3 -6 9.91 2.18
0 -3 -7 -3.79 14.87
0 3 8 -2.27 11.98
0 -3 -8 28.65 18.79
0 3 9 19.4 14.74
0 -3 -9 5.84 17.89
0 3 10 -3.98 13.17
0 -3 -10 -7.76 19.45
0 3 11 35.81 20.39
0 3 11 6.76 1.57
0 -3 -11 -7.4 21.84
0 -4 14 5.35 14.37
0 4 -12 89.12 33
0 -4 12 93.48 34.36
0 -4 12 84.06 17.81
0 -4 11 6.06 9.71
0 4 -10 11.65 11.54
0 4 -10 5.69 1.23
0 -4 10 9.04 11.24
0 4 -9 178.9 60.59
0 4 -9 29.24 6.2
0 -4 9 29.81 6.32
0 4 -8 104.17 22.05
0 -4 8 321.73 107.61
0 4 -7 409.06 86.59
0 -4 7 1581.06 525.13
0 -4 7 489 103.55
0 4 -6 540.21 179.84
0 4 -6 296.13 62.7
0 -4 6 341.08 72.17
0 4 -5 2005.49 665.93
0 4 -5 1019.53 215.91
0 -4 5 1218.66 405.08
0 -4 5 1037.74 219.7
0 4 -4 312.35 66.11
0 4 -1 3257.14 1190.78
0 -4 1 3103.53 1134.45
0 4 0 733.36 268.13
0 -4 0 619.29 226.61
0 4 2 159.98 60.45
0 4 3 18.27 29.3
0 4 4 23.4 33.91
0 -4 -4 111.8 55.33
0 4 5 65 13.78
0 4 5 -22.09 33.14
0 -4 -5 52.83 11.2
0 4 6 27.32 5.83
0 4 7 6.57 1.54
0 -4 -7 7.21 1.62
0 -4 -8 87.73 18.58
0 4 9 19.91 4.3
0 -4 -10 27.92 23.55
0 5 -14 36.95 7.83
0 -5 14 90.26 35.73
0 -5 14 27.46 5.85
0 5 -13 187.15 65.4
0 5 -13 153.27 32.46
0 -5 13 131.37 27.83
0 5 -12 20.97 12.61
0 -5 12 45.2 21.62
0 -5 12 15.06 3.23
0 5 -11 26.77 13.53
0 -5 11 30.89 16.27
0 5 -10 8.72 1.87
0 -5 10 33.51 14.84
0 5 -9 122.15 41.82
0 5 -9 112.48 23.82
0 -5 9 183.11 61.96
0 -5 9 135.1 28.62
0 5 -8 105.03 35.99
0 5 -8 65.2 13.81
0 -5 8 121.73 41.7
0 -5 8 69.92 14.81
0 5 -7 1464.43 486.44
0 -5 7 1474.39 490.13
0 5 -6 25.03 5.31
0 -5 6 76.89 28.22
0 5 -5 297.27 62.95
0 5 -2 1039.73 380.9
0 -5 2 851.7 312.06
0 5 -1 851.13 311.49
0 -5 1 992.5 362.98
0 5 0 305.8 111.97
0 -5 0 350.47 128.44
0 5 1 64.03 25.08
0 -5 -1 65.6 25.47
0 5 2 158.7 60.22
0 -5 -2 210.08 78.31
0 5 3 -14.91 23.69
0 -5 -3 25.97 24.13
0 5 4 145.71 70.15
0 5 6 9.16 2.04
0 -5 -7 -1.34 0.53
0 5 8 20.52 4.42
0 -5 -8 24.4 5.19
0 -5 -10 14.93 3.21
0 -6 14 493.83 167.21
0 -6 14 172.7 36.55
0 6 -13 514.03 172.41
0 6 -13 318.89 67.5
0 -6 13 383.46 129.66
0 -6 13 254.91 53.96
0 6 -12 27.05 5.74
0 -6 12 41.99 19.8
0 6 -11 -5.3 7.33
0 6 -11 9.53 2.05
0 -6 11 -13.11 10.62
0 -6 11 12.01 2.59
0 6 -10 12.85 9.09
0 6 -10 21.59 4.59
0 -6 10 10.52 9.16
0 6 -9 52.83 19.36
0 6 -9 35.62 7.54
0 -6 9 37.12 7.87
0 6 -8 63.07 22.44
0 6 -8 69.78 14.78
0 -6 8 47.53 10.07
0 6 -7 233.66 78.4
0 -6 7 168.91 35.76
0 6 -6 341.36 72.25
0 6 -2 511.47 187.41
0 -6 2 415.04 152.36
0 6 -1 253.97 93.36
0 -6 1 192.78 71.06
0 6 0 258.69 94.84
0 6 1 14.28 12.01
0 -6 -1 3.17 8.67
0 6 2 79.68 32.6
0 -6 -2 110.15 42.24
0 6 3 11.87 14.59
0 6 4 30.72 36.1
0 -6 -4 12.22 20.03
0 6 5 100.02 59.99
0 -6 -5 160.98 60.76
0 6 6 255.53 101.1
0 -6 -6 254.91 94.5
0 6 7 15.4 3.34
0 6 8 -20.61 31.92
0 -6 -8 -1.55 0.62
0 7 -14 91.8 19.44
0 -7 14 88.04 36.07
0 -7 14 74.53 15.79
0 7 -13 22.25 12.99
0 -7 13 30.55 17.98
0 7 -12 103.2 36.95
0 7 -12 136.26 28.87
0 7 -11 3.06 7.97
0 7 -11 7.02 1.52
0 -7 11 16.84 12.39
0 -7 11 4.45 1.02
0 7 -10 74.84 26.79
0 7 -10 55.3 11.71
0 -7 10 38.55 17.41
0 7 -9 0.31 7.86
0 7 -9 12.47 2.66
0 -7 9 6.9 10.07
0 -7 9 17.25 3.67
0 7 -8 721.41 240.32
0 7 -8 355.58 75.3
0 -7 8 602.5 201.32
0 -7 8 368.1 77.94
0 7 -7 134.78 28.53
0 7 -6 81.98 17.36
0 -7 6 121.53 25.74
0 7 -3 9.95 21.49
0 -7 2 424.14 155.63
0 7 -1 2.99 7.57
0 -7 1 15.8 9.42
0 7 0 233.89 85.85
0 7 1 161.72 61.19
0 7 2 38.94 19.78
0 -7 -2 42.19 20.09
0 7 3 3.41 12.9
0 -7 -3 17.02 13.86
0 -7 -4 -4.66 17.13
0 7 5 45.46 47.99
0 -7 -5 19.67 16.39
0 -7 -6 157.73 59.17
0 8 -14 35.33 7.49
0 -8 14 16.94 18.93
0 -8 14 31.77 6.76
0 8 -13 31.09 15.38
0 -8 13 -12.18 15.02
0 -8 13 12.94 2.79
0 8 -12 38.6 17.36
0 -8 11 57.89 26.09
0 -8 11 73.28 15.52
0 8 -10 14.93 11.59
0 8 -10 21.48 4.56
0 -8 10 -2.31 13.91
0 -8 10 18.58 3.96
0 8 -9 2.29 9.83
0 8 -9 18.21 3.88
0 -8 9 19.28 16.62
0 -8 9 13.03 2.79
0 8 -8 126.53 26.8
0 8 -7 33.31 7.06
0 -8 7 28.14 5.97
0 8 -4 80.7 59.37
0 8 -3 11.63 19.63
0 -8 3 1.12 13.4
0 8 -2 298.97 109.92
0 8 -1 157.93 58.69
0 -8 1 153.21 56.64
0 8 0 103.06 38.46
0 -8 0 122.44 45.69
0 8 1 36.41 21.06
0 -8 -1 28.67 16.36
0 8 2 12.54 11.77
0 -8 -3 0.73 10.49
0 8 4 6.97 19.65
0 8 5 67.73 39.06
0 -8 -5 -5.33 14.2
0 8 6 -19.82 45.46
0 -8 -7 35.87 15.05
0 -9 14 -6.66 13.48
0 9 -13 66.68 26.55
0 9 -13 33.37 7.08
0 -9 13 60.88 29.47
0 9 -12 8.52 12.29
0 9 -12 43.44 9.21
0 -9 12 43.67 9.26
0 9 -11 89.81 35.56
0 9 -11 76.15 16.13
0 -9 11 70.75 34.11
0 -9 11 75.78 16.05
0 9 -10 6.54 13.45
0 9 -10 32.06 6.81
0 -9 10 9.1 19.42
0 -9 10 25.06 5.32
0 9 -9 101.07 21.41
0 9 -8 65.2 13.82
0 -9 8 83.23 17.63
0 9 -4 -39.11 32.54
0 -9 4 35.22 25.39
0 9 -3 15.27 17.79
0 -9 3 13.79 13.89
0 9 -2 48.39 21.18
0 -9 2 65.48 25.97
0 9 -1 42.98 17.91
0 -9 1 48.22 19.31
0 9 0 46.4 18.85
0 -9 0 58.03 23.11
0 9 1 11.07 17.43
0 -9 -1 -7.21 12.66
0 9 2 15.58 12.36
0 -9 -2 -7.45 10.64
0 9 3 37.61 23.36
0 9 4 -4.08 17.72
0 -9 -4 11.95 13.67
0 9 5 15.68 24.95
0 -9 -5 56.38 25.54
0 9 6 -3.27 34.82
0 -9 -6 -21.37 17.9
0 10 -13 40.91 19.8
0 10 -13 26.17 5.56
0 -10 13 45.74 25.95
0 -10 13 33.03 7.02
0 10 -12 6.72 1.51
0 -10 12 5 25.61
0 10 -11 18.84 16.86
0 10 -11 17.69 3.79
0 -10 11 3.65 20.92
0 -10 11 11.89 2.57
0 10 -10 25.23 5.37
0 10 -9 46.23 9.8
0 -10 9 49.04 10.4
0 10 -4 3.89 24.29
0 -10 4 10.05 12.01
0 10 -3 8.63 14.91
0 10 -2 6.84 8.98
0 10 -1 -2.54 8.71
0 10 0 46.4 19.55
0 -10 0 21.51 12.04
0 10 1 -3.97 17.14
0 -10 -1 -0.95 14.18
0 10 2 -1.94 13.16
0 -10 -2 -3.99 8.65
0 10 3 26.35 20.14
0 -10 -3 2.27 12.35
0 -10 -4 -7.07 11.57
0 11 -13 4.06 13.57
0 -11 13 15.53 26.48
0 11 -12 51.18 23.98
0 -11 12 1.65 21.01
0 11 -11 22.48 4.8
0 11 -5 -29.64 32.14
0 -11 5 3.42 12.33
0 11 -4 -9.68 16.91
0 11 -3 -9.11 13.89
0 -11 3 -3.44 10.28
0 11 -2 12.78 13.15
0 -11 2 6.65 10.13
0 11 -1 0.85 11.49
0 -11 1 -7.11 9.96
0 11 0 20.36 12.42
0 -11 0 17.45 10.77
0 -11 -1 2.15 15.98
0 11 2 21.43 18.67
0 -11 -2 4.66 8.64
0 -11 -3 -15.31 13.14
0 12 -12 19.82 4.24
0 12 -10 19.41 4.16
0 12 -4 25.15 21.05
0 -12 4 3.29 10.6
0 12 -3 3.3 11.23
0 12 -2 4.82 13.76
0 -12 2 -4.76 10.42
0 -12 1 2.05 8.86
0 12 0 24.99 13.55
0 -12 0 -1.74 8.39
0 13 -11 13.71 2.99
0 13 -6 -5.2 34.22
0 -13 6 6.8 11.87
0 13 -5 15.25 18.53
0 -13 5 -5.94 8.52
0 13 -4 -7.92 13.74
0 -13 3 -4.64 11.03
0 13 -2 7.99 14.06
0 -13 1 10.06 10.3
0 14 -6 -0.37 22.23
0 14 -5 -3.43 15.6
0 -14 4 7.57 10.8
1 -14 2 2.09 12.2
-1 14 -2 18.6 14.8
1 -14 3 -1.02 10.18
-1 14 -3 -4.1 12.78
1 -14 4 -0.81 7.44
1 -14 5 2.43 13.18
-1 14 -5 -3.95 36.47
-1 13 1 -1.42 12.35
1 -13 0 14.39 10.07
-1 13 0 27.53 14.32
1 -13 1 3.99 9.05
-1 13 -1 13.9 12.04
1 -13 2 -0.02 9.65
1 -13 3 -4.83 7.83
-1 13 -3 -3.93 13.79
1 -13 4 9.65 10.01
-1 13 -4 4.35 17.2
-1 12 3 -5.54 14.31
1 -12 -2 -3.42 10.19
-1 12 2 -0.5 10.79
1 -12 0 3.39 7.44
-1 12 0 0.25 9.48
1 -12 1 6.01 8.92
-1 12 -1 8.52 10.94
-1 12 -2 6.05 9.66
-1 12 -3 4.57 13.46
1 -12 4 6.98 13.42
1 -12 11 -23.61 20.92
1 -12 11 1.32 0.68
-1 12 -11 5.62 15.57
-1 12 -11 -0.01 0.72
1 -12 12 0.69 23.38
1 -12 12 12.5 2.73
-1 12 -12 -3.15 19.34
1 -11 -4 2.91 13.78
-1 11 4 -7.22 17.46
1 -11 -3 -4.29 10.21
-1 11 3 31.15 16.75
1 -11 -2 2.84 11.68
-1 11 2 6.56 9.45
1 -11 -1 21 14.27
-1 11 1 18.22 16.81
1 -11 0 -3.6 6.81
-1 11 0 14.65 10
1 -11 1 31.86 14.65
-1 11 -1 39.8 17.27
1 -11 2 17.92 11.46
1 -11 3 5 8.6
-1 11 -3 18.88 21.55
1 -11 10 7.29 20.27
-1 11 -10 12.29 17.36
1 -11 11 32.66 6.94
-1 11 -11 8.41 19.15
1 -11 12 -1.8 20.67
-1 11 -12 3.25 15.23
1 -10 -5 34.34 19.85
-1 10 5 5.8 37.69
1 -10 -4 33.97 18.76
1 -10 -3 9.69 10.93
-1 10 3 5.67 15.27
1 -10 -2 4.83 10.22
-1 10 2 -12.56 11.62
1 -10 -1 2.99 9.92
-1 10 1 -16.52 16.15
1 -10 0 3.75 5.99
1 -10 1 6.11 6.67
-1 10 -1 0.6 7.41
1 -10 2 24.76 13.31
-1 10 -2 37.41 20.12
1 -10 3 6.92 18.24
1 -10 9 53.51 11.34
-1 10 -9 42.81 9.08
1 -10 10 45.03 9.55
-1 10 -10 28.1 18.29
1 -10 11 8.63 17.8
1 -10 11 28.02 5.96
-1 10 -11 8.43 13.52
-1 10 -11 21.85 4.65
1 -10 12 -0.72 18.33
-1 10 -12 2.22 0.65
1 -10 13 -29.67 19.04
1 -10 13 24.91 5.31
-1 10 -13 10.55 14.35
-1 10 -13 20.54 4.38
1 -9 -5 344.49 126.96
-1 9 5 251.3 100.25
1 -9 -4 14.85 14.5
-1 9 4 -49.18 35.73
1 -9 -3 12.22 13.55
-1 9 3 9.68 16.37
1 -9 -2 15.4 10.89
-1 9 2 2.56 12.4
1 -9 -1 29.58 13.41
-1 9 1 43.15 19.65
1 -9 0 15.99 7.88
-1 9 0 6.05 6.31
1 -9 1 4.19 6.43
-1 9 -1 2.6 7.88
1 -9 2 54.62 23.3
-1 9 -2 57.12 29.3
1 -9 8 23.37 4.97
-1 9 -8 34.65 7.36
1 -9 9 545.9 184.05
1 -9 9 262.27 55.53
1 -9 10 73.05 30.41
1 -9 10 102.66 21.74
-1 9 -10 69.44 27.92
-1 9 -10 162.23 34.36
1 -9 11 -1.9 16.92
-1 9 -11 23.08 13.5
-1 9 -11 14.64 3.13
1 -9 12 20.78 20.29
1 -9 12 71.97 15.25
-1 9 -12 48.47 22.27
-1 9 -12 52.48 11.12
1 -9 13 -21.22 17.21
-1 9 -13 27.15 16.98
-1 9 -13 16.08 3.43
-1 8 8 2.14 0.95
-1 8 6 460.55 171.19
1 -8 -3 4.04 14.22
-1 8 3 10.55 25.02
1 -8 -2 4.69 9.17
-1 8 2 9.42 11.32
1 -8 -1 19.14 9.52
-1 8 1 46.79 19.67
1 -8 0 38.43 14.87
-1 8 0 30.69 12.54
1 -8 1 75.55 28.93
-1 8 -1 83.8 31.66
1 -8 2 2966.99 1085.52
-1 8 -2 2090.26 766.06
1 -8 7 28.62 14.3
-1 8 -7 42.93 17.99
-1 8 -7 21.37 4.54
1 -8 8 187.83 65.06
1 -8 8 154.12 32.63
-1 8 -8 189.97 65.23
1 -8 9 169.23 35.81
-1 8 -9 276.78 93.45
-1 8 -9 163 34.51
1 -8 10 76.46 29.93
1 -8 10 92.59 19.61
-1 8 -10 98.06 35.42
-1 8 -10 66.93 14.17
1 -8 11 9.96 14.53
1 -8 11 29.73 6.32
-1 8 -11 17.65 12.54
1 -8 12 32.66 6.94
-1 8 -12 40.34 20.11
-1 8 -12 47.96 10.16
1 -8 13 45.46 24.43
1 -8 13 63.46 13.45
-1 8 -13 40.74 20.73
-1 7 9 11.18 2.5
-1 7 7 15.37 3.34
-1 7 5 85.85 41.79
1 -7 -4 209.97 81.07
-1 7 4 202.2 77.18
-1 7 2 5.44 13.29
1 -7 -1 12.95 9.28
-1 7 1 21.76 10.49
1 -7 0 529.68 193.75
-1 7 0 546.46 199.89
1 -7 1 14 8.63
-1 7 -1 14.43 8.86
1 -7 6 -0.89 9.48
-1 7 -6 9.66 9.21
1 -7 7 188 64.18
1 -7 7 242.85 51.43
-1 7 -7 237.45 80.28
1 -7 8 56.95 21.7
1 -7 8 22.69 4.82
-1 7 -8 48.93 18.4
-1 7 -8 26.66 5.66
1 -7 9 155.63 54.16
1 -7 9 89.12 18.87
-1 7 -9 115.92 40.51
-1 7 -9 65.6 13.9
1 -7 10 64.29 24.8
-1 7 -10 112.45 39.83
-1 7 -10 87.22 18.46
1 -7 11 43.07 20.19
-1 7 -11 32.71 16.1
1 -7 12 256.64 54.33
-1 7 -12 171.96 60.51
-1 7 -12 194.03 41.08
1 -7 13 24.06 17.84
-1 7 -13 70.75 29.58
1 -6 -10 4.93 1.24
1 -6 -9 12.86 2.79
-1 6 9 14.01 3.07
1 -6 -8 38.57 8.19
-1 6 8 35.27 7.51
1 -6 -7 20.07 4.28
-1 6 7 22.24 4.77
1 -6 -3 -17.53 30.52
-1 6 3 20.58 21.68
1 -6 -2 46.54 24.47
-1 6 2 111.46 45.46
1 -6 0 42.93 16.28
-1 6 0 30.44 11.61
-1 6 -1 368.95 136.21
1 -6 5 117.57 40.76
-1 6 -5 176.74 59.71
1 -6 6 305.8 102.55
1 -6 6 262.07 55.5
-1 6 -6 320.88 107.27
-1 6 -6 191.73 40.59
1 -6 7 160.75 54.79
1 -6 7 144.6 30.61
-1 6 -7 206.07 69.5
-1 6 -7 121.55 25.74
1 -6 8 26.8 12.31
1 -6 8 38.18 8.09
-1 6 -8 35.64 14.4
-1 6 -8 44.8 9.49
1 -6 9 35.93 15.12
1 -6 9 44.23 9.37
-1 6 -9 33.82 7.17
1 -6 10 18.92 13.11
-1 6 -10 6.67 9.06
-1 6 -10 22.99 4.88
1 -6 11 28.38 17.25
-1 6 -11 46.62 20.44
-1 6 -12 53.02 24.4
-1 6 -12 10.79 2.31
1 -6 13 3.35 17.26
-1 6 -13 14.49 16.78
-1 5 9 106.22 22.51
1 -5 -5 38.72 8.21
-1 5 5 29.78 6.35
1 -5 -2 51.86 26.14
-1 5 2 5.47 17.62
1 -5 -1 100.1 38.35
-1 5 1 85.85 32.6
1 -5 0 26.59 10.33
-1 5 0 26.63 10.31
1 -5 4 228.37 76.98
-1 5 -4 251.62 84.4
1 -5 5 129.09 27.33
-1 5 -5 84.17 17.83
1 -5 6 11.89 9.38
-1 5 -7 59.79 21.7
-1 5 -7 94.53 20.02
1 -5 8 130.43 44.43
1 -5 8 32.2 6.83
-1 5 -8 87.27 30.61
1 -5 9 15.09 9.9
-1 5 -9 12.67 10.62
1 -5 10 35.7 7.57
-1 5 -10 8.3 12.93
-1 5 -10 45.32 9.6
1 -5 11 19.43 15.38
1 -5 11 66.65 14.12
-1 5 -11 21.61 17.05
-1 5 -11 82.01 17.37
-1 5 -12 116.41 43.84
-1 5 -12 147.33 31.21
1 -5 13 44.69 21.51
1 -5 13 49.07 10.41
-1 5 -13 45.26 9.59
1 -4 -10 4.26 0.99
-1 4 7 9.8 2.18
1 -4 -5 39.94 8.48
-1 4 5 40.25 8.55
1 -4 -4 22.39 4.79
1 -4 4 157.31 53.2
1 -4 4 178.59 37.81
-1 4 -4 161.74 54.73
-1 4 -4 171.25 36.27
1 -4 5 170.99 57.6
1 -4 5 157.22 33.28
-1 4 -5 193.66 65.23
-1 4 -5 173.41 36.72
1 -4 6 85.31 29.53
1 -4 6 122.41 25.91
-1 4 -6 83.46 29.16
-1 4 -6 87.96 18.62
1 -4 7 14.46 9.44
-1 4 -7 32.03 14.1
1 -4 8 -2.77 8.32
1 -4 8 13.08 2.79
-1 4 -8 9.76 2.08
1 -4 9 38.29 16.82
1 -4 9 3.62 0.84
-1 4 -9 12.84 13.24
1 -4 10 29.36 13.96
1 -4 11 21.36 14.28
1 -4 11 34.56 7.34
-1 4 -11 18.05 14.82
-1 4 -12 60.16 28.32
-1 4 -12 37.58 7.96
1 -4 13 14.41 15.82
1 -4 13 8.37 1.86
-1 4 -13 11.16 2.38
1 -3 -12 3.37 24.07
-1 3 12 -7.65 16.9
1 -3 -11 21.51 21.64
-1 3 11 -10.1 15.56
1 -3 -10 7.65 15.8
1 -3 -10 20.29 4.32
-1 3 10 24.67 5.26
-1 3 8 0.33 0.49
1 -3 -7 67.05 14.2
1 -3 -6 81.53 17.27
-1 3 6 89.32 18.93
1 -3 -5 420.44 89.01
-1 3 5 421.01 89.09
1 -3 -4 94.47 20.01
-1 3 4 93.28 19.76
1 -3 -3 46.23 9.8
-1 3 3 45.32 9.61
1 -3 0 276.39 101.16
-1 3 0 269.41 98.65
1 -3 2 382.04 127.7
-1 3 -2 441.21 147.27
1 -3 3 2240.18 743.88
-1 3 -3 2770.14 919.97
1 -3 4 1460.46 485.3
1 -3 4 1119.38 236.99
-1 3 -4 1552.34 515.74
-1 3 -4 1106.01 234.06
1 -3 5 113.73 38.89
1 -3 5 150.2 31.8
-1 3 -5 109.78 37.81
-1 3 -5 176.45 37.35
1 -3 6 100.93 35.13
1 -3 6 99.9 21.15
-1 3 -6 116.72 41.11
-1 3 -6 96.38 20.4
1 -3 7 39.43 15.58
1 -3 7 47.96 10.16
-1 3 -7 47.65 10.09
1 -3 8 77.97 27.49
1 -3 8 98.91 20.94
-1 3 -8 83.38 30.27
-1 3 -9 43.32 20.25
1 -3 10 72.23 26.71
1 -3 10 62.1 13.16
-1 3 -10 84.97 33.51
-1 3 -10 76.81 16.26
1 -3 11 5.15 12.44
-1 3 -11 2.52 15
1 -3 12 28.24 6.03
-1 3 -12 14.31 18.06
-1 3 -12 41.73 8.84
1 -3 13 14.89 13.97
1 -3 13 18.7 4.02
-1 3 -13 3.28 15.67
-1 3 -13 18.95 4.02
1 -2 -12 20.15 22.04
-1 2 12 5.95 14.78
-1 2 11 -4.33 13.48
1 -2 -10 7.84 16.9
-1 2 10 27.98 16.46
1 -2 -9 13.79 15.27
-1 2 9 30.64 16.66
-1 2 9 43.41 9.22
1 -2 -8 16.66 12.91
1 -2 -8 101.33 21.45
1 -2 -7 84.49 17.89
-1 2 7 85.37 18.08
1 -2 -6 259.37 54.93
-1 2 6 227.01 48.07
1 -2 -5 248 52.51
-1 2 5 243.19 51.49
1 -2 -3 30.13 6.4
-1 2 3 41.82 8.88
1 -2 -2 362.41 76.72
-1 2 2 314.91 66.71
1 -2 -1 457.42 96.89
-1 2 1 638.06 135.13
1 -2 0 497.25 182.06
-1 2 0 417.6 152.98
-1 2 -1 22.46 23.97
1 -2 2 1373.69 456.28
1 -2 2 1325.33 280.54
-1 2 -2 1311.68 435.81
-1 2 -2 1544.94 327.14
1 -2 3 83.46 29.1
1 -2 3 105.14 22.26
-1 2 -3 101.7 35.25
-1 2 -3 100.27 21.23
1 -2 4 1540.67 512.04
1 -2 4 1201.59 254.45
-1 2 -4 1199.88 399.11
-1 2 -4 1350.08 285.89
1 -2 5 0.18 7.42
-1 2 -5 -8.52 9.66
1 -2 6 24.43 11.78
1 -2 6 36.24 7.68
-1 2 -6 43.35 9.18
1 -2 7 16.66 9.98
-1 2 -7 19.29 12.46
-1 2 -7 6.81 1.46
1 -2 8 54.13 11.47
-1 2 -8 18.46 13.23
-1 2 -8 61.56 13.04
1 -2 9 145.51 49.9
1 -2 9 88.44 18.73
-1 2 -9 99.28 21.02
1 -2 10 108.21 38.55
1 -2 10 78.71 16.68
-1 2 -10 55.73 26.73
1 -2 11 7 12.25
-1 2 -11 -5.49 18.75
-1 2 -11 9.13 1.95
1 -2 12 -12.59 15.62
-1 2 -12 -15.26 20.85
-1 2 -13 -8.88 21.37
-1 1 13 7.42 18.27
-1 1 13 -1.25 0.98
1 -1 -11 59.28 26.43
-1 1 11 62.47 26.72
-1 1 11 9.68 2.19
1 -1 -10 19.26 16.49
-1 1 10 25.24 15.92
-1 1 10 13.64 2.97
1 -1 -9 6.42 13.3
1 -1 -9 17.02 3.62
-1 1 9 24.43 14.47
-1 1 9 16.74 3.63
1 -1 -8 56.18 22.47
1 -1 -8 50.69 10.74
1 -1 -7 511.76 170.79
1 -1 -7 225.78 47.82
-1 1 7 303.24 101.5
1 -1 -6 74.44 26.89
-1 1 6 70.15 24.96
1 -1 -5 219.92 46.57
-1 1 5 261.05 55.27
1 -1 -4 23.33 4.95
-1 1 4 24.25 5.15
1 -1 -3 133.9 28.35
-1 1 3 134.67 28.53
1 -1 -1 1157.78 245.1
1 -1 -1 1849.32 676.17
-1 1 1 1075.85 227.8
-1 1 1 1709.07 624.97
1 -1 0 1243.98 263.33
1 -1 0 1555.47 516.59
1 -1 0 2004.07 732.5
-1 1 0 1136.45 377.48
-1 1 0 2141.47 782.85
-1 1 0 1006.73 213.12
1 -1 1 33.62 13.46
1 -1 1 47.82 20.55
-1 1 -1 67.53 24.38
-1 1 -1 53.42 22.33
1 -1 2 2873.12 954.11
1 -1 2 2509.28 531.39
-1 1 -2 2435.32 808.74
-1 1 -2 2001.22 423.57
1 -1 3 1153.52 383.17
1 -1 3 1219.79 258.18
1 -1 3 1862.98 683
-1 1 -3 1072.44 356.43
-1 1 -3 1168.87 247.41
-1 1 -4 19.83 4.2
1 -1 5 2.89 7.89
1 -1 5 3.04 0.73
-1 1 -5 28.5 14.6
-1 1 -5 2.86 0.65
1 -1 6 96.18 33.42
1 -1 6 64.32 13.63
-1 1 -6 60.08 24.1
-1 1 -6 78.88 16.7
1 -1 7 229.17 48.5
-1 1 -7 225.13 77.2
1 -1 8 39 15.23
1 -1 8 39.14 8.3
1 -1 9 146.76 50.32
-1 1 -9 83.72 17.73
1 -1 10 54.42 21.54
-1 1 -10 57.15 27.89
-1 1 -10 33.31 7.06
1 -1 11 6.55 10.52
-1 1 -11 17.62 22.76
-1 1 -11 10.37 2.21
1 -1 12 21.41 14
-1 1 -12 -22.34 25.35
-1 1 -12 3.55 0.79
1 0 -13 33.37 24.54
1 0 -13 43.58 9.23
-1 0 13 56.67 30.15
1 0 -12 -6.46 16.74
1 0 -12 16.06 3.41
-1 0 12 13.04 18.85
1 0 -11 67.65 29.39
1 0 -11 120.45 25.51
-1 0 11 98.74 38.52
1 0 -10 4.79 14.42
1 0 -10 16.73 3.55
-1 0 10 15.34 15.92
1 0 -9 14.7 13.34
-1 0 9 14.99 13.84
-1 0 9 10.44 2.31
1 0 -8 190.34 65.03
-1 0 8 114.53 24.25
1 0 -7 305.23 102.58
1 0 -7 316.33 66.99
-1 0 7 246.3 52.14
1 0 -6 202.17 68.61
1 0 -6 211.56 44.8
-1 0 6 194.12 41.11
1 0 -5 74.76 15.83
-1 0 5 61.59 21.38
-1 0 5 74.13 15.7
1 0 -4 23.74 10.62
1 0 -4 4.39 0.98
-1 0 4 3.31 5.68
-1 0 4 3.63 0.87
1 0 -3 449.18 149.35
-1 0 3 356.43 118.51
1 0 -2 809.59 171.39
-1 0 2 912.85 193.27
1 0 -1 104 35.19
1 0 -1 149.32 55.3
-1 0 1 102.29 34.79
-1 0 1 120.02 44.95
1 0 0 1198.74 253.77
1 0 0 2217.99 736.49
1 0 0 1761.99 644.04
-1 0 0 2201.77 731.08
-1 0 0 1802.66 659.1
-1 0 0 1311.68 277.78
1 0 1 919.4 305.52
1 0 1 1169.15 427.84
-1 0 -1 1097.76 364.68
-1 0 -1 1215.24 444.63
1 0 2 62.87 13.32
1 0 2 87.27 30.24
1 0 2 50.89 27.78
-1 0 -2 70.32 25.76
-1 0 -2 80.02 36.64
-1 0 -2 74.99 15.88
1 0 3 230.19 77.03
1 0 3 189.91 40.22
-1 0 -3 260.88 87.73
-1 0 -3 172.78 36.58
1 0 4 212.36 71.29
1 0 4 276.75 108.67
-1 0 -4 283.73 95.55
-1 0 -4 163.51 65.23
-1 0 -4 414.18 87.7
1 0 5 418.45 88.61
-1 0 -5 433.81 145.48
-1 0 -5 613.6 129.92
1 0 6 155.34 32.91
-1 0 -6 124.66 45.37
-1 0 -6 122.92 26.03
1 0 7 62.7 23.32
1 0 7 78.03 16.53
-1 0 -7 55.58 11.77
1 0 8 59.28 22.63
1 0 9 274.25 92.94
1 0 10 27.54 16.47
-1 0 -10 11.16 2.38
1 0 11 23.74 15.77
-1 0 -11 13.21 2.81
1 0 12 10.73 15.81
-1 -1 14 2.92 1.05
1 1 -13 94.81 36.84
1 1 -13 59.6 12.62
-1 -1 13 53.48 11.35
1 1 -12 -1.49 12.72
-1 -1 12 -18.26 12.89
1 1 -11 70.04 27.49
-1 -1 11 45.09 19.41
1 1 -10 15.98 13.65
1 1 -10 71.2 15.08
-1 -1 10 22.99 12.46
1 1 -9 82.61 30.07
-1 -1 9 88.44 30.81
-1 -1 9 111.74 23.66
-1 -1 8 4.92 7.37
1 1 -7 73.53 26.58
1 1 -7 48.64 10.3
-1 -1 7 65.31 13.84
1 1 -6 207.95 69.72
1 1 -6 72.31 15.31
-1 -1 6 221.66 74.13
1 1 -5 40.17 8.51
-1 -1 5 29.07 6.16
1 1 -4 31.6 12.14
-1 -1 4 28.96 10.9
1 1 -3 257.95 85.8
-1 -1 3 296.13 98.45
1 1 -2 2185.55 462.82
1 1 -2 1416.36 518.58
-1 -1 2 2253.83 477.05
1 1 -1 630.1 133.39
1 1 -1 2334.05 853.4
-1 -1 1 617.58 130.77
1 1 0 73.45 25.81
1 1 0 310.35 113.73
-1 -1 0 68.93 25.28
-1 -1 0 295.56 108.44
1 1 1 3550.14 1297.73
-1 -1 -1 5717.77 1898.24
-1 -1 -1 4099.16 1498.57
1 1 2 2158.25 716.86
1 1 2 1017.82 372.93
-1 -1 -2 1270.71 422.43
-1 -1 -2 1266.16 463.68
1 1 3 9.56 2.09
1 1 3 6.3 8.26
1 1 3 -15.89 24.96
-1 -1 -3 15.06 12.74
-1 -1 -3 7.28 21.44
1 1 4 112.62 38.77
1 1 4 40.93 45.49
-1 -1 -4 65.74 26.19
-1 -1 -4 20.53 27.03
1 1 5 21.64 4.63
1 1 5 26.14 14.77
1 1 5 -63.01 49.24
-1 -1 -5 19.34 4.12
-1 -1 -5 39.8 30.58
1 1 7 59.94 12.7
-1 -1 -7 46.31 23.37
-1 -1 -7 53.54 11.34
1 1 8 51.66 10.95
-1 -1 -8 65.8 30.35
-1 -1 -8 40.68 8.62
1 1 9 32.12 6.83
-1 -1 -9 92.71 38.57
-1 -1 -9 50.24 10.64
-1 -1 -10 -3.69 20.35
-1 -1 -10 9.94 2.13
1 1 11 17.13 25.51
1 1 11 5.34 1.34
-1 -1 -11 8.63 24.65
1 2 -14 31.77 20.36
1 2 -14 29.98 6.36
-1 -2 14 18.77 4.05
1 2 -13 42.76 21.89
1 2 -13 60.39 12.79
-1 -2 13 63.27 13.42
1 2 -12 16.3 13.86
1 2 -12 12.11 2.58
-1 -2 12 32.46 17.13
-1 -2 12 15.52 3.36
1 2 -11 10.97 11.61
1 2 -11 14.68 3.12
-1 -2 11 26.98 14.33
-1 -2 11 12.91 2.79
-1 -2 10 1.43 8.67
-1 -2 10 9.51 2.08
1 2 -9 15.36 9.79
-1 -2 9 11.35 8.78
-1 -2 8 11.4 9.13
1 2 -7 11.78 7.85
-1 -2 7 4.31 6.65
-1 -2 7 39.57 8.38
-1 -2 6 -0.94 5.67
1 2 -5 27.92 10.68
1 2 -5 25.88 5.48
-1 -2 5 34.28 7.26
1 2 -4 50.78 17.86
1 2 -4 105.11 22.25
-1 -2 4 45.03 16
-1 -2 4 105.74 22.4
1 2 -3 92.65 19.62
-1 -2 3 103.77 21.97
1 2 -2 338.8 71.71
-1 -2 2 306.09 64.77
-1 -2 2 300.97 111.03
1 2 -1 2519.52 921.1
-1 -2 1 2215.71 810.16
1 2 0 118.85 44.12
-1 -2 0 153.52 56.75
1 2 1 4565.69 1668.96
-1 -2 -1 4915.58 1796.97
1 2 2 1143.56 380.33
1 2 2 1047.13 383.74
-1 -2 -2 1663 552.44
-1 -2 -2 1165.74 426.99
1 2 3 40.93 16.73
1 2 3 42.16 29.5
-1 -2 -3 25.76 14.41
-1 -2 -3 68.95 34.11
1 2 4 34.31 14.62
1 2 4 76.15 48.13
-1 -2 -4 15.25 13.78
1 2 5 74.73 15.84
1 2 5 112.65 39.28
1 2 5 29.44 43.95
-1 -2 -5 107.73 22.81
-1 -2 -5 160.46 71.2
1 2 6 14.17 33.77
-1 -2 -6 10.48 15.53
-1 -2 -6 1.15 0.61
-1 -2 -6 75.01 46.6
1 2 7 49.35 20.64
1 2 7 -11.1 27.69
-1 -2 -7 29.16 20.38
1 2 8 63.09 25.26
1 2 8 29.3 6.25
-1 -2 -8 33.37 23.3
-1 -2 -8 18.88 4.02
1 2 9 28.26 17.24
-1 -2 -9 54.9 28.09
-1 -2 -9 48.56 10.29
1 2 11 3.73 16.09
-1 -2 -11 -9.51 23.66
1 3 -14 35.73 18.58
-1 -3 14 49.33 10.47
1 3 -13 29.5 14.98
1 3 -13 41.11 8.71
-1 -3 13 52.2 22.95
-1 -3 13 27.39 5.83
1 3 -12 26.05 15.91
1 3 -12 50.38 10.67
-1 -3 12 51.37 20.93
-1 -3 12 48.59 10.3
1 3 -11 3.99 10
1 3 -10 25.83 12.25
-1 -3 10 -1.06 7.93
-1 -3 10 14.14 3.03
1 3 -9 15.15 9.38
1 3 -9 19.76 4.19
-1 -3 9 38.46 16.02
-1 -3 9 25.33 5.38
1 3 -8 17.45 8.91
1 3 -8 10.15 2.16
-1 -3 8 7.07 8.24
1 3 -7 23.92 9.75
-1 -3 7 47.36 16.88
1 3 -6 202 67.56
1 3 -6 47.76 10.11
-1 -3 6 206.89 69.18
-1 -3 6 52.37 11.09
1 3 -5 57.15 20.02
1 3 -5 36.9 7.81
-1 -3 5 34.48 13.1
-1 -3 5 46.14 9.77
1 3 -4 72.74 15.4
-1 -3 4 56.04 11.87
1 3 -3 61.33 12.99
1 3 -3 24.77 26.08
-1 -3 3 62.38 13.21
-1 -3 3 -6.99 20.18
1 3 -1 2584.37 945
-1 -3 1 2506.43 916.55
1 3 2 3644.02 1333.01
-1 -3 -2 4383.63 1603.25
1 3 3 149.44 59.28
-1 -3 -3 154.15 60.14
1 3 4 105.4 61.7
-1 -3 -4 129.8 56.04
1 3 5 11.02 10.36
1 3 5 8.66 1.95
1 3 5 166.95 84.2
-1 -3 -5 12.99 14.67
1 3 6 24.27 13.59
1 3 6 6.2 1.51
-1 -3 -6 16.23 17.16
1 3 7 -1.77 11.94
-1 -3 -7 3.85 17.85
1 3 8 4.85 12.3
1 3 8 -3.21 34.19
-1 -3 -8 16.19 17.03
-1 -3 -8 24 5.11
1 3 9 -14.3 13.64
1 3 9 15.57 3.4
-1 -3 -10 4.99 19.95
1 4 -14 59.85 24.56
1 4 -14 50.12 10.62
1 4 -13 15.56 10.65
-1 -4 13 15.64 12.04
-1 -4 13 7.67 1.74
1 4 -12 10.67 9.62
1 4 -12 13.39 2.85
-1 -4 12 15.37 13.05
-1 -4 12 19.72 4.22
1 4 -11 6.26 8.75
-1 -4 11 -1.73 11.24
1 4 -10 11.86 8.58
-1 -4 10 7.8 8.84
-1 -4 10 0.77 0.42
1 4 -9 25.73 10.73
-1 -4 9 13.65 8.05
1 4 -8 10.96 6.4
1 4 -8 18.3 3.88
-1 -4 8 8.82 7.33
-1 -4 8 17.32 3.68
1 4 -7 78.17 26.79
1 4 -7 130 27.52
1 4 -6 190.34 40.31
-1 -4 6 265.26 88.61
-1 -4 6 204.42 43.27
1 4 -5 156.51 33.14
-1 -4 5 160.09 33.91
1 4 -4 99.39 21.04
-1 -4 4 83.8 17.75
1 4 -3 6.06 1.35
1 4 -3 23.47 18.59
-1 -4 3 31.69 21.42
1 4 -2 73.25 28.26
-1 -4 2 65.43 27.45
1 4 -1 113.99 42.67
-1 -4 1 130.4 48.87
1 4 2 1746.91 639.48
-1 -4 -2 1252.79 458.84
1 4 3 77.43 33.42
-1 -4 -3 101.58 40.79
-1 -4 -4 56.67 30.52
1 4 5 79.45 55.16
-1 -4 -5 -13.21 23.01
1 4 6 10.89 2.4
-1 -4 -6 282.22 105.68
1 4 7 320.31 124.14
-1 -4 -7 22.62 19.31
-1 -4 -7 15.01 3.21
-1 -4 -7 323.44 120.1
1 4 9 -10.38 16.15
1 4 9 111.28 52.94
-1 -4 -9 27.73 23.31
-1 -4 -10 3.42 0.94
1 5 -14 53.91 22.97
1 5 -14 44.12 9.35
-1 -5 14 46.34 24.5
-1 -5 14 31.6 6.72
1 5 -13 4.6 1.03
-1 -5 13 -1.63 12.76
1 5 -12 10.43 8.85
1 5 -12 11.52 2.46
-1 -5 12 27.17 15.08
-1 -5 12 15.57 3.33
1 5 -11 7.07 6.61
1 5 -11 13.38 2.85
-1 -5 11 -5.94 8.88
-1 -5 11 19.12 4.07
1 5 -10 20.68 9.54
-1 -5 10 16.82 3.58
1 5 -9 64.55 22.81
1 5 -9 80.22 16.99
-1 -5 9 62.36 22.54
-1 -5 9 100.67 21.32
1 5 -8 7.77 7.31
1 5 -8 4.98 1.08
-1 -5 8 10.06 8.97
-1 -5 8 2.86 0.67
-1 -5 7 200.38 67.45
1 5 -6 48.19 10.21
-1 -5 6 46.99 9.95
1 5 -5 216.22 45.77
-1 -5 5 198.3 41.99
1 5 -4 107.1 22.68
1 5 -4 95.58 52.8
-1 -5 4 102.12 21.63
-1 -5 4 84.37 43.07
1 5 -3 39.06 19.47
-1 -5 3 14.28 15.97
1 5 -2 217.39 80.3
-1 -5 2 181.66 67.76
1 5 -1 163.45 60.34
-1 -5 1 154.49 57.29
1 5 1 61.64 27.72
-1 -5 -1 24.69 17.7
-1 -5 -2 1139.01 417.31
-1 -5 -3 113.16 45.23
1 5 4 26.06 22.3
-1 -5 -4 17.22 20.61
1 5 5 55.9 41.48
-1 -5 -5 75.38 36.27
1 5 6 30.47 46.51
-1 -5 -6 -6.27 16.5
-1 -5 -7 269.36 100.39
-1 -5 -8 8.32 1.82
1 5 9 24.25 5.21
-1 -5 -9 3 22.61
1 6 -14 39 17.73
1 6 -14 41.36 8.76
-1 -6 14 44.6 21.78
-1 -6 14 46.99 9.96
1 6 -13 11.28 9.35
1 6 -13 11.67 2.5
-1 -6 13 7.96 1.76
1 6 -12 59.2 22.56
-1 -6 12 54.67 21.89
-1 -6 12 39.51 8.38
-1 -6 11 -2.83 9.64
1 6 -10 -4.43 6.54
-1 -6 10 22.91 12.72
-1 -6 10 1.96 0.55
1 6 -9 74.02 15.68
-1 -6 9 87.67 32.37
-1 -6 9 61.16 12.96
1 6 -8 200.09 42.36
-1 -6 8 137.88 47.48
-1 -6 8 255.28 54.05
1 6 -6 300.4 63.58
-1 -6 6 325.43 68.9
1 6 -5 155.8 33
-1 -6 5 170.96 36.21
-1 -6 5 59.99 41.19
-1 -6 4 43.72 30.81
1 6 -3 6.04 10.73
-1 -6 3 8.33 14.98
1 6 -2 63.46 25.13
-1 -6 0 225.93 83.49
1 6 1 108.27 43.95
-1 -6 -1 54.16 25.55
1 6 2 96.38 37.98
1 6 3 158.81 61.73
-1 -6 -3 87.36 35.96
1 6 4 51.63 26.85
-1 -6 -4 64.6 29.81
-1 -6 -5 39.43 22.44
1 6 6 -3.28 40.85
-1 -6 -6 2.01 17.3
1 6 7 25.51 43.64
-1 -6 -8 109.98 42.58
-1 -7 14 85.91 35.27
-1 -7 14 60.99 12.92
1 7 -13 37.01 16.56
1 7 -13 31.38 6.66
-1 -7 13 21.04 16.31
-1 -7 13 39.71 8.43
1 7 -12 35.33 15.02
1 7 -12 33.45 7.09
1 7 -11 82.15 29.39
1 7 -11 42.56 9.02
-1 -7 11 47.45 10.05
1 7 -10 25.18 12.57
1 7 -10 24.3 5.15
-1 -7 9 9.99 11.26
-1 -7 8 204.76 43.35
1 7 -7 121.01 25.62
-1 -7 7 147.24 31.18
1 7 -6 48.36 10.25
-1 -7 6 45.6 9.67
1 7 -5 108.27 64.8
-1 -7 5 73.22 58.69
1 7 -4 -0.02 19.01
-1 -7 4 2.28 17.4
1 7 -3 38.66 18.05
-1 -7 3 47.36 21.86
-1 -7 2 157.19 59.08
-1 -7 1 -1.58 7.44
-1 -7 0 91.31 35.1
1 7 1 28.3 22.45
-1 -7 -1 -3.09 15.88
1 7 3 96.63 41.11
-1 -7 -3 33.85 19.5
-1 -7 -4 -2.58 12.97
1 7 5 20.36 24.12
-1 -7 -6 14.96 17.74
1 7 7 212.73 89.92
-1 -7 -7 91.06 38.26
1 8 -14 51.12 10.84
-1 -8 14 27.58 19.98
-1 -8 14 53 11.24
1 8 -13 94.1 34.34
1 8 -13 87.33 18.5
-1 -8 13 81.13 34.79
-1 -8 13 75.44 15.98
1 8 -12 -2.13 9.72
-1 -8 12 0.52 16
1 8 -11 219.24 75.47
-1 -8 11 81.64 17.3
1 8 -10 87.25 18.48
-1 -8 10 26.21 17.84
-1 -8 10 85.51 18.11
1 8 -9 60.65 12.85
-1 -8 9 61.27 12.98
1 8 -8 59.25 12.55
-1 -8 8 87.39 18.51
1 8 -7 54.48 11.54
-1 -8 7 61.76 13.09
-1 -8 6 182.63 78.43
1 8 -5 15.67 35.44
1 8 -4 -0.29 17.49
-1 -8 4 2.77 16.27
1 8 -3 26.96 14.34
1 8 -2 -5.03 9.61
-1 -8 2 17.31 12.42
1 8 -1 21.7 11.56
-1 -8 1 13.01 9.67
1 8 0 18.78 11.35
-1 -8 0 27.63 14.41
1 8 1 -19.97 17.24
-1 -8 -1 9.22 16.35
1 8 2 42.02 21.26
-1 -8 -2 11 10.14
1 8 3 51.89 30.04
-1 -8 -3 27.01 16.63
1 8 4 -11.94 19.24
-1 -8 -4 8.1 14.72
1 8 5 -4.71 21.35
-1 -8 -5 -10.37 13.67
1 8 6 32.2 28.73
-1 -8 -6 98.28 39.34
1 9 -14 59.28 12.56
-1 -9 14 41.05 25.83
-1 -9 14 56.67 12.01
1 9 -13 89.49 34.25
1 9 -13 80.62 17.08
-1 -9 13 77.63 34.36
1 9 -12 47.62 21.47
-1 -9 12 38.8 26.08
1 9 -11 186.1 39.43
-1 -9 11 49.38 28.9
-1 -9 11 170.48 36.1
1 9 -9 57.15 12.11
1 9 -8 15.65 3.35
-1 -9 8 13.73 2.96
1 9 -6 6.94 43.86
-1 -9 6 17.58 40.37
1 9 -5 8.22 27.36
-1 -9 5 0.86 17.86
1 9 -4 14.01 15.64
-1 -9 4 17.57 16.68
1 9 -3 -8.74 11.53
-1 -9 3 -11.29 11.25
1 9 -2 3.94 9.98
1 9 -1 35.3 16.41
-1 -9 1 24.56 12.46
1 9 0 8.09 10.22
-1 -9 0 6.3 9.79
-1 -9 -1 20.83 18.49
1 9 2 8.68 18.6
-1 -9 -2 4.12 9.49
-1 -9 -3 5.97 13.61
1 9 4 6 22.38
1 9 5 -19.32 20.81
-1 -9 -5 -0.27 13.68
1 10 -13 109.89 40.59
1 10 -13 27.61 5.87
-1 -10 13 36.67 27.09
-1 -10 13 32.46 6.9
1 10 -12 46.62 9.89
-1 -10 12 19.96 23.72
1 10 -11 59.06 12.52
-1 -10 11 61.02 12.93
1 10 -10 51.37 10.89
1 10 -8 5.91 1.33
1 10 -6 -1.82 26.31
-1 -10 6 4.77 17.43
1 10 -5 -7.84 20.05
-1 -10 4 9 14.28
1 10 -3 -7.07 10.96
-1 -10 3 6.65 10.66
-1 -10 2 6.14 10.34
1 10 -1 6.97 11.98
-1 -10 1 -12.51 9.91
1 10 0 22.27 14.17
-1 -10 0 8.28 10.05
-1 -10 -1 5.38 14.47
-1 -10 -2 9.07 10.62
1 10 3 19.75 17.69
1 11 -13 15.44 3.32
1 11 -12 25.34 5.4
-1 -11 12 27.43 5.84
1 11 -11 21.96 4.69
1 11 -10 30.1 6.41
-1 -11 10 24.36 5.21
1 11 -9 2.58 0.77
-1 -11 9 2.3 0.81
-1 -11 7 27.89 25.22
-1 -11 6 6.24 11.64
-1 -11 5 -3.41 13.2
1 11 -4 -1.84 15.86
-1 -11 4 -4.38 12.57
1 11 -3 9.35 13.53
1 11 -2 18.92 16.47
-1 -11 2 7.68 9.77
1 11 -1 10.2 13.29
-1 -11 1 -7.06 9.77
1 11 0 3.06 11
-1 -11 0 5.34 9.65
1 11 1 -5.66 13.99
-1 -11 -1 20.81 16.41
1 11 2 13.64 22.79
-1 -11 -2 47.82 22.18
1 12 -12 17.64 3.79
1 12 -7 30.58 27.56
-1 -12 7 19.52 14.87
1 12 -6 16.62 18.48
-1 -12 6 -4.12 10.03
1 12 -5 -6.03 15.16
-1 -12 5 -3.07 10.27
1 12 -4 10.9 12.82
-1 -12 3 4.31 11.48
1 12 -2 6.73 14.31
-1 -12 2 -0.05 9.98
1 12 -1 3.12 13.24
-1 -12 1 9.11 11.9
1 12 0 7.08 11.58
-1 -12 0 17.54 12.21
-1 -13 8 16.38 23.85
1 13 -7 20.67 26.61
1 13 -6 -10.79 17.26
1 13 -5 -8.03 15.8
-1 -13 4 11.81 13.74
-1 -13 3 0.61 11.38
1 13 -2 3.32 14.49
-1 -13 2 3.32 10.92
2 -14 1 10.97 10.13
-2 14 -1 11.92 10.45
-2 14 -2 8.41 12.6
2 -14 3 -3.11 7.13
-2 14 -3 -2.73 24.81
2 -13 0 -1.08 6.29
-2 13 0 7.48 8.09
2 -13 1 -0.61 8.59
2 -13 2 -4.86 7.3
-2 13 -2 -11.32 13.56
2 -13 10 6.83 21.61
-2 12 3 3.85 13.32
-2 12 2 13.65 12.06
2 -12 -1 10.27 10.1
-2 12 1 32.14 15.55
2 -12 0 10.21 7.68
-2 12 0 -0.99 7.07
2 -12 1 2.86 7.68
-2 12 -1 8.94 8.39
2 -12 2 10.62 7.69
-2 12 -2 8.5 16.76
2 -12 9 19.11 24.83
2 -12 10 19.14 26.74
-2 12 -10 12.24 17.25
2 -12 11 -7.93 25.18
-2 11 5 4.45 15.72
2 -11 -4 306.37 113.02
-2 11 4 262.67 100.73
2 -11 -2 -5.46 8.94
-2 11 2 14.77 11.33
2 -11 -1 0.58 6.01
2 -11 0 8.82 6.79
-2 11 0 6.21 6.19
2 -11 1 -1.33 7.39
-2 11 -1 -0.32 10.03
2 -11 8 -19.53 19.48
-2 11 -8 22.62 18.59
2 -11 9 27.07 25.05
-2 11 -9 22.15 19.45
2 -11 10 81.87 38.92
2 -11 10 30.84 6.56
-2 11 -10 63.83 28.79
-2 11 -10 45.63 9.68
2 -11 11 4.71 17.56
2 -11 11 2.02 0.87
-2 11 -11 -16.47 15.38
2 -11 12 4.14 18.72
-2 11 -12 13.83 15.43
-2 10 5 509.48 188.77
-2 10 4 352.46 130.69
2 -10 -3 153.44 58.49
-2 10 3 97.97 45.23
2 -10 -2 10.04 10.39
-2 10 2 5.1 10.59
2 -10 -1 4.82 6.98
-2 10 1 8.98 7.4
2 -10 0 -3.16 4.68
-2 10 0 1.43 4.48
2 -10 1 8.64 7.46
2 -10 7 2.64 13.42
-2 10 -7 -5.29 10.33
2 -10 8 11.63 16.97
-2 10 -8 8.88 16.36
2 -10 9 38.03 23
-2 10 -9 -4.52 15.05
-2 10 -9 18.18 3.89
2 -10 10 10.29 2.28
-2 10 -10 23.47 15.97
-2 10 -10 11.79 2.55
2 -10 11 7.53 18
2 -10 11 7.67 1.72
-2 10 -11 -3.5 12.91
-2 10 -11 5.83 1.31
2 -10 12 12.16 17.53
2 -10 12 26.2 5.58
-2 10 -12 25.78 18.63
-2 10 -12 27.24 5.79
-2 9 3 242.74 91
2 -9 -2 92.88 37.04
-2 9 2 35.16 22.91
2 -9 -1 3.66 6.1
-2 9 1 11.85 7.62
2 -9 0 14.69 6.48
-2 9 0 22.84 9.47
2 -9 6 5.66 10.93
-2 9 -6 -1.58 9.87
-2 9 -7 14.21 11.6
2 -9 8 8.2 12.65
-2 9 -8 10.07 11.75
-2 9 -8 14.32 3.06
2 -9 9 -3.78 13.4
2 -9 9 10.76 2.35
-2 9 -9 -10.73 11.36
-2 9 -9 9.75 2.11
2 -9 10 41.39 20.73
2 -9 10 47.25 10.02
-2 9 -10 46.03 21.08
-2 9 -10 31.35 6.65
2 -9 11 25.8 18.54
-2 9 -11 26.15 16.66
-2 9 -11 18.16 3.87
-2 9 -12 1.86 15.39
2 -9 13 2.19 16.6
-2 9 -13 3.02 16.61
-2 9 -13 15.22 3.25
2 -8 -8 13.11 2.83
-2 8 2 266.11 98.94
2 -8 0 33.23 12.7
-2 8 0 39.48 15.24
2 -8 5 1.67 9.28
-2 8 -5 -1.51 9.07
2 -8 7 -2.76 9.51
-2 8 -7 10.69 10.01
2 -8 8 22.81 12.91
-2 8 -8 2.33 8.6
2 -8 9 23.67 14.01
2 -8 10 86.14 32.43
2 -8 10 63.72 13.5
-2 8 -10 96.75 36.18
-2 8 -10 63.24 13.4
2 -8 11 29.81 17.79
2 -8 11 25.8 5.49
2 -8 12 29.81 18.03
2 -8 12 44.35 9.4
-2 8 -12 33.6 19.04
-2 8 -12 38.37 8.14
2 -8 13 21.22 18.63
2 -8 13 17.41 3.74
-2 8 -13 16.65 3.55
-2 7 7 11.62 2.55
2 -7 -6 22.01 4.69
-2 7 6 33.85 7.2
2 -7 5 254.65 86.25
-2 7 -5 200.12 67.9
-2 7 -6 50.78 19.61
2 -7 7 17.1 9.77
2 -7 7 30.18 6.41
-2 7 -7 17.23 10.42
-2 7 -7 23.25 4.94
2 -7 8 9.87 2.12
-2 7 -8 8.26 1.78
2 -7 9 23.71 12.74
2 -7 10 303.81 102.89
-2 7 -10 253.17 86.53
-2 7 -10 138.91 29.41
2 -7 11 158.73 56.35
2 -7 11 114.44 24.24
2 -7 12 43.67 21.32
-2 7 -12 12.02 16.68
2 -7 13 39.54 8.39
-2 7 -13 52.14 26.85
2 -6 -10 19.23 4.1
-2 6 10 17.13 3.72
-2 6 9 88.61 18.78
2 -6 -8 18.84 4.03
-2 6 8 16.75 3.62
2 -6 -6 3.89 0.95
-2 6 6 5.22 1.29
2 -6 -5 15.49 3.33
-2 6 5 13.67 2.98
2 -6 0 54.5 20.47
2 -6 3 680.16 226.44
-2 6 -3 1101.45 366.1
2 -6 4 149.52 51.26
-2 6 -4 128.35 44.04
2 -6 5 44.43 17.06
-2 6 -5 33.82 14.22
2 -6 6 195.09 65.83
2 -6 6 293 62.01
-2 6 -6 288.16 60.99
-2 6 -7 11.67 9.75
2 -6 8 53.17 20.11
-2 6 -8 53.05 20.77
2 -6 9 59.23 22.95
2 -6 10 21.31 14.99
-2 6 -10 43.15 21.32
2 -6 11 870.75 291.01
2 -6 11 545.9 115.58
2 -6 12 9.23 16.34
2 -6 12 15.3 3.27
-2 6 -12 9.95 18.49
-2 6 -12 15.65 3.33
2 -6 13 36.41 23.83
2 -6 13 21.51 4.58
-2 6 -13 23.62 20.2
2 -5 -11 4.89 1.13
2 -5 -10 115.95 24.56
-2 5 10 140.56 29.76
2 -5 -6 17.51 3.76
-2 5 6 26.8 5.73
2 -5 -1 50.21 20.86
-2 5 1 36.75 15.47
2 -5 0 236.2 86.68
-2 5 0 217.02 79.54
2 -5 1 299.83 111.14
2 -5 2 48.76 19.47
-2 5 -2 51.37 19.15
2 -5 3 204.22 68.9
-2 5 -3 170.05 57.38
2 -5 4 550.45 183.42
-2 5 -4 594.25 198.02
2 -5 5 209.57 70.43
2 -5 5 180.41 38.2
-2 5 -5 280.91 94.36
-2 5 -5 283.13 59.94
2 -5 6 52.48 19.53
2 -5 6 35.99 7.62
-2 5 -6 84.06 29.95
2 -5 7 246.04 82.75
-2 5 -7 215.85 45.71
2 -5 8 72.77 26.58
-2 5 -8 146.13 50.95
-2 5 -8 75.9 16.07
2 -5 9 313.48 105.59
2 -5 9 169.31 35.84
2 -5 10 46.62 21.2
-2 5 -10 25.49 18.72
2 -5 11 112.59 23.84
-2 5 -11 83.78 35.22
-2 5 -11 95.1 20.14
2 -5 12 23.22 4.94
-2 5 -12 30.1 6.38
2 -5 13 13.31 16.43
2 -5 13 10.67 2.33
-2 5 -13 8.32 17.18
-2 4 9 9.73 2.14
2 -4 -6 29.02 6.17
-2 4 6 34.7 7.39
2 -4 -5 150.91 31.95
-2 4 5 196.77 41.67
2 -4 -3 72.68 15.4
-2 4 3 69.13 14.65
2 -4 -2 20.63 4.4
-2 4 2 15.25 3.27
2 -4 -1 227.92 83.55
-2 4 1 231.47 84.88
2 -4 1 626.68 208.69
2 -4 1 543.33 199.13
-2 4 -1 631.8 210.31
-2 4 -1 591.97 217.02
-2 4 -2 -30.04 23.75
2 -4 3 22.07 10.71
2 -4 3 43.1 29.16
-2 4 -3 31.06 13.25
-2 4 -3 -3.83 16.67
2 -4 4 256.98 86.05
2 -4 4 252.27 53.42
-2 4 -4 280.99 94.22
-2 4 -4 260.34 55.13
2 -4 5 335.67 112.31
-2 4 -5 351.89 74.5
2 -4 6 100.27 34.79
2 -4 6 196.94 41.7
-2 4 -6 152.13 52.6
-2 4 -6 181.66 38.46
2 -4 7 250.22 84.26
2 -4 7 291.01 61.62
-2 4 -7 308.65 104.66
-2 4 -7 278.49 58.97
2 -4 8 35.02 7.42
-2 4 -8 35.73 19.32
-2 4 -8 53.82 11.4
2 -4 9 33.11 14.4
2 -4 9 27.6 5.85
-2 4 -9 27.33 16.62
-2 4 -9 26.42 5.6
2 -4 10 253.51 85.97
2 -4 10 121.9 25.8
-2 4 -10 244.13 84.74
-2 4 -11 27.75 22.44
2 -4 12 12.95 14.13
-2 3 12 48.99 10.4
-2 3 11 25.46 5.44
2 -3 -10 51.15 10.84
2 -3 -9 11.78 2.52
2 -3 -8 17.86 3.8
-2 3 8 15.09 3.24
2 -3 -6 36.3 7.69
-2 3 6 53.22 11.28
2 -3 -4 64.49 13.66
-2 3 4 61.73 13.09
2 -3 -3 83.52 17.69
-2 3 3 100.36 21.25
2 -3 -2 32.23 6.85
2 -3 -2 23.8 18.4
-2 3 2 30.95 6.59
-2 3 2 31.15 19.14
2 -3 -1 52.6 11.16
-2 3 1 43.24 9.17
-2 3 1 123.2 45.94
-2 3 0 3.23 9.54
-2 3 0 18.24 12.34
2 -3 1 4013.82 1332.73
2 -3 1 2074.89 758.67
-2 3 -1 4047.96 1344.68
2 -3 2 12.49 17.16
-2 3 -2 43.13 23.66
2 -3 3 1404.41 466.81
2 -3 4 4247.09 898.91
-2 3 -4 5558.48 1846.19
-2 3 -4 2833.57 599.94
2 -3 5 69.21 25.57
2 -3 5 55.47 11.75
-2 3 -5 65.14 26.09
-2 3 -5 43.24 9.16
2 -3 6 45.43 17.71
2 -3 6 60.93 12.9
-2 3 -6 49.38 21.47
2 -3 7 37.69 15.3
-2 3 -7 28.93 16.28
2 -3 8 26.87 5.7
-2 3 -8 56.52 26.49
-2 3 -8 24.81 5.26
2 -3 9 22.55 11.67
2 -3 9 31.58 6.7
-2 3 -9 41.08 21.8
2 -3 10 93.39 33.82
-2 3 -10 89.46 36.16
-2 3 -10 33.79 7.16
2 -3 11 14.41 14.01
2 -3 11 9.28 2.03
-2 3 -11 1.51 18.02
-2 3 -11 13.49 2.87
-2 3 -12 -9.89 18.45
2 -2 -13 -7 18.78
2 -2 -13 8.66 1.87
-2 2 13 10.09 16.75
2 -2 -12 15.17 16.99
-2 2 12 31.26 19.21
2 -2 -11 -1.14 13.85
2 -2 -10 27.08 5.74
-2 2 10 27.05 5.78
2 -2 -7 128.18 27.14
-2 2 7 106.22 22.5
2 -2 -6 10.54 2.26
-2 2 6 6.49 1.47
2 -2 -5 58.77 12.45
-2 2 5 70.04 14.84
2 -2 -3 16.13 3.43
-2 2 3 17.81 3.79
2 -2 -2 349.33 73.96
2 -2 -2 248.8 91.6
-2 2 2 316.04 66.91
-2 2 2 239.55 88.58
2 -2 -1 304.66 101.92
2 -2 -1 383.46 81.16
2 -2 -1 467.94 171.42
-2 2 1 370.37 123.8
-2 2 1 367.81 77.89
2 -2 0 518.3 109.75
2 -2 0 1281.8 425.85
2 -2 0 738.19 270.1
-2 2 0 1007.01 334.82
-2 2 0 739.9 270.75
-2 2 0 655.13 138.68
2 -2 1 303.24 101.47
2 -2 1 307.79 113.25
-2 2 -1 277.95 102.44
2 -2 2 4224.33 1402.7
2 -2 2 3860.21 1411.24
-2 2 -2 4889.98 1623.45
-2 2 -2 4645.34 1698.26
2 -2 3 545.9 115.58
2 -2 3 646.03 238.47
-2 2 -3 659.39 139.59
-2 2 -3 787.4 289.87
2 -2 4 268.99 90.2
2 -2 4 380.04 80.45
-2 2 -4 293.28 98.85
-2 2 -4 518.58 109.78
2 -2 5 168.32 57.09
2 -2 5 42.87 9.08
2 -2 6 261.85 87.87
2 -2 6 320.6 67.87
2 -2 6 232.98 94.44
-2 2 -6 225.27 76.98
-2 2 -6 316.61 67.05
2 -2 7 3.94 7.51
2 -2 7 14.67 3.13
-2 2 -7 4.48 12.89
2 -2 8 9.45 7.96
-2 2 -8 4.77 1.03
2 -2 9 12.76 9.99
-2 2 -9 -0.68 17.49
2 -2 10 45.03 19.62
-2 2 -10 20.21 22.69
2 -2 11 -7.44 12.76
-2 2 -11 21.84 23.99
2 -2 12 9.67 14.48
-2 2 -12 -18.49 22.35
2 -1 -13 15.47 19.21
2 -1 -13 18.85 4.01
-2 1 13 -7.5 16.41
-2 1 13 18.22 3.96
2 -1 -12 13.3 15.16
2 -1 -11 75.18 30.1
2 -1 -11 16.87 3.58
-2 1 11 24.87 14.29
-2 1 11 22.31 4.79
2 -1 -10 27.6 16.33
-2 1 10 10.99 12.11
2 -1 -9 24.7 15.05
-2 1 9 44.97 18.6
2 -1 -8 12.08 11.4
2 -1 -7 42.07 8.92
-2 1 7 33.2 7.05
2 -1 -6 19.98 4.24
-2 1 6 31.49 6.69
2 -1 -5 233.27 49.38
-2 1 5 201.94 42.76
2 -1 -4 391.99 82.98
-2 1 4 334.82 70.92
2 -1 -3 192.47 40.76
2 -1 -3 123.09 54.36
-2 1 3 163.74 34.68
-2 1 3 184.39 76.09
2 -1 -2 1004.17 333.4
2 -1 -2 827.52 175.2
-2 1 2 945.85 314.34
-2 1 2 754.41 159.72
2 -1 -1 356.15 75.44
2 -1 -1 413.62 151.56
-2 1 1 463.39 169.85
2 -1 0 125.17 26.5
2 -1 0 210.59 70.8
2 -1 0 553.29 202.51
-2 1 0 209.97 71.06
-2 1 0 542.77 198.73
-2 1 0 100.81 21.34
2 -1 1 349.61 74.02
2 -1 1 170.99 58.09
2 -1 1 314.62 115.75
-2 1 -1 195.43 66.88
-2 1 -1 262.9 96.92
-2 1 -1 332.26 70.38
2 -1 2 19.1 4.05
2 -1 2 59.79 22.1
2 -1 2 17.5 14.12
-2 1 -2 55.78 22.9
-2 1 -2 25.73 14.44
-2 1 -2 16.99 3.6
2 -1 3 22.43 21.82
-2 1 -3 23.9 13.76
-2 1 -3 2.12 16.66
2 -1 4 727.67 242.09
2 -1 4 313.77 122.07
-2 1 -4 766.35 255.45
-2 1 -4 374.64 141.75
2 -1 5 86.31 30.61
2 -1 5 46.37 9.83
-2 1 -5 43.86 20.97
2 -1 6 21.51 4.58
2 -1 6 65.63 23.76
2 -1 6 33.45 37.35
-2 1 -6 27.45 17.18
-2 1 -6 -36.47 42.13
2 -1 7 35.42 36.84
-2 1 -7 31.06 19.48
-2 1 -8 30.61 21.74
2 -1 9 -0.11 8.91
2 -1 9 3.24 0.93
-2 1 -9 5.41 1.17
2 -1 10 13.69 12.12
2 -1 11 6.74 12.09
-2 1 -11 4.81 23.68
-2 0 14 12.94 2.85
2 0 -13 11.88 15.53
2 0 -13 24.16 5.12
-2 0 13 33.62 7.16
2 0 -12 -9.67 13.89
-2 0 12 4.9 17.78
-2 0 11 52.14 23.09
2 0 -10 100.5 21.28
-2 0 10 74.44 27.98
-2 0 10 94.5 20.02
2 0 -9 10.5 12.48
2 0 -9 6.16 1.33
-2 0 9 -9.91 9.98
-2 0 9 3.9 0.97
2 0 -8 74.5 26.84
2 0 -8 94.59 20.03
-2 0 8 69.78 24.97
-2 0 8 83.52 17.69
2 0 -7 95.32 33.14
2 0 -7 123.29 26.1
-2 0 7 145.11 49.21
-2 0 7 137.51 29.1
2 0 -6 229.23 76.58
-2 0 6 189.25 63.32
2 0 -5 1288.35 272.83
-2 0 5 1514.5 320.6
2 0 -4 548.46 116.09
-2 0 4 588.28 124.54
2 0 -3 3564.37 754.98
2 0 -3 945.57 346.48
-2 0 3 3985.38 1323.34
-2 0 3 3402.22 720.27
-2 0 3 1125.92 412.48
2 0 -2 9034.66 2998.27
2 0 -2 6989.35 2554.8
-2 0 2 9999 3319.72
-2 0 2 6867.02 2509.85
2 0 -1 184.36 39.03
2 0 -1 142.61 48.13
2 0 -1 168.37 62.47
-2 0 1 97 33.91
-2 0 1 115.49 43.75
-2 0 1 185.7 39.31
2 0 0 387.16 81.98
2 0 0 490.99 163.54
2 0 0 736.49 269.56
-2 0 0 564.09 188.03
-2 0 0 557.55 204.13
-2 0 0 386.02 81.73
2 0 1 3843.14 1275.54
2 0 1 3934.17 1437.98
-2 0 -1 4449.06 1477.8
-2 0 -1 3780.57 1381.65
2 0 2 21.91 10.47
2 0 2 210.28 78.51
-2 0 -2 19.73 13.49
-2 0 -2 184.79 68.93
2 0 3 220.09 73.82
2 0 3 315.47 117.66
-2 0 -3 275.76 93.11
-2 0 -3 377.2 139.82
-2 0 -3 50.44 10.68
2 0 4 71.71 15.19
2 0 4 37.24 15.05
2 0 4 137.37 63.86
-2 0 -4 27.2 17.08
-2 0 -4 140.67 60.56
2 0 5 64.63 23.33
2 0 5 48.39 41.28
-2 0 -5 116.6 42.56
-2 0 -5 77.6 16.43
2 0 6 52.46 19.85
2 0 6 75.18 15.92
-2 0 -6 89.41 34.73
-2 0 -6 85.17 18.03
2 0 7 14.2 10.16
-2 0 -7 -10.39 17.76
-2 0 -8 14.44 20.38
-2 0 -8 0.36 0.29
2 0 9 3.38 0.9
-2 0 -9 9.92 18.75
2 0 10 26.62 5.67
-2 0 -10 11.21 22.36
-2 0 -11 13.31 24.43
2 1 -14 -11.57 14.76
2 1 -14 6.25 1.35
-2 -1 14 6.43 14.19
2 1 -13 10.59 12.76
2 1 -13 33.82 7.17
-2 -1 13 8.45 12.47
2 1 -12 26.96 15.29
-2 -1 12 33.08 7.03
2 1 -11 23.57 14.28
2 1 -11 32.83 6.96
-2 -1 11 26.39 5.62
2 1 -10 52.17 20.19
2 1 -10 53.05 11.24
-2 -1 10 61.56 13.05
2 1 -9 124.2 42.5
2 1 -9 134.04 28.38
-2 -1 9 124.06 42.33
-2 -1 9 149.55 31.66
2 1 -8 10.77 8.35
2 1 -8 12.25 2.61
-2 -1 8 2.74 6.08
-2 -1 8 12.38 2.65
2 1 -7 19.32 9.11
2 1 -7 75.38 15.96
-2 -1 7 15.63 8.04
-2 -1 7 90.12 19.09
2 1 -6 173.78 58.03
2 1 -6 144.97 30.69
-2 -1 6 227.66 75.9
-2 -1 6 135.04 28.59
-2 -1 5 2932.85 973.44
2 1 -4 666.22 141.07
2 1 -4 1038.59 382.89
-2 -1 4 596.53 126.31
-2 -1 4 1178.83 434.67
2 1 -3 175.88 58.71
2 1 -3 218.36 46.23
-2 -1 3 177.99 59.57
-2 -1 3 212.87 45.06
2 1 -2 389.43 129.66
2 1 -2 200.63 74.39
-2 -1 2 345.63 115.38
-2 -1 2 205.33 76.75
2 1 -1 339.37 113.08
-2 -1 1 368.67 123.4
2 1 0 110.8 41.39
-2 -1 0 130.74 48.96
2 1 1 713.73 261.71
-2 -1 -1 336.24 113.02
-2 -1 -1 576.04 211.5
2 1 2 48.22 18.97
2 1 2 73.28 30.86
-2 -1 -2 7.19 13.27
-2 -1 -2 114.44 44.38
2 1 3 1713.91 569.5
2 1 3 676.74 249.17
-2 -1 -3 1404.98 467.66
-2 -1 -3 709.46 260.62
2 1 4 587.71 196.03
2 1 4 207.12 43.84
-2 -1 -4 388.58 131.26
-2 -1 -4 483.59 180.38
2 1 5 21.05 12.99
2 1 5 52.91 42.5
-2 -1 -5 3.66 16.8
-2 -1 -5 18.38 25.2
2 1 6 14.09 12.6
2 1 6 31.04 6.6
-2 -1 -6 16.25 18.93
-2 -1 -6 49.5 10.5
2 1 7 -2.43 14.78
-2 -1 -7 40 24.99
2 1 8 16.25 15.85
-2 -1 -8 0.52 19.57
-2 -1 -8 6.3 1.39
2 1 9 6.04 16.85
2 1 9 -1.35 0.58
-2 -1 -9 17.96 23.37
2 1 10 12.01 20.11
2 1 10 3.87 30.78
-2 -1 -10 10.3 22.7
2 1 11 -23.19 28.24
-2 -1 -11 27.04 29.81
2 2 -14 1.36 13.09
2 2 -14 5.11 1.12
-2 -2 14 -6.64 13.4
-2 -2 14 7.08 1.65
2 2 -13 -5.42 11.62
2 2 -12 161.2 55.5
2 2 -12 141.21 29.9
-2 -2 12 193.83 66.39
-2 -2 11 40.79 17.11
-2 -2 11 31.09 6.61
2 2 -10 11.51 8.48
2 2 -10 14.11 3
-2 -2 10 2.04 9.77
-2 -2 10 20.35 4.33
2 2 -9 281.42 59.6
-2 -2 9 355.86 118.74
-2 -2 9 237.82 50.35
2 2 -8 40.02 15.04
-2 -2 8 42.64 15.72
-2 -2 8 121.38 25.7
2 2 -7 247.35 82.38
2 2 -7 136.69 28.93
-2 -2 7 192.24 64.2
-2 -2 7 142.52 30.18
2 2 -6 466.24 154.97
-2 -2 6 466.24 155.06
-2 -2 6 330.55 69.95
2 2 -5 1291.76 273.43
-2 -2 5 1207.84 255.67
2 2 -4 407.64 86.28
2 2 -4 268.9 101.61
-2 -2 4 522.57 110.63
2 2 -3 507.77 107.5
2 2 -3 267.96 98.85
-2 -2 3 495.26 104.85
-2 -2 3 206.72 77.55
2 2 -2 186.84 39.57
2 2 -2 313.2 115.35
-2 -2 2 172.04 36.41
2 2 -1 33.03 15
-2 -2 1 23.98 12.82
-2 -2 1 25.37 13.35
2 2 0 247.32 82.89
2 2 0 156.94 58.29
-2 -2 0 206.89 70.06
-2 -2 0 145.22 54.22
2 2 1 322.59 107.87
-2 -2 -1 274.11 92.39
-2 -2 -2 735.35 245.1
2 2 3 44.6 18.68
-2 -2 -3 78.34 30.15
-2 -2 -3 39.34 20.39
2 2 4 30.15 14.43
2 2 4 33.17 22.62
-2 -2 -4 -11.9 15.06
-2 -2 -4 59.62 29.19
2 2 5 7.38 10.36
2 2 5 -18.5 32.43
-2 -2 -5 -0.87 14.76
-2 -2 -5 0.92 20.33
2 2 6 22.53 4.81
2 2 6 -12.62 11.36
2 2 6 -7.03 36.44
-2 -2 -6 -19.88 19.24
-2 -2 -6 21.03 21.12
2 2 7 6.17 12.76
-2 -2 -7 -27.14 21.15
-2 -2 -7 221.15 83.29
2 2 8 -6.27 13.87
2 2 8 240.69 96.43
-2 -2 -8 -5.16 18.5
-2 -2 -8 233.83 87.67
-2 -2 -8 8.06 1.78
2 2 9 10.04 17.26
2 2 10 33.91 26.25
2 2 10 238.42 94.7
-2 -2 -10 190.28 71.43
2 3 -14 9.53 10.11
-2 -3 13 17.28 12.94
2 3 -12 80.82 28.7
2 3 -12 64.86 13.74
-2 -3 12 75.36 15.96
2 3 -11 24.15 12.11
-2 -3 11 48.93 18.89
-2 -3 11 35.07 7.44
2 3 -10 52.11 19.13
2 3 -10 12.37 2.63
-2 -3 10 45.2 17.9
-2 -3 10 17.08 3.65
2 3 -9 256.27 85.65
2 3 -9 317.47 67.19
-2 -3 9 313.48 104.6
-2 -3 9 267.57 56.64
2 3 -8 74.33 25.35
2 3 -8 90.15 19.09
-2 -3 8 47.48 16.93
-2 -3 8 71.88 15.22
2 3 -7 19.56 8.79
2 3 -7 79.2 16.77
-2 -3 7 87.59 18.54
2 3 -6 116.58 24.68
-2 -3 6 142.12 30.1
2 3 -5 39.06 8.28
-2 -3 5 38.26 8.1
2 3 -4 82.41 17.45
2 3 -4 55.7 27.05
-2 -3 4 98.74 20.91
-2 -3 4 108.5 46.25
2 3 -3 149.21 31.6
2 3 -3 113.42 43.38
-2 -3 3 158.93 33.65
-2 -3 3 110.72 43.98
2 3 -2 86.31 18.27
2 3 -2 31.52 15.59
-2 -3 2 95.04 20.12
-2 -3 2 25.12 16.58
2 3 -1 90.35 34.39
-2 -3 1 108.01 41.02
2 3 0 366.39 134.56
-2 -3 0 355.58 130.8
2 3 1 265.32 99.56
-2 -3 -1 198.33 75.78
2 3 2 347.34 116.32
2 3 2 416.18 153.66
-2 -3 -2 531.96 177.96
2 3 3 661.1 220.35
2 3 3 635.22 233.86
-2 -3 -3 694.95 232.16
-2 -3 -3 492.13 181.52
2 3 4 -3.83 10.36
2 3 4 23.29 21.39
-2 -3 -4 -11.55 15.53
-2 -3 -4 16.56 19.09
2 3 5 5.28 11.24
-2 -3 -5 34.39 26
2 3 6 -8.08 45.34
-2 -3 -6 -22.92 18.11
-2 -3 -6 34.68 25.41
2 3 8 -4.24 15.73
-2 -3 -8 -26.86 20.33
-2 -3 -8 190.53 71.74
2 3 9 -17.91 19.82
-2 -3 -9 3.78 22.04
2 4 -15 6.24 11.85
2 4 -15 10.49 2.25
2 4 -14 -6.49 8.7
-2 -4 14 -1.89 11.67
-2 -4 14 15.94 3.43
2 4 -13 11.26 8.73
2 4 -13 23.59 5.01
-2 -4 13 18.89 4.04
2 4 -12 103.69 36.13
2 4 -12 20.2 4.29
-2 -4 12 108.87 38.66
-2 -4 12 30.67 6.51
2 4 -11 25.93 5.5
-2 -4 11 75.33 27.14
2 4 -10 5.71 5.53
2 4 -9 201.35 67.36
2 4 -9 168.14 35.59
-2 -4 9 217.25 73.02
-2 -4 9 124.03 26.25
2 4 -8 4.69 5.68
2 4 -8 5.31 1.16
-2 -4 8 3.44 8.27
-2 -4 8 7.37 1.6
2 4 -6 15.03 3.19
-2 -4 6 10.23 2.18
2 4 -5 71.4 15.12
2 4 -5 87.87 43.49
-2 -4 5 66.22 14.03
-2 -4 5 58.88 40.22
2 4 -4 33 6.99
-2 -4 4 24.52 5.2
-2 -4 4 25.97 21.48
2 4 -3 131.97 27.95
2 4 -3 663.37 243
-2 -4 3 129.49 27.41
-2 -4 3 593.68 218.07
2 4 -2 117.06 44.6
-2 -4 2 103.83 40.68
2 4 -1 18.76 10.54
-2 -4 1 10.59 9.4
2 4 0 57.52 24.23
-2 -4 0 53.25 22.51
2 4 1 -5.14 20.95
-2 -4 -1 19.41 20.15
2 4 2 309.5 114.53
-2 -4 -2 386.59 142.72
2 4 3 787.12 289.59
-2 -4 -3 860.51 316.61
2 4 4 56.58 28.35
-2 -4 -4 35.81 22.47
-2 -4 -4 83.41 36.27
2 4 5 42.27 21.1
2 4 5 41.67 26.36
-2 -4 -5 -6.47 21.18
-2 -4 -5 85.62 38.89
2 4 6 6.79 12.54
2 4 6 -22.48 31.86
-2 -4 -6 5.11 18.61
-2 -4 -6 13.6 21.24
2 4 7 -10.69 14.84
2 4 7 -1.46 46.14
-2 -4 -7 -4.06 18.87
-2 -4 -7 -11.53 17.59
2 4 8 14.8 16.56
2 4 8 11.86 48.3
-2 -4 -8 -24 20.01
2 4 9 -9.34 18.32
-2 -4 -9 82.98 34.11
2 5 -15 12.28 11.12
-2 -5 15 12.02 17.08
2 5 -14 41.25 16.5
2 5 -14 18.48 3.93
-2 -5 14 28.96 6.16
2 5 -13 17.88 10.33
-2 -5 13 21.6 13.34
-2 -5 13 1.13 0.58
2 5 -12 41.79 8.86
-2 -5 12 130.26 45.57
-2 -5 12 52.97 11.23
2 5 -11 31.86 6.76
-2 -5 11 33.4 14.87
2 5 -10 13.81 7.76
2 5 -9 41.62 15.65
2 5 -9 56.07 11.88
-2 -5 9 19.83 11.93
-2 -5 9 49.5 10.49
2 5 -8 71.4 15.12
-2 -5 8 81.39 17.23
-2 -5 7 101.95 21.59
2 5 -6 79.08 16.75
-2 -5 6 61.1 12.94
-2 -5 6 137.4 76.78
2 5 -5 53.48 35.1
-2 -5 5 72.4 42.27
2 5 -4 48.07 10.19
2 5 -4 18.12 15.12
-2 -5 4 45.32 9.6
-2 -5 4 4.08 18.39
2 5 -3 9.65 12.16
-2 -5 3 6.56 16.74
2 5 -2 369.8 136.06
2 5 -1 18.29 10.16
-2 -5 1 25.97 12.97
-2 -5 0 74.56 29.39
2 5 1 83.78 39.31
-2 -5 -1 55.3 29.44
2 5 3 1314.52 482.17
-2 -5 -3 1824 667.92
2 5 5 -17.3 19.53
-2 -5 -5 -17.18 16.71
2 5 6 13.34 25.48
-2 -5 -6 -1.85 17.26
2 5 7 12.87 17.59
2 5 7 -13 34.76
-2 -5 -7 -0.01 18.18
-2 -5 -7 5.51 18.22
2 5 8 8.22 18.87
2 5 8 42.53 51.4
-2 -5 -8 -15.03 20.13
-2 -5 -8 86.45 36.13
-2 -6 15 3.73 16.13
2 6 -14 0.9 8.14
-2 -6 14 3.3 12.89
2 6 -13 16.33 9.37
2 6 -13 22.25 4.73
-2 -6 13 8.12 12.33
2 6 -12 185.7 62.87
2 6 -12 93.08 19.71
-2 -6 12 179.58 62.38
-2 -6 12 109.72 23.24
2 6 -11 43.24 16.93
-2 -6 11 22.01 14.45
2 6 -10 0.45 7.5
-2 -6 10 9.28 11.86
-2 -6 10 4.97 1.13
2 6 -9 7.88 1.69
-2 -6 9 7.44 1.62
2 6 -8 161.77 34.25
-2 -6 8 171.1 36.24
2 6 -7 60.85 12.89
2 6 -6 91.48 19.37
2 6 -6 37.83 35.27
-2 -6 6 75.81 16.05
-2 -6 6 54.73 45.83
2 6 -5 285.89 60.53
2 6 -5 75.27 35.5
-2 -6 5 295.56 62.58
-2 -6 5 90.12 40.22
2 6 -3 20.44 13.61
-2 -6 3 -13.6 15.73
-2 -6 2 216.11 80.39
2 6 -1 -11.93 8.86
-2 -6 1 -1.28 7.97
2 6 0 19.2 11.95
-2 -6 0 25.59 14.35
2 6 1 15.9 20.29
-2 -6 -1 -13.7 18.49
-2 -6 -3 349.05 129.89
2 6 4 231.84 89.12
-2 -6 -4 157.53 61.59
2 6 5 -16.45 19.98
-2 -6 -5 20.61 17.66
2 6 6 -19.54 22.29
-2 -6 -7 71.12 33.08
2 7 -15 32.49 6.9
2 7 -14 7.13 8.65
-2 -7 14 15.4 16.33
2 7 -13 4.18 1
-2 -7 13 26.91 19.63
-2 -7 13 4.08 1.06
2 7 -12 28.73 6.1
-2 -7 12 29.76 20.7
2 7 -11 36.61 7.76
-2 -7 11 37.72 19.69
-2 -7 11 38.74 8.21
2 7 -10 110.86 23.47
2 7 -9 25.79 5.47
-2 -7 9 38.35 8.13
-2 -7 8 17.05 3.63
-2 -7 7 10.51 75.47
2 7 -6 48.96 10.37
-2 -7 6 49.38 10.47
2 7 -5 84.57 37.78
-2 -7 5 36.5 27.66
2 7 -4 22.27 16.48
-2 -7 4 12.28 20.65
2 7 -3 55.84 23.63
2 7 -2 -0.72 8.02
-2 -7 2 6.49 10.51
2 7 -1 6.1 8.68
-2 -7 1 5.58 9.87
-2 -7 0 8.55 11.64
-2 -7 -2 6.04 11.4
2 7 3 43.95 22.95
2 7 4 136.15 56.64
-2 -7 -4 131.74 51.72
-2 -7 -5 -9.04 16.22
2 7 6 18.1 22.12
-2 -7 -6 10.8 17.89
2 8 -13 16.01 12.29
2 8 -13 21.87 4.65
-2 -8 13 18.07 22.46
-2 -8 13 18.67 3.99
-2 -8 12 -6.43 18.34
-2 -8 11 44.86 9.51
2 8 -8 15.25 3.25
-2 -8 8 13.22 2.83
2 8 -7 -18.76 39.6
-2 -8 7 30.18 37.07
2 8 -6 35.22 7.46
2 8 -6 -20.08 26.71
-2 -8 6 18.21 26.95
2 8 -5 20.98 19.43
-2 -8 5 -43.04 25.83
2 8 -4 44.23 20.26
-2 -8 3 95.1 38.49
2 8 -2 13.82 11.23
-2 -8 2 2.5 10.52
2 8 -1 -3 9.03
-2 -8 0 2.05 11.3
-2 -8 -1 13.27 15.79
2 8 2 56.47 30.44
-2 -8 -2 -1.3 10.88
2 8 3 12.84 17.01
2 8 4 58.32 31.09
-2 -8 -4 52.06 25.29
2 8 5 -1.97 17.34
2 9 -14 -2.5 12.49
2 9 -13 45.49 9.64
-2 -9 13 15.22 19.26
2 9 -12 22.29 4.75
-2 -9 12 32.69 6.95
2 9 -11 8.44 1.84
-2 -9 11 8.99 1.97
2 9 -10 45.74 9.7
-2 -9 10 45.14 9.57
-2 -9 8 4.09 41.93
2 9 -7 6.63 27.76
2 9 -6 12.7 21.28
2 9 -5 37.41 22.44
-2 -9 4 24.26 17.62
2 9 -3 39.46 19.45
-2 -9 3 14.81 12.5
2 9 -2 3.14 11.52
-2 -9 2 -4.22 9.47
2 9 -1 3.14 11.18
-2 -9 -1 68.9 28.87
2 9 2 -3.36 20.97
2 9 3 13.2 17.37
-2 -9 -3 6.14 10.85
-2 -9 -4 47.25 26.23
2 10 -12 94.81 20.08
-2 -10 9 184.53 70.23
2 10 -8 2.98 0.8
2 10 -8 9.22 31.01
-2 -10 8 2.65 0.8
-2 -10 8 -7.86 21.02
2 10 -7 15.06 22.75
-2 -10 7 2.15 13.81
2 10 -6 15.99 22.34
-2 -10 6 -10.55 16.99
2 10 -5 7.64 19.56
-2 -10 5 -13.41 17.08
2 10 -4 11.04 14.52
-2 -10 4 -5.74 13.03
2 10 -3 65.46 29.21
-2 -10 3 24.89 15.76
2 10 -2 28.9 18.45
2 10 -1 14.12 14.51
2 10 2 61.7 35.84
2 11 -13 21.92 4.68
2 11 -12 96.15 20.37
-2 -11 12 65.63 13.91
2 11 -11 25.38 5.4
-2 -11 11 23.35 4.99
-2 -11 9 2.6 33.54
2 11 -8 -5.75 22.72
-2 -11 8 6.66 16.35
2 11 -7 8.32 18.79
-2 -11 7 13.32 14.8
2 11 -6 25.4 21.7
-2 -11 6 8.28 15.86
2 11 -5 -3.39 15.87
-2 -11 5 -9.71 13.88
2 11 -4 45.14 24.65
-2 -11 4 13.95 13.32
2 11 -3 45.66 25.02
-2 -11 3 30.15 19.47
2 11 -2 -3.12 15.46
2 11 -1 0.73 14.23
-2 -11 1 -1.05 11.3
2 11 0 24.8 16.55
2 11 1 12.08 17.07
2 12 -12 24.03 5.13
-2 -12 10 126.45 49.07
2 12 -9 58.34 43.69
-2 -12 9 10.64 24.14
-2 -12 8 -13.48 14.05
2 12 -7 5.1 17.45
2 12 -6 13.12 16.78
2 12 -5 15.4 15.91
2 12 -4 -3.33 14.49
2 12 -3 0.75 17.05
2 12 -2 -17.75 18.1
-2 -12 2 -3.03 11.35
2 13 -9 -0.29 20.12
-2 -13 9 2.8 14.08
2 13 -8 4.04 23.83
-2 -13 8 -9.32 13.38
-2 -13 7 3.77 14.5
-2 -13 6 -5.48 14.51
-2 -13 5 5.35 16.81
3 -14 0 2.04 6.35
-3 14 0 -2.22 5.74
3 -14 1 3.68 6.51
3 -13 -2 1.39 9.65
-3 13 2 -13.48 9.56
3 -13 0 8.36 6.94
3 -13 1 2.31 6.75
3 -13 8 10.66 22.73
3 -13 9 -7.92 22.29
-3 13 -9 3.76 16.93
-3 13 -10 1.66 14.59
-3 12 3 -26.31 16.29
3 -12 -2 227.12 84.29
-3 12 2 307.22 113.3
3 -12 0 1.15 5.17
-3 12 0 -0.47 5.02
3 -12 7 -7.31 19.12
3 -12 8 -8.53 23.28
-3 12 -8 19.27 18.12
3 -12 9 48.07 36.1
-3 12 -9 30.69 20.56
3 -12 10 -1.43 21.53
-3 12 -10 -6.79 14.25
3 -12 11 1.77 24.41
-3 12 -11 4.22 14.73
-3 12 -11 11.07 2.42
-3 11 2 320.03 117.88
3 -11 6 30.13 19.04
3 -11 7 16.54 18.71
-3 11 -7 18.14 17.94
3 -11 8 -16.22 25.77
3 -11 9 -15.92 21.28
-3 11 -9 -9.43 14.08
3 -11 10 32.63 25.3
-3 11 -10 25.63 5.46
3 -11 11 41.48 25.44
3 -11 11 12.99 2.85
-3 11 -11 3.29 14.14
-3 11 -11 9.66 2.12
3 -10 5 21.06 15.22
3 -10 6 19.18 15.53
-3 10 -6 44.15 20.35
3 -10 7 57.04 26.81
-3 10 -7 68.39 27.32
3 -10 8 28.82 18.17
-3 10 -8 2.33 12.12
3 -10 9 27.16 20.14
-3 10 -9 2.62 10.72
-3 10 -10 38.29 20.82
3 -10 11 23.94 20.66
-3 10 -11 48.81 24.19
3 -10 12 -16.17 17.16
3 -10 12 36.81 7.82
-3 10 -12 32.26 22.07
3 -9 -8 6.39 1.46
-3 9 1 12.68 11.29
3 -9 1 61.56 34.11
3 -9 4 235.85 79.91
3 -9 5 123.15 44.26
-3 9 -5 136.32 47.93
3 -9 6 205.93 71.12
-3 9 -6 214.8 73.76
-3 9 -7 14.08 11.2
3 -9 8 29.41 16.33
-3 9 -8 0.48 8.88
3 -9 9 -13.98 14.57
3 -9 9 20.87 4.45
-3 9 -9 26.98 5.73
3 -9 10 31.8 18.91
3 -9 10 46.4 9.84
-3 9 -10 36.92 19.98
-3 9 -10 46.85 9.93
3 -9 11 54.25 25.71
3 -9 11 6.78 1.55
-3 9 -11 6.9 1.52
3 -9 12 19.06 18.48
-3 9 -12 31.35 19.49
-3 8 1 24.54 10.08
3 -8 0 24.81 10.48
3 -8 2 -12.72 31.06
3 -8 3 125.85 43.64
-3 8 -3 109.8 38.26
3 -8 4 471.36 158.05
-3 8 -4 353.87 118.68
3 -8 5 456.28 152.73
-3 8 -5 358.71 120.36
3 -8 6 44.72 18
-3 8 -6 42.87 17.5
-3 8 -7 27.34 13.86
3 -8 8 33.06 15.84
3 -8 8 31.06 6.59
-3 8 -8 30.41 15.12
-3 8 -8 48.1 10.2
-3 8 -9 10.57 11.48
3 -8 10 32.32 18.42
-3 8 -10 23.01 14.82
-3 8 -10 4.81 1.08
3 -8 11 47.93 10.16
-3 8 -11 50.92 23.94
3 -8 12 18.71 16.88
-3 8 -12 4.88 15.61
-3 7 10 0.73 0.91
3 -7 -9 23.9 5.1
3 -7 -7 15.99 3.44
-3 7 7 10.22 2.3
3 -7 -6 41.05 8.71
-3 7 6 26.59 5.67
3 -7 -5 5.55 1.3
-3 7 4 12.52 2.73
-3 7 2 -10.54 25.31
-3 7 1 13.87 6.72
3 -7 0 18.92 12.24
-3 7 0 16.54 8.26
3 -7 1 10.74 10.14
-3 7 -1 29.41 15.33
3 -7 2 145.51 49.72
3 -7 2 65.37 36.35
-3 7 -2 164.13 55.5
-3 7 -2 25.1 25.85
3 -7 3 36.24 27.89
-3 7 -3 55.98 20.42
-3 7 -3 -6.72 27.7
3 -7 4 995.63 331.41
-3 7 -4 984.25 327.42
3 -7 5 349.9 117.14
-3 7 -5 273.77 92.14
3 -7 6 17.96 10.18
-3 7 -6 33.2 15.03
3 -7 7 26.69 12.33
3 -7 7 20.85 4.43
-3 7 -7 43.15 18.45
-3 7 -7 23.94 5.08
3 -7 8 64.94 24.6
3 -7 8 112.65 23.86
-3 7 -8 75.7 28.39
-3 7 -8 69.64 14.75
-3 7 -9 3.94 10.49
3 -7 10 64.15 27.05
-3 7 -10 77.94 32.29
-3 7 -10 65.03 13.78
3 -7 11 46.85 22.42
3 -7 11 33.34 7.07
-3 7 -11 64.52 30.15
-3 7 -11 39.34 8.35
3 -7 12 4.18 16.77
3 -6 -10 131.65 27.88
-3 6 10 144.2 30.55
-3 6 7 17.01 3.7
3 -6 -5 29.5 6.28
-3 6 5 26.8 5.72
-3 6 4 23.83 5.1
3 -6 -2 95.67 36.67
-3 6 2 104.26 39.4
-3 6 1 171.84 63.09
3 -6 0 43.89 20.41
-3 6 0 20.57 11.97
3 -6 1 29.87 14.47
3 -6 1 54.87 22.2
-3 6 -1 66.99 24
3 -6 2 8.04 12.35
3 -6 2 15.66 18.25
-3 6 -2 -8.51 9.35
-3 6 -2 -11.11 17.28
-3 6 -3 29.78 28.82
3 -6 4 1311.68 436.09
-3 6 -4 1292.05 429.55
3 -6 5 349.61 116.89
3 -6 5 195.31 83.49
-3 6 -5 386.3 129.44
3 -6 6 20.39 10.76
-3 6 -6 27.35 13.77
3 -6 7 14.97 9.48
-3 6 -7 13.08 10.64
3 -6 8 155.88 53.93
3 -6 8 260.03 55.04
-3 6 -8 192.61 66.93
-3 6 -8 317.18 67.16
3 -6 9 32.14 16.29
3 -6 9 41.08 8.7
-3 6 -9 73.16 30.35
-3 6 -9 48.36 10.24
3 -6 10 12.3 16.25
3 -6 10 11.73 2.52
-3 6 -10 15.17 3.23
3 -6 11 69.21 29.61
-3 6 -11 77.52 34.48
-3 6 -11 59.11 12.52
-3 6 -12 -15.72 17.73
3 -5 -10 1.3 0.55
-3 5 10 1.12 0.69
-3 5 9 6.85 1.56
3 -5 -8 10.15 2.19
-3 5 8 15.42 3.33
3 -5 -6 90.15 19.1
-3 5 6 104.97 22.24
-3 5 5 7.49 1.73
3 -5 -4 234.57 49.67
-3 5 4 217.48 46.06
3 -5 -3 25.01 5.33
-3 5 3 15.64 3.38
3 -5 -2 124.17 26.3
3 -5 -2 308.93 113.36
-3 5 2 154.32 32.69
-3 5 2 324.58 119.08
3 -5 -1 208.6 76.58
-3 5 1 225.5 82.78
3 -5 0 9.28 10.04
3 -5 0 18.23 13.12
-3 5 0 29.5 12.8
-3 5 0 10.66 10.19
3 -5 1 163.99 56.27
3 -5 1 104.03 39.48
-3 5 -1 124.68 42.84
-3 5 -1 114.9 43.32
3 -5 2 265.49 89.09
3 -5 2 128.07 48.9
-3 5 -2 242.63 81.59
-3 5 -2 178.44 67.3
3 -5 3 52.74 19.59
3 -5 3 27.51 26.74
-3 5 -3 46.08 17.48
-3 5 -3 76.52 37.35
3 -5 4 12.09 8.63
3 -5 5 1428.31 474.77
-3 5 -5 1719.89 571.77
3 -5 6 33.62 14.36
3 -5 6 60.02 12.71
3 -5 6 113.84 59.54
-3 5 -6 13.89 11.79
-3 5 -6 58.63 12.42
-3 5 -7 17.57 15.34
-3 5 -7 29.7 6.29
3 -5 8 85.34 32.14
-3 5 -8 57.75 28.02
-3 5 -8 173.15 36.67
3 -5 9 93.79 34.53
-3 5 -9 44.66 24.68
-3 5 -9 52.23 11.06
3 -5 10 32.66 15.87
3 -5 10 19.52 4.15
3 -5 11 28.79 16.23
3 -5 11 45.29 9.6
-3 5 -11 42.13 24.91
-3 5 -11 36.38 7.71
3 -5 12 -3.26 15.42
3 -5 12 22.81 4.86
-3 5 -12 26.16 20.91
3 -4 -12 6.67 1.47
-3 4 12 7.64 1.82
3 -4 -11 9.88 2.14
3 -4 -10 13.83 2.96
-3 4 10 17.18 3.69
3 -4 -7 44.01 9.32
-3 4 7 31.41 6.67
-3 4 6 81.84 17.34
3 -4 -5 174.6 36.98
-3 4 5 146.16 30.95
3 -4 -4 647.73 137.09
-3 4 4 596.53 126.31
3 -4 -3 115.01 24.36
3 -4 -3 123.03 48.39
-3 4 3 139.62 29.56
3 -4 -2 76.04 16.12
3 -4 -2 97.66 36.53
-3 4 2 57.43 12.18
-3 4 2 109.86 41.08
3 -4 -1 48.19 18.28
-3 4 1 48.3 18.33
3 -4 0 70.97 25.55
-3 4 0 46.77 17.85
3 -4 1 9.58 8.37
-3 4 -1 20.15 10.63
3 -4 2 12.67 8.28
3 -4 2 -7.19 10.47
-3 4 -2 13.48 8.89
-3 4 -2 6.81 10.22
3 -4 3 13.44 8.32
3 -4 3 106.22 46.54
-3 4 -3 24.65 11.52
-3 4 -3 71.88 33.08
3 -4 4 586.28 195.31
3 -4 4 419.02 159.13
-3 4 -4 646.88 215.74
-3 4 -4 366.1 138.28
3 -4 5 21.32 4.52
3 -4 5 30.55 46.42
-3 4 -5 25.22 5.35
-3 4 -5 82.21 54.05
3 -4 6 43.55 18.08
3 -4 6 123.32 26.11
-3 4 -6 45.03 21.62
-3 4 -7 22.38 18.11
-3 4 -7 31.97 6.77
3 -4 8 70.12 25.82
-3 4 -8 64.77 28.19
-3 4 -8 70.52 14.93
3 -4 9 5.54 10.94
3 -4 9 -0.1 0.41
-3 4 -9 18.74 16.16
3 -4 10 28.34 6.02
-3 4 -10 27.35 22.45
-3 4 -10 30.07 6.37
3 -4 11 20.26 15.22
3 -4 12 18.85 15.73
3 -4 12 11.92 2.58
-3 4 -12 23.28 23.97
-3 4 -12 14.17 3.01
3 -3 -12 8.15 1.77
-3 3 12 7.99 1.89
3 -3 -11 43.58 9.23
-3 3 11 40.85 8.69
3 -3 -7 201.23 42.61
-3 3 7 262.07 55.5
3 -3 -5 140.5 29.76
-3 3 5 141.44 29.95
3 -3 -4 244.3 51.74
3 -3 -4 550.16 206.27
-3 3 4 201.72 42.73
3 -3 -3 91.74 19.43
3 -3 -3 63.09 25.19
-3 3 3 100.81 21.35
-3 3 3 27.77 15.63
3 -3 -2 6.53 1.45
3 -3 -2 -0.88 7.86
3 -3 -2 41.62 17.24
-3 3 2 -3.92 8.4
-3 3 2 34.59 16.29
3 -3 -1 266.34 56.41
3 -3 -1 137.86 46.85
3 -3 -1 224.02 82.35
-3 3 1 265.09 97.37
-3 3 1 228.46 48.36
3 -3 0 251.5 53.25
3 -3 0 72.74 25.52
3 -3 0 253.71 93.25
-3 3 0 66.42 24.15
-3 3 0 259.43 95.52
-3 3 0 277.55 58.77
3 -3 1 149.32 50.64
3 -3 1 97.63 36.92
-3 3 -1 110.83 38.26
-3 3 -1 103.89 39.23
3 -3 2 271.86 91.09
3 -3 2 512.89 188.46
-3 3 -2 284.24 95.35
3 -3 3 15.03 10.19
3 -3 3 48.05 24.49
-3 3 -3 21.38 14.02
-3 3 -3 69.27 30.69
3 -3 4 698.93 148.01
3 -3 4 702.92 234.12
3 -3 4 710.88 264.44
-3 3 -4 557.55 186.69
-3 3 -4 753.84 278.92
-3 3 -4 795.37 168.37
3 -3 5 1696.56 563.81
3 -3 5 930.78 345.06
-3 3 -5 1795.27 597.09
-3 3 -5 667.92 248.29
-3 3 -5 1102.02 233.32
3 -3 6 27.06 13.86
-3 3 -6 23.85 15.47
3 -3 7 44.04 9.33
-3 3 -7 35.16 7.44
3 -3 8 35.84 15.25
-3 3 -8 32.17 21.4
3 -3 9 8.96 10.39
3 -3 9 11.94 2.57
3 -3 9 3.57 36.58
-3 3 -9 -22.84 18.55
-3 3 -9 7.96 1.7
3 -3 10 15.01 14.32
3 -3 10 21.79 4.64
-3 3 -10 -4.61 20.04
3 -3 11 18.48 3.95
-3 3 -11 25.64 22.3
-3 3 -11 15.78 3.35
3 -2 -13 7.21 15.3
3 -2 -10 13.57 2.89
-3 2 10 11.35 2.54
-3 2 8 10.51 2.31
-3 2 7 4.45 1.08
-3 2 6 41.96 8.89
3 -2 -4 602.78 127.59
3 -2 -4 762.08 279.97
-3 2 4 842.02 309.22
3 -2 -3 481.88 160.44
3 -2 -3 240.89 88.81
-3 2 3 500.38 166.67
-3 2 3 261.68 96.8
3 -2 -2 691.82 230.02
3 -2 -2 777.73 164.65
-3 2 2 857.39 285.03
-3 2 2 734.21 155.43
3 -2 -1 224.42 47.51
3 -2 -1 160.75 54.11
3 -2 -1 94.93 35.67
-3 2 1 120.19 41.13
-3 2 1 81.1 30.92
-3 2 1 255.19 54.02
3 -2 0 10.37 7.97
3 -2 0 85.03 32.29
-3 2 0 -4.92 8.8
-3 2 0 83.55 32.03
-3 2 0 2.08 0.51
3 -2 1 25.2 5.34
3 -2 1 11.34 9.81
3 -2 1 6.42 10.37
-3 2 -1 13.6 11.68
-3 2 -1 -13.13 10.29
-3 2 -1 28.99 6.14
3 -2 2 446.05 148.81
3 -2 2 521.14 191.64
-3 2 -2 388.86 130.4
-3 2 -2 600.51 220.46
3 -2 3 58.94 12.48
3 -2 3 34.65 15.61
3 -2 3 100.08 40.74
-3 2 -3 29.19 16.95
-3 2 -3 89.98 36.07
-3 2 -3 49.18 10.41
3 -2 4 54.7 20.8
-3 2 -4 -3.34 20.72
3 -2 5 284.46 60.25
3 -2 5 433.25 144.68
3 -2 5 359.28 139.22
-3 2 -5 461.68 155.11
-3 2 -5 299.54 114.9
-3 2 -5 249.82 52.88
3 -2 6 34.34 14.52
3 -2 6 37.44 7.93
3 -2 6 63.69 51.35
-3 2 -6 21.24 16.27
-3 2 -6 46.79 9.91
3 -2 7 4.71 1.08
3 -2 7 285.6 115.01
-3 2 -7 -4.99 15.37
-3 2 -7 456.56 169.85
3 -2 8 16.23 11
3 -2 9 26.29 15.24
-3 2 -9 36.01 23.7
3 -2 10 37.35 19.32
3 -2 10 21.38 36.9
-3 2 -10 12.6 23.69
-3 2 -10 23.87 5.06
3 -2 11 1.07 14.55
-3 2 -11 11.66 21
-3 2 -11 9.3 1.99
3 -1 -14 9.94 2.14
3 -1 -13 2.54 12.6
3 -1 -13 9.27 1.99
-3 1 13 3.51 12.54
3 -1 -12 -1.79 11.95
3 -1 -12 27.55 5.84
-3 1 12 6.42 12.54
3 -1 -11 107.67 38.09
3 -1 -11 66.11 14
3 -1 -10 96.69 20.48
-3 1 8 7.15 1.61
3 -1 -7 66.62 14.11
-3 1 7 54.7 11.59
3 -1 -6 23.58 5
-3 1 6 23.38 4.98
3 -1 -5 451.74 95.61
3 -1 -5 1467.27 541.06
-3 1 5 509.76 107.9
3 -1 -4 389.43 82.44
3 -1 -4 408.21 135.92
3 -1 -4 228.06 85.45
-3 1 4 390.86 130.52
-3 1 4 168.46 65.29
-3 1 4 473.63 100.3
3 -1 -3 770.05 163.05
3 -1 -3 864.49 316.61
-3 1 3 845.44 178.96
-3 1 3 785.41 287.88
3 -1 -2 -10.12 7.14
3 -1 -2 24.36 13.4
-3 1 2 6.48 7.81
-3 1 2 31.52 16.88
-3 1 2 9.25 1.99
3 -1 -1 1.35 7.67
-3 1 1 6.07 8.4
3 -1 0 92.76 19.64
3 -1 0 162.65 55.33
3 -1 0 89.35 33.79
-3 1 0 191.22 65.4
-3 1 0 110.63 41.87
-3 1 0 131.65 27.87
3 -1 1 125.62 43.01
3 -1 1 154.2 32.63
-3 1 -1 162.68 56.5
-3 1 -1 128.98 49.33
-3 1 -1 204.7 43.32
3 -1 2 -1.98 8.47
3 -1 2 44.06 22
-3 1 -2 14.35 13.63
-3 1 -2 22.89 14.62
3 -1 3 129.26 44.35
-3 1 -3 138.17 53.08
3 -1 4 1307.41 434.67
3 -1 4 1055.09 223.37
-3 1 -4 1214.96 404.51
-3 1 -4 846.29 179.18
3 -1 5 161.09 34.11
3 -1 5 371.23 124.17
3 -1 5 402.8 153.61
-3 1 -5 253.54 86.62
-3 1 -5 355.86 135.38
-3 1 -5 185.61 39.31
3 -1 6 4.08 8.79
3 -1 6 32.23 45.46
-3 1 -6 34.19 20.54
-3 1 -6 20.62 23.9
-3 1 -6 24.31 5.15
3 -1 7 0.63 0.49
-3 1 -7 59.74 28.53
-3 1 -7 244.02 93.62
3 -1 8 382.04 148.13
-3 1 -8 -1.38 17.27
-3 1 -8 277.41 104
3 -1 9 1.75 9.85
3 -1 10 16.81 14.92
3 -1 11 -3.06 12.52
3 -1 11 29.16 41.5
-3 1 -11 -26.6 28.7
-3 1 -11 2.31 0.57
-3 0 14 19.25 17.2
3 0 -13 6.38 12.74
-3 0 13 3.75 13.12
3 0 -12 34.05 16.13
3 0 -12 45.06 9.55
-3 0 12 24.86 15.68
-3 0 12 30.58 6.51
3 0 -11 53.17 21.38
3 0 -10 415.89 139.14
3 0 -10 519.44 109.95
-3 0 10 513.18 171.27
3 0 -9 19.75 10.59
3 0 -8 410.2 86.85
-3 0 8 417.88 88.44
3 0 -7 44.8 9.49
-3 0 7 48.05 10.18
3 0 -6 204.39 43.27
-3 0 6 226.41 47.93
3 0 -5 287.03 60.79
3 0 -5 244.36 81.27
3 0 -5 263.04 100.67
-3 0 5 244.16 81.33
-3 0 5 374.64 141.41
3 0 -4 5.74 5.46
-3 0 4 -4.38 6.83
3 0 -3 184.3 39.03
3 0 -3 1209.55 401.95
3 0 -3 626.68 229.6
-3 0 3 831.5 276.61
-3 0 3 742.18 272.12
3 0 -2 564.38 119.48
3 0 -2 1026.36 375.49
-3 0 2 916.84 194.09
-3 0 2 1194.76 437.51
3 0 -1 284.18 94.98
3 0 -1 289.3 106.33
-3 0 1 362.69 121.33
-3 0 1 261.42 96.26
-3 0 1 479.89 101.61
3 0 0 63.95 23.1
3 0 0 91.91 19.46
-3 0 0 63.55 24.47
-3 0 0 100.87 21.36
3 0 1 42.5 21.09
3 0 2 158.67 53.65
-3 0 -2 253 85.94
3 0 3 228.63 76.86
3 0 3 293 109.32
-3 0 -3 260.71 88.81
-3 0 -3 398.25 147.19
3 0 4 821.54 273.28
3 0 4 574.62 212.44
-3 0 -4 1047.13 349.05
-3 0 -4 683.86 251.96
3 0 5 407.36 136.15
3 0 5 246.69 52.23
-3 0 -5 418.74 141.44
-3 0 -5 234.6 49.67
3 0 6 170.99 36.21
3 0 6 136.6 47.22
3 0 6 154.32 73.45
-3 0 -6 107.3 41.82
-3 0 -6 160.86 65.26
3 0 7 24.45 13.77
3 0 7 27.19 46.57
-3 0 -7 -13.19 20.52
-3 0 -7 61.59 29.41
3 0 8 4.86 1.11
3 0 8 13.59 12.27
-3 0 -8 8 20.02
-3 0 -8 200.61 75.87
-3 0 -8 3.97 0.9
3 0 9 10.38 2.25
3 0 9 28.84 17.12
3 0 9 196.51 82.72
-3 0 -9 9.09 23.27
-3 0 -9 211.56 79.85
-3 0 -9 8.74 1.88
3 0 10 10.55 17.63
3 0 10 202.54 85.97
-3 0 -10 -0.43 23.58
-3 0 -10 138.2 52.97
-3 -1 14 12.9 19.27
-3 -1 14 14.78 3.2
3 1 -13 29.76 6.31
-3 -1 13 47.56 21.72
-3 -1 13 23.65 5.05
3 1 -12 93.05 19.7
-3 -1 12 90.66 34.05
-3 -1 12 105.94 22.44
3 1 -11 35.13 7.45
-3 -1 11 24.09 14.6
-3 -1 11 35.07 7.45
3 1 -10 68.41 25.04
3 1 -10 25.52 5.41
-3 -1 10 77.66 27.86
-3 -1 10 16.14 3.45
3 1 -9 8.69 7.53
-3 -1 9 4.34 6.92
3 1 -8 145.45 48.67
3 1 -8 141.41 29.93
-3 -1 8 164.33 55.04
-3 -1 8 125.34 26.55
3 1 -7 5.44 3.34
-3 -1 7 1.57 3.52
3 1 -6 108.72 70.86
3 1 -5 333.4 110.89
3 1 -5 390.57 82.67
-3 -1 5 363.26 120.87
-3 -1 5 150.46 63.29
-3 -1 5 368.67 78.09
3 1 -4 256.41 54.28
3 1 -4 308.36 102.75
3 1 -4 221.17 82.04
-3 -1 4 255.87 85.51
-3 -1 4 262.5 98.51
-3 -1 4 269.41 57.04
3 1 -3 714.87 237.7
3 1 -3 549.31 201.35
-3 -1 3 519.72 173.1
-3 -1 3 636.92 234.06
-3 -1 3 594.25 125.82
3 1 -2 55.13 20.38
-3 -1 2 30.92 14.11
3 1 -1 104.8 22.19
3 1 -1 98.31 34.08
3 1 -1 105.77 39.77
-3 -1 1 71.51 26.19
-3 -1 1 89.15 34.31
-3 -1 1 122.86 26.01
3 1 0 25.5 12.27
3 1 0 44.32 19.5
-3 -1 0 7.59 12.7
-3 -1 0 17.59 12.52
3 1 1 183.54 62.18
3 1 1 258.97 97.32
-3 -1 -1 137.71 48.73
-3 -1 -1 206.95 79.17
3 1 2 20.42 12.01
3 1 2 15.61 13.79
-3 -1 -2 8.87 15.06
-3 -1 -2 36.33 18.98
3 1 3 127.59 44.15
3 1 3 158.87 61.93
-3 -1 -3 94.04 35.64
-3 -1 -3 167.83 64.77
3 1 4 317.75 106.7
3 1 4 198.59 76.52
-3 -1 -4 276.84 94.61
-3 -1 -4 290.44 108.81
3 1 5 131 45.88
3 1 5 93.36 42.84
-3 -1 -5 88.21 36.18
-3 -1 -5 122.35 50.52
3 1 6 70.32 28.73
3 1 6 32.66 33.74
-3 -1 -6 69.86 33.37
-3 -1 -6 34.36 26.88
-3 -1 -6 9.32 2.01
3 1 7 24.91 5.3
3 1 7 31.89 19.33
3 1 7 18.02 40.62
-3 -1 -7 34.56 24.02
-3 -1 -7 24.3 20.08
-3 -1 -7 23.36 4.97
3 1 8 12.49 17.91
3 1 8 -17.24 42.36
-3 -1 -8 -11.94 20.55
-3 -1 -8 6.99 14.68
3 1 9 25.57 23.38
-3 -1 -9 64.03 33.14
-3 -1 -9 109.83 42.95
3 1 10 3.6 24.18
3 1 10 344.21 133.3
-3 -1 -10 -2.03 23.95
-3 -1 -10 6.32 1.4
3 2 -15 7.93 1.72
3 2 -14 4.74 10.38
3 2 -14 13.27 2.83
-3 -2 14 3.41 12.37
3 2 -13 5.01 9.27
-3 -2 13 2.52 0.8
3 2 -12 -0.23 7.97
3 2 -12 7 1.51
-3 -2 12 9.17 10.17
-3 -2 12 7.29 1.64
3 2 -11 2.43 6.54
3 2 -11 6.64 1.44
-3 -2 11 12.25 8.92
-3 -2 11 9.58 2.09
-3 -2 10 16.95 8.55
3 2 -9 7.17 5.08
-3 -2 9 17.98 8.82
-3 -2 9 39.26 8.32
3 2 -8 40.08 13.76
3 2 -8 17.12 3.64
-3 -2 8 39.11 13.67
-3 -2 8 24.13 5.12
3 2 -7 19.54 4.14
-3 -2 7 19.04 4.04
3 2 -6 107.76 22.81
3 2 -6 198.61 85.88
-3 -2 6 111.71 23.65
-3 -2 6 268.65 108.13
3 2 -5 434.38 160.75
-3 -2 5 660.53 139.88
-3 -2 5 566.94 210.02
3 2 -4 1037.45 219.61
-3 -2 4 1024.65 216.96
3 2 -3 125.82 26.64
3 2 -3 83.92 29.27
3 2 -3 107.02 40.93
-3 -2 3 94.98 33.28
-3 -2 3 104.48 42.53
-3 -2 3 118.43 25.07
3 2 -2 77.09 27.55
3 2 -2 37.32 16.74
-3 -2 2 36.16 7.66
-3 -2 2 40.85 20.04
3 2 -1 129.44 44.46
3 2 -1 104.83 39.77
-3 -2 1 103.66 37.18
3 2 0 17.27 12.2
3 2 0 7.43 10.31
-3 -2 0 26.5 17.03
-3 -2 0 15.96 12.84
3 2 1 16.64 11.62
3 2 1 -9.3 21.69
-3 -2 -1 21.17 17.01
-3 -2 -1 0.03 21.71
3 2 2 152.61 52.26
-3 -2 -2 146.22 53.14
3 2 3 145.51 49.75
3 2 3 179.75 70.18
-3 -2 -3 89.69 35.22
-3 -2 -3 167.95 64.6
3 2 4 349.61 117.6
3 2 5 100.36 37.83
3 2 5 57.12 31.18
-3 -2 -5 81.22 35.56
3 2 6 138.51 51.29
3 2 6 83.04 43.52
3 2 7 -7.61 35.1
-3 -2 -7 10.51 19.61
-3 -2 -7 8.1 1.77
-3 -2 -7 -16.79 16.47
3 2 8 13.46 2.92
3 2 8 24.32 40.37
-3 -2 -8 -0.03 19.35
-3 -2 -8 -5 13.51
3 2 9 55.27 48.62
-3 -2 -9 44.09 28.53
3 3 -15 -1.29 8.95
3 3 -14 -4.88 9.86
-3 -3 14 4.55 11.52
3 3 -13 10.56 7.43
-3 -3 13 13.73 13.34
3 3 -12 19.9 9.39
-3 -3 12 17.46 10.03
-3 -3 12 9.76 2.14
3 3 -11 5.25 5.41
3 3 -11 71.71 15.19
-3 -3 11 0.74 7.1
3 3 -10 16.39 7.11
3 3 -10 10.3 2.2
-3 -3 10 17.22 7.71
-3 -3 10 10.36 2.24
3 3 -9 6.3 4.8
-3 -3 9 5.3 6.7
-3 -3 9 12.06 2.58
3 3 -8 178.64 37.83
-3 -3 8 157.33 33.31
3 3 -7 150.17 82.55
3 3 -6 81.53 17.27
3 3 -6 16.02 33.42
-3 -3 6 127.13 26.92
3 3 -5 64.23 13.6
-3 -3 5 61.73 13.07
-3 -3 5 190.05 75.36
3 3 -4 242.63 51.37
3 3 -4 277.01 102.49
-3 -3 4 193.04 40.88
-3 -3 4 418.17 155.09
3 3 -3 282.67 59.85
3 3 -3 196.34 72.97
-3 -3 3 251.73 53.31
3 3 -2 439.79 93.13
3 3 -2 362.98 133.33
-3 -3 2 291.86 61.79
-3 -3 2 419.87 154.4
3 3 -1 96.29 34.11
-3 -3 1 86.96 32.4
3 3 0 30.89 14.62
3 3 0 40.48 18.54
-3 -3 0 33.68 18.89
-3 -3 0 42.53 19.23
3 3 1 11.44 10.41
3 3 1 15.59 23.56
-3 -3 -1 6.52 15.31
-3 -3 -1 -7.67 19.53
3 3 2 -1.8 8.73
-3 -3 -3 43.61 22.56
-3 -3 -3 6.57 17.99
3 3 4 166.58 57.8
3 3 4 195.8 74.9
-3 -3 -4 191.9 68.61
-3 -3 -4 214.52 81.9
3 3 5 73.96 28.93
-3 -3 -5 85.82 37.15
3 3 6 36.16 18.9
3 3 6 13.25 22.7
-3 -3 -6 16.28 20.29
-3 -3 -6 32.51 21.71
3 3 7 3.49 13.87
-3 -3 -7 9.17 20.74
-3 -3 -7 19.17 17.14
-3 -4 15 16.66 13.61
-3 -4 15 5.44 1.3
3 4 -14 -3.49 7.1
-3 -4 14 -2.86 13.46
3 4 -13 5.2 5.9
3 4 -13 8.52 1.83
-3 -4 13 1.42 10.54
-3 -4 13 6.39 1.48
3 4 -12 9.67 5.8
3 4 -12 2.79 0.67
-3 -4 12 15.32 9.08
3 4 -11 0.39 4.39
-3 -4 11 14.8 8.69
3 4 -10 82.15 28.4
3 4 -10 50.29 10.66
-3 -4 10 76.66 27.79
-3 -4 10 45.54 9.65
3 4 -8 181.94 38.52
-3 -4 8 191.79 40.62
3 4 -7 19.06 53.59
-3 -4 7 35.9 7.6
-3 -4 7 76.38 80.28
3 4 -6 143.75 30.44
3 4 -6 101.58 49.55
-3 -4 6 116.35 24.64
-3 -4 6 52.63 34.45
3 4 -5 260.42 55.13
3 4 -5 155.46 59.28
-3 -4 5 230.88 48.87
-3 -4 5 152.61 61.19
3 4 -4 649.16 137.46
3 4 -4 870.46 318.6
-3 -4 4 578.32 122.44
-3 -4 4 929.07 340.79
3 4 -3 106.39 22.54
3 4 -3 38.12 18.68
-3 -4 3 106.53 22.56
-3 -4 3 78.66 33.65
3 4 -2 156.11 58.14
-3 -4 2 164.25 61.42
3 4 0 20.59 12.94
-3 -4 0 19.32 12.6
3 4 1 18.47 25.95
-3 -4 -1 16.43 17.67
-3 -4 -1 16.18 22.18
3 4 2 1.11 10.18
3 4 2 34.93 20.37
-3 -4 -2 13.89 18.91
-3 -4 -2 25.77 17.36
3 4 3 56.18 23.37
-3 -4 -3 37.29 25.02
3 4 4 27.03 16.2
3 4 4 34.99 23.97
-3 -4 -4 44.58 27.27
-3 -4 -4 25.26 20.4
3 4 5 1.5 11.73
-3 -4 -5 -9.7 18.25
-3 -4 -5 13.09 16.52
3 4 6 -0.3 12.88
3 4 6 -6.63 24.03
-3 -4 -6 19.51 17.79
3 4 7 -5.58 16.39
3 4 7 25.07 27.31
-3 -4 -7 -4.2 18.21
3 5 -15 -1.84 6.95
-3 -5 15 -6.9 13.3
3 5 -14 -0.47 6.06
-3 -5 14 8.76 13.04
3 5 -13 9.13 6.51
3 5 -13 34.85 7.39
-3 -5 13 1.36 10.53
-3 -5 13 23.22 4.95
3 5 -12 6.72 1.46
-3 -5 12 7.34 11.3
-3 -5 12 5.05 1.16
3 5 -11 13.73 8.1
-3 -5 11 16.54 3.53
3 5 -10 250.68 53.08
-3 -5 10 245.24 51.92
3 5 -9 12.2 2.6
3 5 -8 5.66 1.22
3 5 -8 -20.88 90.8
-3 -5 8 6.5 1.41
3 5 -7 49.64 46.65
-3 -5 7 63.98 13.55
-3 -5 7 59.77 48.19
3 5 -6 142.58 30.18
3 5 -6 75.98 37.69
-3 -5 6 122.07 25.84
-3 -5 6 86.31 41.56
3 5 -5 152.04 32.2
3 5 -5 201.09 75.55
-3 -5 5 147.53 31.23
-3 -5 5 121.78 51.77
3 5 -4 190.22 40.28
-3 -5 4 160.01 33.88
-3 -5 4 150.15 59.4
3 5 -3 125.96 48.3
-3 -5 3 117.23 46.17
3 5 -2 12.9 10.49
-3 -5 2 -8.17 9.82
-3 -5 1 -2.92 11.08
3 5 0 23.95 14.23
-3 -5 0 22.14 13.99
3 5 1 22.18 19.55
-3 -5 -1 -5.71 24.67
-3 -5 -2 13.34 14.49
3 5 3 119.85 47.19
-3 -5 -3 9.19 22.81
3 5 4 23.66 16.47
3 5 4 27.68 22.83
-3 -5 -4 18.21 22.38
-3 -5 -4 61.76 29.44
3 5 5 5.33 13.73
3 5 5 -13.89 17.07
-3 -5 -5 -13.04 20.83
3 5 6 13.32 15.96
3 5 6 14.68 19.64
-3 -5 -6 11.7 22.36
-3 -5 -6 19.05 17.41
3 5 7 22.83 19.26
3 5 7 -3.52 22.24
-3 -5 -7 3.53 23.1
3 6 -15 15.34 9.83
3 6 -15 14.33 3.07
-3 -6 15 -10.22 13.95
-3 -6 15 20.73 4.43
3 6 -14 1.51 6.74
-3 -6 14 8.9 14.34
3 6 -13 14.65 8.9
3 6 -12 101.07 35.16
3 6 -12 72.11 15.27
-3 -6 12 84.74 35.13
-3 -6 12 70.8 15.01
3 6 -11 31.77 6.74
-3 -6 11 37.07 7.86
3 6 -10 282.1 59.74
-3 -6 10 287.03 60.76
3 6 -9 19.89 4.22
-3 -6 9 13.42 2.87
3 6 -8 72.4 15.33
3 6 -8 72.77 75.44
-3 -6 8 70.46 14.92
-3 -6 8 178.9 106.56
3 6 -7 189.48 40.11
-3 -6 7 71.23 51.94
3 6 -6 87.3 18.49
-3 -6 6 79.08 16.75
-3 -6 6 39.74 31.63
3 6 -5 11.12 2.38
3 6 -5 39.2 22.4
-3 -6 5 13.87 2.97
-3 -6 5 51.92 32.37
3 6 -4 128.18 49.07
-3 -6 4 110.37 45.26
3 6 -3 311.78 115.44
-3 -6 3 372.93 138.34
3 6 -2 0.84 9.33
-3 -6 1 25.04 14.14
-3 -6 0 7.36 12.37
-3 -6 -1 9.27 18.21
3 6 2 94.44 41.13
3 6 3 60.71 27.56
-3 -6 -3 47.02 22.78
3 6 4 128.3 53.08
-3 -6 -4 126.45 50.89
3 6 5 19.3 20.94
3 6 6 3.06 21.08
-3 -6 -6 14.6 21.78
-3 -6 -6 -7.2 16.44
3 7 -14 32.23 14.29
3 7 -14 21.02 4.47
-3 -7 14 2.01 15
-3 -7 14 19.35 4.15
3 7 -13 26.11 12.56
3 7 -13 20.75 4.42
-3 -7 13 24.57 20.48
-3 -7 13 15.41 3.32
-3 -7 12 70.29 14.89
3 7 -11 122.29 25.9
-3 -7 11 106.9 22.64
3 7 -10 36.61 7.76
3 7 -9 43.3 58.03
3 7 -8 -17.86 30.95
-3 -7 8 -8.12 29.13
3 7 -7 13 2.77
3 7 -7 -2.21 26.95
-3 -7 7 14.27 3.04
-3 -7 7 26.54 31.95
3 7 -6 66.37 31.21
-3 -7 6 40.88 29.73
3 7 -5 16.43 3.5
3 7 -5 35.5 19.92
-3 -7 5 48.73 29.04
3 7 -4 158.64 60.16
-3 -7 4 163.96 63.12
3 7 -3 110.12 42.81
-3 -7 3 94.84 39.83
-3 -7 1 4.16 10.87
-3 -7 0 -0.04 11.98
-3 -7 -1 15.05 15.37
3 7 2 -25.2 23.99
3 7 3 18.34 17.88
-3 -7 -3 9.22 12.56
-3 -7 -4 48.76 25.43
3 7 5 7.08 21.03
-3 -7 -5 32.03 20.01
3 8 -14 28.84 13.5
3 8 -14 29.56 6.28
-3 -8 14 -2.51 17.58
-3 -8 11 97.4 20.64
3 8 -9 -19.2 41.45
-3 -8 9 -1.35 0.57
-3 -8 9 10.62 46.42
3 8 -7 13.15 2.81
3 8 -7 -9.11 19.86
-3 -8 7 16.84 3.6
3 8 -6 24.54 20.46
-3 -8 6 0.06 25.12
3 8 -5 84.91 34.56
-3 -8 5 100.56 43.01
3 8 -4 22.07 14.71
3 8 -3 30.81 18.35
-3 -8 2 -5.06 10.61
-3 -8 1 -0.21 10.75
-3 -8 0 -18.72 12.63
3 8 2 5.79 23.21
-3 -8 -2 10.61 16.31
3 8 3 -6.98 18.04
-3 -8 -3 -8.1 12.48
3 9 -13 18.05 3.85
3 9 -12 34.93 7.41
-3 -9 12 35.53 7.55
3 9 -11 35.36 7.5
-3 -9 11 53.93 11.44
3 9 -10 33.82 7.18
3 9 -10 4.46 39.97
-3 -9 10 47.39 10.05
3 9 -9 -4.08 20.81
-3 -9 9 -1.6 16.1
3 9 -8 -20.59 19.93
-3 -9 8 -3.85 15.63
3 9 -7 17.47 3.73
-3 -9 7 20.12 4.29
-3 -9 7 -18.76 23.4
-3 -9 6 55.98 31.46
-3 -9 4 42.5 22.63
-3 -9 3 12.39 13.86
-3 -9 2 15.21 11.97
-3 -9 1 -2.52 10.1
-3 -9 0 0.88 10.28
3 9 1 -5.13 15.33
3 9 2 1.09 26.76
-3 -9 -2 80.3 33.51
3 10 -12 6.88 1.53
-3 -10 12 6.36 1.5
3 10 -10 12.16 2.62
3 10 -10 8.01 33.34
-3 -10 10 13.31 2.89
-3 -10 10 5.02 30.3
3 10 -9 3.17 19.77
3 10 -8 -19.65 19.05
-3 -10 8 10.48 18.45
3 10 -7 18.52 20.34
-3 -10 7 -10.2 20.68
3 10 -6 18.91 17.71
-3 -10 6 29.5 23.05
3 10 -5 -4.79 17.68
-3 -10 5 1.39 16.97
3 10 -4 -2.18 18.47
-3 -10 4 -1.31 14.32
3 10 -3 -10.76 16.02
-3 -10 3 -14.52 13.44
3 10 -2 16.08 18.39
-3 -10 2 10.5 11.86
-3 -10 1 -4.42 10.26
-3 -10 0 -11.29 10.94
3 10 1 1.98 16.67
3 11 -11 -41.82 41.48
3 11 -10 -3.88 30.92
-3 -11 10 30.24 6.45
-3 -11 10 26.59 22.12
3 11 -9 4.17 1.09
-3 -11 9 1.93 0.82
-3 -11 9 -1.91 16.46
3 11 -8 -2.74 15.78
3 11 -7 -4.32 14.79
-3 -11 7 6.75 16.04
3 11 -6 16.12 14.45
-3 -11 6 5.83 14.7
3 11 -5 21.54 17.94
-3 -11 5 -5.11 15.85
3 11 -4 -7.76 18.42
-3 -11 4 7.89 16.14
3 11 -3 26.14 19.13
-3 -11 3 12.28 13.35
3 11 -2 -23.06 16.99
-3 -11 2 -0.74 11.46
-3 -11 1 -19.78 12.84
-3 -12 11 -15.57 29.16
3 12 -10 -7.45 18.46
3 12 -9 8.25 1.85
3 12 -9 19.33 19.01
-3 -12 9 9.8 16.5
-3 -12 8 -11.8 17.24
3 12 -7 9.71 17.01
3 12 -6 -2.05 15.98
3 12 -5 -7.54 18.31
-3 -12 5 17.23 17.26
3 12 -4 4.02 19.17
-3 -12 4 -7.63 16.42
4 -14 8 3.07 21.89
-4 14 -8 4.87 16.73
4 -13 7 4.08 21.85
-4 13 -7 9.99 16.2
4 -13 8 31.69 29.53
-4 13 -8 28.9 20.27
4 -13 9 -10.6 25.55
-4 13 -9 -0.89 12.11
4 -12 1 125.25 51.18
4 -12 6 10.2 17.89
-4 12 -6 22.38 19
-4 12 -7 16.89 15.67
4 -12 8 1.72 22.82
-4 12 -8 0.64 15.21
-4 12 -9 87.19 34.88
4 -12 10 3.99 23.68
-4 12 -10 -5.43 12.58
-4 11 1 10.43 5.02
4 -11 0 3.26 6.88
-4 11 0 2.37 4.77
4 -11 2 249.99 98.68
4 -11 5 23.49 17.86
-4 11 -5 18.96 16.36
-4 11 -6 24.63 18.46
4 -11 7 37.72 23.12
-4 11 -7 0.98 13.33
4 -11 8 19.55 20.45
-4 11 -8 73.42 30.55
4 -11 9 47.28 28.35
-4 11 -9 19.15 15.94
-4 11 -10 -0.98 13.62
-4 11 -11 2.98 0.93
4 -10 -7 10.14 2.21
-4 10 7 6.63 1.65
4 -10 -1 3.48 5.71
-4 10 1 4.34 3.56
-4 10 0 2.27 4.23
4 -10 1 24.79 14.24
-4 10 -1 55.44 22.68
4 -10 4 23 15.01
4 -10 4 10.93 27.02
-4 10 -4 53.88 22.58
4 -10 5 103.35 39.68
4 -10 6 10.51 13.6
-4 10 -6 -17.09 12.41
4 -10 7 152.58 54.73
-4 10 -7 112.93 42.24
4 -10 8 32.4 19.62
-4 10 -8 29.78 16.39
4 -10 9 -27.18 20.06
4 -10 10 50.95 25.72
-4 10 -10 26.75 18.18
4 -10 11 18.99 20.22
-4 10 -11 15.01 16.19
-4 10 -11 14.6 3.13
4 -9 -8 11.19 2.42
-4 9 8 16.7 3.64
-4 9 7 7.97 1.9
4 -9 -6 1.5 0.63
-4 9 6 2.3 0.99
-4 9 5 23.08 4.95
4 -9 -2 3.83 8.66
-4 9 2 4.59 8.55
4 -9 -1 20.89 9.65
-4 9 1 4.88 3.98
4 -9 0 22.52 14.87
-4 9 0 10.25 7.52
4 -9 1 3.64 10.22
-4 9 -1 3.3 8.75
4 -9 2 5.49 22.44
-4 9 -2 43.21 24.48
4 -9 3 1.13 11.25
-4 9 -3 -1.49 10.36
4 -9 4 55.84 23.98
-4 9 -4 22.91 13.32
4 -9 5 109.92 39.28
4 -9 5 -1.59 28
-4 9 -5 117.06 41.48
4 -9 6 126.53 44.8
-4 9 -6 93.79 34.45
-4 9 -7 183.82 64.23
4 -9 8 27.09 17.29
-4 9 -8 48.25 21.61
-4 9 -9 17.54 14.55
4 -9 10 20.29 19.74
-4 9 -10 51.37 24.57
-4 9 -10 25.16 5.35
4 -9 11 12.51 18.64
4 -9 11 35.7 7.58
-4 9 -11 14.24 15.77
-4 9 -11 23.02 4.9
4 -8 -5 8.19 1.81
-4 8 4 10.46 2.32
4 -8 -3 70.55 32.51
-4 8 3 15.47 20.94
4 -8 -2 23.82 11.92
-4 8 2 27.95 13.03
4 -8 -1 -0.65 5.69
-4 8 1 3.37 4.21
4 -8 0 5.08 13.48
-4 8 0 4.5 9.15
4 -8 1 26.45 14.35
-4 8 -1 22.12 12.52
4 -8 2 8.23 10.44
4 -8 2 5.33 15.09
-4 8 -2 -0.61 9.53
-4 8 -2 12.76 14.78
4 -8 3 8.61 11.35
4 -8 3 -15.63 26.29
-4 8 -3 27.3 13.69
-4 8 -3 -7.27 17.63
-4 8 -4 335.96 125.14
4 -8 5 156.82 53.68
-4 8 -5 167.38 57.78
4 -8 6 257.67 87.13
-4 8 -6 284.75 96.72
4 -8 7 218.67 74.47
-4 8 -7 373.22 126.25
4 -8 8 -0.1 11.61
4 -8 8 2.69 0.74
-4 8 -8 25.19 14.68
-4 8 -8 2.87 0.76
4 -8 9 35.81 18.88
-4 8 -9 30.95 16.85
-4 8 -9 23.94 5.09
4 -8 10 43.55 23.02
-4 8 -10 20.15 4.29
4 -8 11 34.85 21.81
4 -8 11 53.22 11.28
-4 8 -11 85.57 36.1
-4 8 -11 36.75 7.8
4 -7 -10 40.74 8.64
-4 7 10 63.61 13.51
4 -7 -8 12.33 2.66
-4 7 8 16.25 3.57
4 -7 -6 29.27 6.22
-4 7 6 22.83 4.9
-4 7 4 28.01 5.97
4 -7 -3 30.21 17.9
-4 7 3 49.53 22.91
4 -7 -2 11.32 8.87
-4 7 2 27.52 12.5
4 -7 -1 1.5 5.65
-4 7 1 3.87 4.99
4 -7 0 22.56 15.24
-4 7 0 15.09 12.74
4 -7 1 -2.61 10.11
-4 7 -1 11.4 10.46
-4 7 -1 7.89 10.11
4 -7 2 271.24 91.14
4 -7 2 141.3 53.82
-4 7 -2 242.85 81.84
-4 7 -2 149.98 56.81
4 -7 3 69.15 25.22
-4 7 -3 65.29 23.86
-4 7 -3 47.59 26.35
4 -7 4 32.49 34.96
-4 7 -4 61.87 22.88
-4 7 -4 4.12 20.55
4 -7 5 299.83 100.62
-4 7 -5 346.77 116.55
4 -7 6 657.97 219.52
4 -7 7 223.56 75.9
-4 7 -7 204.19 70.43
-4 7 -7 117.54 24.89
4 -7 8 59.37 24.11
4 -7 8 31.8 43.21
-4 7 -8 2.9 0.72
4 -7 9 8.77 13.85
4 -7 9 34.93 7.4
-4 7 -9 41.73 21.97
-4 7 -9 32.32 6.85
-4 7 -10 30.47 22.65
-4 7 -10 29.95 6.35
4 -7 11 112.19 44.8
4 -7 11 129.95 27.52
-4 7 -11 122.55 25.95
4 -6 -11 0.76 0.48
-4 6 11 -0.27 0.73
-4 6 10 23.38 5
4 -6 -9 11.43 2.47
4 -6 -8 32.6 6.92
-4 6 8 40.17 8.54
4 -6 -6 30.98 6.59
-4 6 6 28.41 6.06
4 -6 -4 252.16 53.39
-4 6 4 254.42 53.85
4 -6 -3 29.41 6.25
4 -6 -3 97.32 37.15
-4 6 3 33.74 7.17
-4 6 3 98.03 37.58
4 -6 -2 45.86 9.73
4 -6 -2 71.49 28.01
-4 6 2 51.69 10.97
-4 6 2 37.49 16.48
4 -6 -1 236.17 79.74
4 -6 -1 180.15 66.31
-4 6 1 205.39 75.55
-4 6 0 99.59 35.25
-4 6 0 86.65 34.19
4 -6 1 36.72 15.66
4 -6 1 13.7 9.34
-4 6 -1 23.1 11.75
-4 6 -1 16.23 10.58
4 -6 2 195.91 66.2
4 -6 2 240.63 89.38
-4 6 -2 185.02 62.78
4 -6 3 75.7 26.74
4 -6 3 91 37.81
-4 6 -3 72.11 26.03
-4 6 -3 74.93 33.82
4 -6 4 178.9 78.51
-4 6 -4 122.49 42.73
-4 6 -4 131.11 54.25
4 -6 5 174.72 59.34
-4 6 -5 131.2 45.63
4 -6 6 1093.49 363.83
4 -6 7 165.98 57.49
-4 6 -7 202.03 70.6
4 -6 8 587.42 124.37
4 -6 8 434.1 172.53
-4 6 -8 518.87 175.46
-4 6 -8 620.71 131.4
-4 6 -8 425.28 158.24
4 -6 9 32.4 20.05
4 -6 9 15.01 3.19
4 -6 9 5.23 44.78
-4 6 -9 32.51 21.13
4 -6 10 3.08 18.06
-4 6 -10 8.75 17.9
4 -6 11 40 8.48
-4 6 -11 -10.91 17.37
-4 6 -11 50.86 10.77
4 -5 -12 7.27 1.6
-4 5 12 5.52 1.39
4 -5 -11 14.27 3.06
-4 5 11 16.7 3.62
4 -5 -9 1.59 0.54
-4 5 9 0.01 0.55
4 -5 -7 17.95 3.82
-4 5 7 12.91 2.78
4 -5 -6 41.39 8.78
4 -5 -5 224.25 47.48
-4 5 5 229.88 48.67
-4 5 4 11.91 19.28
-4 5 3 16.67 3.61
-4 5 3 30.95 14.96
4 -5 -2 98.57 20.88
4 -5 -2 259.34 86.96
4 -5 -2 512.33 187.72
-4 5 2 448.32 164.39
-4 5 2 121.53 25.74
4 -5 -1 793.66 264.35
4 -5 -1 387.73 142.12
-4 5 1 113.56 24.05
4 -5 0 190.85 64.66
4 -5 0 88.3 33.68
4 -5 1 435.24 159.98
-4 5 -1 879.28 293
-4 5 -1 404.8 148.92
4 -5 2 31.12 13.17
4 -5 2 -4.23 12.21
-4 5 -2 41.67 16.8
-4 5 -2 19.98 14.13
4 -5 3 76.64 27.07
4 -5 3 120.39 47.39
-4 5 -3 69.58 25.23
-4 5 -3 117.51 46.48
4 -5 4 77.43 27.58
-4 5 -4 -7.46 20.95
4 -5 5 1144.7 380.61
4 -5 5 1092.92 405.08
-4 5 -5 1593.3 529.96
-4 5 -5 783.99 290.15
4 -5 6 2786.92 925.94
4 -5 6 2573.01 544.76
4 -5 6 1146.69 426.13
-4 5 -6 2091.68 442.92
4 -5 7 133.84 47.39
4 -5 7 349.33 136.75
-4 5 -7 104.74 42.61
-4 5 -7 406.22 152.44
-4 5 -7 40.85 8.65
4 -5 8 68.07 28.09
4 -5 8 49.84 10.56
-4 5 -8 59.08 27.89
-4 5 -8 53.39 11.3
4 -5 9 44.97 19.9
4 -5 9 42.1 8.92
-4 5 -9 63.18 13.38
4 -5 10 31.66 18.05
4 -5 10 -10.59 40.42
-4 5 -10 35.5 22.37
-4 5 -10 32.23 6.83
4 -5 11 72.03 30.78
4 -5 11 18.73 3.99
4 -5 11 -39.54 41.96
-4 5 -11 20.36 20.51
4 -4 -7 112.76 23.88
4 -4 -6 21.48 4.56
-4 4 6 29.61 6.29
4 -4 -5 256.7 54.33
-4 4 5 195.37 41.36
4 -4 -4 143.63 30.41
4 -4 -4 137.71 52.17
-4 4 4 134.36 28.45
4 -4 -3 13.52 9.12
4 -4 -3 72.17 27.92
-4 4 3 75.01 29.21
4 -4 -2 313.48 105.05
4 -4 -2 260 55.04
4 -4 -2 225.87 83.18
-4 4 2 212.58 71.91
-4 4 2 272.49 57.69
4 -4 -1 815.85 271.35
4 -4 -1 509.76 107.93
-4 4 1 675.89 225.19
-4 4 1 655.7 138.79
4 -4 0 200.78 42.5
4 -4 0 291.01 97.46
4 -4 0 168.32 62.36
-4 4 0 280.62 94.19
-4 4 0 218.47 80.79
-4 4 0 223.28 47.28
4 -4 1 401.67 134.16
4 -4 1 202.03 75.53
-4 4 -1 297.55 99.82
-4 4 -1 227.21 84.66
4 -4 2 77.49 27.49
4 -4 2 45.37 21.73
-4 4 -2 39.57 19.42
4 -4 3 53.99 20.48
-4 4 -3 51.18 20.52
-4 4 -3 56.75 25.5
4 -4 4 226.86 76.55
-4 4 -4 213.24 72.91
4 -4 5 753.84 159.61
4 -4 5 1207.84 401.67
4 -4 5 1210.12 446.62
-4 4 -5 1141.28 380.61
-4 4 -5 1134.17 418.74
-4 4 -5 816.7 172.9
4 -4 6 651.15 137.86
4 -4 6 1158.92 385.73
4 -4 6 574.33 218.87
-4 4 -6 690.4 146.19
-4 4 -6 493.26 185.33
4 -4 7 211.36 71.77
4 -4 7 168.74 35.73
4 -4 7 38.8 54.87
-4 4 -7 242.68 84.57
-4 4 -7 181 38.32
4 -4 8 -2.02 11.67
4 -4 8 442.35 169.31
-4 4 -8 -4.67 15.77
-4 4 -8 278.46 105.25
-4 4 -9 24.87 20.03
4 -4 10 15.9 15.6
4 -4 10 7.88 1.72
4 -4 11 15.48 16.35
4 -4 11 20.11 38.86
-4 4 -11 -1.34 21.96
-4 4 -11 -6.21 22.7
-4 4 -11 7.86 1.68
4 -3 -12 5.91 1.29
4 -3 -11 20.31 4.32
4 -3 -10 14.91 3.18
4 -3 -6 182.45 38.63
-4 3 6 218.22 46.2
4 -3 -5 86.85 18.39
4 -3 -5 96.63 42.5
-4 3 5 95.04 20.13
4 -3 -4 35.81 14.02
4 -3 -4 47.88 10.14
-4 3 4 28.2 13.81
-4 3 4 56.24 11.92
4 -3 -3 351.32 74.36
4 -3 -3 310.07 103.52
4 -3 -3 189.54 70.32
-4 3 3 248.74 83.49
-4 3 3 142.86 54.08
-4 3 3 343.92 72.79
4 -3 -2 209.25 77.26
-4 3 2 159.41 33.77
-4 3 2 227.66 84.03
4 -3 -1 838.9 278.92
4 -3 -1 405.93 85.94
-4 3 1 442.63 93.7
4 -3 0 488.71 103.49
4 -3 0 477.62 159.33
4 -3 0 330.55 121.44
-4 3 0 435.81 160.01
-4 3 0 453.73 96.09
4 -3 1 300.4 100.59
4 -3 1 410.2 86.82
-4 3 -1 466.81 156.03
-4 3 -1 457.99 96.95
4 -3 2 112.56 39.09
-4 3 -2 108.35 39.34
-4 3 -2 60.79 12.87
4 -3 3 70.15 30.04
-4 3 -3 28.93 16.02
-4 3 -3 74.76 31.77
4 -3 4 9.43 8.98
4 -3 4 -12.38 17.12
-4 3 -4 1.68 11.8
-4 3 -4 20.76 18.77
-4 3 -4 78.11 16.54
4 -3 5 167.26 57.35
4 -3 5 64.12 13.58
-4 3 -5 103.32 38
-4 3 -5 70.04 14.83
4 -3 6 364.11 77.09
4 -3 6 483.31 185.93
-4 3 -6 344.49 72.97
-4 3 -6 384.03 145.71
4 -3 7 199.78 42.3
4 -3 7 254.34 85.99
4 -3 7 99.36 62.75
-4 3 -7 292.43 101.61
-4 3 -7 120.99 51.43
-4 3 -7 196.94 41.7
4 -3 8 54.96 22.32
4 -3 8 37.21 7.89
-4 3 -8 31.63 22.06
-4 3 -8 144.06 56.27
-4 3 -8 48.16 10.2
4 -3 9 12.57 14.06
-4 3 -9 2.36 18.58
-4 3 -9 2.37 0.54
4 -3 10 30.58 44.21
-4 3 -10 15.44 20.39
-4 3 -10 109.26 42.9
4 -2 -8 50.61 10.72
-4 2 8 37.01 7.86
4 -2 -7 50.27 10.64
-4 2 7 40.34 8.56
4 -2 -6 50.27 41.85
-4 2 6 54.28 59.37
4 -2 -5 13.68 7.5
4 -2 -5 64.03 29.73
-4 2 5 6.1 8.78
-4 2 5 36.07 27.15
4 -2 -4 1454.48 483.02
4 -2 -4 1241.13 262.7
4 -2 -4 2092.53 765.21
-4 2 4 1161.47 386.3
-4 2 4 1205.28 255.19
4 -2 -3 912.28 193.12
4 -2 -3 1269.57 421.87
4 -2 -3 2179.29 796.79
-4 2 3 1243.12 413.33
-4 2 3 1974.19 722.26
-4 2 3 935.9 198.16
4 -2 -2 33.03 7
4 -2 -2 49.7 20.21
-4 2 2 37.66 16.55
-4 2 1 322.87 118.68
4 -2 0 966.9 204.67
4 -2 0 815.85 271.43
4 -2 0 575.19 210.76
-4 2 0 880.99 293.57
-4 2 0 617.58 226.35
-4 2 0 863.35 182.77
4 -2 1 463.39 98.11
4 -2 1 380.33 127.1
4 -2 1 357 132.17
-4 2 -1 420.73 141.33
-4 2 -1 406.79 150.83
-4 2 -1 402.8 85.28
4 -2 2 90.92 19.25
4 -2 2 56.98 21.78
4 -2 2 32.32 16.81
-4 2 -2 48.5 22.74
-4 2 -2 45.09 20.99
-4 2 -2 85.14 18.02
4 -2 3 122.04 42.19
4 -2 3 129.8 51.23
-4 2 -3 167.83 64.46
4 -2 4 101.21 35.07
4 -2 4 90.77 39.11
-4 2 -4 108.95 39.91
-4 2 -4 108.98 44.29
-4 2 -4 107.1 22.68
4 -2 5 201.72 42.73
4 -2 5 274.88 92.45
4 -2 5 135.69 56.47
-4 2 -5 243.11 83.8
-4 2 -5 222.68 86.36
-4 2 -5 204.62 43.32
4 -2 6 230.48 95.64
-4 2 -6 195.68 70.12
-4 2 -6 149.21 31.58
-4 2 -6 280.17 107.7
4 -2 7 265.15 89.64
4 -2 7 150.43 78.85
-4 2 -7 99.28 43.78
4 -2 8 10.47 2.28
4 -2 8 39.97 18.16
4 -2 8 8.53 47.53
-4 2 -8 7.32 21.23
-4 2 -8 39.23 21.34
-4 2 -8 12.54 2.66
4 -2 9 -9.77 14.17
-4 2 -9 39.57 27.33
-4 2 -9 148.1 56.92
4 -2 10 22.41 18.45
-4 2 -10 16.74 22.26
4 -1 -14 7.61 12.74
-4 1 14 7.28 1.75
4 -1 -12 7.18 1.55
-4 1 12 6.11 1.49
4 -1 -11 99.53 21.07
-4 1 11 68.16 14.45
4 -1 -10 95.07 20.13
-4 1 10 71.83 15.22
4 -1 -9 242.2 51.29
-4 1 9 221.4 46.88
4 -1 -8 638.63 135.21
-4 1 8 564.09 119.42
4 -1 -7 86.16 18.24
-4 1 7 99.11 20.99
-4 1 7 179.84 73.65
4 -1 -6 288.45 61.05
4 -1 -6 178.36 59.51
4 -1 -6 219.41 86.05
-4 1 6 218.84 73.25
-4 1 6 203.96 83.66
-4 1 6 269.78 57.12
4 -1 -5 113.9 38.32
-4 1 5 112.68 23.86
4 -1 -4 33.88 7.18
-4 1 4 40.82 8.65
4 -1 -3 3527.38 1170.86
4 -1 -3 2388.09 505.78
4 -1 -3 3806.16 1392.18
-4 1 3 2690.48 893.51
-4 1 3 2806.83 594.25
4 -1 -2 36.01 14.32
4 -1 -2 27.06 12.9
-4 1 2 62.92 23.59
-4 1 2 24.99 13.39
-4 1 2 109.95 23.28
4 -1 -1 522.57 110.6
4 -1 -1 635.79 232.92
-4 1 1 919.11 306.09
-4 1 1 420.44 89.01
-4 1 1 539.64 197.73
4 -1 0 443.2 147.93
4 -1 0 419.02 88.73
-4 1 0 560.96 187.72
4 -1 1 484.16 161.63
4 -1 1 939.03 344.78
-4 1 -1 551.3 184.67
-4 1 -1 757.24 278.63
-4 1 -1 498.1 105.45
4 -1 2 22.81 14.78
-4 1 -2 10.96 11.98
4 -1 3 33.77 14.27
4 -1 3 39.26 22.81
-4 1 -3 22.8 15.54
-4 1 -3 43.01 21.97
4 -1 4 69.89 25.22
-4 1 -4 45.77 21.66
-4 1 -4 28.33 21.38
4 -1 5 69.84 14.79
4 -1 5 139.16 48.05
4 -1 5 58.91 33
-4 1 -5 118.17 44.55
-4 1 -5 65.31 30.64
-4 1 -5 55.53 11.76
4 -1 6 106.28 37.81
4 -1 6 90.57 19.18
4 -1 6 29.64 35.13
-4 1 -6 103.57 41.82
4 -1 7 71.57 50.46
-4 1 -7 94.81 40.22
-4 1 -7 73.59 33.65
4 -1 8 -5.29 44.78
-4 1 -8 -13.26 19.28
-4 1 -8 15.17 18.38
4 -1 9 30.47 16.79
4 -1 9 48.67 50.01
4 -1 10 8.13 13.04
-4 1 -10 3.75 0.86
-4 1 -10 -4.31 14.82
4 0 -14 -0.06 10.9
4 0 -14 15.75 3.35
-4 0 14 -7.88 11.65
-4 0 14 25.98 5.55
4 0 -13 -5.37 10.08
4 0 -13 8.16 1.75
-4 0 13 23.66 13.79
4 0 -12 19.87 10.98
4 0 -12 25.08 5.32
-4 0 12 20 4.28
-4 0 11 84.12 17.82
4 0 -10 520.86 110.29
-4 0 10 541.06 114.53
4 0 -9 545.04 115.41
-4 0 9 595.96 126.19
4 0 -8 448.32 94.93
-4 0 8 490.7 103.89
4 0 -7 153.49 32.49
4 0 -7 210.05 69.95
4 0 -7 292.72 123.55
-4 0 7 140.64 47.05
-4 0 7 296.41 133.28
-4 0 7 130.6 27.66
4 0 -6 229.17 76.32
-4 0 6 174.2 58.29
4 0 -5 824.39 273.94
4 0 -5 970.03 205.33
-4 0 5 985.67 208.74
4 0 -4 1705.66 360.98
4 0 -4 1510.8 501.8
4 0 -4 850.56 311.49
-4 0 4 1142.14 379.76
-4 0 4 898.63 329.41
4 0 -3 2238.75 473.92
4 0 -3 1480.36 491.84
4 0 -3 2553.37 933.62
-4 0 3 1476.38 490.7
-4 0 3 2864.58 1047.98
-4 0 3 1666.12 352.74
4 0 -2 75.36 15.96
4 0 -2 368.38 123.01
4 0 -2 153.38 56.98
-4 0 2 361.84 121.18
-4 0 2 154.8 57.92
-4 0 2 58.86 12.46
4 0 -1 248.09 52.51
4 0 -1 839.75 279.29
4 0 -1 429.55 157.59
-4 0 1 796.51 265.38
-4 0 1 375.78 138.06
-4 0 1 269.56 57.06
4 0 0 79.05 28.07
4 0 0 76.78 16.25
-4 0 0 118.43 42.73
-4 0 0 76.27 16.15
4 0 1 181.12 38.35
-4 0 -1 212.18 44.92
4 0 2 247.01 82.92
4 0 3 54.5 19.95
4 0 3 112.71 46.48
-4 0 -3 116.92 43.21
-4 0 -3 86.9 36.21
4 0 4 90.29 31.58
4 0 4 100.5 42.39
-4 0 -4 137 50.18
-4 0 -4 94.16 38.83
4 0 5 79.22 28.73
4 0 5 68.61 35.7
-4 0 -5 149.15 55.7
-4 0 -5 53.48 25.73
4 0 7 12.82 11.81
-4 0 -7 -22.07 22.95
-4 0 -7 83.8 35.96
4 0 8 26.78 5.7
4 0 8 7.96 13.32
4 0 8 55.07 49.27
-4 0 -8 23.61 25.53
-4 0 -8 123.12 48.25
4 0 9 33.91 7.21
4 0 9 9.8 17.12
4 0 9 36.38 51.89
-4 0 -9 20.16 24.79
-4 0 -9 45.97 22.75
-4 0 -9 21.28 4.53
4 1 -14 8.38 11.08
4 1 -14 30.86 6.54
-4 -1 14 22.87 4.9
4 1 -13 13.99 10.56
4 1 -13 12.6 2.69
-4 -1 13 40.05 19.59
-4 -1 13 19.35 4.15
4 1 -12 103.01 36.01
4 1 -12 133.79 28.33
-4 -1 12 100.13 35.44
-4 -1 12 129.24 27.37
4 1 -11 122.12 41.99
4 1 -11 124.06 26.27
-4 -1 11 133.99 45.66
4 1 -10 459.98 153.04
-4 -1 10 479.04 159.35
-4 -1 10 303.24 64.18
4 1 -9 1214.67 403.37
4 1 -9 537.65 113.84
-4 -1 9 474.2 100.39
4 1 -8 388.86 82.3
-4 -1 8 408.78 86.56
-4 -1 8 188.66 84.52
4 1 -7 253.06 84.2
4 1 -7 257.92 104.4
-4 -1 7 321.45 107.02
-4 -1 7 195.97 82.98
4 1 -6 29.53 6.26
4 1 -6 16.87 7.92
4 1 -6 171.33 67.45
-4 -1 6 20.76 10.2
-4 -1 6 130.63 56.98
-4 -1 6 30.98 6.57
4 1 -5 69.52 14.72
4 1 -5 55.73 20.11
4 1 -5 96.26 38.03
-4 -1 5 47.99 18.23
-4 -1 5 87.53 39.8
4 1 -4 1036.88 219.5
4 1 -4 1167.73 388.01
-4 -1 4 1289.48 428.69
-4 -1 4 1418.92 520.01
-4 -1 4 933.05 197.59
4 1 -3 20.35 4.32
4 1 -3 126.19 47.85
-4 -1 3 37.04 16.82
-4 -1 3 16.35 3.48
-4 -1 3 135.92 53.02
4 1 -2 55.27 11.7
4 1 -2 134.56 50.15
-4 -1 2 295.28 99.65
-4 -1 2 48.76 10.33
4 1 -1 262.96 55.67
-4 -1 1 271.55 57.49
4 1 0 104.2 22.06
4 1 0 141.9 53.65
-4 -1 0 146.65 31.06
-4 -1 0 94.64 37.09
4 1 1 8.14 8.9
4 1 1 13.63 22.25
-4 -1 -1 7.59 21.17
4 1 2 63.18 22.87
4 1 2 90.77 37.52
-4 -1 -2 93.82 38.4
4 1 3 2.28 8.5
4 1 4 29.24 14.23
4 1 4 56.41 29.64
-4 -1 -4 48.3 23.67
4 1 5 49.07 20.88
-4 -1 -5 18.32 18.43
4 1 6 13.67 12.33
4 1 6 -25.76 25.94
-4 -1 -6 22.64 18.1
4 1 7 -8.48 13.16
4 1 7 3.08 0.92
4 1 7 -19.2 28.09
4 1 9 5.65 20.73
4 2 -15 22.03 4.68
-4 -2 15 27.13 17.83
-4 -2 15 16.95 3.66
4 2 -14 23.55 12.66
-4 -2 14 29.95 14.86
-4 -2 14 23.21 4.96
4 2 -13 15.2 9.73
4 2 -13 8.78 1.89
-4 -2 13 11.13 2.44
4 2 -12 49.27 17.77
4 2 -12 88.73 18.79
-4 -2 12 54.11 19.69
-4 -2 12 59.25 12.56
4 2 -11 116.38 39.11
4 2 -11 117 24.77
-4 -2 11 108.21 36.72
-4 -2 11 99.71 21.12
4 2 -10 229.31 76.27
-4 -2 10 266.74 88.81
-4 -2 10 123.23 26.1
4 2 -9 496.96 105.25
-4 -2 9 465.1 98.48
4 2 -8 438.37 92.79
4 2 -8 883.27 334.82
-4 -2 8 386.87 81.87
-4 -2 8 860.22 340.79
4 2 -6 335.96 112
4 2 -6 320.03 67.76
-4 -2 6 324.58 108.52
-4 -2 6 280.48 59.4
4 2 -5 37.38 7.92
4 2 -5 29.76 17.15
-4 -2 5 50.29 20.03
-4 -2 5 39.97 8.47
-4 -2 5 37.38 26.52
4 2 -4 85.54 30.41
4 2 -4 61.39 25.12
-4 -2 4 84.46 31.12
-4 -2 4 60.48 30.55
4 2 -3 86.82 18.39
4 2 -3 38.66 16.7
4 2 -3 75.5 29.73
-4 -2 3 71.66 27.71
-4 -2 3 62.87 27.35
4 2 -2 472.78 157.7
-4 -2 2 558.69 187.32
4 2 -1 428.98 143.55
4 2 -1 145.68 54.59
-4 -2 1 157.53 58.97
4 2 0 1.19 10.82
-4 -2 0 16.01 13.14
4 2 1 64.66 36.7
-4 -2 -1 15.51 21.62
-4 -2 -1 13.15 21.44
4 2 2 20.14 17.83
-4 -2 -2 16.47 19.49
-4 -2 -2 -6.09 12.81
4 2 3 11.53 15.01
-4 -2 -3 -7.46 20.77
4 2 4 1.53 16.48
4 2 4 17.93 20.9
-4 -2 -4 30.1 24.94
-4 -2 -4 46.71 25.64
4 2 5 -0.03 15.76
4 2 5 3.03 18.34
-4 -2 -5 2.83 22.09
4 2 6 4.2 15.36
4 2 6 5.9 23.64
-4 -2 -6 1.18 21.88
-4 -2 -6 22.5 18.75
4 2 7 5.47 18.68
4 2 7 -15.49 23.96
-4 -2 -7 5.48 20.17
-4 -2 -7 4.5 15.62
4 2 8 1.27 0.68
4 2 8 23.95 27.15
-4 -2 -8 -5.54 24.89
-4 -2 -8 207.77 78.37
-4 -3 15 70.15 27.66
4 3 -14 75.16 26.24
4 3 -13 9.91 6.76
-4 -3 13 -0.72 8.29
-4 -3 13 3.15 0.89
4 3 -12 67.22 22.96
4 3 -12 61.96 13.12
-4 -3 12 56.69 20.15
-4 -3 12 67.73 14.35
4 3 -11 90.46 30.49
4 3 -11 83.12 17.61
-4 -3 11 83.35 28.67
-4 -3 11 66.74 14.14
4 3 -10 287.31 60.82
4 3 -9 443.2 93.85
-4 -3 9 411.62 87.13
-4 -3 9 189.48 87.5
4 3 -8 262.5 55.58
4 3 -8 378.05 148.72
-4 -3 8 252.46 53.45
-4 -3 8 541.63 211.39
4 3 -7 133.05 28.17
4 3 -7 49.55 32.66
-4 -3 7 118.11 25.02
-4 -3 7 61.87 43.81
4 3 -6 44.04 9.33
-4 -3 6 50.04 10.6
4 3 -5 294.99 62.47
4 3 -5 293.57 108.64
-4 -3 5 264.44 55.98
-4 -3 5 345.06 129.12
4 3 -4 281.31 59.57
4 3 -4 107.02 37.52
4 3 -4 251.44 93.19
-4 -3 4 153.81 53.22
-4 -3 4 189.37 72.34
-4 -3 4 279.32 59.14
4 3 -3 14.25 10.96
4 3 -3 71.74 15.2
4 3 -3 54.33 22.81
-4 -3 3 -5.98 12.21
-4 -3 3 66.59 14.11
4 3 -2 33.03 15.42
-4 -3 2 46.45 21.78
-4 -3 2 9.93 10.13
4 3 -1 15.29 11.72
-4 -3 1 28.18 14.7
4 3 0 5 11.21
4 3 0 18.25 13.46
-4 -3 0 14.35 19.42
-4 -3 0 12.39 13.26
4 3 1 16.47 11.34
4 3 1 3.39 20.2
-4 -3 -1 8.37 20.72
-4 -3 -1 -5.77 23.39
4 3 2 -12.58 10.81
-4 -3 -2 -3.17 22.25
-4 -3 -2 5.77 13.93
4 3 3 -4.22 11.61
4 3 3 -4.86 13.32
-4 -3 -3 4.58 22.53
-4 -3 -3 1.77 13.09
4 3 4 5.58 12.54
4 3 4 18.91 19.31
-4 -3 -4 -8.71 20.38
-4 -3 -4 21.95 19.58
4 3 5 10.7 13.27
4 3 5 29.61 21.96
-4 -3 -5 23.18 26.86
-4 -3 -5 21.15 18.28
4 3 6 -3.02 13.98
4 3 6 1.04 19.54
-4 -3 -6 20.03 21.22
-4 -3 -6 -0.99 13.79
4 3 7 -8.23 17.09
4 3 7 6.03 25.09
-4 -3 -7 -15.42 21.76
-4 -3 -7 5.35 15.71
4 4 -15 87.53 30.95
4 4 -15 47.85 10.14
-4 -4 15 66.79 26.92
-4 -4 15 30.27 6.44
4 4 -14 109.55 37.41
4 4 -14 66.85 14.16
-4 -4 14 67.85 24.65
-4 -4 14 60.59 12.85
4 4 -13 6.28 5.68
4 4 -13 16.05 3.42
-4 -4 13 20.94 4.47
4 4 -12 48.22 17.44
-4 -4 12 31.01 6.59
4 4 -11 157.48 33.34
-4 -4 11 144.77 30.64
4 4 -10 372.36 78.85
-4 -4 10 307.51 65.11
4 4 -9 198.81 42.1
-4 -4 9 176.11 37.29
-4 -4 9 498.1 216.91
4 4 -8 177.5 37.58
4 4 -8 90.92 61.42
-4 -4 8 180.63 38.23
4 4 -7 11.59 2.47
4 4 -7 13.57 30.86
-4 -4 7 12.88 2.74
-4 -4 7 39.71 34.19
4 4 -6 146.93 31.12
4 4 -6 219.21 82.81
-4 -4 6 134.07 28.38
-4 -4 6 153.27 63.66
4 4 -5 159.27 33.71
4 4 -5 272.43 101.01
-4 -4 5 138.88 29.41
-4 -4 5 322.59 121.38
4 4 -4 100.76 21.33
4 4 -4 126.99 48.84
-4 -4 4 87.99 18.63
4 4 -3 306.66 64.94
-4 -4 3 288.45 61.05
-4 -4 3 119.16 46.51
4 4 -2 -1.76 9.52
-4 -4 2 32.86 18.78
-4 -4 2 -2.45 9.76
4 4 -1 19.82 13.35
4 4 -1 12.8 11.23
-4 -4 1 11.76 17.49
-4 -4 1 11.27 11.34
4 4 0 11.02 11.12
4 4 0 14.55 12.39
-4 -4 0 46.97 25.95
-4 -4 0 -4.53 12.82
4 4 1 5.12 10.66
4 4 1 -8.88 16.1
-4 -4 -1 39.91 26.85
-4 -4 -1 0.02 21.16
4 4 2 -4.58 11.58
4 4 2 26.83 20.59
-4 -4 -2 -10.1 22.95
4 4 3 31.89 17
4 4 3 56.13 26.71
-4 -4 -3 11.24 13.78
-4 -4 -4 18.29 22.92
-4 -4 -4 -1.88 15.96
4 4 5 -1.54 21.12
-4 -4 -5 7.93 22.26
-4 -4 -5 16.45 16.45
4 4 6 -4.08 17.49
-4 -4 -6 28.87 26.65
-4 -4 -6 7.32 14.65
4 5 -15 115.55 40.05
4 5 -15 52.34 11.09
-4 -5 15 87.05 32.83
4 5 -14 104.2 35.7
-4 -5 14 66.02 27.19
-4 -5 14 86.68 18.36
4 5 -13 4.62 7.97
4 5 -13 5.37 1.2
-4 -5 13 18.58 15.2
-4 -5 13 7.36 1.66
4 5 -12 136.26 28.84
-4 -5 12 101.18 21.43
-4 -5 11 76.55 16.21
4 5 -10 143.23 30.32
-4 -5 10 182.63 38.66
4 5 -9 38.26 56.47
-4 -5 9 82.84 55.04
4 5 -8 15.08 3.2
4 5 -8 -7.64 40.42
-4 -5 8 18.87 4.01
-4 -5 8 39.31 43.47
-4 -5 7 34.85 7.39
-4 -5 7 30.98 32.14
4 5 -5 163.56 34.62
-4 -5 5 141.64 29.98
-4 -5 4 196.74 41.65
-4 -5 4 264.32 99.96
4 5 -3 56.04 11.87
4 5 -3 27.23 14.58
-4 -5 3 36.38 19.42
4 5 -2 21.46 12.52
-4 -5 2 7.44 10.82
4 5 -1 10.29 10.43
-4 -5 1 7.07 11.58
4 5 0 23.22 15.38
-4 -5 0 13 13.7
4 5 1 15.59 14.13
-4 -5 -1 7.4 22.23
-4 -5 -1 9.98 17.88
4 5 2 -19.38 14.84
4 5 2 -6.28 19.53
-4 -5 -2 -18.06 21.48
4 5 3 -18.79 15.23
4 5 3 23.58 19.55
-4 -5 -3 24.75 24.07
-4 -5 -3 7.81 12.87
4 5 4 -6.92 12.62
-4 -5 -4 -11.61 22.21
-4 -5 -4 3.77 17.97
4 5 5 -3.63 14.51
4 5 5 16.57 20.82
-4 -5 -5 12.12 21.39
-4 -5 -5 6.1 17.16
-4 -6 15 43.18 23.71
4 6 -14 14.83 9.24
4 6 -14 25.2 5.35
-4 -6 14 11.09 19.16
-4 -6 14 22.87 4.87
-4 -6 13 5.23 1.23
4 6 -12 23.21 4.93
-4 -6 12 19.16 4.1
4 6 -11 151.62 32.12
4 6 -10 17.55 3.73
-4 -6 10 12.18 2.61
-4 -6 10 35.67 63.01
4 6 -9 -20.27 29.73
-4 -6 9 -2.35 28.42
4 6 -8 18.07 3.84
4 6 -8 -2.96 26.21
-4 -6 8 23.84 5.07
-4 -6 8 7.08 26.01
4 6 -7 27.34 5.8
4 6 -7 81.27 37.18
-4 -6 7 19.52 4.15
-4 -6 7 24.52 29.87
4 6 -6 13.18 2.81
4 6 -6 22.21 18.28
-4 -6 6 18.33 3.9
-4 -6 6 19.95 26.81
4 6 -5 63.58 27.09
-4 -6 5 103.26 21.87
-4 -6 5 24.42 23.26
4 6 -4 36.35 19.21
-4 -6 4 22.65 19.51
4 6 -3 19.79 12.92
-4 -6 3 25.77 16
4 6 -2 1.96 11.21
-4 -6 2 -1.03 12.65
4 6 -1 8.73 11.34
-4 -6 1 10.88 13.6
4 6 0 -1.56 13.94
-4 -6 0 0.02 12.71
-4 -6 -1 4.11 16.26
4 6 2 93.22 43.95
-4 -6 -2 44.92 25.71
4 6 3 22.25 20.13
-4 -6 -3 -3.34 20.82
-4 -6 -3 16.39 14.27
4 6 4 -3.6 15.94
4 6 4 14.96 17.37
-4 -6 -4 5.99 23.62
4 7 -14 21.2 4.51
-4 -7 14 14.05 3.05
-4 -7 12 -0.03 0.52
4 7 -10 10.47 2.24
4 7 -10 14 34.96
-4 -7 10 0.71 30.67
4 7 -9 10.99 2.35
-4 -7 9 6.67 1.48
-4 -7 9 -2.64 25.06
4 7 -8 7.91 1.71
4 7 -8 3.54 20.66
-4 -7 8 -2.58 26.37
4 7 -7 -10.01 18.64
-4 -7 7 14.03 28.04
4 7 -6 15.59 15.36
-4 -7 6 14.61 3.12
-4 -7 6 26.73 25.53
4 7 -5 11.76 2.54
4 7 -5 18.14 14.51
-4 -7 5 8.99 1.96
-4 -7 5 25.91 21.42
4 7 -4 13.98 13.52
-4 -7 4 29.78 21.74
4 7 -3 39.09 19.69
-4 -7 3 52.23 24.33
4 7 -2 76.29 31.35
-4 -7 2 61.19 26.52
4 7 -1 17.11 13.98
-4 -7 1 -1.43 12.76
-4 -7 0 9.35 12.74
4 7 1 21.94 17.95
4 7 2 -0.54 26.34
-4 -7 -2 3.96 17.92
4 7 3 -6.6 16.04
-4 -7 -3 -1.07 12.19
-4 -8 11 31.63 6.72
-4 -8 11 12.52 41.79
4 8 -10 15.16 22.6
-4 -8 10 0.18 19.56
4 8 -9 7.42 16.8
-4 -8 9 1.66 0.62
-4 -8 9 -6.41 17.07
4 8 -8 11.55 2.48
-4 -8 8 12.26 2.64
-4 -8 8 16.84 25.79
4 8 -7 -3.27 17.57
-4 -8 7 16.48 3.52
4 8 -6 27.41 18.11
-4 -8 6 7.76 21.97
4 8 -5 85.82 35.7
-4 -8 5 62.87 30.13
4 8 -4 78.85 33.65
-4 -8 4 61.36 29.47
4 8 -3 23.66 17.28
-4 -8 3 19.39 16.27
4 8 -2 7.12 13.77
-4 -8 2 8.47 13.15
4 8 -1 9.54 12.87
-4 -8 1 16.8 13.5
-4 -8 0 -1.01 12.06
4 8 1 -7.11 15.73
4 9 -13 7.32 1.6
4 9 -11 16.57 36.5
-4 -9 11 28.79 28.25
4 9 -10 0.44 20.02
-4 -9 10 1.18 0.7
4 9 -9 -10.76 17.2
-4 -9 9 1.97 17.53
4 9 -8 -0.06 17.75
-4 -9 8 20.06 4.28
-4 -9 8 8.6 21.98
-4 -9 7 26.06 25.42
4 9 -5 53.96 26.49
4 9 -4 2.63 16.2
-4 -9 4 2.02 16.79
4 9 -3 5.25 14.61
-4 -9 3 4.54 13.89
4 9 -2 10.78 14.52
-4 -9 2 8.08 13.83
4 9 -1 17.62 14.52
-4 -9 1 7.42 11.9
-4 -9 0 5.35 12.51
-4 -10 12 -8.13 33.97
4 10 -11 -16.07 21.43
-4 -10 11 13.32 17.81
4 10 -10 1.21 19.14
-4 -10 10 -1.75 14.33
4 10 -9 9.06 15.54
-4 -10 9 5.7 1.37
4 10 -8 2.15 14.2
-4 -10 8 -11.5 17.17
4 10 -7 0.7 0.53
4 10 -7 -3.81 13.55
-4 -10 7 -3.49 17.51
-4 -10 6 6.74 20.41
-4 -10 5 8.83 20.88
4 10 -4 5.11 17.01
4 10 -3 12.14 16.66
-4 -10 3 5.93 15.11
4 10 -2 -10.2 15.73
-4 -10 2 13.38 13.05
4 10 -1 -8.09 13.96
-4 -10 1 2.28 11.59
4 11 -11 9.33 21.05
4 11 -10 2.49 16.65
-4 -11 10 26.19 5.59
-4 -11 10 -10.31 16.55
-4 -11 9 11.33 19.84
4 11 -7 -5.32 15.31
-4 -11 7 -0.66 19.16
4 11 -6 7.6 15.67
-4 -11 6 -1.81 21.04
-4 -11 5 26.27 22.16
4 11 -4 8.58 19.46
-4 -11 4 0.98 14.97
5 -14 0 10.02 7.88
-5 14 0 0.32 4.88
5 -14 1 7.47 16.81
5 -14 2 232.18 89.81
5 -14 3 -2.94 34.7
5 -14 6 -17.38 18.63
-5 14 -6 16.54 16.29
5 -14 7 -1.16 24.18
-5 14 -7 3.2 16.7
5 -13 -2 1.7 5.76
-5 13 2 1.51 6.35
5 -13 -1 17.09 9.87
-5 13 1 12.91 6.86
5 -13 0 14.12 12.41
-5 13 0 18.66 9.69
5 -13 4 -25.06 44.12
5 -13 5 -23.68 18.76
-5 13 -5 16.44 18.87
5 -13 6 -10.9 19.19
-5 13 -6 25.42 19.22
5 -13 7 6.38 24.32
5 -13 8 42.56 27.97
-5 13 -8 40.93 22.35
5 -12 -2 14.91 9.77
5 -12 -1 36.33 16.3
-5 12 1 33.91 13.67
-5 12 0 8.51 6.39
5 -12 1 65.2 28.17
-5 12 -1 39.54 16.69
-5 12 -2 103.15 39.88
5 -12 4 4.78 15.68
5 -12 4 386.02 151
-5 12 -4 14.14 18.07
-5 12 -4 215 79.88
5 -12 5 -36.55 21.79
5 -12 5 -4.31 29.02
-5 12 -5 9.34 18.92
5 -12 6 -23.65 22.98
-5 12 -6 26.84 18.16
5 -12 7 19.47 18.99
-5 12 -7 -0.8 14.29
5 -12 8 23.23 22.45
5 -12 9 16.85 22.84
-5 12 -9 39 22.19
-5 11 6 18.74 4.05
5 -11 -3 0.47 10.2
-5 11 3 -0.67 7.65
-5 11 2 19.09 9.71
5 -11 -1 26.13 13.67
-5 11 1 17.53 8.37
5 -11 0 -10.44 16.85
-5 11 0 6.02 7.23
5 -11 1 17.21 13.84
-5 11 -1 21.82 11.16
5 -11 3 -19.32 14.89
-5 11 -3 -7.88 15.58
-5 11 -4 28.56 19.4
5 -11 5 21.77 18.77
-5 11 -5 -2.15 14.86
-5 11 -6 37.35 20.5
5 -11 7 54.9 26.78
5 -11 7 -13.96 28.3
-5 11 -7 17.05 13.96
5 -11 8 12.25 16.87
-5 11 -8 20.1 15.63
5 -11 9 40.76 24.05
-5 11 -9 39.71 23.31
5 -11 10 24.9 24.15
-5 11 -10 25.7 21.5
-5 10 8 15.53 3.42
-5 10 5 18.95 4.09
-5 10 4 -0.09 14.71
5 -10 -3 6.14 10.94
-5 10 3 21.47 13.16
5 -10 -2 26.64 13.12
-5 10 2 14.58 8.08
5 -10 -1 22.72 12.47
-5 10 1 27.97 11.62
5 -10 0 -2.7 15.42
-5 10 0 2.83 8.8
-5 10 -1 0.61 8.12
5 -10 2 -3.9 11.07
5 -10 2 8.59 14.85
-5 10 -2 1.88 13.77
-5 10 -2 -2.28 9.24
-5 10 -3 -2.06 11.52
-5 10 -3 194.55 72.57
5 -10 4 -6.78 12.35
-5 10 -4 -0.78 10.9
5 -10 5 12.97 13.22
-5 10 -5 282.47 105.71
5 -10 6 13.14 13.75
-5 10 -6 6.3 11.77
5 -10 7 39.2 21.61
5 -10 7 1.34 34.51
-5 10 -7 58.63 26
-5 10 -7 2.28 19.52
5 -10 8 -11.99 16.8
5 -10 8 -1.71 33.71
-5 10 -8 16.68 15.41
-5 10 -9 20.7 16.12
5 -10 10 50.44 28.15
-5 10 -10 23.66 18.04
-5 10 -10 34.65 7.36
5 -9 -9 16.29 3.51
5 -9 -8 1.43 0.68
-5 9 8 3.87 1.23
5 -9 -7 29.13 6.2
-5 9 7 17.9 3.9
5 -9 -6 47.65 10.11
-5 9 6 30.38 6.48
5 -9 -5 0.36 0.49
5 -9 -4 28.65 17.7
-5 9 3 38.52 17.19
5 -9 -2 6.47 7.68
-5 9 2 6.15 7.11
-5 9 1 48.56 18.85
5 -9 0 1.67 13.79
-5 9 0 8.64 11.01
5 -9 1 10.81 11.2
5 -9 1 11.3 10.18
-5 9 -1 2.87 13.44
5 -9 2 39.71 19.55
5 -9 2 38.57 18.95
5 -9 3 8.08 10.26
5 -9 3 8.68 17.81
-5 9 -3 28.7 15.32
-5 9 -3 66.11 28.87
5 -9 4 1.89 9.66
-5 9 -4 9.3 9.46
5 -9 5 23.38 13.36
5 -9 5 21.3 36.55
-5 9 -5 36.75 17.78
-5 9 -5 98.06 40.37
5 -9 6 19.05 14.09
-5 9 -6 18.93 14.72
-5 9 -6 140.42 54.65
5 -9 7 32.26 16
-5 9 -7 40.82 20.48
5 -9 8 27.45 17.4
5 -9 9 24.86 20.13
5 -9 9 -17.6 41.99
-5 9 -9 -1.53 10.92
-5 9 -9 10.54 2.3
5 -9 10 35.79 7.6
5 -9 10 -8.96 47.28
-5 9 -10 34.31 20.49
-5 9 -10 39.37 8.35
-5 8 8 34.99 7.47
-5 8 5 -3.16 26.03
5 -8 -3 2.82 0.79
5 -8 -3 27.59 13.8
-5 8 3 5.43 1.35
5 -8 -2 59.88 23.61
-5 8 2 59.88 23.57
5 -8 -1 130.26 48.62
-5 8 1 133.39 49.33
5 -8 0 48.05 19.39
-5 8 0 28.82 16.42
-5 8 0 24.27 14.89
5 -8 1 6.8 13.03
5 -8 1 0.46 10.59
-5 8 -1 5.02 11.72
-5 8 -1 10.78 9.69
5 -8 2 79.51 28.23
5 -8 2 79.54 32.97
-5 8 -2 145.82 51
-5 8 -2 85.45 34.73
5 -8 3 8.04 8.5
5 -8 3 18.03 16.23
-5 8 -3 11.07 11.33
-5 8 -3 14.84 17.27
5 -8 4 24.05 12.57
-5 8 -4 211.53 80.19
5 -8 5 19.45 11.48
-5 8 -5 40.05 18.15
5 -8 6 5.7 9.25
5 -8 6 -55.16 45.34
5 -8 7 16.42 12.95
-5 8 -7 31.26 16.72
-5 8 -8 11.04 12.7
5 -8 9 15 16.32
5 -8 9 13.2 2.83
-5 8 -9 -8.33 13.7
-5 8 -9 16.32 3.48
5 -8 10 39.85 8.45
5 -8 10 41.16 22.06
5 -8 10 -32.32 48.27
-5 8 -10 28.1 21.12
-5 8 -10 11.3 27.58
-5 8 -10 32.63 6.92
5 -7 -10 6.11 1.37
5 -7 -8 2.22 0.66
-5 7 8 3.9 1.21
5 -7 -6 263.84 55.87
-5 7 6 352.17 74.59
5 -7 -5 -1.91 0.67
5 -7 -5 -14.61 18.52
-5 7 5 8.87 22.35
5 -7 -4 28.76 16.06
-5 7 4 26.78 17.33
5 -7 -3 22.38 4.77
5 -7 -3 53.34 22.65
-5 7 3 18.67 4.02
-5 7 3 24.48 13.63
5 -7 -2 98.17 20.8
5 -7 -2 186.78 69.04
-5 7 2 214.46 79.05
5 -7 -1 265.55 89.49
5 -7 -1 308.93 113.65
-5 7 1 308.08 104.06
-5 7 1 285.6 104.83
5 -7 0 133.25 46.79
-5 7 0 100.45 36.7
5 -7 1 154.29 52.68
5 -7 1 66.08 27.68
-5 7 -1 74.19 30.07
5 -7 2 19.09 9.96
5 -7 2 11.04 14.16
-5 7 -2 11.45 10.58
-5 7 -2 19.23 15.48
5 -7 3 33.54 13.79
-5 7 -3 15.99 12.13
-5 7 -3 14.72 15.16
-5 7 -4 12.5 11.19
5 -7 5 19.79 11.82
-5 7 -5 23.67 14.12
5 -7 6 34.31 45.77
-5 7 -6 35.76 18.34
-5 7 -6 35.96 26.49
5 -7 7 9.29 12.5
5 -7 7 39.43 50.86
-5 7 -7 33.82 19.19
5 -7 8 84.06 32.09
5 -7 8 114.98 24.35
-5 7 -8 107.33 41.65
-5 7 -8 123.09 26.06
-5 7 -9 -3.42 18.31
-5 7 -9 8.88 1.91
5 -7 10 37.38 25.66
5 -7 10 -3.48 48.44
-5 7 -10 -21.5 18.78
-5 7 -10 -14.39 27.99
-5 7 -10 14.21 3.03
5 -6 -11 10.65 2.3
-5 6 11 7.76 1.8
5 -6 -8 56.5 11.97
-5 6 8 40.65 8.63
5 -6 -6 138.43 29.33
-5 6 6 216.37 45.8
-5 6 6 71.43 53.88
5 -6 -5 16.56 3.54
5 -6 -5 -9.5 23.07
-5 6 5 18.5 3.99
-5 6 5 18.88 22.11
5 -6 -4 80.7 17.1
5 -6 -4 89.61 35.76
-5 6 4 64.4 13.66
5 -6 -3 399.39 84.57
5 -6 -2 282.73 59.85
5 -6 -2 395.69 132.34
5 -6 -2 654.56 239.67
-5 6 2 345.63 116.12
-5 6 2 682.15 249.79
-5 6 2 254.85 53.96
5 -6 -1 278.66 93.67
5 -6 -1 213.75 78.83
-5 6 1 259.51 87.79
-5 6 1 238.47 87.76
-5 6 1 52.6 11.17
5 -6 0 114.1 39.57
5 -6 0 122.89 46.11
-5 6 0 83.83 30.98
-5 6 0 26.08 5.58
5 -6 1 254.54 85.51
-5 6 -1 209.23 78.74
5 -6 2 10.85 8.16
-5 6 -2 11.96 10.76
-5 6 -2 -13.15 13.25
5 -6 3 5.76 7.09
5 -6 3 56.27 26.84
-5 6 -3 12.31 10.75
5 -6 4 -2.21 6.15
5 -6 4 10.56 18.91
-5 6 -4 14.25 11.18
-5 6 -4 -8.39 17.46
5 -6 5 8.69 10.44
-5 6 -5 25.55 15.28
5 -6 6 129.21 45.6
5 -6 6 252.86 110.2
-5 6 -6 194.12 68.56
-5 6 -6 277.72 106.45
5 -6 7 15.67 3.33
5 -6 7 24.95 15.84
5 -6 7 -49.87 50.55
-5 6 -7 16.05 3.41
-5 6 -7 -1.33 24.18
5 -6 8 122.86 44.78
5 -6 8 196.88 41.7
5 -6 8 65.68 64.06
-5 6 -8 65.34 33.14
-5 6 -8 158.3 33.51
5 -6 9 14.15 3.01
5 -6 9 -6.53 16.79
5 -6 9 387.73 152.41
-5 6 -9 6.18 16.1
-5 6 -9 257.78 98.74
-5 6 -9 15.18 3.23
5 -6 10 31.77 6.74
5 -6 10 14.97 18.61
5 -6 10 2.44 57.75
-5 6 -10 15.45 16.03
-5 6 -10 3.84 29.1
-5 6 -10 18.91 4.02
-5 5 12 -1.03 0.85
-5 5 11 1.84 0.95
5 -5 -9 15.43 3.29
5 -5 -8 48.22 10.22
-5 5 8 42.27 8.97
5 -5 -7 248.97 52.71
-5 5 7 208.94 44.23
5 -5 -6 20.04 29.04
-5 5 6 37.38 37.49
5 -5 -5 31.38 19.74
5 -5 -3 196.22 66.62
5 -5 -3 162.85 34.48
-5 5 3 250.39 84.83
-5 5 3 167.43 35.47
5 -5 -2 320.88 67.96
5 -5 -2 252.77 84.8
5 -5 -2 291.86 107.16
-5 5 2 270.7 91.23
-5 5 2 302.1 111
-5 5 2 308.93 65.43
5 -5 -1 111.71 38.55
5 -5 -1 99.11 37.44
-5 5 1 114.44 40.28
-5 5 1 111.51 41.76
5 -5 0 34.53 14.43
5 -5 0 79.57 30.81
-5 5 0 30.04 15.17
-5 5 0 80.87 31.77
5 -5 1 25.6 11.56
5 -5 1 30.13 18.77
-5 5 -1 41.28 17.61
-5 5 -1 1.08 0.6
5 -5 2 47.73 17.56
5 -5 2 13.77 11.83
-5 5 -2 72.85 26.94
5 -5 3 30.21 12.98
5 -5 3 27.42 19.16
-5 5 -3 41.65 18.23
-5 5 -3 6.76 14.5
5 -5 4 -2.22 7.31
5 -5 4 12.29 18.12
-5 5 -4 -17.39 13.19
-5 5 -4 1.43 16.11
5 -5 5 -9 12.05
5 -5 5 12 23.92
-5 5 -5 2.24 15.15
-5 5 -5 14.19 23.05
5 -5 6 192.44 66.54
5 -5 6 251.3 53.2
-5 5 -6 111.85 43.92
-5 5 -6 289.02 111.71
-5 5 -6 212.21 44.92
5 -5 7 16.86 3.58
5 -5 7 10.35 46.99
-5 5 -7 17.58 18.64
-5 5 -7 17.44 3.7
-5 5 -7 -27.79 23.43
5 -5 8 39.28 18.49
5 -5 8 29.84 6.33
-5 5 -8 40.82 23.91
-5 5 -8 28.93 6.13
5 -5 9 4.8 13.54
-5 5 -9 15.23 17.69
-5 5 -9 139.56 55.24
5 -5 10 54.87 28.09
5 -5 10 41.9 8.88
-5 5 -10 9.2 17.63
5 -4 -10 12.29 2.63
-5 4 10 13.63 3.01
5 -4 -9 17.68 3.76
-5 4 9 29.36 6.27
5 -4 -8 82.44 17.46
-5 4 8 107.79 22.84
5 -4 -7 205.78 43.58
-5 4 7 221.94 46.99
-5 4 7 94.44 85.37
5 -4 -6 34.22 7.25
-5 4 6 38.23 8.11
-5 4 6 -18.08 38.69
5 -4 -5 100.25 21.23
5 -4 -5 45.57 21.45
-5 4 5 117.86 24.96
-5 4 5 43.58 24.54
5 -4 -4 167.06 62.24
-5 4 4 270.61 57.29
-5 4 4 173.24 65.54
5 -4 -3 474.2 100.42
5 -4 -3 376.35 125.62
5 -4 -3 528.54 193.89
-5 4 3 531.39 112.51
-5 4 3 617.01 226.61
5 -4 -2 579.17 192.87
5 -4 -2 543.05 114.98
5 -4 -2 811.3 296.98
-5 4 2 498.1 105.48
5 -4 -1 79.45 16.83
5 -4 -1 33.11 14.88
-5 4 1 78.66 16.66
-5 4 1 46.06 18.99
5 -4 0 9.61 2.09
5 -4 0 34.42 13.94
5 -4 0 95.67 36.72
-5 4 0 38.94 16.84
-5 4 0 105.59 40.71
5 -4 1 44.06 17.34
5 -4 1 20.95 17
-5 4 -1 24.47 13.96
-5 4 -1 19.12 15.51
-5 4 -1 19.39 4.14
5 -4 3 -5.7 8.28
5 -4 3 2.64 16.38
-5 4 -3 30.32 18.51
-5 4 -3 27.85 19.19
5 -4 4 12.09 10.63
-5 4 -4 21.86 16.01
-5 4 -4 16.37 18.1
5 -4 5 1.44 9.37
5 -4 5 -30.78 25.14
-5 4 -5 30.32 23.24
5 -4 6 28.5 13.87
5 -4 6 54.9 11.63
5 -4 6 50.72 36.72
-5 4 -6 38.4 20.75
-5 4 -6 44.58 9.44
5 -4 7 23.43 4.97
5 -4 7 31.32 17.49
5 -4 7 -11.99 38.03
-5 4 -7 25.1 19
-5 4 -7 48.3 28.45
-5 4 -7 21.21 4.49
5 -4 8 -17.54 48.62
-5 4 -8 7.44 17.49
-5 4 -8 97.74 41.11
5 -4 9 18.87 16.16
5 -4 9 9.42 2.03
5 -4 9 7.78 51.09
-5 4 -9 13.04 2.77
5 -4 10 50.15 24.68
-5 4 -10 12.16 23.31
-5 4 -10 -8.34 19.96
5 -3 -6 77.86 16.49
5 -3 -6 41.45 25.79
-5 3 6 66.54 14.1
-5 3 6 114.33 52.46
5 -3 -5 30.55 6.48
5 -3 -5 47.96 18.08
5 -3 -5 55.5 24.17
-5 3 5 40.05 18.14
-5 3 5 41.79 25.44
-5 3 5 36.84 7.82
5 -3 -4 23.96 10.33
-5 3 4 28.56 13.51
-5 3 4 5.94 17.55
5 -3 -3 246.3 82.41
5 -3 -3 804.76 294.71
-5 3 3 276.1 92.91
-5 3 3 761.23 279.14
-5 3 3 177.39 37.55
5 -3 -2 124.37 42.24
-5 3 2 96.29 33.94
-5 3 2 83.75 17.73
5 -3 -1 42.07 16.35
5 -3 -1 32 14.63
-5 3 1 50.18 20.31
-5 3 1 39.28 16.87
5 -3 0 15.02 3.2
5 -3 0 3.96 8.69
5 -3 0 67.62 27.27
-5 3 0 72.45 29.53
5 -3 1 29.95 14.22
5 -3 1 17.76 20.48
-5 3 -1 18 16.21
-5 3 -1 28.96 19.88
5 -3 2 8.68 8.56
5 -3 2 2.28 12.94
-5 3 -2 46.11 21.12
5 -3 3 24.85 5.27
5 -3 3 36.13 14.87
5 -3 3 48.36 26.25
-5 3 -3 10.65 13.99
-5 3 -3 25.69 18.5
-5 3 -3 25.93 5.49
5 -3 4 8.17 9.74
5 -3 4 4.42 17.65
-5 3 -4 34.93 19.23
5 -3 5 14.5 3.08
5 -3 5 25.99 22.39
-5 3 -5 16.84 3.57
-5 3 -5 7.6 18.27
5 -3 6 8.49 12.01
5 -3 6 87.1 42.93
-5 3 -6 3.22 18.13
-5 3 -6 57.6 30.95
5 -3 7 25.85 14.72
5 -3 7 11.95 2.55
-5 3 -7 17.83 21.61
-5 3 -7 5.57 18.24
-5 3 -7 11.72 2.48
5 -3 8 6.41 1.41
5 -3 8 14.55 14.2
5 -3 8 75.04 55.95
-5 3 -8 4.21 15.83
-5 3 -8 90.57 37.46
-5 3 -8 5.83 1.25
5 -3 9 33.28 22.45
-5 3 -9 -3.74 16
5 -2 -13 12.11 2.58
5 -2 -12 8.09 1.74
5 -2 -11 22.58 4.79
-5 2 10 46.6 9.89
-5 2 9 55.95 11.86
-5 2 8 186.81 39.57
-5 2 8 253.17 138.25
5 -2 -7 131.43 27.83
5 -2 -7 72.11 44.46
-5 2 7 137.29 29.07
5 -2 -6 18.95 8.28
5 -2 -6 14.96 3.18
5 -2 -6 29.5 20
-5 2 6 45.37 18.4
-5 2 6 24.64 5.24
5 -2 -5 148.21 49.87
5 -2 -5 159.58 33.79
-5 2 5 123.83 42.93
-5 2 5 197.11 76.21
-5 2 5 179.47 38
5 -2 -4 151.09 32
5 -2 -4 131.37 44.41
5 -2 -4 165.9 61.9
-5 2 4 159.35 54.42
-5 2 4 164.45 63.18
-5 2 4 183.56 38.86
5 -2 -3 7.29 1.59
5 -2 -3 14.32 8.56
5 -2 -3 46.03 19.44
-5 2 3 4.17 9.98
-5 2 3 54.36 23.86
-5 2 3 9.81 2.12
5 -2 -2 11.64 2.49
5 -2 -2 12.83 9.2
5 -2 -2 11.19 9.24
-5 2 2 4.98 11.7
-5 2 2 11.42 9.6
5 -2 -1 21.92 11.64
-5 2 1 61.07 26.21
-5 2 1 48.02 19.78
5 -2 0 42.27 16.75
-5 2 0 35.93 19.35
5 -2 1 47.56 10.07
5 -2 1 71.29 26.37
5 -2 1 51.6 28.87
-5 2 -1 55.78 27.9
-5 2 -1 14.5 20.89
-5 2 -1 50.15 10.62
5 -2 2 15.79 3.35
5 -2 2 4.55 8.39
5 -2 2 -4.35 15
-5 2 -2 -0.93 12.75
-5 2 -2 13.14 2.79
5 -2 3 44.29 9.38
5 -2 3 34.34 14.01
-5 2 -3 34.19 20.66
-5 2 -3 42.64 22.63
5 -2 4 10.23 10.34
5 -2 4 1.33 18.48
-5 2 -4 -19.56 16.99
-5 2 -4 13.72 16.61
5 -2 5 8.2 1.77
5 -2 5 18.37 24.63
-5 2 -5 14.75 18.16
-5 2 -5 10.97 2.34
-5 2 -5 -8.51 16.15
5 -2 6 4.14 9.81
5 -2 6 43.35 32.77
-5 2 -6 -5.51 16.2
5 -2 7 27.98 15.45
5 -2 7 19.94 4.24
5 -2 7 18.7 32.03
-5 2 -7 12.04 23.01
5 -2 8 28.53 17.17
-5 2 -8 29.13 24.44
5 -2 9 16.19 3.46
5 -2 9 -6 47.82
-5 2 -9 21.1 4.48
-5 2 -9 0.3 18.64
5 -1 -10 60.51 12.82
-5 1 10 57.06 12.09
5 -1 -9 37.89 8.03
5 -1 -8 113.02 71.23
-5 1 8 25.76 5.47
-5 1 8 60.71 64.52
5 -1 -7 85 18
5 -1 -7 191.02 63.75
5 -1 -7 38.55 33.68
-5 1 7 180.12 60.9
-5 1 7 -1.28 35.99
-5 1 7 103.77 21.98
5 -1 -6 214.52 45.43
5 -1 -6 149.18 49.98
5 -1 -6 101.58 40.74
-5 1 6 262.39 55.56
-5 1 6 89.75 41.3
5 -1 -5 34.45 13.25
5 -1 -5 123.57 47.31
-5 1 5 55.04 20.91
-5 1 5 84.06 37.78
5 -1 -4 16.21 3.45
5 -1 -4 6.39 9.18
5 -1 -4 124.23 47.25
-5 1 4 11.3 12.92
-5 1 4 117.37 47.65
5 -1 -3 64.15 23.27
5 -1 -3 47.08 9.97
-5 1 3 73.42 28.08
-5 1 3 30.04 6.37
5 -1 -2 347.91 73.65
5 -1 -2 397.11 145.74
-5 1 2 374.92 126.85
-5 1 2 439.79 161.49
5 -1 -1 35.16 15.07
5 -1 -1 18.31 11.78
-5 1 1 23.02 18.17
-5 1 1 51.15 21.42
5 -1 0 77.69 16.45
5 -1 0 30.13 14.86
5 -1 0 85.91 33.48
-5 1 0 8.26 18.45
-5 1 0 89.46 35.5
-5 1 0 85.77 18.16
5 -1 1 94.61 20.03
5 -1 1 323.16 122.04
-5 1 -1 111.65 42.7
-5 1 -1 81.64 17.29
-5 1 -1 223.42 86.93
5 -1 2 16.81 10.2
5 -1 2 32.17 19.31
-5 1 -2 38.69 21.57
-5 1 -2 8.78 14.26
5 -1 3 38.37 15.39
5 -1 3 24.63 17.92
-5 1 -3 73.99 31.55
5 -1 4 -9.36 10.4
5 -1 4 6.19 21.07
-5 1 -4 6.02 19.24
-5 1 -4 -16.2 15.3
5 -1 5 23.55 13.17
-5 1 -5 -4.91 20.32
5 -1 6 13.72 11.76
5 -1 6 -12.63 23.24
-5 1 -6 -4.97 19.62
-5 1 -6 13.01 15.59
5 -1 7 29.81 29.58
-5 1 -7 8.63 22.02
-5 1 -7 59.03 28.4
5 -1 8 13.69 2.95
-5 1 -8 34.59 26.44
-5 1 -8 198.61 75.24
5 0 -14 7.76 9.64
-5 0 14 -0.39 0.7
5 0 -13 60.22 12.76
-5 0 13 69.55 14.75
5 0 -12 0.66 0.36
-5 0 12 -0.97 0.67
5 0 -11 18.59 3.95
-5 0 11 18.37 3.93
5 0 -9 6.96 1.5
5 0 -9 4.13 3.89
-5 0 9 5.21 1.19
-5 0 9 76.72 103.75
5 0 -8 32.14 11.38
5 0 -8 35.47 42.02
-5 0 8 25.69 9.96
-5 0 8 48.3 54.82
5 0 -7 6.21 4.91
5 0 -7 43.89 29.98
-5 0 7 5.83 7.31
-5 0 7 20.46 34.14
5 0 -6 8.22 14.77
-5 0 6 19.44 26.55
5 0 -5 167.72 35.5
5 0 -5 386.02 128.89
5 0 -5 246.75 91.46
-5 0 5 221.15 84.09
5 0 -4 149.98 51.15
5 0 -4 101.98 21.59
5 0 -4 570.92 209.6
-5 0 4 139.11 49.07
-5 0 4 139.79 29.58
5 0 -3 490.99 163.76
5 0 -3 609.04 223.31
-5 0 3 472.21 99.99
-5 0 3 670.77 246.01
5 0 -2 444.63 94.1
5 0 -2 361.27 120.79
5 0 -2 788.54 288.73
-5 0 2 501.23 168.29
-5 0 2 840.03 307.51
-5 0 2 388.86 82.3
5 0 -1 38.46 8.15
5 0 -1 53.99 20.86
5 0 -1 62.01 25.32
-5 0 1 67.08 29.16
-5 0 1 82.81 32.49
5 0 0 105.62 22.36
5 0 0 142.86 49.07
5 0 0 173.55 65.51
-5 0 0 137.26 50.38
-5 0 0 158.93 59.71
-5 0 0 109.32 23.15
5 0 1 255.02 53.99
-5 0 -1 158.56 57.8
-5 0 -1 323.73 68.56
5 0 2 51.92 19.06
-5 0 -2 38.52 20.77
5 0 3 18.45 10.46
5 0 3 -2.48 14.87
-5 0 -3 -11.75 20.08
-5 0 -3 1.78 10.51
5 0 4 22.63 12.47
5 0 4 -10.56 21.86
-5 0 -4 35.36 25.27
-5 0 -4 22.86 16.95
5 0 5 4.92 10.07
5 0 5 7.08 18
-5 0 -5 4.62 22.55
-5 0 -5 -10.43 14.37
5 0 6 2.98 9.8
5 0 6 12.64 22.75
-5 0 -6 33.79 27.34
-5 0 -6 1.62 14.69
5 0 7 14.65 3.15
5 0 7 -12.11 12.86
5 0 7 -3.74 28.67
-5 0 -7 18.75 25.42
-5 0 -7 16.94 18.17
5 0 8 50.49 24.71
5 0 8 14.53 3.13
5 0 8 -21.14 33.23
-5 0 -8 56.07 33.77
5 1 -14 37.81 16.37
-5 -1 14 8.67 11.52
5 1 -13 31.83 12.74
5 1 -13 27.88 5.91
-5 -1 13 18.69 9.73
5 1 -12 17.37 8.08
-5 -1 12 5.84 1.37
5 1 -11 8.74 1.88
-5 -1 11 12.78 2.76
5 1 -10 7.28 3.52
5 1 -9 5.81 3.75
5 1 -9 49.98 64.26
-5 -1 9 -0.82 4.91
-5 -1 9 78.88 86.31
5 1 -8 40.45 14.35
-5 -1 8 34.25 13.04
-5 -1 8 -40.17 52.85
5 1 -7 184.42 61.79
5 1 -7 168.63 35.7
-5 -1 7 175.51 59.28
-5 -1 7 165.53 35.05
5 1 -6 188.83 63.41
5 1 -6 243.28 51.52
-5 -1 6 213.15 45.12
5 1 -5 31.32 13.71
5 1 -5 53.11 11.24
-5 -1 5 15.98 12.09
-5 -1 5 52.94 11.21
5 1 -4 47.16 9.99
5 1 -4 31.75 14.04
5 1 -4 17.82 15.6
-5 -1 4 24.11 15.82
-5 -1 4 47.99 25.44
-5 -1 4 49.75 10.54
5 1 -3 214.26 45.37
5 1 -3 176.45 59.91
5 1 -3 287.88 105.96
-5 -1 3 221.91 76.27
-5 -1 3 413.9 152.36
-5 -1 3 237.56 50.29
5 1 -2 159.61 33.79
5 1 -2 205.24 69.47
5 1 -2 272.6 100.56
-5 -1 2 191.64 67.11
-5 -1 2 288.73 106.59
-5 -1 2 139.31 29.47
5 1 -1 286.17 60.59
5 1 -1 305.52 102.49
5 1 -1 181.06 67.62
-5 -1 1 386.59 131.54
-5 -1 1 179.72 67.02
-5 -1 1 299.83 63.46
5 1 0 89.15 18.88
5 1 0 80.59 29.13
5 1 0 70.09 29.53
-5 -1 0 108.87 43.55
-5 -1 0 49.1 21.6
-5 -1 0 83.69 17.72
5 1 1 25.96 25.27
-5 -1 -1 7.21 21.16
-5 -1 -1 -9.65 22.55
-5 -1 -2 49.24 28.82
5 1 3 30.61 20.4
-5 -1 -3 -5.81 19.59
-5 -1 -3 4.14 12.7
5 1 4 15.53 21.71
-5 -1 -4 -5.81 20.12
-5 -1 -4 33.11 19.69
5 1 5 -26.74 24.05
-5 -1 -5 -0.22 22.92
-5 -1 -5 34.73 18.73
5 1 6 0 10.85
-5 -1 -6 -7.26 24.7
-5 -1 -6 5.64 15.15
5 1 7 23.34 17.55
5 1 7 16.58 26.46
-5 -1 -7 13.84 16.86
5 2 -15 3.28 0.78
-5 -2 15 3.78 1.06
5 2 -14 18.88 4.01
-5 -2 14 22.83 4.88
5 2 -13 1.37 5.44
-5 -2 13 0.64 5.82
5 2 -12 -1.87 3.48
-5 -2 11 19.25 4.11
5 2 -9 9.68 2.07
5 2 -9 1.03 5.4
5 2 -9 44.41 48.76
-5 -2 9 9.15 7.51
-5 -2 9 28.82 48.99
-5 -2 9 7.82 1.71
5 2 -8 62.01 13.13
5 2 -8 161.52 54.28
5 2 -8 14.44 32.66
-5 -2 8 135.55 46.45
-5 -2 8 11.83 41.93
5 2 -7 37.52 7.95
5 2 -7 209.65 70.26
5 2 -7 54.02 29.58
-5 -2 7 1.25 34.39
-5 -2 7 41.79 8.86
5 2 -6 18.79 3.99
5 2 -6 75.75 27.71
5 2 -6 45.66 23.49
-5 -2 6 65.71 37.92
5 2 -5 178.73 37.83
5 2 -5 118.31 45.49
-5 -2 5 168.06 58.8
-5 -2 5 228.6 48.39
-5 -2 5 56.72 31.46
5 2 -4 142.04 54.3
-5 -2 4 88.01 34.05
-5 -2 4 109.83 23.26
-5 -2 4 110.26 44.41
5 2 -3 182.71 38.69
5 2 -3 259.6 87.96
5 2 -3 316.04 116.46
-5 -2 3 253.17 87.42
-5 -2 3 345.63 127.56
5 2 -2 566.37 119.9
5 2 -2 588.84 196.51
5 2 -2 657.4 241.03
-5 -2 2 574.05 193.32
-5 -2 2 689.26 252.74
5 2 -1 159.1 33.68
5 2 -1 362.69 121.87
5 2 -1 177.42 66.42
-5 -2 1 281.36 97.86
-5 -2 1 239.84 88.98
-5 -2 1 234.52 49.64
5 2 0 76.27 28.7
5 2 0 20.63 14.32
-5 -2 0 15.55 24.23
-5 -2 0 42.33 20.07
5 2 1 10.89 12.6
-5 -2 -1 59.45 32.6
5 2 2 -6.65 12.76
5 2 2 1.85 18.42
-5 -2 -2 14.44 26.72
5 2 3 -12.05 14.72
5 2 3 44.46 24.19
-5 -2 -3 -0.12 21.84
-5 -2 -3 26.05 15.93
5 2 4 7.54 15.2
-5 -2 -4 27.8 27.58
-5 -2 -4 10.84 15.92
5 2 5 -12.66 15.19
5 2 5 3.69 24.6
-5 -2 -5 -17.92 23.11
-5 -2 -5 5.37 17.47
5 2 6 16.25 17.77
5 2 6 11.65 21.25
-5 -2 -6 4.37 24.73
5 2 7 4.31 23.39
5 2 7 7.83 23.6
-5 -2 -7 16.13 26.85
-5 -2 -7 -7.87 14.2
5 3 -15 1.41 6.54
5 3 -15 3.84 0.89
5 3 -14 1.77 4.59
-5 -3 14 5.96 7.95
-5 -3 14 3.51 0.97
5 3 -13 5.73 4.86
-5 -3 13 7.34 5.61
5 3 -12 13.11 2.8
-5 -3 12 -1.95 7.48
-5 -3 12 21.18 4.52
5 3 -11 19.96 4.24
-5 -3 11 21.55 4.59
-5 -3 11 122.81 49.9
5 3 -10 69.64 62.33
-5 -3 10 1.58 0.55
-5 -3 10 -15.04 60.82
5 3 -9 36.81 7.8
-5 -3 9 31.35 6.65
5 3 -8 104.6 22.15
5 3 -8 85.54 45.63
-5 -3 8 -0.63 33.4
5 3 -7 278.66 59
5 3 -7 197.22 75.98
-5 -3 7 553.29 184.67
-5 -3 7 299.54 63.44
-5 -3 7 177.93 74.84
5 3 -6 85 18
5 3 -6 121.07 41.82
5 3 -6 87.1 36.72
-5 -3 6 134.02 46.91
-5 -3 6 120.96 54.11
5 3 -5 30.3 6.42
5 3 -5 31.29 14.68
5 3 -5 32.4 17.28
-5 -3 5 20.84 4.43
-5 -3 5 4.11 21.43
5 3 -4 88.44 18.73
5 3 -4 78.91 32.49
-5 -3 4 19.26 16.23
-5 -3 4 115.21 24.4
-5 -3 4 79.79 35.05
5 3 -3 191.5 65.43
5 3 -3 410.49 151.03
-5 -3 3 253.51 87.62
-5 -3 3 395.41 145.79
-5 -3 3 283.73 60.08
5 3 -2 80.56 17.07
5 3 -2 52.54 21.94
5 3 -2 147.53 55.67
-5 -3 2 112.05 43.55
-5 -3 2 154.01 58.03
5 3 -1 47.02 9.96
5 3 -1 90.03 33.14
5 3 -1 96.72 37.63
-5 -3 1 144 53.65
-5 -3 1 112.45 43.41
5 3 0 2.03 11.2
5 3 0 -7.7 12.94
-5 -3 0 7.68 23.85
-5 -3 0 7.16 13.64
5 3 1 -5.37 11.3
-5 -3 -1 7.32 28.7
-5 -3 -1 -4.19 16.59
5 3 2 -13.86 12.1
5 3 2 -29.44 22.86
-5 -3 -2 -27.51 21.95
-5 -3 -2 -9.64 15.84
5 3 3 2.03 13.44
5 3 3 1.62 19.49
-5 -3 -3 -8.57 12.25
5 3 4 3.15 16.13
5 3 4 -13.08 16.64
5 3 5 11.86 17.94
5 3 5 -3.59 20.22
-5 -3 -5 8.8 15.75
5 3 6 -1.86 23.45
5 3 6 -4.75 21.39
5 4 -15 4.09 0.95
-5 -4 15 4.49 1.16
5 4 -14 10.06 6.7
5 4 -14 1.45 0.47
-5 -4 14 5.02 9.26
-5 -4 14 1.05 0.66
5 4 -13 20.39 4.33
-5 -4 13 12.2 9.99
5 4 -12 15.11 3.22
-5 -4 12 24.02 5.11
5 4 -11 3.06 0.73
-5 -4 11 1.47 0.54
5 4 -10 69.07 14.63
5 4 -10 20.07 37.09
-5 -4 10 52.37 37.61
5 4 -9 66.02 13.98
5 4 -9 8.94 32.88
-5 -4 9 83.41 17.66
-5 -4 9 6.61 24.36
5 4 -8 166.44 35.25
-5 -4 8 164.28 34.79
-5 -4 8 56.07 37.27
5 4 -7 164.73 34.88
5 4 -7 261.22 99.36
-5 -4 7 167.97 35.59
5 4 -6 17.32 3.68
5 4 -6 172.44 65.8
-5 -4 6 22.19 4.71
-5 -4 6 159.78 65.29
5 4 -5 17.52 3.72
5 4 -5 9.27 12.88
-5 -4 5 -6.97 13.22
-5 -4 5 14.59 3.12
-5 -4 5 1.44 19.71
5 4 -4 29.98 6.36
5 4 -4 5.38 11.67
5 4 -4 68.95 29.33
-5 -4 4 9.23 15.83
-5 -4 4 34.11 20.71
-5 -4 4 32.23 6.84
5 4 -3 28.5 6.05
5 4 -3 -8.91 11.82
5 4 -3 37.32 18.03
-5 -4 3 5.98 17.26
-5 -4 3 37.55 18.89
5 4 -2 17.29 3.69
5 4 -2 7.15 12.18
5 4 -2 29.87 15.99
-5 -4 2 50.49 27.14
-5 -4 2 35.67 18.06
-5 -4 2 15.63 3.35
5 4 -1 29.5 16.61
5 4 -1 56.18 24.97
-5 -4 1 52.17 24.02
5 4 0 2.64 14.76
-5 -4 0 31.63 24.53
-5 -4 0 17.25 16.54
-5 -4 -1 31.6 26.21
-5 -4 -1 41.56 22.62
5 4 2 0.3 14.43
5 4 2 4.8 24.69
-5 -4 -2 37.41 26.67
-5 -4 -2 10.64 16.77
5 4 3 11.38 14.43
5 4 3 47.71 27.22
-5 -4 -3 -15.92 22.42
-5 -4 -3 12.59 12.66
5 4 4 -17.56 16.09
5 4 4 17.99 18.31
-5 -4 -4 -3.12 24.32
5 4 5 -17.74 16.75
5 4 5 1.54 18.94
-5 -4 -5 8.67 25.1
-5 -4 -5 -1.61 15.22
-5 -5 15 1.44 0.7
-5 -5 14 -1.36 10.31
5 5 -13 31.12 6.61
-5 -5 13 32.17 6.84
5 5 -12 17.26 3.68
-5 -5 12 64.77 27.28
5 5 -11 -40.76 48.39
-5 -5 11 17.11 40.99
5 5 -10 87.45 18.52
5 5 -10 0.78 31.97
-5 -5 10 112.45 23.81
5 5 -9 -19.57 28.84
-5 -5 9 49.04 10.39
-5 -5 9 18.89 28.4
5 5 -8 71.12 15.06
5 5 -8 43.32 28.82
-5 -5 8 65.57 13.89
-5 -5 8 31.32 31.21
-5 -5 7 114.04 24.15
-5 -5 7 267.99 105.05
5 5 -6 51.23 10.86
-5 -5 6 48.59 10.29
5 5 -5 18.93 4.03
5 5 -5 8.33 13.76
-5 -5 5 18.4 3.93
5 5 -4 36.18 7.67
5 5 -4 23.72 16.05
-5 -5 4 27.97 19.49
5 5 -3 13.83 13.09
-5 -5 3 20.64 15.74
5 5 -2 13.69 12.82
-5 -5 2 17.19 21.23
-5 -5 2 7.21 13.48
5 5 -1 -11.98 14.33
5 5 -1 21.7 15.84
-5 -5 1 9.12 20.01
-5 -5 1 24.65 16.93
5 5 0 10.55 13.58
5 5 0 1.34 15.39
-5 -5 0 -15.4 24
-5 -5 0 2.1 15.18
5 5 1 55.39 24.39
-5 -5 -1 33.62 27.31
-5 -5 -1 28.13 19.72
5 5 2 31.32 18.36
5 5 2 62.07 37.18
-5 -5 -2 0.65 19.98
-5 -5 -2 14.86 16.73
5 5 3 -5.83 14.71
5 5 3 -8.31 20.83
-5 -5 -3 5.16 12.35
5 5 4 -2.89 13.9
5 5 4 7.69 17.03
-5 -5 -4 -21.84 21.05
-5 -5 -4 7.89 11.7
5 6 -14 4.8 1.1
5 6 -12 26.76 5.68
5 6 -12 -4.14 58.43
-5 -6 12 36.1 7.67
5 6 -11 20.43 4.34
5 6 -11 -48.25 35.84
-5 -6 11 -13.19 19.55
5 6 -10 64.94 13.75
-5 -6 10 63.46 13.45
-5 -6 10 18.38 22.34
5 6 -9 14.67 3.12
5 6 -9 1.84 21.12
-5 -6 9 9.78 2.11
-5 -6 9 13.16 26.38
5 6 -8 32.86 6.96
5 6 -8 1.33 20.35
-5 -6 8 28.11 5.97
-5 -6 8 36.38 31.26
5 6 -7 61.16 12.96
5 6 -7 33.85 24.33
-5 -6 7 52.54 11.13
-5 -6 7 46.45 34.22
5 6 -6 132.05 27.96
-5 -6 6 145.91 30.89
-5 -6 6 109.32 46.99
5 6 -5 27.28 5.8
-5 -6 5 8.12 18.15
5 6 -4 23.17 4.94
5 6 -4 6.08 14.25
-5 -6 4 26.66 5.67
5 6 -3 29.3 17.56
5 6 -2 32.51 18.1
-5 -6 2 8.36 14.18
5 6 -1 23.06 16.53
-5 -6 1 6.79 12.92
5 6 0 26.68 18.21
-5 -6 0 -7.98 20.92
-5 -6 0 10.99 15.9
5 6 1 -30.41 18.61
5 6 1 20.75 18.16
-5 -6 -1 1.8 20.33
5 6 2 -4.8 17.39
5 6 2 -14.01 29.27
-5 -6 -2 -0.31 21.47
-5 -6 -2 53.79 27.08
5 6 3 14.04 18.88
-5 -6 -3 5.41 23.74
-5 -6 -3 161.2 61.05
5 7 -14 6.88 1.53
-5 -7 14 7.85 1.81
-5 -7 13 57.55 24.85
5 7 -12 44.23 50.01
-5 -7 12 30.44 37.69
5 7 -11 17.69 24.24
-5 -7 11 -0.86 22.27
5 7 -10 24.28 5.15
5 7 -10 -4.48 17.4
-5 -7 10 7.45 18.33
-5 -7 9 -3.24 24.97
5 7 -8 20.04 4.26
5 7 -8 53.65 28.9
-5 -7 8 26.5 31.23
5 7 -7 1.18 0.49
5 7 -7 12.18 18.09
-5 -7 7 0.42 0.5
-5 -7 7 11.07 22.2
5 7 -6 24.41 5.19
5 7 -6 55.47 26.13
-5 -7 6 23.12 23.23
5 7 -5 -3.66 15.76
-5 -7 5 7.31 19.84
-5 -7 4 30.13 20.8
5 7 -3 4.86 14.89
5 7 -2 19.4 16.52
-5 -7 2 31.35 19.02
5 7 -1 23.81 16.24
-5 -7 1 19.68 14.76
5 7 0 34.28 21.32
-5 -7 0 11.06 15.59
5 7 1 11.68 15.7
-5 -7 -2 23.19 24.87
-5 -8 14 8.04 1.81
5 8 -13 0.19 48.07
-5 -8 13 -6.43 45.54
5 8 -12 18.65 3.97
5 8 -12 12.85 34.73
-5 -8 12 18.08 3.87
-5 -8 12 16.73 21.79
-5 -8 11 -1.52 0.69
-5 -8 11 9.69 19.22
5 8 -10 0.72 16.66
-5 -8 10 12.42 17.71
5 8 -9 -0.85 18.21
-5 -8 9 1.19 0.67
-5 -8 9 6.35 21.31
5 8 -8 3.97 0.93
-5 -8 8 6.3 1.43
-5 -8 8 4.69 24.61
5 8 -7 9.82 2.14
5 8 -7 4.39 16.64
-5 -8 7 16.28 23.65
5 8 -6 4.54 15.01
-5 -8 6 21.59 24.28
5 8 -5 12.73 16.71
-5 -8 5 -10.32 17.98
-5 -8 4 -2.17 17.11
-5 -8 3 -10.19 16.83
5 8 -2 -0.68 12.91
5 8 -1 19.29 15.07
-5 -8 1 9.17 13.27
-5 -8 0 7.83 16.48
5 9 -12 -0.07 25.01
-5 -9 12 7.75 16.33
5 9 -11 -10.27 19.23
-5 -9 11 -2.91 13.65
5 9 -10 7.23 15.96
-5 -9 10 10.59 2.34
5 9 -9 2.11 14.56
-5 -9 9 10.28 17.69
5 9 -8 3.73 0.92
5 9 -8 7.84 14.17
-5 -9 8 3.59 18.73
5 9 -6 4.14 1.06
5 9 -6 14.06 16.85
-5 -9 6 -19.65 21.79
5 9 -5 20.66 19.41
-5 -9 5 -13.39 19.61
5 9 -4 3.56 15.53
-5 -9 4 1.44 16.65
-5 -9 3 18.59 16.97
5 9 -2 1.29 13.66
5 10 -11 -11.01 15.38
-5 -10 11 23.01 4.92
-5 -10 11 6.6 16.47
-5 -10 10 -13.21 18.56
5 10 -9 11.79 2.55
5 10 -9 -1.52 16.59
-5 -10 9 18.27 20.58
5 10 -8 4.02 13.35
-5 -10 8 -9.17 20.71
5 10 -7 6.25 1.46
-5 -10 7 -13.52 23.13
5 10 -6 -1.63 17.16
5 10 -5 17.8 19.01
-5 -10 5 -23.04 22.52
5 10 -4 4.49 14.88
-5 -10 4 -14.54 16.79
6 -14 0 -1.29 17.59
-6 14 0 1.71 6.51
6 -14 1 3.12 13.31
6 -14 2 -2.43 15.6
6 -14 3 33.03 35.81
-6 14 -3 4.8 12.82
6 -14 4 -2.47 17.68
6 -14 4 11.28 35.87
-6 14 -4 12.51 18.26
-6 14 -4 0.89 10.16
6 -14 5 -16.31 19.34
-6 14 -5 3.19 16.77
6 -13 -3 -3.58 8.71
-6 13 3 5.61 8.37
6 -13 -2 3.45 11.24
-6 13 2 7.31 8.46
6 -13 -1 24.16 13.93
6 -13 0 10.52 19.14
-6 13 0 17.88 11.32
-6 13 -1 33.03 15.82
-6 13 -2 2.1 9.06
6 -13 3 18.98 19.22
6 -13 3 -1.3 27.89
-6 13 -3 8.49 17.55
-6 13 -3 -1.44 10.51
6 -13 4 6.43 19.37
6 -13 4 11.64 32.14
-6 13 -4 -11.66 18.79
-6 13 -4 -3.51 9.42
6 -13 5 10.66 20.63
6 -13 5 34.82 37.38
-6 13 -5 6.16 14.23
6 -13 6 -6.11 17.58
-6 13 -6 -0.74 13.91
6 -13 7 -8.5 39.09
-6 13 -7 18.15 17.32
-6 13 -7 -10 20.88
6 -12 -4 5.08 10.27
-6 12 4 -8.41 10.41
6 -12 -3 6.65 9.28
6 -12 -2 11.67 12.13
-6 12 2 0.64 7.44
6 -12 -1 134.36 50.89
-6 12 1 128.33 48.1
6 -12 0 26.17 23.29
-6 12 0 26.71 15.48
6 -12 1 -1.88 10.17
-6 12 -1 5.31 10.45
6 -12 2 19.74 17.27
6 -12 2 -6.8 14.72
-6 12 -2 -2.87 17.17
-6 12 -2 0 9.93
6 -12 3 13.03 19.45
6 -12 3 30.41 22.89
-6 12 -3 21.96 20.38
-6 12 -3 37.41 20.19
6 -12 4 28.99 23.68
6 -12 4 5.93 29.64
-6 12 -4 -3.34 10.54
6 -12 5 12.01 16.67
6 -12 5 -11.19 35.25
-6 12 -5 -1.26 15
-6 12 -5 12.87 13.1
6 -12 6 -26.58 17.43
-6 12 -6 2.69 21.68
6 -12 7 43.24 24.45
-6 12 -7 29.9 18.27
-6 12 -8 16.72 15.54
-6 12 -8 -9 10.89
6 -11 -5 19.84 18.26
-6 11 5 8.79 13.41
6 -11 -4 2.72 9.95
-6 11 4 3.35 9.46
-6 11 3 6.71 9.62
6 -11 -2 31.58 16.24
-6 11 2 17.71 9.85
6 -11 -1 49.78 21.63
-6 11 1 55.61 22.43
6 -11 0 123.92 49.58
-6 11 0 67.93 28.06
6 -11 1 4.01 14.39
6 -11 1 3.99 11.41
-6 11 -1 38.55 25.11
-6 11 -1 2.51 8.54
6 -11 2 -8.6 16.78
6 -11 2 15.57 16.9
-6 11 -2 0.69 17.44
-6 11 -2 -0.03 8.06
6 -11 3 29.41 22.48
6 -11 3 10.11 19.34
-6 11 -3 23.82 19.45
-6 11 -3 6.34 13.13
6 -11 4 21.22 15.42
-6 11 -4 29.84 20.07
6 -11 5 17.48 16.33
6 -11 5 0.04 37.01
-6 11 -5 8.71 15.66
-6 11 -5 28.79 18.59
6 -11 6 8.84 14.04
6 -11 6 14.71 33.14
-6 11 -6 0.22 13.47
6 -11 7 11.85 15.82
-6 11 -7 -19.39 16.31
6 -11 8 24.14 18.43
-6 11 -8 10.18 14.82
-6 10 6 25.16 28.24
6 -10 -5 2.98 0.81
6 -10 -5 9.16 13.87
-6 10 5 3.78 1.24
-6 10 5 1.11 10.36
6 -10 -4 2.7 12.06
6 -10 -3 -2.53 9.65
-6 10 3 6.06 10.94
6 -10 -2 -10.99 9.85
-6 10 2 2.89 7.5
6 -10 -1 44.21 19.41
-6 10 1 50.32 20.64
6 -10 0 45.94 19.78
-6 10 0 87.81 35.79
-6 10 0 145.88 55.76
6 -10 1 -27.99 16.3
6 -10 1 12.75 12.74
-6 10 -1 -5.81 17.55
-6 10 -1 9.13 8.72
6 -10 2 23.55 16.1
6 -10 2 13.93 16.12
-6 10 -2 -0.33 14.78
-6 10 -2 0.03 10.25
-6 10 -3 39.48 19.73
-6 10 -3 9.35 12.6
6 -10 4 0.8 11.79
6 -10 4 19.7 21.63
-6 10 -4 31.8 17.48
-6 10 -4 73.65 32.54
6 -10 5 2.06 14.09
-6 10 -5 35.3 19.68
6 -10 6 9.39 12.72
6 -10 6 26.19 36.53
-6 10 -6 31.97 19.85
-6 10 -6 -14.56 15.83
6 -10 7 -5.05 13.7
6 -10 7 47.02 42.27
-6 10 -7 36.18 20.03
6 -10 8 13.89 16.56
-6 10 -8 3.54 27.1
6 -10 9 -5.3 18.43
-6 10 -9 4.89 11.99
-6 9 8 12.29 2.76
6 -9 -7 8.47 1.9
6 -9 -6 0.81 20.44
-6 9 6 -16.59 18.86
6 -9 -5 -17.75 12.23
6 -9 -4 11.85 14.05
-6 9 4 14.86 3.24
-6 9 4 11.85 12.47
6 -9 -3 12.54 11.1
-6 9 3 12.01 10.11
6 -9 -2 1.11 8.24
-6 9 2 5.36 7.82
6 -9 -1 5.08 11.11
6 -9 -1 30.3 14.97
-6 9 1 20.84 16.06
-6 9 1 53.08 21.41
-6 9 0 64.32 27.53
-6 9 0 101.87 40.68
6 -9 1 5.17 10.38
6 -9 1 38.94 21.96
-6 9 -1 14.79 15.3
-6 9 -1 14.14 10.62
6 -9 2 12 10.08
-6 9 -2 11.4 12.4
6 -9 3 20.4 11.61
6 -9 3 -2.21 14.35
-6 9 -3 6.18 11.27
6 -9 4 41.56 17.91
6 -9 4 29.1 21.2
-6 9 -4 36.78 23.51
6 -9 5 22.81 13.6
6 -9 5 45.8 32
-6 9 -5 32.29 18.77
6 -9 6 41.93 41.73
-6 9 -6 -0.36 13.98
-6 9 -6 2.95 18.78
6 -9 7 -4.73 12.96
6 -9 7 -15.55 38.2
-6 9 -7 12.33 14.66
-6 9 -7 5.58 18.6
6 -9 8 53.68 24.19
6 -9 8 -12.69 46.08
-6 9 -8 7.46 12.12
6 -9 9 16.32 19.18
6 -8 -10 -0.05 0.41
6 -8 -8 9.39 2.05
-6 8 8 12.5 2.84
6 -8 -6 13.38 14.53
-6 8 6 62.27 13.21
6 -8 -5 11.52 2.5
6 -8 -5 8.29 14.6
-6 8 5 3.44 16.33
6 -8 -4 3.85 0.98
6 -8 -4 20.09 12.95
-6 8 4 3.42 0.99
6 -8 -3 2.04 9.27
-6 8 3 -3.43 8.39
6 -8 -2 2.23 10.6
6 -8 -2 6.96 1.59
-6 8 2 21.98 15.44
-6 8 2 28.43 13.09
6 -8 -1 16.36 11.54
-6 8 1 6.04 1.45
-6 8 1 49.75 20.45
6 -8 0 12.57 10.75
6 -8 0 31.09 15.82
-6 8 0 21.11 15.9
6 -8 1 33.08 14.68
-6 8 -1 30.92 17.64
-6 8 -1 18.03 12.87
6 -8 2 16.29 9.5
6 -8 2 12.18 12.58
-6 8 -2 13.49 14.02
6 -8 3 25.79 12.3
6 -8 3 24.83 17.89
-6 8 -3 18.33 14.33
-6 8 -3 15.13 13.98
6 -8 4 8.92 9.25
6 -8 4 17.06 18.3
-6 8 -4 7.08 12.37
-6 8 -4 7.41 15.64
6 -8 5 23.01 12.99
6 -8 5 45 28.5
-6 8 -5 19.75 14.03
-6 8 -5 63.35 31.49
6 -8 6 -4.39 10.83
-6 8 -6 2.35 12.3
-6 8 -6 270.47 101.64
6 -8 7 5 12.99
6 -8 8 8.05 13.63
6 -8 8 65.57 58.17
-6 8 -8 -2.49 15.33
-6 8 -8 12.39 19.61
6 -8 9 14.29 3.07
6 -8 9 -3.57 15.49
6 -8 9 -58.06 59.57
-6 8 -9 43.35 24.05
-6 8 -9 -7.93 20.16
-6 7 11 15.37 3.37
-6 7 8 12.81 2.79
6 -7 -7 41.7 8.85
6 -7 -7 59.25 34.05
-6 7 7 7.19 22.08
6 -7 -6 9.88 2.14
6 -7 -6 -12.59 14.76
-6 7 6 13.11 2.87
-6 7 6 -8.96 16.78
6 -7 -5 2.13 14.23
-6 7 5 -19.29 18.41
-6 7 4 11.26 13.71
6 -7 -3 3.75 1.04
6 -7 -3 5.31 10.24
6 -7 -3 -7.53 9.31
-6 7 3 6.75 12.65
-6 7 3 3.47 10.01
6 -7 -2 -2.64 12.97
6 -7 -2 28.2 6.02
-6 7 2 13.82 8.99
-6 7 2 26.28 5.62
6 -7 -1 15.06 10.76
-6 7 1 20.19 14.49
-6 7 1 2.74 0.94
6 -7 0 514.03 171.56
6 -7 0 212.61 78.83
-6 7 0 359.85 121.95
-6 7 0 156.11 33.06
6 -7 1 16.6 9.9
6 -7 1 3.17 15.37
6 -7 2 18.61 9.77
6 -7 2 3.57 10.71
-6 7 -2 9.05 13.17
-6 7 -2 -1.63 11.18
6 -7 3 15.93 9.61
6 -7 3 -4.95 16.16
-6 7 -3 14.25 13.69
-6 7 -3 24.97 17.67
6 -7 4 25.7 12.82
-6 7 -4 14.5 12.77
-6 7 -4 -7.92 14.52
6 -7 5 41.73 18.09
6 -7 5 -39.71 25.86
-6 7 -5 22.85 21.1
6 -7 6 19.69 13.25
6 -7 6 -32.54 33.17
-6 7 -6 11.35 17.42
6 -7 7 12.48 12.6
-6 7 -7 13.32 19.74
6 -7 8 166.49 58.77
6 -7 8 30.64 6.5
-6 7 -8 35.13 7.46
6 -7 9 12.1 2.59
6 -7 9 21.57 20.85
6 -7 9 -35.84 56.78
-6 7 -9 -3.99 17.34
-6 7 -9 14.37 17.28
-6 7 -9 10.62 2.27
6 -6 -11 2.38 0.65
6 -6 -8 20.21 4.3
-6 6 8 17.11 3.69
6 -6 -7 78.34 16.59
6 -6 -7 22.57 22.67
-6 6 7 87.13 18.46
6 -6 -6 2.07 14.59
-6 6 5 1.72 0.67
-6 6 5 -1.14 16.67
6 -6 -4 23.71 5.04
6 -6 -4 0.18 8.9
6 -6 -4 -0.42 9.59
-6 6 4 14.02 13.28
-6 6 4 3.88 13.9
6 -6 -3 21.9 13.89
6 -6 -3 23.59 5.04
6 -6 -3 44.52 19.18
-6 6 3 18.66 14.24
-6 6 3 27.37 5.85
6 -6 -2 2.02 8.11
6 -6 -2 26.44 13.25
-6 6 2 32.14 14.86
6 -6 -1 59.68 21.85
6 -6 -1 39.97 8.5
-6 6 1 55.67 23.85
6 -6 0 88.18 18.68
6 -6 0 97.69 34.22
6 -6 0 82.41 32.29
-6 6 0 140.96 50.21
-6 6 0 79.39 32.14
-6 6 0 111.8 23.68
6 -6 1 69.3 14.68
6 -6 1 106.99 36.95
6 -6 1 137.69 54.39
-6 6 -1 75.87 32.49
-6 6 -1 68.44 14.5
6 -6 2 9.24 7.57
6 -6 2 29.1 17.08
-6 6 -2 11.01 13.1
-6 6 -2 -0.97 12.22
6 -6 3 83.21 29.5
6 -6 3 -2.5 15.34
-6 6 -3 7.56 13.72
6 -6 4 14.41 10.86
6 -6 4 -8.42 17.59
-6 6 -4 1.39 14.14
6 -6 5 -27.17 24.87
-6 6 -5 27.83 19.78
-6 6 -5 29.07 21.02
6 -6 6 230.56 79.2
6 -6 6 143.92 62.07
-6 6 -6 153.66 57.6
-6 6 -6 178.87 73.19
6 -6 7 47.51 22.25
6 -6 7 9.38 2.02
-6 6 -7 45.51 26.13
-6 6 -7 276.84 104.4
6 -6 8 19.4 18.5
6 -6 8 14.95 3.18
-6 6 -8 7.92 16.56
6 -6 9 18.48 3.92
6 -6 9 23.47 17.68
6 -6 9 79.51 68.41
-6 6 -9 21.82 4.63
-6 6 -9 -1.28 18.34
6 -5 -12 19.91 4.24
-6 5 12 21.69 4.7
6 -5 -11 25.97 5.51
-6 5 11 30.61 6.55
6 -5 -10 9.55 2.06
-6 5 10 11.75 2.61
6 -5 -9 88.78 18.8
-6 5 9 67.93 14.4
6 -5 -8 57.32 39.54
-6 5 8 42.21 44.15
-6 5 7 28.79 6.13
-6 5 7 -17.09 26.3
6 -5 -6 -2.36 15.33
-6 5 6 8.43 1.89
-6 5 6 1.21 22.34
6 -5 -5 21.34 4.53
6 -5 -5 30.3 13
6 -5 -5 31.26 17.32
-6 5 5 1.11 11.54
-6 5 5 14.94 20.38
6 -5 -4 55.27 11.71
6 -5 -4 38.69 18.17
-6 5 4 48.84 10.36
-6 5 4 50.83 24.94
-6 5 3 12.37 11.87
6 -5 -2 32.88 13.81
6 -5 -2 47.73 19.97
-6 5 2 12.35 12.54
-6 5 2 37.63 16.71
6 -5 -1 763.5 161.63
6 -5 -1 699.79 256.41
-6 5 1 617.58 206.72
-6 5 1 909.44 333.11
6 -5 0 278.04 58.86
6 -5 0 192.78 65.2
6 -5 0 133.62 50.41
-6 5 0 148.41 52.2
-6 5 0 149.69 56.67
-6 5 0 235.85 49.95
6 -5 1 167.52 35.47
6 -5 1 262.93 88.24
6 -5 1 264.41 100.33
-6 5 -1 165.3 35.02
-6 5 -1 183.91 71.03
-6 5 -3 44.52 23.53
-6 5 -3 15.71 16.62
6 -5 4 44.43 19.05
6 -5 4 25.35 22.39
-6 5 -4 52.54 26.71
-6 5 -4 21.79 17.98
6 -5 5 22.68 15.38
6 -5 5 15.88 22.1
-6 5 -5 2.89 18.12
-6 5 -5 -24.14 20.47
6 -5 6 67.48 37.98
-6 5 -6 0.77 17.51
-6 5 -6 0.61 0.31
-6 5 -6 9.94 21.8
6 -5 7 3.85 11.76
6 -5 7 -37.44 35.22
-6 5 -7 20.06 17.09
6 -5 8 22.17 4.7
6 -5 8 12.3 40.11
-6 5 -8 23.47 4.97
-6 5 -8 29.1 24.23
6 -5 9 1.8 17.63
6 -5 9 -12.69 54.82
-6 5 -9 12.58 18.34
-6 5 -9 2.15 16.02
-6 4 11 5.83 1.41
6 -4 -10 5.75 1.27
-6 4 10 9.34 2.09
6 -4 -9 28.93 6.14
6 -4 -9 8.45 44.46
6 -4 -8 32.77 6.94
6 -4 -8 46.34 28.03
-6 4 8 22.48 31.26
6 -4 -6 19.7 10.38
6 -4 -6 31.35 19.8
-6 4 6 24.91 14.08
-6 4 6 -4.44 24.67
6 -4 -5 218.19 46.2
6 -4 -5 233.92 78.43
6 -4 -5 217.19 81.04
-6 4 5 305.8 103.23
-6 4 5 192.87 74.39
-6 4 5 137.69 29.16
6 -4 -4 371.23 123.83
6 -4 -4 535.37 113.33
6 -4 -4 550.45 202.17
-6 4 4 575.76 192.55
-6 4 4 645.17 136.55
6 -4 -3 59.94 23.6
-6 4 3 93.67 36.9
6 -4 -2 96.6 20.46
6 -4 -2 75.47 26.69
6 -4 -2 85.88 33.2
-6 4 2 59.88 23.78
-6 4 2 78.66 30.61
-6 4 2 85.74 18.16
6 -4 -1 695.52 147.24
6 -4 -1 524.27 174.89
6 -4 -1 856.53 313.77
-6 4 1 623.84 132.05
-6 4 1 1022.66 374.36
6 -4 0 158.9 53.96
6 -4 0 115.32 44.12
-6 4 0 263.67 90.03
-6 4 0 162.26 61.3
-6 4 0 162.23 34.34
6 -4 1 436.94 145.82
6 -4 1 141.81 30.01
6 -4 2 56.95 21.32
6 -4 2 19.86 16.98
-6 4 -2 58.88 27.91
-6 4 -2 13.67 15.42
6 -4 3 -13.38 16.1
-6 4 -3 18.12 20.12
6 -4 4 -26.14 20.16
-6 4 -4 31.18 22.79
6 -4 5 43.78 18.33
-6 4 -5 9.3 16.34
6 -4 6 22.77 4.82
6 -4 6 6.55 12.14
6 -4 6 -14.87 24.64
-6 4 -6 -12.44 16.26
-6 4 -6 15.93 22.22
-6 4 -6 16.55 3.51
6 -4 7 6.93 1.49
6 -4 7 -19.98 29.67
-6 4 -7 30.35 23.26
-6 4 -7 5.46 1.16
-6 4 -7 55.07 29.07
6 -4 8 12.87 14.32
6 -4 8 6.55 1.42
-6 4 -8 1.12 14.64
-6 4 -8 9.05 1.92
6 -3 -9 15.7 3.34
6 -3 -9 53.51 46.08
-6 3 9 15.43 3.35
-6 3 9 -16.03 54.48
-6 3 8 -3.68 34.79
6 -3 -7 3.41 19.88
-6 3 7 35.81 16.79
6 -3 -6 165.5 55.64
6 -3 -6 151.81 32.14
6 -3 -6 102.83 42.33
-6 3 6 123.32 26.12
6 -3 -5 369.8 123.23
6 -3 -5 414.18 87.67
-6 3 5 346.2 116.41
-6 3 5 267.85 56.72
6 -3 -4 209.11 44.26
6 -3 -4 243.25 81.41
6 -3 -4 319.17 118
-6 3 4 285.32 96.58
-6 3 4 383.17 142.64
6 -3 -3 91.51 19.38
6 -3 -3 103.32 35.53
6 -3 -3 108.1 40.91
-6 3 3 115.18 44.29
6 -3 -2 196.65 41.65
6 -3 -2 132.85 45.32
6 -3 -2 304.66 112.17
-6 3 2 229.34 78.63
-6 3 2 344.78 126.99
6 -3 -1 822.11 273.65
6 -3 -1 796.79 291.86
-6 3 1 547.32 183.74
-6 3 1 1022.94 374.64
-6 3 1 564.09 119.42
6 -3 0 191.81 40.62
6 -3 0 269.3 90.72
6 -3 0 110.17 42.19
-6 3 0 210.85 74.05
-6 3 0 115.49 44.55
-6 3 0 177.22 37.52
6 -3 1 233.83 78.63
6 -3 1 173.04 36.64
-6 3 -1 180.75 38.26
6 -3 2 14.01 9.42
6 -3 2 -6.43 14.46
-6 3 -2 31.86 20.54
-6 3 -2 9.21 15.4
6 -3 3 15.72 3.33
6 -3 3 14.08 10.77
6 -3 3 11.56 13.75
-6 3 -3 -3.71 17.24
-6 3 -3 2.23 15.37
-6 3 -3 14.99 3.18
6 -3 4 -6.19 18.79
-6 3 -4 -9.68 19.12
6 -3 5 40.34 18.91
6 -3 5 15.98 3.39
6 -3 5 19.38 21.11
-6 3 -5 41.28 25.01
6 -3 6 1.38 12.16
6 -3 6 4.82 26.41
-6 3 -6 -1.6 21.99
-6 3 -6 -6.76 16.32
6 -3 7 7.49 12.57
6 -3 7 0.58 29.41
-6 3 -7 -18.78 19.98
-6 3 -7 12.5 19.58
6 -3 8 32.6 18.68
6 -3 8 -11.53 31.01
-6 3 -8 -4.66 17.58
-6 3 -8 4.55 1
6 -2 -10 28.14 5.97
6 -2 -10 19.03 48.02
-6 2 10 20.65 4.42
6 -2 -9 18.15 3.86
6 -2 -9 9.08 27.47
-6 2 9 18.62 3.98
-6 2 9 18.95 32.77
6 -2 -8 9.65 7.05
6 -2 -8 0.28 24.12
-6 2 8 -1.88 30.18
6 -2 -7 49.21 10.43
6 -2 -7 51.29 18.09
6 -2 -7 33.97 24.39
-6 2 7 69.72 25.5
-6 2 7 -22.15 32.63
-6 2 7 42.1 8.93
6 -2 -6 72.14 15.28
6 -2 -6 71.51 31.6
-6 2 6 270.1 91.34
-6 2 6 78.4 16.6
-6 2 6 160.86 68.24
6 -2 -5 21.58 4.58
6 -2 -5 66.05 23.2
6 -2 -5 28.67 15.34
-6 2 5 51.89 21.51
-6 2 5 9.02 21.99
6 -2 -4 460.26 169.37
-6 2 4 471.64 158.02
-6 2 4 337.67 71.46
-6 2 4 471.64 174.46
6 -2 -3 331.12 70.12
6 -2 -3 264.04 88.73
6 -2 -3 292.15 107.59
-6 2 3 258.75 88.36
-6 2 3 293.28 108.44
-6 2 3 333.97 70.69
6 -2 -2 158.19 33.48
6 -2 -2 147.98 50.69
6 -2 -2 329.98 121.47
-6 2 2 275.33 101.81
-6 2 2 176.45 37.35
6 -2 -1 578.6 192.9
6 -2 -1 628.1 230.36
-6 2 1 674.75 226.38
-6 2 1 799.07 293
-6 2 1 555.57 117.63
6 -2 0 164.5 34.82
6 -2 0 122.44 46.6
-6 2 0 236.08 84.71
-6 2 0 153.44 32.49
-6 2 0 145.91 55.67
6 -2 1 43.81 9.28
6 -2 1 123.09 42.44
6 -2 1 137.46 59.82
-6 2 -1 41.16 8.72
-6 2 -1 47.65 30.52
6 -2 2 15.96 10.29
6 -2 2 20 4.24
-6 2 -2 -15.24 22.12
-6 2 -2 8.08 15.11
-6 2 -2 21.67 4.59
6 -2 3 46.48 19.1
6 -2 3 -1.9 15.16
-6 2 -3 20.91 19.98
-6 2 -3 2.44 13.38
6 -2 4 13.09 12.3
6 -2 4 47.05 28.05
-6 2 -4 -5.49 19.32
-6 2 -4 -2.47 15.78
6 -2 5 40.48 31.35
-6 2 -5 -2.88 20.52
-6 2 -5 -3.06 14.06
6 -2 6 6.33 1.41
6 -2 6 2.28 10.3
-6 2 -6 -19.93 16.9
6 -2 7 -2.4 13.02
6 -2 7 -12.22 24.75
-6 2 -7 20 24.45
-6 2 -7 28.84 21.41
6 -2 8 7.64 17.13
6 -2 8 -8.19 30.13
-6 2 -8 -1.71 22.47
-6 2 -8 11.68 20.28
6 -1 -14 6.62 1.44
-6 1 14 7.07 1.66
6 -1 -13 62.5 13.24
6 -1 -12 9.2 1.98
-6 1 11 6.43 1.46
6 -1 -10 58.17 51.46
-6 1 10 46.08 57.72
6 -1 -9 32.54 12.16
6 -1 -9 31.04 6.58
6 -1 -9 8.3 27.71
-6 1 9 35.33 15.75
-6 1 9 30.67 6.51
6 -1 -8 16.96 7.33
6 -1 -8 19.53 27.29
-6 1 8 27.48 11.68
-6 1 8 3.23 31.63
6 -1 -7 79.28 16.79
6 -1 -7 107.61 36.35
6 -1 -7 82.18 36.24
-6 1 7 152.67 52.2
-6 1 7 98.82 50.46
-6 1 7 106.85 22.63
6 -1 -6 244.93 51.86
6 -1 -6 459.69 153.07
6 -1 -6 346.2 128.58
-6 1 6 353.59 134.1
-6 1 6 234.83 49.72
6 -1 -5 26.86 14.95
-6 1 5 40.85 19.43
-6 1 5 24.27 5.15
-6 1 5 18.65 21.41
6 -1 -4 357.85 75.75
6 -1 -4 401.1 133.73
6 -1 -4 513.46 188.71
-6 1 4 405.93 136.6
-6 1 4 547.6 202.17
-6 1 4 554.71 117.43
6 -1 -3 224.22 47.48
6 -1 -3 111.14 42.21
-6 1 3 245.67 85.06
-6 1 3 94.61 37.18
6 -1 -2 47.16 19.02
6 -1 -2 42.7 19.05
-6 1 2 70.66 31.04
-6 1 2 48.76 21.36
6 -1 -1 270.7 91.11
6 -1 -1 352.46 129.86
-6 1 1 183.31 65.57
-6 1 1 469.94 173.01
-6 1 1 231.53 49.01
6 -1 0 97.03 38.35
-6 1 0 111.88 44.04
-6 1 0 58.54 12.4
-6 1 0 101.67 40.59
6 -1 1 12.39 2.63
6 -1 1 11.68 9.23
6 -1 1 -1.55 26.22
-6 1 -1 19.29 4.09
-6 1 -1 0.74 21.48
6 -1 2 52.28 20.48
6 -1 2 15.44 22.06
-6 1 -2 40.28 28.96
6 -1 3 8.69 11.35
6 -1 3 10.05 17.62
-6 1 -3 11.24 22.83
-6 1 -3 13.65 13
6 -1 4 35.79 17.34
-6 1 -4 23.09 23.83
-6 1 -4 15.27 15.84
6 -1 5 12.65 12.91
6 -1 5 -10.29 23.62
-6 1 -5 -4.03 22.91
-6 1 -5 6.88 17.35
6 -1 6 5.73 12.97
6 -1 6 26.12 24.88
-6 1 -6 -8.71 23.9
6 -1 7 -9.94 26.53
-6 1 -7 23.3 25.24
-6 1 -7 -5.57 16.48
6 0 -13 19.92 4.23
-6 0 13 29.3 6.24
6 0 -12 27.34 5.8
-6 0 12 19.04 4.08
6 0 -11 20.1 49.58
6 0 -10 22.15 4.7
6 0 -10 20.83 8.08
6 0 -10 12.44 37.58
-6 0 10 29.58 12.23
-6 0 10 19.31 38.23
6 0 -9 23.59 9
6 0 -9 36.58 30.24
-6 0 9 21.2 9.65
-6 0 9 -7.44 37.29
-6 0 9 50.46 10.7
6 0 -8 168.34 56.52
6 0 -8 113.82 24.11
-6 0 8 155.46 53.28
-6 0 8 115.49 24.46
6 0 -7 185.95 39.37
6 0 -7 124.85 42.02
6 0 -7 219.89 84.03
-6 0 7 177.08 60.28
-6 0 7 114.3 60.42
-6 0 7 178.16 37.72
6 0 -6 379.19 80.28
6 0 -6 309.78 103.55
6 0 -6 296.41 110.17
-6 0 6 304.09 116.49
6 0 -5 188.23 39.85
6 0 -5 467.66 155.85
6 0 -5 188.26 70.52
-6 0 5 407.07 136.63
-6 0 5 194.46 76.12
-6 0 5 216.88 45.91
6 0 -4 211.33 44.75
6 0 -4 353.87 130.74
-6 0 4 228.71 48.44
-6 0 4 409.35 151.93
6 0 -3 68.7 14.55
6 0 -3 53.93 20.71
6 0 -3 57.38 23.81
-6 0 3 107.5 40.82
-6 0 3 47.28 21.11
-6 0 3 63.55 13.46
6 0 -2 31.66 14.66
6 0 -2 19.45 13.15
-6 0 2 16.89 18.94
-6 0 2 21.59 13.37
-6 0 2 42.67 9.04
6 0 -1 93.73 33.54
6 0 -1 126.08 48.07
-6 0 1 102.27 42.61
-6 0 1 189 71.15
-6 0 1 98.94 20.95
6 0 0 368.38 123.63
6 0 0 300.11 111.97
-6 0 0 361.84 124.66
-6 0 0 300.4 111.23
-6 0 0 310.92 65.8
6 0 1 72.94 15.44
6 0 1 72.62 35.67
-6 0 -1 48.93 29.39
-6 0 -1 57.75 12.23
-6 0 -1 67.28 36.18
6 0 2 11.01 9.85
6 0 2 -3.39 22.47
6 0 3 8.44 10.15
6 0 3 43.21 25.75
-6 0 -3 3.15 11.25
6 0 4 20.38 12.93
6 0 4 -21.8 22.22
-6 0 -4 7.06 23.21
6 0 5 7.64 11.19
6 0 5 -6.12 25.33
-6 0 -5 -17.66 25.98
-6 0 -5 -9.19 15.92
6 0 6 16.6 13.19
6 0 6 32.37 25.46
-6 0 -6 13.75 27.39
6 0 7 6.98 15.09
-6 0 -7 14.18 31.92
6 1 -14 7.03 1.53
-6 -1 13 50.75 10.77
6 1 -12 16.51 3.52
-6 -1 12 14.56 3.14
6 1 -11 16.46 3.5
6 1 -11 33.08 11.51
6 1 -11 -36.84 41.22
-6 -1 11 36.1 13.35
-6 -1 11 23.12 61.56
-6 -1 11 26.42 5.62
6 1 -10 26.96 5.72
6 1 -10 115.44 38.8
6 1 -10 31.86 31.23
-6 -1 10 20.58 4.39
-6 -1 10 -15.25 39.11
6 1 -9 188.57 39.94
6 1 -9 23.03 10.03
6 1 -9 2.83 25.37
-6 -1 9 28.06 12.97
-6 -1 9 24.65 34.65
6 1 -8 9.47 2.03
6 1 -8 9.59 6.77
6 1 -8 32.57 26.02
-6 -1 8 7.56 11.63
-6 -1 8 19.15 38.37
-6 -1 8 9.6 2.07
6 1 -7 53.76 11.39
6 1 -7 72.23 25.59
-6 -1 7 63.21 24.49
-6 -1 7 126.59 61.16
-6 -1 7 69.95 14.82
6 1 -6 118.43 40.62
-6 -1 6 142.58 50.86
-6 -1 6 44.46 9.42
6 1 -5 496.96 165.67
6 1 -5 212.75 45.06
6 1 -5 274.62 102.18
-6 -1 5 218.39 46.23
6 1 -4 114.27 39.51
6 1 -4 197.13 73.96
-6 -1 4 136.18 48.56
-6 -1 4 112.62 23.85
6 1 -3 10.9 2.33
6 1 -3 -1.39 9.24
6 1 -3 14.03 12.23
-6 -1 3 -10.95 16.49
-6 -1 3 4.76 11.4
-6 -1 3 11.02 2.37
6 1 -2 22.25 13.08
6 1 -2 37.78 18.57
-6 -1 2 9.34 20.4
-6 -1 2 23.13 13.79
6 1 -1 2.11 10.43
6 1 -1 47.93 21.84
-6 -1 1 1.99 20.98
-6 -1 1 68.58 28.76
6 1 0 3.18 11.08
6 1 0 50.78 26.47
-6 -1 0 32.46 27.8
-6 -1 0 23.12 14.77
6 1 1 27.16 5.77
6 1 1 11.63 11.41
6 1 1 -10.87 23.35
-6 -1 -1 3.96 24.89
-6 -1 -1 -7.42 19.25
6 1 2 0.33 10.43
6 1 2 36.33 28.7
-6 -1 -2 -1.89 22.58
-6 -1 -2 -10.87 15.7
6 1 3 19.39 13.04
6 1 3 46.06 29.21
-6 -1 -3 1.45 23.29
-6 -1 -3 23.34 15.42
6 1 4 10 20.81
-6 -1 -4 -12.78 22.66
6 1 5 -19.88 23.69
-6 -1 -5 4.05 24.42
-6 -1 -5 -10.98 15.66
6 1 6 8.3 23.29
-6 -1 -6 14.49 27.51
-6 -1 -6 -7.3 13.33
6 2 -14 21.04 8.57
-6 -2 14 8.4 6
6 2 -13 30.98 6.57
-6 -2 13 31.55 6.7
6 2 -12 54.53 11.56
6 2 -12 8.74 55.02
-6 -2 12 50.49 10.71
6 2 -11 64.52 13.67
6 2 -11 48.79 17.3
6 2 -11 19.83 35.1
-6 -2 11 63.58 22.71
-6 -2 11 -10.46 34.82
-6 -2 11 57.6 12.21
6 2 -10 40.28 8.53
-6 -2 10 19.03 11.96
-6 -2 10 48.39 10.25
-6 -2 10 -11.69 34.99
6 2 -9 57.72 12.23
6 2 -9 50.24 19.23
6 2 -9 41.9 30.41
-6 -2 9 41.93 18.25
-6 -2 9 9.3 35.81
-6 -2 9 65.57 13.89
6 2 -8 7.44 1.6
6 2 -8 7.8 8.78
6 2 -8 -8.42 22.75
-6 -2 8 3.66 11.84
-6 -2 8 -4.68 35.59
-6 -2 8 11.63 2.49
6 2 -7 35.93 7.61
6 2 -7 33.85 14.77
6 2 -7 40.31 24.59
-6 -2 7 10.25 13.5
-6 -2 7 16.74 33
-6 -2 7 27.06 5.74
6 2 -6 11.08 11.38
6 2 -6 17.85 15.89
-6 -2 6 9.85 15.59
-6 -2 6 32.51 26.75
-6 -2 6 36.18 7.67
6 2 -5 55.19 11.69
6 2 -5 103.69 36.92
-6 -2 5 73.56 30.15
-6 -2 5 64.23 32.29
-6 -2 5 53.02 11.24
6 2 -4 35.76 17.25
-6 -2 4 25.59 18.3
6 2 -3 1.36 12.2
6 2 -3 40.31 8.54
6 2 -3 7.75 12.75
-6 -2 3 -13.01 20.03
6 2 -2 16.58 3.52
6 2 -2 2.35 13.76
6 2 -2 5.83 12.41
-6 -2 2 23.76 22.93
-6 -2 2 9.73 12.03
6 2 -1 7.62 1.65
6 2 -1 17.99 15.63
6 2 -1 38.52 20.23
-6 -2 1 25.27 23.7
-6 -2 1 23.19 16.27
6 2 0 40.74 8.64
6 2 0 43.47 21.13
6 2 0 71.23 31.77
-6 -2 0 48.47 29.07
-6 -2 0 46.48 21.97
6 2 1 0.95 14.29
-6 -2 -1 -20.26 23.57
-6 -2 -1 42.41 23
6 2 2 -6.44 14.75
6 2 2 -14.09 26.74
-6 -2 -2 -3.22 21.74
-6 -2 -2 -11.63 16.07
6 2 3 46.57 22.86
6 2 3 50.75 30.84
-6 -2 -3 46.77 28.34
-6 -2 -3 10.95 13.48
6 2 4 18.42 17.72
6 2 4 -6.09 19.38
-6 -2 -4 -37.78 25.48
-6 -2 -4 -5.09 11.46
6 2 5 16.59 20.05
-6 -2 -5 -1.83 23.45
-6 -2 -5 4.12 14.83
6 3 -14 12.16 2.6
-6 -3 14 6.44 5.82
-6 -3 14 17.69 3.8
6 3 -13 8.72 1.88
-6 -3 13 10.73 2.35
6 3 -12 -14.67 49.1
-6 -3 12 45.17 59.06
6 3 -11 2.2 0.57
6 3 -11 22.99 27.17
-6 -3 11 8.31 24.48
6 3 -10 24.29 5.15
6 3 -10 23.96 31.8
-6 -3 10 20.19 11.55
-6 -3 10 23.76 5.05
-6 -3 10 -11.76 23.82
6 3 -9 18.94 4.02
6 3 -9 8.31 8.67
-6 -3 9 18.23 3.88
-6 -3 9 15.26 30.49
6 3 -8 6.78 9.71
6 3 -8 9.63 22.55
-6 -3 8 24.49 16.74
-6 -3 8 -5.94 32.97
-6 -3 8 31.75 6.73
6 3 -7 19.62 4.17
6 3 -7 48.5 26.43
-6 -3 7 -8.13 15.33
-6 -3 7 20.8 4.43
-6 -3 7 40.93 30.21
6 3 -6 32.29 16.02
6 3 -6 9.94 13.93
-6 -3 6 -11.78 16.47
-6 -3 6 5.68 19.61
6 3 -5 47.62 20.53
6 3 -5 20.42 17.53
-6 -3 5 50.07 24.44
-6 -3 5 15.77 18.83
6 3 -4 -1.49 12.15
-6 -3 4 10.11 22.38
-6 -3 4 11.31 14.96
6 3 -3 5.7 12.7
-6 -3 3 -24.32 23.27
6 3 -2 -1.84 16.29
6 3 -2 17.31 3.68
6 3 -2 12.31 13.31
6 3 -1 6.53 1.45
6 3 -1 22.21 20.12
6 3 -1 29.47 18.54
-6 -3 1 6.41 1.45
-6 -3 1 26.22 17.78
6 3 0 54.79 25.97
6 3 0 68.13 31.86
-6 -3 0 84.52 35.44
-6 -3 -1 26.66 28.59
-6 -3 -1 -6.5 16.35
-6 -3 -2 -15.46 20.49
-6 -3 -3 40.54 27.98
-6 -3 -3 32.94 17.84
6 3 4 -21.15 19.37
-6 -3 -4 3.2 21.92
-6 -3 -4 7.22 11.4
6 4 -14 6.98 1.52
6 4 -13 22.86 57.49
-6 -4 13 4.71 1.16
6 4 -12 27.29 5.79
6 4 -12 33.99 42.7
-6 -4 12 22.92 4.88
-6 -4 12 26.41 33.48
6 4 -11 -3.04 30.67
6 4 -10 8.99 23.85
-6 -4 10 27.66 5.87
-6 -4 10 20.1 23.06
6 4 -9 11.1 27.32
-6 -4 9 -12.52 28.36
6 4 -8 64.89 13.74
6 4 -7 15.27 3.25
6 4 -7 31.29 16.7
6 4 -7 86.93 37.38
-6 -4 7 27.51 18.56
-6 -4 7 86.19 41.3
-6 -4 7 21.12 4.49
6 4 -6 12.18 2.6
6 4 -6 7.87 12.5
6 4 -6 9.3 13.33
-6 -4 6 22.24 18.81
-6 -4 6 25.46 20.23
6 4 -4 0.95 12.3
6 4 -4 12.39 13.74
-6 -4 4 10.74 2.33
-6 -4 4 -5.27 14.31
6 4 -3 1.83 0.56
-6 -4 3 25.94 23.82
-6 -4 3 -5.33 12.52
6 4 -2 20.13 15.86
6 4 -2 1.86 12.25
-6 -4 2 16.79 23.8
6 4 -1 -8.1 13.82
6 4 -1 19.11 16.92
-6 -4 1 20.21 24.4
-6 -4 1 36.75 21.04
6 4 0 38.29 21.02
-6 -4 0 75.53 37.12
6 4 1 -4.66 16
6 4 1 1.96 18.79
-6 -4 -1 1.51 22.76
6 4 2 -11.62 17.52
6 4 2 22.29 35.47
-6 -4 -2 23.65 24.36
-6 -4 -2 73.45 31.83
6 4 3 3.18 18.5
-6 -4 -3 20.48 28.93
-6 -4 -3 45.06 21.05
6 5 -14 16.82 3.58
-6 -5 14 19.63 4.2
-6 -5 14 0.85 12.27
6 5 -13 80.28 17.01
-6 -5 13 60.79 12.88
-6 -5 13 22.23 45.6
6 5 -12 -5.78 27.29
-6 -5 12 5.79 1.32
-6 -5 12 6.43 22.11
6 5 -11 2.44 0.63
6 5 -11 -6.98 24.4
-6 -5 11 2.35 0.76
-6 -5 11 6.21 20.43
6 5 -10 33.62 7.13
6 5 -10 18.47 22.99
-6 -5 10 36.38 7.72
-6 -5 10 -11.02 23.92
6 5 -9 26.17 26.93
-6 -5 9 39.26 8.33
-6 -5 9 32.71 31.72
6 5 -8 38.94 8.25
6 5 -8 9.21 20.6
-6 -5 8 32.91 6.98
-6 -5 8 84.8 44.58
-6 -5 7 81.59 17.28
6 5 -6 20.39 4.34
6 5 -6 6.2 14.3
-6 -5 6 28.23 6
-6 -5 6 -5.21 19.9
6 5 -5 39.23 8.32
6 5 -5 5.05 15.73
-6 -5 5 22.33 20
-6 -5 5 39.97 8.48
-6 -5 5 49.07 26.79
6 5 -4 4.27 1.01
6 5 -4 1.42 12.03
6 5 -4 10.01 15.64
-6 -5 4 -8.74 19.55
-6 -5 4 14.73 17.02
6 5 -3 9.78 13.79
-6 -5 3 41.3 23.47
-6 -5 3 12.91 15.61
6 5 -2 -5.62 14.02
6 5 -2 9.89 13.95
-6 -5 2 -24.32 20.09
6 5 -1 23.48 16.85
6 5 -1 26.98 18.68
-6 -5 1 2.37 22.62
-6 -5 1 33.88 20
6 5 0 17.54 16.9
6 5 0 65.83 30.89
-6 -5 0 22.36 18.39
6 5 1 22.13 19.63
-6 -5 -1 11.8 22.57
-6 -5 -2 -9.07 24.27
6 6 -14 -5.07 49.9
-6 -6 14 16.24 3.48
6 6 -13 52.88 45.23
-6 -6 13 3.48 29.9
6 6 -12 26.7 27.84
6 6 -11 12.55 2.7
6 6 -11 -9.46 17.1
-6 -6 11 8.81 19.77
-6 -6 10 -11.62 22.17
6 6 -9 51.57 10.92
6 6 -9 40 28.87
-6 -6 9 40.45 8.58
-6 -6 9 49.3 33.79
6 6 -8 9.52 20.35
-6 -6 8 19.3 29.36
6 6 -7 105.25 22.29
-6 -6 7 88.3 18.7
-6 -6 7 59.08 34.31
6 6 -6 63.04 13.36
6 6 -6 76.09 33.91
-6 -6 6 55.76 11.82
6 6 -5 12.66 2.73
6 6 -5 20.93 19.38
-6 -6 5 15.05 20.5
6 6 -4 7.9 1.78
6 6 -4 -0.24 15.79
-6 -6 4 11.36 2.49
-6 -6 4 4.07 15.87
6 6 -3 8.92 16.2
-6 -6 3 15.17 18.63
-6 -6 3 18.47 17.29
6 6 -2 13.96 15.44
6 6 -2 11.81 16.2
-6 -6 2 -15.42 19.13
6 6 -1 28.79 21.14
6 6 -1 40.25 21.72
-6 -6 1 -7.33 20.9
-6 -6 1 39.85 21.13
6 6 0 12.77 18.42
6 6 0 -3.49 17.4
-6 -6 0 20.99 25.94
-6 -6 0 10.19 15.15
6 6 1 13 19.6
6 6 1 8.42 16.85
-6 -6 -1 -11.85 24.05
6 7 -13 5.59 1.27
6 7 -13 -19.57 26.97
-6 -7 13 2.08 17.81
6 7 -12 4.06 0.94
-6 -7 12 2.42 0.76
-6 -7 12 -4.53 17.98
6 7 -11 17.25 3.67
6 7 -11 5.65 20.94
-6 -7 11 15.89 3.41
-6 -7 11 12.32 17.55
6 7 -10 9.66 2.08
6 7 -10 10.1 19.09
-6 -7 10 -8.9 20.19
6 7 -9 23.53 20.33
6 7 -8 41.36 8.77
6 7 -8 33.79 20.8
-6 -7 8 35.56 26.59
6 7 -7 9.2 16.88
-6 -7 7 6.06 23.43
6 7 -6 35.53 7.54
-6 -7 6 4.03 22.83
6 7 -5 7.15 1.67
6 7 -5 5.29 17.74
-6 -7 5 8.1 1.85
-6 -7 5 0.04 18.33
6 7 -4 2.6 0.82
6 7 -4 1 17.02
-6 -7 4 0.29 15.44
6 7 -3 5.56 15.66
-6 -7 3 11.97 14.97
6 7 -2 4.25 16.02
6 7 -1 33.62 19.08
-6 -7 1 -13.22 25.28
-6 -7 1 9.11 13.75
6 7 0 7.66 16.9
-6 -7 0 2.27 14.64
6 8 -13 -31.15 28
6 8 -12 15.59 3.33
6 8 -12 6.27 21.13
-6 -8 12 10.16 2.22
-6 -8 12 -4.57 15.48
6 8 -11 6.84 19.59
-6 -8 11 10.71 2.36
6 8 -10 22.52 19.82
-6 -8 10 6.68 18.96
6 8 -9 3.25 0.81
-6 -8 9 -2.81 17.78
6 8 -8 21.6 4.61
6 8 -8 8.51 16.63
-6 -8 8 21.13 4.52
-6 -8 8 13.82 21.95
6 8 -7 23.4 4.99
6 8 -7 -0.59 16.35
-6 -8 7 -6.31 22.21
-6 -8 6 17.63 21.47
6 8 -5 31.41 6.69
6 8 -5 20.31 19.78
6 8 -4 14.82 18.73
-6 -8 4 33.77 20.07
6 8 -3 -2.86 15.09
-6 -8 3 -2.78 14.02
-6 -8 2 1.37 16.24
-6 -9 11 10.09 19.88
6 9 -10 -1.17 17.65
-6 -9 10 17.36 3.74
-6 -9 10 -1.74 20.19
6 9 -9 -8.4 17.25
-6 -9 9 25.5 23.4
6 9 -8 1 0.6
6 9 -8 13.63 19.6
6 9 -7 23.27 4.97
6 9 -7 32.23 23.44
-6 -9 7 21.7 4.67
-6 -9 7 7.73 21.59
6 9 -6 -5.57 18.74
-6 -9 6 29.73 24.43
6 9 -5 13.82 20.83
-6 -9 5 0.2 20.01
7 -13 -2 -0.63 12.91
-7 13 2 4.24 8.53
7 -13 -1 6.02 10.18
-7 13 1 7.66 9.6
7 -13 0 24.39 21.86
-7 13 0 34.85 17.94
7 -13 1 -0.11 16
7 -13 1 1.42 12.53
-7 13 -1 -3.41 7.5
7 -13 2 27.62 22.04
7 -13 2 2.77 16.76
-7 13 -2 15.36 18.61
-7 13 -2 16.95 12.58
-7 13 -3 9.2 16.02
-7 13 -3 15.3 11.54
7 -13 4 11.77 19.46
7 -13 4 9.21 23.42
-7 13 -4 0.08 13.91
-7 13 -4 4.43 13.22
7 -13 5 11.98 15.86
-7 13 -5 5.39 14.32
-7 13 -5 -7.32 11.69
7 -12 -5 7.71 1.72
-7 12 5 4.28 1.34
7 -12 -4 11.61 12.05
7 -12 -3 -6.65 14.84
-7 12 3 -2.51 10.18
-7 12 2 17.29 10.55
7 -12 -1 33.91 17.08
-7 12 1 30.75 15.05
7 -12 0 -7.47 15.82
-7 12 0 13.98 14.44
7 -12 1 3.68 18.28
7 -12 1 -9.17 16.76
-7 12 -1 -7.32 18.62
-7 12 -1 6.4 9.12
7 -12 2 6.12 24.57
-7 12 -2 5.28 17.42
-7 12 -2 7.53 11.06
7 -12 3 60.59 27.54
7 -12 3 41.96 24.31
-7 12 -3 42.76 24.11
7 -12 4 -5.88 21.78
-7 12 -4 8.69 14.32
-7 12 -4 -1.55 15.06
7 -12 5 -8.39 15.1
7 -12 5 -26.45 26.34
-7 12 -5 4.78 15.56
7 -12 6 16.97 15.7
7 -12 6 -3.52 29.95
-7 12 -6 13.49 15.82
-7 12 -6 -6.88 13.32
7 -11 -6 -1.72 14.02
-7 11 6 1.85 10.34
7 -11 -5 15.91 12.49
-7 11 5 6.8 1.66
-7 11 5 14.79 15.27
7 -11 -4 14.41 3.1
-7 11 4 10.4 2.39
-7 11 4 9.9 12.99
7 -11 -3 -6.29 11.21
-7 11 3 9.95 2.25
7 -11 -2 0.8 15.04
-7 11 2 3.58 7.91
7 -11 -1 -13.14 16.33
7 -11 -1 10.15 12.19
-7 11 1 -0.29 9
7 -11 0 9.78 18.44
-7 11 0 33.4 24.95
-7 11 0 125.48 48.44
7 -11 1 52.26 28.43
-7 11 -1 41.82 18.45
7 -11 2 8.19 15.05
-7 11 -2 -3.76 15.54
7 -11 3 47.51 22.08
7 -11 3 -15.94 22.57
-7 11 -3 12.2 13.42
7 -11 4 39.85 21.98
7 -11 4 26.93 22.82
-7 11 -4 54.16 26.05
-7 11 -4 11.29 16.77
7 -11 5 -14.5 21.88
-7 11 -5 29.67 18.97
-7 11 -5 9.43 18.14
7 -11 6 -7.83 13.34
-7 11 -6 -6.86 14.6
-7 11 -6 -17.88 13.2
7 -11 7 -6.45 16.31
7 -11 7 4.82 43.04
-7 11 -7 5.95 15.49
-7 11 -7 -2.25 14.17
7 -10 -7 16.01 3.44
7 -10 -7 -1.27 16.18
-7 10 7 -6.07 15.57
7 -10 -6 -1.27 10.91
7 -10 -5 4.7 11.29
-7 10 5 1.35 10.29
7 -10 -4 -4.44 10.72
-7 10 4 20.17 4.35
-7 10 4 -5.73 12.5
7 -10 -3 2.75 0.85
7 -10 -3 9.87 11.03
7 -10 -2 0.97 13.55
7 -10 -2 10.28 12.74
-7 10 2 26.34 21.3
-7 10 2 8.3 8.81
-7 10 2 3.66 1.07
7 -10 -1 -14.03 16.95
7 -10 -1 1.85 12.39
-7 10 1 -9.19 19.27
7 -10 0 150 55.07
-7 10 0 70.95 33.08
7 -10 1 52.11 21.98
7 -10 1 100.19 42.44
-7 10 -1 98.45 39.77
-7 10 -1 73.73 31.18
7 -10 2 4.6 11.72
7 -10 2 6.17 13.91
-7 10 -2 8.3 14.1
7 -10 3 36.53 17.54
7 -10 3 11.4 18.89
-7 10 -3 23.35 16.84
-7 10 -3 23.13 18.88
7 -10 4 40.76 19.59
-7 10 -4 24.68 19.21
7 -10 5 29.93 17
7 -10 5 13.58 22.87
-7 10 -5 24.71 18.67
-7 10 -5 -4.92 19.56
7 -10 6 -34.08 27.87
-7 10 -6 3.95 17.55
7 -10 7 10.97 17.61
7 -10 7 14.17 33.6
-7 10 -7 -11.81 16.07
-7 10 -7 -2.02 14.24
7 -9 -9 -0.69 0.56
-7 9 9 1.18 1.05
7 -9 -5 6.07 1.42
7 -9 -5 9.03 13.3
-7 9 5 12.91 14.47
7 -9 -4 18.79 13.55
7 -9 -3 29.33 16.27
7 -9 -3 10.92 2.38
-7 9 3 42.56 22.79
-7 9 3 25.79 14.09
-7 9 3 12.33 2.71
7 -9 -2 -0.54 0.6
7 -9 -2 27.21 17.9
7 -9 -2 13.09 13.29
-7 9 2 44.04 22.36
-7 9 2 37.01 16.13
7 -9 -1 4.76 14.86
7 -9 -1 4.34 12.34
-7 9 1 29.84 21.66
-7 9 1 11.11 2.45
7 -9 0 101.95 40.22
-7 9 0 191.62 68.56
7 -9 1 324.29 109.35
7 -9 1 348.19 130.09
-7 9 -1 294.71 102.64
7 -9 2 20.08 15.59
-7 9 -2 46.31 23.74
-7 9 -2 33.37 18.02
7 -9 3 -5.76 9.23
7 -9 3 -4.31 18.15
-7 9 -3 33.77 19.6
-7 9 -3 0.13 15.84
7 -9 4 15.76 11.59
7 -9 4 43.52 23.8
-7 9 -4 44.41 22.41
7 -9 5 38.6 19.09
7 -9 5 52.77 30.92
-7 9 -5 25.21 19.45
-7 9 -5 9.23 20.93
7 -9 6 -2.2 12.44
7 -9 6 -9.11 26.61
-7 9 -6 -9 14.7
-7 9 -6 -18.81 22.48
-7 9 -7 1.03 14.08
-7 9 -7 4.25 14.81
7 -9 8 -1.93 16.58
-7 9 -8 -7.83 14.21
-7 8 9 3.91 1.07
7 -8 -7 0.98 11.49
-7 8 7 -10.46 13.95
7 -8 -6 17.76 17.63
-7 8 6 17.38 18.97
7 -8 -5 7.83 1.73
7 -8 -5 12.92 14.38
-7 8 5 8.58 1.99
7 -8 -4 14.1 12.16
7 -8 -4 47.22 21.46
-7 8 4 44.92 22.05
-7 8 4 31.97 18.81
-7 8 4 37.72 8.03
7 -8 -3 40.76 8.66
7 -8 -3 39.4 18.06
-7 8 3 32.54 20.48
-7 8 3 26.68 14.33
7 -8 -2 30.38 6.47
7 -8 -2 22.86 13.8
7 -8 -2 11.99 12.31
-7 8 2 36.64 20.68
-7 8 2 13.17 10.13
-7 8 2 20.34 4.37
7 -8 -1 28.87 13.91
7 -8 -1 23.76 14.82
-7 8 1 29.9 6.37
7 -8 0 99.51 35.16
7 -8 0 27.65 5.89
7 -8 0 74.39 30.38
-7 8 0 117.06 44.43
-7 8 0 30.81 6.55
7 -8 1 142.12 48.79
7 -8 2 68.93 25.24
7 -8 2 33.99 19.03
-7 8 -2 107.07 41.67
-7 8 -2 39.46 20.32
7 -8 3 11.82 10.24
-7 8 -3 6.64 15.67
7 -8 4 15.74 11.53
7 -8 4 8.49 21.99
-7 8 -4 1.87 13.93
-7 8 -4 18.48 18.91
-7 8 -5 38.8 21.98
-7 8 -5 19.09 21.12
7 -8 6 7.21 13.31
7 -8 6 -13.54 29.36
-7 8 -6 17.97 17.09
-7 8 -6 -9.47 20.24
7 -8 7 1.1 12.91
7 -8 7 38.52 36.98
-7 8 -7 -24.73 17.98
-7 8 -8 -15.44 15.95
7 -7 -8 -7.63 16.31
7 -7 -7 -12.28 14.18
7 -7 -6 26.58 19.52
-7 7 6 20.68 4.43
7 -7 -5 23.31 12.07
7 -7 -5 16.98 3.63
-7 7 5 52.91 24.1
-7 7 5 19.04 19.56
7 -7 -4 56.41 25.05
-7 7 4 35.76 20.31
-7 7 4 57.01 25.2
7 -7 -3 84.2 17.84
7 -7 -3 72.28 26.71
7 -7 -3 67.7 27.42
-7 7 3 64.06 26.7
-7 7 3 50.58 22.03
-7 7 3 64.63 13.71
7 -7 -2 57.92 12.28
7 -7 -2 74.02 27.29
7 -7 -2 38.52 19.14
-7 7 2 37.52 19.92
-7 7 2 55.98 23.67
-7 7 2 72.57 15.39
7 -7 0 24.09 12.47
7 -7 0 31.23 17.02
-7 7 0 -0.13 13.32
-7 7 0 23.1 16.36
7 -7 1 99.68 21.12
7 -7 1 386.59 144.83
-7 7 -1 184.42 65.65
-7 7 -1 293.85 110.4
7 -7 2 142.72 48.96
7 -7 2 110.94 44.66
-7 7 -2 123.69 46.23
-7 7 -2 84.91 35.3
-7 7 -3 15.46 14.8
-7 7 -3 19.64 19.65
7 -7 4 33.42 16.36
7 -7 4 17.61 21.56
-7 7 -4 46.08 23.23
-7 7 -4 16.64 21.17
7 -7 5 38 18.25
-7 7 -5 80.56 35.07
-7 7 -5 19.51 21.9
7 -7 6 11.93 29.5
-7 7 -6 31.21 23.37
-7 7 -6 24.07 26.47
7 -7 7 -17.43 15.96
7 -7 7 21.84 31.66
-7 7 -7 -9.72 17.61
-7 7 -7 7.08 25.19
7 -7 8 -2.17 18.07
-7 7 -8 -20.78 16.52
7 -6 -9 27.05 26.99
-7 6 9 -1.84 0.89
-7 6 9 13.71 25.1
7 -6 -7 44.46 9.42
7 -6 -7 31.69 21.33
-7 6 7 11.19 23.74
7 -6 -6 32.97 6.99
7 -6 -6 31.63 14.1
-7 6 6 60.9 26.2
-7 6 6 73.59 35.64
-7 6 6 24.74 5.27
7 -6 -5 46.94 19.89
7 -6 -5 5.71 10.47
-7 6 5 19.18 17.47
7 -6 -4 52.28 11.08
7 -6 -4 109.55 42.19
-7 6 4 56.69 24.72
-7 6 4 39.51 8.39
-7 6 4 72.34 31.09
7 -6 -3 109.09 38.03
7 -6 -3 84.46 33.2
-7 6 3 93.99 35.99
-7 6 3 87.93 34.93
7 -6 -2 237.79 80.05
7 -6 -2 377.48 139.05
-7 6 2 254.31 87.45
-7 6 2 326.85 120.73
-7 6 2 298.4 63.18
7 -6 -1 40.88 8.67
7 -6 -1 21.83 11.97
7 -6 -1 21.99 13.7
-7 6 1 -0.49 13.68
-7 6 1 2.53 11.9
-7 6 1 49.95 10.59
7 -6 0 13.99 3.02
7 -6 0 8.17 8.96
7 -6 0 60.82 25.67
-7 6 0 19.53 14.84
-7 6 0 69.41 29.73
-7 6 0 13.97 3.02
7 -6 1 22.94 4.9
7 -6 1 37.89 15.07
7 -6 1 125.54 52.91
-7 6 -1 63.09 26.75
-7 6 -1 104.46 43.72
-7 6 -1 26.49 5.64
7 -6 2 36.5 15.54
7 -6 2 60.82 28.59
-7 6 -2 67.79 28.62
-7 6 -2 29.21 18.18
-7 6 -2 39.28 8.33
7 -6 3 5.09 10.14
7 -6 3 24.77 18.5
-7 6 -3 7.37 17.1
7 -6 4 -3.87 10.72
7 -6 4 34.48 24.97
-7 6 -4 -12.31 20.42
7 -6 5 20.03 15.45
7 -6 5 15.38 23.6
-7 6 -5 21.3 20.33
7 -6 6 42.87 33.99
-7 6 -6 36.35 27.62
7 -5 -12 1.21 0.48
-7 5 10 31.55 45.49
7 -5 -9 11.58 2.48
7 -5 -9 3.22 16.17
-7 5 9 11.23 2.5
7 -5 -8 -10.31 15.66
-7 5 8 22.38 23.75
7 -5 -7 87.3 18.49
7 -5 -7 75.1 26.85
7 -5 -7 84.2 36.07
-7 5 7 82.41 32.09
-7 5 7 45.14 31.97
-7 5 7 116.49 24.67
7 -5 -6 56.72 21.94
7 -5 -6 33.14 19.02
-7 5 6 83.26 32.34
-7 5 6 23.02 22.16
7 -5 -5 55.24 11.71
7 -5 -5 118.11 40.59
7 -5 -5 63.75 25.78
-7 5 5 59.43 12.6
-7 5 5 56.44 26.83
7 -5 -4 105.48 22.34
7 -5 -4 106.65 41.16
-7 5 4 109.29 39.68
-7 5 4 108.47 22.98
-7 5 4 95.04 38.74
7 -5 -3 19.87 4.24
7 -5 -3 43.52 16.95
7 -5 -3 25.7 14.13
-7 5 3 13.21 13.82
-7 5 3 35.5 17.59
-7 5 3 30.55 6.49
7 -5 -2 18.28 10.3
7 -5 -2 50.66 22.09
-7 5 2 31.01 16.94
-7 5 2 23.08 14.28
-7 5 2 21.11 4.5
7 -5 -1 4.74 1.08
7 -5 -1 1.55 7.36
7 -5 -1 13.72 12.45
-7 5 1 10.66 13.01
-7 5 1 3 11.17
7 -5 0 1.07 7.91
7 -5 0 40.59 19.84
-7 5 0 10.32 14.24
-7 5 0 34.99 18.9
7 -5 1 2.67 7.83
-7 5 -1 -3.98 16.21
7 -5 3 21.91 13.76
7 -5 3 5.52 15.4
-7 5 -3 -1.7 19.6
-7 5 -3 12.3 15.05
7 -5 4 64.97 26.04
7 -5 4 22.03 23.41
-7 5 -4 14.37 19.28
-7 5 -4 37.09 26.15
7 -5 5 59.11 23.79
7 -5 5 37.61 33.28
-7 5 -5 36.84 28.73
7 -5 6 6.19 12.56
-7 5 -6 -4.26 17.94
-7 5 -6 -3.34 22.32
7 -5 7 7.67 1.64
7 -5 7 3.78 12.72
7 -5 7 6.24 29.04
-7 5 -7 15.88 19.18
-7 5 -7 -4.47 22
-7 5 -7 7.65 1.63
7 -4 -10 -0.67 28.67
-7 4 10 27.84 32.97
-7 4 9 -9.39 25.2
7 -4 -8 66.88 23.83
7 -4 -8 31.41 21.65
-7 4 8 64.23 26.02
7 -4 -7 71.94 25.52
7 -4 -7 103.38 42.58
-7 4 7 108.01 40.28
-7 4 7 122.86 58.26
7 -4 -6 31.86 12.89
7 -4 -6 50.95 23.58
-7 4 6 32.74 16.92
-7 4 6 46.99 29.21
7 -4 -5 5.69 1.26
7 -4 -5 29.58 12.02
7 -4 -5 35.81 16.92
-7 4 5 22.83 14.51
-7 4 5 11.21 18.73
-7 4 5 9 2
7 -4 -4 34.9 13.73
7 -4 -4 11.19 10.76
-7 4 4 20.87 16.48
7 -4 -3 11.31 2.43
7 -4 -3 25.18 13.64
-7 4 3 9.58 2.08
7 -4 -2 16.81 9.81
7 -4 -2 12.07 11.02
-7 4 2 4.33 13.32
7 -4 -1 -4.97 9.02
7 -4 -1 -1.45 11.9
-7 4 1 9.29 14.66
-7 4 1 6.07 11.34
7 -4 0 -13.39 10.92
7 -4 0 20.53 14.72
-7 4 0 6.36 17.59
-7 4 0 20.63 15.55
7 -4 1 14.19 11.64
7 -4 1 -33.14 29.39
-7 4 -1 -5.34 20.61
-7 4 -1 47.28 25.13
-7 4 -1 9.07 1.94
7 -4 2 48.42 10.26
-7 4 -2 86.88 37.75
-7 4 -2 45.09 9.55
-7 4 -2 23.86 17.58
7 -4 3 5.92 10.24
7 -4 3 8.31 14.67
-7 4 -3 25.28 20.88
-7 4 -3 12.64 15.85
7 -4 4 2.42 0.56
7 -4 4 8.75 11.35
-7 4 -4 -9.93 15.63
-7 4 -4 -1.26 18.91
-7 4 -4 3.05 0.66
7 -4 5 34.34 17.43
7 -4 5 18.85 28.65
-7 4 -5 12.68 19.58
-7 4 -5 47.28 30.98
7 -4 6 14.41 23.47
-7 4 -6 11.21 22.85
7 -4 7 7.51 1.6
7 -4 7 -7.62 13.74
7 -4 7 16.63 28.5
-7 4 -7 -5.16 17.26
7 -3 -13 8.37 1.81
7 -3 -12 29.19 6.19
-7 3 11 51.49 56.84
7 -3 -10 42.56 27.69
-7 3 10 1.49 0.67
-7 3 10 -0.71 25.41
7 -3 -9 25.52 12.24
7 -3 -9 15.13 17.77
-7 3 9 12.54 13.51
-7 3 9 -0.58 26.17
-7 3 9 31.09 6.61
7 -3 -8 79.28 35.36
-7 3 8 76.35 29.1
-7 3 8 55.81 11.83
-7 3 8 25.81 34.7
-7 3 7 22.25 13.37
-7 3 7 17.1 32.88
-7 3 6 27.06 14.86
7 -3 -5 12.29 7.35
7 -3 -5 15.82 3.37
7 -3 -5 88.81 35.42
-7 3 5 9.88 11.34
-7 3 5 13.94 3
7 -3 -4 11.27 7.52
7 -3 -4 -3.25 10.02
-7 3 4 7.26 12.04
7 -3 -3 16.94 3.61
7 -3 -3 -1.62 10.06
-7 3 3 -2.09 11.8
-7 3 3 13.12 2.8
7 -3 -2 10.78 10.08
7 -3 -2 24.23 5.14
7 -3 -2 -1.64 10.28
-7 3 2 -16.03 16.77
-7 3 2 26.28 5.57
7 -3 -1 11.59 2.48
7 -3 -1 9.16 13.12
-7 3 1 14.88 18.94
-7 3 1 13.66 2.91
-7 3 1 6.71 11.95
7 -3 0 13.68 10.53
7 -3 0 30.13 17.12
-7 3 0 -2.92 17.5
-7 3 0 37.58 20.6
7 -3 1 87.47 18.52
7 -3 1 76.61 27.72
7 -3 1 180.83 73.79
-7 3 -1 76.21 33.88
-7 3 -1 177.5 69.72
7 -3 2 143.66 49.95
7 -3 2 99.14 20.99
7 -3 2 171.16 67.28
-7 3 -2 95.24 42.1
-7 3 -2 101.01 21.38
7 -3 3 19.47 4.13
7 -3 3 43.67 19.54
7 -3 3 -3.05 15.55
-7 3 -3 23.51 4.98
-7 3 -3 1.07 14.56
7 -3 4 0.59 13.39
7 -3 4 19.48 4.13
-7 3 -4 5.39 21.88
-7 3 -4 16.2 3.44
7 -3 5 30.55 16.3
7 -3 5 7.4 25.62
-7 3 -5 38.6 28.36
-7 3 -5 21.05 21.65
7 -3 6 10.15 14.66
7 -3 6 14.28 20.05
-7 3 -6 7.12 18.71
7 -3 7 3.21 17.09
-7 3 -7 -11.69 17.14
-7 3 -7 -20.33 19.76
-7 3 -7 -1.02 0.36
7 -2 -13 4.83 1.08
-7 2 13 8.11 1.84
7 -2 -12 7.46 1.62
-7 2 12 8.45 1.91
7 -2 -11 27.03 5.73
7 -2 -11 -15.19 37.78
-7 2 11 26.28 5.6
-7 2 11 -4.79 33.51
7 -2 -10 77.26 16.37
-7 2 10 51.52 21.13
-7 2 10 63.83 13.53
7 -2 -9 83.97 17.78
7 -2 -9 142.86 48.22
7 -2 -9 31.12 25.43
-7 2 9 43.67 35.05
-7 2 9 85.91 18.19
7 -2 -8 67.99 14.4
7 -2 -8 78.66 27.1
7 -2 -8 84.83 38.86
-7 2 8 88.38 31.97
-7 2 8 45.14 40.08
7 -2 -7 15.67 7.58
7 -2 -7 90.72 39.2
-7 2 7 21.68 13.51
-7 2 7 43.15 38.6
-7 2 7 4.96 1.13
7 -2 -6 1.68 5.71
7 -2 -6 1.35 12.23
-7 2 6 -3.79 11.59
-7 2 6 4.53 23.32
7 -2 -5 4.98 7.07
-7 2 5 -8.45 21.16
7 -2 -4 32.51 6.89
7 -2 -4 27.19 13.02
-7 2 4 -11.09 14.89
-7 2 4 -3.52 14.01
-7 2 4 25.27 5.37
7 -2 -3 13.99 9.15
7 -2 -3 3.94 0.9
7 -2 -2 15.98 10.3
7 -2 -2 33.45 7.09
7 -2 -2 3.19 11.03
-7 2 2 44.8 23.86
-7 2 2 32.37 6.86
7 -2 -1 8.65 14.01
-7 2 1 14.2 25.36
-7 2 1 29.9 17.77
7 -2 0 1.84 10.5
7 -2 0 41.62 21.72
-7 2 0 41.99 22.17
7 -2 1 124.91 43.24
7 -2 1 142.83 30.24
-7 2 -1 282.07 100.64
-7 2 -1 149.12 31.58
7 -2 2 76.64 16.23
7 -2 2 69.64 26.49
7 -2 2 126.45 52.8
-7 2 -2 66.22 34.42
-7 2 -2 58.37 30.07
-7 2 -2 67.62 14.32
7 -2 3 9.19 11.89
7 -2 3 20.27 20.8
-7 2 -3 19.03 23.52
-7 2 -3 9.56 13.47
7 -2 4 53.14 28.73
-7 2 -4 14.07 22
7 -2 5 0.83 12.23
7 -2 5 7.57 25.79
-7 2 -5 -0.65 16.52
7 -2 6 35.02 18.7
7 -2 6 25.63 28.33
-7 2 -6 -4.41 20.56
-7 2 -6 24.34 17.65
-7 1 14 3.99 1.06
-7 1 13 36.18 7.69
-7 1 12 29.73 58.14
7 -1 -11 0.42 0.35
7 -1 -11 9.44 8.22
7 -1 -11 -2.17 23.59
-7 1 11 7.48 11.27
-7 1 11 -5.58 28.73
-7 1 11 0.86 0.64
7 -1 -10 16.31 8.02
7 -1 -10 56.64 31.55
-7 1 10 22.61 12.41
-7 1 10 36.81 27.29
7 -1 -9 45.8 16.34
7 -1 -9 45.46 9.63
7 -1 -9 92.39 43.58
-7 1 9 63.09 24.98
-7 1 9 33.88 7.19
7 -1 -8 43.27 9.17
7 -1 -8 31.43 12.42
7 -1 -8 110.46 47.42
-7 1 8 17.17 13.36
-7 1 8 88.38 53.82
-7 1 8 36.01 7.64
7 -1 -7 8.84 8.15
7 -1 -7 24.67 19.24
-7 1 7 -9.26 13.31
-7 1 7 15.26 30.44
7 -1 -6 0.56 6.69
7 -1 -6 5.06 11.09
-7 1 6 5.04 15.44
-7 1 6 8.46 22.74
7 -1 -5 17.67 9.51
7 -1 -5 3.33 13.08
-7 1 5 -16.66 14.39
-7 1 5 32.97 24.18
7 -1 -4 128.7 27.25
7 -1 -4 0.95 9.24
-7 1 4 61.76 29.61
-7 1 4 1.43 15.3
7 -1 -3 43.35 9.18
7 -1 -3 46.31 18.89
-7 1 3 18.21 21.69
-7 1 3 41.85 20.69
-7 1 3 55.02 11.65
7 -1 -2 99.56 35.59
7 -1 -2 100.96 21.38
7 -1 -2 53.51 25.65
-7 1 2 79.71 34.48
7 -1 -1 21.78 4.62
7 -1 -1 20.77 15.38
7 -1 -1 15.86 16.1
-7 1 1 3.47 22.23
-7 1 1 23.34 17.27
-7 1 1 20.22 4.29
7 -1 0 -7.25 12.11
7 -1 0 28 21.73
-7 1 0 19.65 18
7 -1 1 255.47 54.11
7 -1 1 267.25 90.38
7 -1 1 353.59 133.36
-7 1 -1 191.47 73.96
-7 1 -1 380.61 143.89
-7 1 -1 218.13 46.2
7 -1 2 25.9 15.14
7 -1 2 99.96 47.19
-7 1 -2 28.59 27.84
-7 1 -2 27.07 20.05
-7 1 -2 70.8 14.99
7 -1 3 27.51 16.2
7 -1 3 -2.32 19.99
-7 1 -3 2.95 23.26
-7 1 -3 3.85 12.54
7 -1 4 70.72 28.29
7 -1 4 38.97 24.25
-7 1 -4 32.77 28.82
-7 1 -4 15.13 15.75
7 -1 5 -4.04 14.44
7 -1 5 7.26 22.79
-7 1 -5 41.39 30.04
-7 1 -5 2.52 15.28
7 -1 6 -13.3 15.2
7 -1 6 6.77 24.26
-7 1 -6 -20.91 21.63
-7 1 -6 -15.5 16.3
7 0 -14 13.9 2.97
-7 0 14 15.22 3.29
7 0 -13 24.09 5.12
-7 0 13 20.59 4.41
7 0 -11 18.61 25.57
-7 0 11 8.53 1.89
7 0 -10 7.68 1.66
7 0 -10 7.75 6.06
7 0 -10 16.15 23.04
-7 0 10 2.86 8.84
-7 0 10 14.85 28.08
-7 0 10 7.18 1.6
7 0 -9 17.55 22.75
-7 0 9 5.48 12.74
-7 0 9 -1.74 41.87
7 0 -8 103.49 35.59
7 0 -8 102.47 21.7
7 0 -8 93.42 44.41
-7 0 8 102.35 37.18
-7 0 8 81.53 17.27
7 0 -7 52.37 11.09
7 0 -7 60.76 22.14
7 0 -7 76.92 33.71
-7 0 7 30.98 34.16
7 0 -6 7.64 8.76
7 0 -6 -6.87 12.85
-7 0 6 22.1 16.03
-7 0 6 -10.89 22.92
7 0 -5 36.18 19.08
-7 0 5 26.64 18.88
-7 0 5 60.85 32.14
7 0 -4 153.52 52.54
7 0 -4 60.39 25.82
-7 0 4 70.63 31.43
-7 0 4 70.89 15.01
7 0 -3 56.18 11.9
7 0 -3 90.57 32.63
7 0 -3 34.53 18.44
-7 0 3 136.8 52.74
-7 0 3 47.11 22.94
-7 0 3 42.47 9
7 0 -2 233.72 79.31
7 0 -2 235.57 49.87
-7 0 2 157.53 60.36
-7 0 2 301.53 63.83
7 0 -1 4.46 12.79
7 0 -1 3.12 15.34
-7 0 1 -0.79 24.35
-7 0 1 5.46 13.71
-7 0 1 5.26 1.17
7 0 0 97.88 36.67
-7 0 0 102.89 45.12
-7 0 0 120.7 25.56
7 0 1 372.36 78.83
-7 0 -1 146.59 59.4
-7 0 -1 280.06 59.28
-7 0 -1 252.18 96.29
7 0 2 -0.25 0.42
7 0 2 16.04 11.85
7 0 2 -27.02 31.83
-7 0 -2 0.58 15.11
7 0 3 42.95 19.65
7 0 3 19.14 23.62
-7 0 -3 6.28 13.42
7 0 4 -10.52 11.86
7 0 4 16.05 19.38
-7 0 -4 2.15 12.49
7 0 5 13.69 14.53
-7 0 -5 2.41 23.62
-7 0 -5 16.43 16.64
7 1 -13 7.25 4.6
-7 -1 13 28.76 72.85
7 1 -12 6.41 5.02
7 1 -12 33.51 30.95
-7 -1 12 13.86 8.33
-7 -1 12 2.82 28.96
7 1 -11 10.96 2.35
-7 -1 11 19.41 10.82
-7 -1 11 17.45 3.73
-7 -1 11 -13.02 29.53
7 1 -10 37.98 8.05
7 1 -10 15.82 9.31
7 1 -10 6.81 22.5
-7 -1 10 22.6 13.9
-7 -1 10 11.84 31.18
7 1 -9 199.5 42.24
7 1 -9 135.01 45.83
7 1 -9 89.38 41.5
-7 -1 9 164.82 58.17
-7 -1 9 74.81 51.09
-7 -1 9 187.77 39.74
7 1 -8 77.01 16.31
7 1 -8 60.59 22.09
7 1 -8 93.82 42.33
-7 -1 8 70.46 28.48
-7 -1 8 129.24 65.74
-7 -1 8 85.57 18.12
7 1 -7 41.7 8.84
-7 -1 7 40.34 21.54
7 1 -6 38.8 8.22
7 1 -6 35.5 17.95
-7 -1 6 10.34 17.34
-7 -1 6 27.48 5.83
-7 -1 6 51.86 30.89
7 1 -5 58.94 12.49
7 1 -5 68.44 25.21
7 1 -5 93.39 38
-7 -1 5 77.46 16.41
-7 -1 5 65.23 31.66
7 1 -4 127.44 26.98
7 1 -4 128.55 44.69
7 1 -4 118.23 46.23
-7 -1 4 103.03 41.11
-7 -1 4 119.39 47.56
-7 -1 4 119.96 25.4
7 1 -3 59.54 12.61
7 1 -3 50.09 20.66
7 1 -3 55.64 26
-7 -1 3 110.46 44.69
-7 -1 3 34.36 18.31
7 1 -2 13.88 12.32
7 1 -2 13.92 2.96
-7 -1 2 -1.06 22.26
-7 -1 2 12.71 2.72
7 1 -1 17.52 3.72
7 1 -1 6.73 12.76
7 1 -1 35.33 21.33
-7 -1 1 10.93 25.59
-7 -1 1 2.99 12.3
-7 -1 1 14.14 3.03
7 1 0 113.33 24
7 1 0 86.79 32.6
7 1 0 82.75 38.69
-7 -1 0 58.6 35.16
-7 -1 0 63.49 27.73
-7 -1 0 112.05 23.73
7 1 1 46.57 20.6
7 1 1 45.74 9.7
-7 -1 -1 79.88 37.72
-7 -1 -1 121.53 48.39
-7 -1 -1 39.74 8.43
7 1 2 -0.08 12.09
7 1 2 28.39 33.88
-7 -1 -2 21.19 25.05
-7 -1 -2 96.32 39.46
7 1 3 68.41 28.08
-7 -1 -3 15.62 26.11
-7 -1 -3 51.66 24.04
7 1 4 4.26 15.3
7 1 4 8.99 19.87
-7 -1 -4 31.15 29.21
-7 -1 -4 -7.76 11.84
7 2 -14 7.74 1.68
-7 -2 14 6.55 1.49
7 2 -13 9.31 6.35
7 2 -13 34.62 51.37
-7 -2 13 -8.4 6.82
-7 -2 13 19.15 48.84
7 2 -12 18.29 8.82
7 2 -12 13.19 26.99
-7 -2 12 10.96 9.84
7 2 -11 10.58 2.27
7 2 -11 7.03 8.26
7 2 -11 -18.04 20.72
-7 -2 11 15.5 11.79
-7 -2 11 -6.74 27.93
-7 -2 11 6.58 1.5
7 2 -10 149.35 50.75
7 2 -10 85.4 18.08
-7 -2 10 97.15 35.36
-7 -2 10 2.42 32.63
-7 -2 10 72.94 15.45
7 2 -9 71.8 25.91
-7 -2 9 37.58 19.44
-7 -2 9 54.96 11.65
7 2 -8 78.34 16.59
7 2 -8 87.9 31.29
7 2 -8 45.54 28.45
-7 -2 8 91.8 36.18
-7 -2 8 76.55 45.66
-7 -2 8 67.45 14.29
7 2 -7 105.99 37.61
7 2 -7 98.03 20.76
-7 -2 7 96.43 43.72
-7 -2 7 97.23 20.59
7 2 -6 17.37 13.16
7 2 -6 27.31 5.79
7 2 -6 52.83 24.73
-7 -2 6 42.76 9.07
7 2 -5 29.5 16.26
7 2 -5 53.74 25.21
-7 -2 5 53.57 27.55
7 2 -4 31.09 6.59
7 2 -4 113.56 40.56
7 2 -4 40.93 22.14
-7 -2 4 25.63 5.44
-7 -2 4 36.92 19.84
7 2 -3 34.14 7.24
7 2 -3 59.06 24.46
7 2 -3 59.88 27.95
-7 -2 3 44.46 9.43
-7 -2 3 29.24 16.74
7 2 -2 23.51 16.04
-7 -2 2 19.64 15.24
7 2 -1 20.72 4.4
7 2 -1 -2.15 13.34
7 2 -1 1.14 16.94
-7 -2 1 -14.92 26.54
-7 -2 1 22.35 15.76
-7 -2 1 24.72 5.26
7 2 0 44.66 9.47
7 2 0 22.3 16.73
7 2 0 55.76 29.67
-7 -2 0 5.94 25.64
-7 -2 0 45.4 21.92
-7 -2 0 30.35 6.46
7 2 1 -2.48 14.28
-7 -2 -1 -19.18 22.51
-7 -2 -1 1.01 15.01
7 2 2 10.68 15.67
-7 -2 -2 5.33 22.4
7 2 3 32.91 20.68
-7 -2 -3 2.29 22.54
-7 -2 -3 187.49 70.55
7 3 -14 24.82 5.27
-7 -3 14 40.25 8.55
-7 -3 14 -1.37 59.31
7 3 -13 22.31 4.74
7 3 -13 -15.24 36.1
-7 -3 13 15.31 10.19
-7 -3 13 32.74 6.96
-7 -3 13 1.47 28.16
7 3 -12 27.36 5.81
7 3 -12 15.18 9.19
-7 -3 12 12.6 11.71
-7 -3 12 -1.93 23.47
7 3 -11 -9.64 24.95
-7 -3 11 28.96 15.39
-7 -3 11 17.16 3.67
-7 -3 11 -8.95 23.57
7 3 -10 32.51 6.9
7 3 -10 41.9 17.73
7 3 -10 15.34 29.58
-7 -3 10 27.74 17.14
-7 -3 10 -2.02 33.88
-7 -3 10 29.47 6.26
7 3 -9 5.98 10.14
7 3 -9 42.58 31.86
-7 -3 9 -2.81 18.31
7 3 -8 25.64 5.44
7 3 -8 43.78 18.44
7 3 -8 74.9 35.62
-7 -3 8 64.43 35.84
-7 -3 8 34.08 7.23
7 3 -7 76.27 16.15
7 3 -7 58.57 23.83
7 3 -7 107.9 43.3
-7 -3 7 74.08 15.69
-7 -3 7 61.33 32.26
7 3 -6 39.14 21
-7 -3 6 64.06 13.57
-7 -3 6 29.87 21.6
7 3 -5 29.87 6.34
7 3 -5 36.61 22.09
-7 -3 5 37.01 26.75
-7 -3 5 27.28 5.79
-7 -3 5 31.49 20.58
7 3 -4 34.16 7.24
7 3 -4 52.43 26.02
-7 -3 4 1.35 23.7
-7 -3 4 33.57 7.13
-7 -3 4 37.92 20.59
7 3 -3 13.88 2.96
7 3 -3 11.45 17.94
-7 -3 3 42.64 28.82
-7 -3 3 21.96 16.07
-7 -3 2 -0.45 21.94
-7 -3 2 2.74 13.93
7 3 -1 2.29 19.74
7 3 -1 22.82 19.64
-7 -3 1 2.29 23.93
-7 -3 1 13.3 14.67
7 3 0 51.2 26.13
7 3 0 55.41 29.73
-7 -3 0 8.61 23.31
-7 -3 0 26.25 16.83
7 3 1 10.39 19.64
7 3 1 -5.16 18.37
-7 -3 -1 -40.2 25.57
7 3 2 13.16 24.49
-7 -3 -2 34.42 29.39
7 4 -14 19.38 45.37
-7 -4 14 8.71 40.45
7 4 -13 56.3 11.93
7 4 -13 22.13 25.98
-7 -4 13 35.42 7.52
-7 -4 13 9.97 22.57
7 4 -12 6.81 1.5
7 4 -12 1.32 24.8
-7 -4 12 9.37 2.05
-7 -4 12 1.89 17.46
7 4 -11 12.58 2.69
7 4 -11 19.12 22.46
-7 -4 11 16.4 13.35
-7 -4 11 17.38 3.72
7 4 -10 -7.11 24.91
-7 -4 10 18.13 15.21
-7 -4 10 10.29 2.23
-7 -4 10 8.58 29.47
7 4 -9 -0.68 10.31
-7 -4 9 2.05 14.62
-7 -4 9 24.39 31.63
7 4 -8 13.51 2.88
7 4 -8 -0.14 10.83
7 4 -8 34.45 25.82
-7 -4 8 -15.36 24.84
7 4 -7 45.34 9.61
7 4 -7 17.57 13.65
7 4 -7 73.88 32.6
-7 -4 7 -14.23 19.49
-7 -4 7 35.19 26.03
-7 -4 7 32.91 6.98
7 4 -6 28.24 5.99
7 4 -6 61.27 30.81
-7 -4 6 39.28 25.6
-7 -4 6 11.31 20.76
7 4 -5 22.97 4.88
7 4 -5 29.04 20.81
-7 -4 5 26.1 5.55
7 4 -4 38 18.15
7 4 -4 18.33 20.25
-7 -4 4 39.09 26.28
-7 -4 4 -3.13 15.19
-7 -4 4 28.79 6.12
7 4 -3 -2.71 13.08
7 4 -3 4.67 17.26
-7 -4 3 -12.43 22.54
-7 -4 3 11.85 14.94
7 4 -2 5.52 14.36
-7 -4 2 -14.77 23.5
-7 -4 2 8.15 13.49
7 4 -1 13.77 16.21
7 4 -1 15.31 17.61
-7 -4 1 18.2 27.59
-7 -4 1 18.43 15.25
7 4 0 -7.81 17.37
7 4 0 1.62 20.62
-7 -4 0 13.4 26.53
-7 -4 0 20.94 15.81
7 4 1 14.34 19.76
7 4 1 21.35 21.64
-7 -4 -1 -6.48 22.15
7 5 -13 5.75 1.28
7 5 -13 43.92 30.15
7 5 -12 -6.58 19.1
-7 -5 12 25.79 5.49
-7 -5 12 4.22 20.71
-7 -5 11 23.62 23.02
7 5 -10 6.42 1.42
7 5 -10 -6.11 20.07
-7 -5 10 9.73 2.16
-7 -5 10 4.28 23.74
7 5 -9 1.61 22.05
-7 -5 9 27.84 27.2
7 5 -8 -10.4 21.7
-7 -5 8 24.81 20.03
7 5 -7 -13.22 13.06
7 5 -7 2.77 18.19
-7 -5 7 1.05 19.47
-7 -5 7 2.43 19.83
-7 -5 7 25.47 5.42
7 5 -6 5.72 12.45
7 5 -6 24.92 22.73
-7 -5 6 26.81 21.44
-7 -5 6 10.7 20.13
7 5 -5 4.72 11.61
-7 -5 5 19.14 22.67
-7 -5 5 11.91 17.21
-7 -5 5 1.12 0.62
7 5 -4 -2.56 12.08
7 5 -4 -2.89 18.19
-7 -5 4 4.58 15.65
7 5 -3 0.11 0.6
7 5 -3 1.43 13.6
7 5 -3 4.56 17.78
-7 -5 3 17.81 21.56
-7 -5 3 13.2 15.35
-7 -5 3 -0.53 0.75
7 5 -2 8.92 1.98
-7 -5 2 32.46 27.73
-7 -5 2 10.54 14.47
7 5 -1 -2.24 16.3
-7 -5 1 -6.64 27.33
-7 -5 1 14.54 14.6
7 5 0 -15.24 19.93
7 5 0 16.01 21.91
-7 -5 0 -22.07 27.66
-7 -5 0 -3.42 14.02
-7 -6 13 14.7 21.08
7 6 -12 7.43 21.85
-7 -6 12 7.61 20.99
7 6 -11 2.47 19.54
-7 -6 11 30.86 6.56
-7 -6 11 20.27 22.85
7 6 -10 2.59 18.11
-7 -6 10 4.63 24.88
7 6 -9 5.11 1.14
7 6 -9 -2.56 16.77
-7 -6 9 -14.22 22.72
-7 -6 8 21.39 24.65
7 6 -7 28.41 21.41
-7 -6 7 -15.22 20.95
7 6 -6 5.88 20.28
-7 -6 6 -17.87 17.61
-7 -6 6 -7.08 21.18
7 6 -5 -6.94 12.42
-7 -6 5 -20.9 21.74
-7 -6 5 -6.48 16.82
7 6 -4 12.26 14.6
7 6 -4 7.89 18.96
-7 -6 4 25.81 23.92
7 6 -2 -16.49 17.2
-7 -6 2 17.33 26.29
-7 -6 2 -1.32 14.1
7 6 -1 7.62 18.5
7 6 -1 8.84 16.55
-7 -6 1 -10.6 24.65
-7 -6 1 -7.19 13.75
7 7 -12 3.69 0.88
7 7 -12 -17.49 22.1
-7 -7 12 5.48 1.31
7 7 -11 9.09 1.96
7 7 -11 -13.32 22.56
-7 -7 11 10.87 2.38
-7 -7 11 -3.54 21.61
7 7 -9 20.4 18.87
-7 -7 9 -10.27 19.84
7 7 -8 4.97 1.14
7 7 -8 8.33 18.59
-7 -7 8 -7.52 22.97
7 7 -7 0 19.22
7 7 -6 -2.46 19.63
-7 -7 6 -13.34 19.7
7 7 -5 3.54 17.64
-7 -7 5 5.77 15.75
7 7 -4 -4.83 17.97
-7 -7 4 -16.56 23.43
7 7 -3 9.67 17.69
-7 -7 3 19.37 25.74
-7 -7 3 -9.61 14.47
-7 -8 10 24.15 23.49
7 8 -9 3.65 0.91
7 8 -9 -1.62 17.17
-7 -8 9 3 23.34
7 8 -8 29.56 21.62
-7 -8 8 0.71 22.95
7 8 -7 2.92 0.83
7 8 -7 3.01 22.42
-7 -8 7 5.57 1.38
-7 -8 7 -16.91 24.17
7 8 -6 17.49 21.72
-7 -8 6 0.79 19.53
8 -13 0 16.76 18.04
-8 13 0 -1.45 18.63
-8 13 -1 13.69 19.89
-8 13 -1 4.87 9.83
8 -13 2 16.02 23.65
8 -13 2 5.67 15.62
-8 13 -2 -13.07 11.97
8 -12 -2 0.68 13.85
8 -12 -2 7.07 14.68
8 -12 -1 15.9 17.67
-8 12 1 40.28 25.44
8 -12 0 11.42 16.3
-8 12 0 15.2 17.88
-8 12 0 19.96 17.05
8 -12 1 4.38 18.55
8 -12 1 28.76 23.49
-8 12 -1 18.5 19
-8 12 -1 5.97 12.08
8 -12 2 6.89 14.39
8 -12 2 14.22 16.06
-8 12 -2 13.89 15.44
-8 12 -2 9.79 11.72
8 -12 3 23.84 19.47
8 -12 3 11.46 19.28
-8 12 -3 24.57 15.75
8 -12 4 -7.68 16.69
8 -12 4 -14.72 18.8
-8 12 -4 -7.6 15.53
8 -11 -5 8.26 1.86
8 -11 -5 -21.81 16.72
-8 11 5 8.19 1.95
-8 11 5 11.95 17.03
8 -11 -1 13.41 14.73
-8 11 1 26.52 24.13
8 -11 0 43.61 21.84
8 -11 0 21.33 15.84
-8 11 0 20.77 20.02
-8 11 0 21.48 16.35
8 -11 1 1.67 23.55
-8 11 -1 6.01 16.65
8 -11 2 4.88 15.66
8 -11 2 -10.67 16.21
-8 11 -2 15.17 15.71
-8 11 -2 33.57 17.95
8 -11 3 7.23 13.95
-8 11 -3 4.83 15.53
-8 11 -3 -4.94 14.48
8 -11 4 53.2 24.61
8 -11 4 21.16 22.3
-8 11 -4 -1.85 13
8 -11 5 21.86 17.65
-8 11 -5 30.86 21.08
-8 11 -5 -17.61 15.9
-8 10 7 4.13 16.73
8 -10 -4 6.55 1.53
8 -10 -4 19.51 13.95
8 -10 -4 14.29 15.65
-8 10 4 5.2 1.4
-8 10 4 6.28 12.15
8 -10 -3 2.68 13.23
8 -10 -3 -8.89 13.69
-8 10 3 -19.49 18.04
-8 10 3 2.68 11.73
8 -10 -2 18.93 18.8
8 -10 -2 -12.67 14.54
-8 10 2 28.59 6.1
8 -10 -1 16.45 15.37
8 -10 -1 -3.93 13.26
-8 10 1 32.12 20.96
8 -10 0 22.19 14.63
8 -10 0 25.09 18.21
8 -10 1 46.28 21.21
8 -10 1 -20.39 26.39
-8 10 -1 30.24 20.11
-8 10 -1 -4.66 14.84
8 -10 2 3.17 16.1
-8 10 -2 16.27 17.85
-8 10 -2 3.89 12.85
8 -10 3 6.15 13.92
-8 10 -3 12.3 16.32
-8 10 -3 42.21 22.82
8 -10 4 72.79 29.1
8 -10 4 14.18 20.72
-8 10 -4 76.27 34.42
-8 10 -4 34.42 21.65
8 -10 5 39.37 21.23
-8 10 -5 19.86 17.53
8 -10 6 10 17.48
-8 10 -6 13.99 16.39
8 -9 -8 4.41 1.01
8 -9 -8 -9.04 12.51
-8 9 8 5.64 14.98
8 -9 -7 9.46 14.29
-8 9 7 -0.46 14.36
8 -9 -6 6.17 12.04
-8 9 6 6.72 13.46
8 -9 -5 4.73 11.47
8 -9 -5 16.08 13.95
-8 9 5 -1.92 15.08
8 -9 -4 11.76 13.45
8 -9 -4 -9.95 14.88
-8 9 4 10.26 18.6
-8 9 4 18.17 14.47
-8 9 4 -3.12 1.07
8 -9 -3 9.56 15.67
8 -9 -3 -9.42 14.64
8 -9 -2 16.2 13.04
8 -9 -2 2.97 14.81
-8 9 2 9.15 16.22
8 -9 -1 -0.29 12.03
8 -9 -1 13.57 14.38
-8 9 1 -6.27 13.7
-8 9 1 -2.03 0.85
8 -9 1 54.59 22.54
8 -9 1 91.29 44.49
-8 9 -1 62.61 29.67
-8 9 -1 53.34 28.24
8 -9 2 0.59 10.62
8 -9 2 14.71 17.36
-8 9 -2 18.83 17.23
-8 9 -2 11.33 15.09
8 -9 3 5.41 11.11
8 -9 3 0.61 14.63
8 -9 4 30.95 23.49
-8 9 -4 30.27 24.04
8 -9 5 15.02 20.14
8 -9 6 34.53 21.39
8 -9 6 0.84 24.18
-8 9 -6 36.18 25.72
8 -8 -9 3.6 0.87
-8 8 9 4.38 1.15
-8 8 9 -1.73 17.43
8 -8 -8 -5.84 13.15
8 -8 -7 6.62 13.35
8 -8 -5 17.1 14.37
8 -8 -5 15 3.21
8 -8 -5 11.97 14.07
-8 8 5 -25.23 19.65
8 -8 -4 42.58 21.08
8 -8 -4 23.35 16.45
-8 8 4 27.12 23.86
8 -8 -3 21.2 16.51
-8 8 3 43.3 23.25
8 -8 -2 22.38 13.21
8 -8 -2 33.37 19.31
-8 8 2 -1.38 14.8
-8 8 2 0.14 0.75
8 -8 -1 9.24 2.08
8 -8 -1 22.51 15.28
-8 8 1 24.48 17.46
8 -8 0 6.81 10.05
8 -8 0 13.07 14.5
-8 8 0 47.14 24.9
-8 8 0 12.14 15.94
8 -8 1 22.59 4.82
-8 8 -1 12.15 18.13
8 -8 2 64.35 24.93
8 -8 2 31.26 24.49
-8 8 -2 45.23 22.76
-8 8 -2 23.11 18.31
-8 8 -2 11.51 2.51
8 -8 3 26.16 14.84
8 -8 3 7.45 16.74
-8 8 -3 31.23 20
-8 8 -3 1.1 17.59
8 -8 4 34.25 18.25
8 -8 4 4.7 22.98
-8 8 -4 -16.42 21.47
8 -8 5 22.11 15.74
8 -8 5 12.82 26.11
-8 8 -5 38.63 23.21
-8 8 -5 -6.27 16
8 -8 6 7.6 15.32
-8 8 -6 77.23 36.27
-8 8 -6 9.01 23.76
8 -7 -10 -1.6 18.34
-8 7 10 16.56 22.45
8 -7 -9 10.89 2.34
8 -7 -9 12.86 15.52
-8 7 9 21.26 20.13
8 -7 -8 18.63 3.97
-8 7 8 2.95 18.42
8 -7 -7 14.11 12.03
8 -7 -7 23.34 4.96
-8 7 7 17.77 20.97
-8 7 7 14.97 3.25
-8 7 6 -21.49 21.18
8 -7 -5 25.23 13.95
8 -7 -5 21.31 4.54
8 -7 -5 47.96 23.29
-8 7 5 49.72 27.47
-8 7 5 24.57 5.24
8 -7 -4 19.27 12.03
-8 7 4 2.73 15.72
8 -7 -3 92.82 32.94
-8 7 3 64.46 28.96
-8 7 3 60.56 27
-8 7 3 52.34 11.1
8 -7 -1 53.96 20.95
8 -7 -1 69.64 14.76
8 -7 -1 4.84 11.93
-8 7 1 60.16 27.04
-8 7 1 68.1 14.43
8 -7 0 65 24.61
8 -7 0 36.95 19.94
-8 7 0 31.72 19.14
-8 7 0 23.56 17.93
-8 7 0 49.16 10.43
8 -7 1 10.06 9.29
8 -7 1 12.68 2.77
-8 7 -1 22.02 15.97
8 -7 2 182.31 62.5
-8 7 -2 114.64 24.28
-8 7 -2 133.3 53.68
8 -7 3 94.61 34.36
8 -7 3 99.08 41.93
-8 7 -3 162.26 59.74
-8 7 -3 86.19 38.32
-8 7 -3 34.62 7.34
8 -7 4 28.32 16.32
-8 7 -4 42.47 24.31
-8 7 -4 29.9 23.5
8 -7 5 127.5 45.97
8 -7 5 57.41 35.3
-8 7 -5 -3.67 23.13
8 -7 6 65.31 29.19
8 -7 6 21.82 25.59
-8 7 -6 34.16 23.13
-8 7 -6 7.19 24.89
8 -6 -11 -1.99 29.27
-8 6 11 -5.38 35.44
8 -6 -10 -14.11 16.23
8 -6 -9 -0.74 14.44
-8 6 9 -1.24 20.34
8 -6 -8 0.7 9.48
8 -6 -8 1.35 15.28
-8 6 8 27.61 25.13
8 -6 -7 22.27 4.73
8 -6 -7 40.48 22.68
-8 6 7 36.18 26.36
-8 6 7 20.29 4.36
-8 6 7 29.47 27.35
8 -6 -6 19.38 4.13
8 -6 -6 20.91 12.54
-8 6 6 36.98 23.01
-8 6 6 17.53 22.99
-8 6 6 20.93 4.48
8 -6 -5 83.92 30.15
-8 6 5 55.67 26.81
-8 6 5 91.26 39.97
-8 6 5 109.46 23.19
8 -6 -4 72.62 26.73
-8 6 4 171.76 61.76
-8 6 4 77.74 33.25
-8 6 4 66.59 14.12
8 -6 -3 85.74 18.16
8 -6 -3 110.37 38.43
-8 6 3 85.51 34.39
-8 6 3 96.46 38.74
8 -6 -2 174.09 59.31
8 -6 -2 129.38 27.39
-8 6 2 100.33 40.68
-8 6 2 133.25 28.21
8 -6 -1 32.37 14.36
8 -6 -1 28.24 6
8 -6 -1 31.72 17.54
-8 6 1 22.46 16.26
-8 6 1 28.16 5.98
8 -6 0 30.52 6.48
8 -6 0 32.69 14.91
8 -6 0 28.09 18.8
-8 6 0 23.55 5.01
-8 6 0 29.41 19.04
8 -6 1 14.21 10.31
-8 6 -1 3.3 16.68
8 -6 2 137.83 48.27
8 -6 2 166.95 35.36
8 -6 2 269.9 104.2
-8 6 -2 235.43 83.83
-8 6 -2 228.6 48.39
8 -6 3 214.89 45.49
8 -6 3 421.87 141.64
8 -6 3 301.82 114.36
-8 6 -3 310.07 116.89
-8 6 -3 309.78 65.6
8 -6 4 30.13 19.28
-8 6 -4 0.16 22.53
-8 6 -4 -11.19 21.16
-8 6 -4 12.13 2.61
8 -6 5 39.94 30.75
-8 6 -5 39.03 28.96
8 -6 6 17.7 23.25
-8 6 -6 7.13 16.9
8 -5 -11 17.28 24.21
-8 5 11 7.38 1.76
-8 5 11 -13.23 24.25
-8 5 10 20.88 4.49
-8 5 10 -16.65 22.67
8 -5 -9 7.24 9.29
8 -5 -9 25.23 17.94
-8 5 9 5.96 1.45
8 -5 -8 20.67 13.82
8 -5 -8 19.59 19.92
-8 5 8 -12.04 21.41
-8 5 8 -2.42 30.75
-8 5 8 7.99 1.82
8 -5 -7 9.69 16.27
-8 5 7 -0.51 15.83
-8 5 7 2.07 0.7
-8 5 7 -8.37 25.06
8 -5 -6 99.08 34.51
8 -5 -6 75.47 30.61
-8 5 6 91.09 36.5
-8 5 6 63.49 34.16
-8 5 6 27.85 5.93
8 -5 -5 92.34 19.55
8 -5 -5 110.12 38.15
8 -5 -5 199.55 75.1
-8 5 5 99.39 39.14
-8 5 5 160.41 63.32
8 -5 -4 240.69 50.95
8 -5 -4 264.98 98.25
-8 5 4 310.07 106.7
-8 5 4 307.22 114.9
8 -5 -3 68.58 14.53
8 -5 -3 153.83 52.51
8 -5 -3 74.3 31.29
-8 5 3 96.75 37.04
-8 5 3 85.45 34.76
8 -5 -2 166.21 56.81
8 -5 -2 116.29 24.63
-8 5 2 81.64 34.05
8 -5 -1 40.02 16.95
8 -5 -1 32.49 6.89
8 -5 -1 31.97 18.28
-8 5 1 62.95 28.03
-8 5 1 22.44 4.78
8 -5 0 44.52 23.54
-8 5 0 71.83 31.52
-8 5 0 21.05 17.12
8 -5 1 24.79 14.3
8 -5 1 9.85 2.12
-8 5 -1 35.62 23.27
-8 5 -1 12.28 2.63
8 -5 2 213.12 73.11
8 -5 2 257.55 98.74
-8 5 -2 165.41 62.58
-8 5 -2 171.3 36.27
8 -5 3 112.42 23.8
8 -5 3 133.33 56.61
-8 5 -3 84.06 36.07
-8 5 -3 155.4 32.91
-8 5 -3 111 47.19
8 -5 4 50.61 21.84
8 -5 4 19.63 4.17
8 -5 4 8.92 18.42
-8 5 -4 19.58 4.16
8 -5 5 23.02 16.47
8 -5 5 -41.67 28.67
-8 5 -5 18.07 20.21
-8 5 -5 12.32 23.39
-8 5 -5 3.32 0.72
8 -5 6 32.71 19.6
8 -5 6 -12.04 32.71
-8 5 -6 -16.16 18.49
-8 5 -6 0.84 23.41
8 -4 -12 8.95 32.97
-8 4 12 -5.6 39.46
8 -4 -11 16.71 3.56
8 -4 -11 11.89 20.38
-8 4 11 17.87 3.85
8 -4 -10 92.31 32.69
8 -4 -10 9.82 16.38
-8 4 10 5.05 24.72
8 -4 -9 2.8 11.19
8 -4 -9 4.98 17.3
-8 4 9 5.64 30.95
8 -4 -8 38.97 15.51
8 -4 -8 10.92 2.34
8 -4 -8 33.91 24.36
-8 4 8 15.61 3.37
8 -4 -7 30.98 6.57
8 -4 -7 11.26 8.36
8 -4 -7 30.69 19.37
-8 4 7 9.03 13.79
-8 4 7 58.2 36.81
-8 4 7 33.51 7.12
8 -4 -6 97.83 20.72
8 -4 -6 192.27 72.2
-8 4 6 114.56 43.07
-8 4 6 79.76 16.9
-8 4 6 136.29 55.64
8 -4 -5 98.45 20.85
8 -4 -5 107.39 37.18
8 -4 -5 195.43 73.45
-8 4 5 99.51 38.09
-8 4 5 170.19 66.91
8 -4 -4 154.26 32.66
8 -4 -4 207.43 70.12
8 -4 -4 218.76 81.59
-8 4 4 244.53 92.05
8 -4 -3 48.81 10.35
8 -4 -3 130.03 45
8 -4 -3 83.92 34.05
-8 4 3 147.24 53.37
-8 4 3 68.84 29.13
-8 4 2 70.15 14.86
-8 4 2 64.35 27.97
8 -4 -1 85.45 31.58
8 -4 -1 27.59 17.99
-8 4 1 66.96 32.86
-8 4 1 68.73 14.56
8 -4 0 50.52 21.17
8 -4 0 52.26 25.93
-8 4 0 52.43 27.66
-8 4 0 30.47 19.61
-8 4 0 39.6 8.39
8 -4 1 22.4 12.7
8 -4 2 135.41 47.34
8 -4 2 116.8 24.73
-8 4 -2 125.45 50.83
8 -4 3 2.3 11.85
8 -4 3 26.93 25.62
-8 4 -3 52.85 28.09
-8 4 -3 54.3 27.94
8 -4 4 46.82 23.17
8 -4 4 46.51 9.85
8 -4 4 29.95 23.15
-8 4 -4 17.78 22.1
-8 4 -4 36.61 7.75
8 -4 5 16.27 3.45
8 -4 5 47.02 31.21
-8 4 -5 16.73 24.15
-8 4 -5 18.32 3.88
-8 4 -5 13.85 20.48
8 -3 -12 -9.11 28.56
-8 3 12 3.44 26.89
8 -3 -11 -1.74 8.35
8 -3 -11 13.35 2.85
-8 3 11 12.58 28
-8 3 11 11.5 2.53
8 -3 -10 19.34 4.11
8 -3 -10 31.55 13.57
8 -3 -10 8.39 18.95
-8 3 10 14.02 16.88
-8 3 10 20.15 27.99
-8 3 10 23.83 5.09
8 -3 -9 16.83 3.58
8 -3 -9 27.32 11.69
8 -3 -9 16.45 22.54
-8 3 9 15.2 16.32
-8 3 9 7.78 37.89
-8 3 9 13.26 2.87
8 -3 -8 119.51 40.85
8 -3 -8 79.08 16.75
-8 3 8 120.45 44.35
-8 3 8 108.24 58.34
-8 3 8 93.7 19.84
8 -3 -7 13.85 8.56
8 -3 -7 15.79 3.37
-8 3 7 8.39 14.21
-8 3 7 9.65 2.11
8 -3 -6 90.66 19.2
8 -3 -6 104.37 36.07
8 -3 -6 115.44 44.6
-8 3 6 89.83 35.9
-8 3 6 79.57 37.01
-8 3 6 110 23.3
8 -3 -5 175.09 37.07
8 -3 -5 139.08 47.59
8 -3 -5 172.73 65.17
-8 3 5 174.06 62.36
-8 3 5 163.93 64.43
8 -3 -4 107.24 22.71
8 -3 -4 186.04 63.12
8 -3 -4 185.9 69.81
-8 3 4 120.08 25.43
-8 3 4 130.89 51.46
8 -3 -3 145.4 50.44
8 -3 -3 76.29 31.77
-8 3 3 67.62 31.92
-8 3 3 73.16 30.81
-8 3 3 55.16 11.69
8 -3 -2 122.07 25.85
-8 3 2 123.12 48.96
-8 3 2 129.21 27.36
-8 3 2 80.45 34.31
8 -3 -1 58.29 22.5
8 -3 -1 70.35 14.9
8 -3 -1 43.81 22.6
-8 3 1 32.4 22.01
-8 3 1 72.17 15.28
8 -3 0 43.49 9.21
8 -3 0 18.1 11.6
8 -3 0 45.49 24.38
-8 3 0 17.31 21.01
-8 3 0 21.03 19.97
-8 3 0 59.68 12.64
8 -3 1 5.32 13.41
8 -3 1 17.35 3.68
-8 3 -1 15.98 25.61
-8 3 -1 11.85 2.53
8 -3 2 53.25 11.28
8 -3 2 38.97 19.07
8 -3 2 81.87 42.78
-8 3 -2 43.95 9.3
-8 3 -2 40.71 27.08
8 -3 3 29.78 18.14
8 -3 3 13.18 2.8
-8 3 -3 43.61 28.76
-8 3 -3 10.62 2.26
8 -3 4 45.34 9.6
8 -3 4 90.06 34.36
8 -3 4 34.9 22.76
-8 3 -4 24.92 28.27
-8 3 -4 23.29 19.11
-8 3 -4 39.03 8.27
8 -3 5 26.14 18.61
-8 3 -5 -14.07 20.79
-8 3 -5 4.53 16.28
8 -2 -13 36.95 41.85
-8 2 13 1.9 38.09
8 -2 -12 13.69 2.92
8 -2 -12 14.02 9.32
8 -2 -12 18.89 23
-8 2 12 12.12 13.88
-8 2 12 4.48 27.87
8 -2 -11 11.5 2.46
8 -2 -11 23.01 11.87
8 -2 -11 1.38 21.13
-8 2 11 -2.93 13.2
-8 2 11 11.72 24.2
8 -2 -10 65.03 23.07
8 -2 -10 21.26 21.1
-8 2 10 44.41 21.02
-8 2 10 34.11 7.25
8 -2 -9 229.65 48.62
8 -2 -9 360.41 120.25
8 -2 -9 130.74 55.64
-8 2 9 61.76 49.7
-8 2 9 241.32 51.09
8 -2 -8 129.21 27.36
8 -2 -8 121.47 41.56
8 -2 -8 195.54 76.52
-8 2 8 114.24 41.9
-8 2 8 164.33 72.68
-8 2 8 176.94 37.46
8 -2 -7 44.83 9.5
8 -2 -7 23.96 11.85
-8 2 7 53.28 25.07
-8 2 7 16.77 26.83
-8 2 7 33.31 7.07
8 -2 -6 122.27 42.61
8 -2 -6 99.51 21.07
8 -2 -6 189.94 71.46
-8 2 6 85.68 34.65
-8 2 6 130.77 27.69
8 -2 -5 74.99 15.88
8 -2 -5 152.27 57.89
-8 2 5 83.32 35.19
-8 2 5 154.97 61.7
8 -2 -4 168.34 57.26
8 -2 -4 230.53 86.14
-8 2 4 201.03 71.4
-8 2 4 197.85 75.72
-8 2 4 200.41 42.44
8 -2 -3 138 29.21
8 -2 -3 165.73 56.52
8 -2 -3 109.01 43.15
-8 2 3 95.61 39.28
-8 2 3 111.74 44.29
-8 2 3 121.84 25.8
8 -2 -2 93.67 19.83
-8 2 2 106.79 46.77
-8 2 2 66.48 30.52
8 -2 -1 68.16 26.55
8 -2 -1 -8.12 15.17
8 -2 0 16.51 3.5
8 -2 0 1.21 10.7
8 -2 0 44.8 26.32
-8 2 0 4.08 23.57
-8 2 0 12.11 17.33
-8 2 0 22.76 4.83
8 -2 1 39.63 19.21
8 -2 1 56.55 11.97
-8 2 -1 70.15 34.11
-8 2 -1 288.73 109.63
-8 2 -1 52.31 11.08
8 -2 2 13.73 2.92
8 -2 2 20.03 15.69
8 -2 2 25.42 34.11
-8 2 -2 12.87 21.26
-8 2 -2 83.04 35.93
-8 2 -2 11.49 2.45
8 -2 3 5.73 1.25
8 -2 3 28.1 27.49
-8 2 -3 2.29 20.64
-8 2 -3 3.52 0.83
-8 2 -3 92.28 37.46
8 -2 4 7.08 1.55
8 -2 4 42.39 21.56
8 -2 4 15.5 19.58
-8 2 -4 14.29 14.99
8 -1 -13 30.69 6.51
8 -1 -13 29.16 13.35
8 -1 -13 -11.01 38.94
-8 1 13 0.31 11.52
-8 1 13 22.66 34.08
-8 1 13 29.7 6.32
8 -1 -12 141.27 47.85
8 -1 -12 68.67 14.54
8 -1 -12 8.98 27.94
-8 1 12 71.4 15.13
8 -1 -11 68.76 24.45
8 -1 -11 -12.37 23.46
-8 1 11 51.86 21.42
-8 1 11 13.85 27.42
8 -1 -10 11.77 2.52
8 -1 -10 10.93 23.37
-8 1 10 11.56 2.51
-8 1 10 5.31 37.95
8 -1 -9 525.7 175.17
8 -1 -9 247.6 52.43
8 -1 -9 422.72 159.07
-8 1 9 463.11 156.22
8 -1 -8 67.85 24.65
8 -1 -8 127.05 52.57
-8 1 8 82.81 34.05
-8 1 8 49.87 40.25
-8 1 8 26.52 5.64
8 -1 -7 10.78 7.81
8 -1 -7 18.47 13.96
-8 1 7 15.17 27.14
8 -1 -6 102.55 35.81
8 -1 -6 76.46 16.19
-8 1 6 66.45 29.07
-8 1 6 122.01 52.54
-8 1 6 80.16 16.98
8 -1 -5 170.08 36.01
8 -1 -5 188.88 71.06
-8 1 5 170.16 64.2
8 -1 -4 192.04 40.68
8 -1 -4 308.36 103.8
8 -1 -4 290.72 108.15
-8 1 4 193.21 70.72
-8 1 4 360.7 134.64
-8 1 4 192.73 40.79
8 -1 -3 51.26 10.86
8 -1 -3 115.86 40.82
8 -1 -3 68.07 30.07
-8 1 3 86.19 37.61
-8 1 3 71.15 31.69
-8 1 3 40.85 8.66
8 -1 -2 15.46 3.29
8 -1 -2 34.9 17.05
8 -1 -2 27.57 22.28
-8 1 2 26.83 24.06
-8 1 2 47.59 25.37
-8 1 2 20.81 4.42
8 -1 -1 20.05 4.26
8 -1 -1 -3.37 16.24
-8 1 1 19.48 22.46
8 -1 0 4.14 0.93
8 -1 0 1.04 11.39
8 -1 0 8.57 25.54
-8 1 0 8.66 16.52
8 -1 1 38.83 8.23
-8 1 -1 148.33 58.4
8 -1 2 21.57 16.76
8 -1 2 66.88 42.84
-8 1 -2 10.97 25.23
-8 1 -2 163.34 62.55
8 -1 3 17.07 3.65
8 -1 3 18.15 16.98
-8 1 -3 2.8 20.73
-8 1 -3 162.26 61.33
8 -1 4 10.5 16.93
8 -1 4 1.49 21.15
-8 1 -4 -2.39 22.71
-8 1 -4 8.47 14
8 0 -13 42.87 9.09
8 0 -13 45.77 16.91
8 0 -13 -12.28 26.33
-8 0 13 26.77 13.49
-8 0 13 22.8 31.6
8 0 -12 144.4 48.7
8 0 -12 63.89 37.55
-8 0 12 117.49 41.62
-8 0 12 35.19 33.23
-8 0 12 102.75 21.76
8 0 -11 17.16 3.66
8 0 -11 53.68 19.29
8 0 -11 15.8 23.9
-8 0 11 44.23 19.45
-8 0 11 39.68 33.14
-8 0 11 20.61 4.4
8 0 -10 86.08 18.23
8 0 -10 72.57 25.43
8 0 -10 68.98 37.38
-8 0 10 57.92 25.34
-8 0 10 54.87 46.94
-8 0 10 96.78 20.5
8 0 -9 336.81 71.32
-8 0 9 463.96 156.4
-8 0 9 300.68 63.66
-8 0 9 376.63 151.2
8 0 -8 274.39 58.09
8 0 -8 194.63 65.85
8 0 -8 215.77 83.01
-8 0 8 183.82 80.22
8 0 -7 15.29 10.75
8 0 -7 25.58 15.97
-8 0 7 21.29 20.48
-8 0 7 32.34 31.58
8 0 -6 140.53 29.76
8 0 -6 230.34 86.71
-8 0 6 114.93 45.49
-8 0 6 185.07 39.2
-8 0 6 230.34 89.61
8 0 -5 87.53 31.75
8 0 -5 69.64 14.75
8 0 -4 61.96 13.12
8 0 -4 114.87 40.62
8 0 -4 86.25 36.3
-8 0 4 104.06 43.47
-8 0 4 72.77 32.94
-8 0 4 53.88 11.42
8 0 -3 46.48 9.85
8 0 -3 127.87 44.66
8 0 -3 49.61 25.13
-8 0 3 148.33 58.63
-8 0 3 61.22 27.43
8 0 -2 38.4 17.61
8 0 -2 20.46 20.78
-8 0 2 43.44 30.35
-8 0 2 19.76 17.35
8 0 -1 -0.15 12.6
8 0 -1 4.73 17.09
-8 0 1 3.2 24.17
8 0 0 -0.02 16.65
8 0 0 56.5 34.36
-8 0 0 -12.11 24.6
-8 0 0 8.22 14.53
-8 0 0 22.71 4.83
-8 0 -1 26.89 29.41
-8 0 -1 8.41 1.85
-8 0 -1 13.54 15.59
8 0 2 9.49 13.92
-8 0 -2 25.22 23.29
8 0 3 -3.44 13.77
-8 0 -3 -13.49 12.04
8 1 -13 34.76 12.85
8 1 -13 31.23 6.63
8 1 -13 3.18 26.15
-8 -1 13 29.81 14.47
-8 -1 13 31.06 6.61
8 1 -12 48.67 10.31
8 1 -12 88.3 30.72
8 1 -12 -1.63 22.23
-8 -1 12 80.7 29.84
-8 -1 12 13.43 31.01
-8 -1 12 60.08 12.74
8 1 -11 58.6 21.94
8 1 -11 82.1 17.39
-8 -1 11 46.99 22.14
-8 -1 11 18.75 31.55
8 1 -10 41.36 8.76
8 1 -10 46.85 18.57
8 1 -10 33.91 28.15
-8 -1 10 47.45 23.01
-8 -1 10 -1.76 39.34
-8 -1 10 43.49 9.23
8 1 -9 40.99 8.69
8 1 -9 52.71 20.16
8 1 -9 41.36 30.98
-8 -1 9 37.81 8.02
-8 -1 9 10.99 48.84
8 1 -8 26.13 13.03
8 1 -8 31.23 6.63
8 1 -8 30.1 24.21
-8 -1 8 21.75 20.79
-8 -1 8 26.15 5.56
8 1 -7 26.18 19.6
-8 -1 7 12.38 20.39
-8 -1 7 13.31 2.86
-8 -1 7 8.39 26.73
8 1 -6 42.47 9
8 1 -6 110.35 45.49
-8 -1 6 15.46 20.99
-8 -1 6 41.85 8.87
-8 -1 6 78.03 38
8 1 -5 44.58 18.83
8 1 -5 60.88 12.89
-8 -1 5 95.04 41.19
8 1 -4 19.35 4.12
8 1 -4 33.37 15.35
8 1 -4 18.32 19.52
-8 -1 4 21.09 4.49
-8 -1 4 7.16 16.48
8 1 -3 35.87 16.54
8 1 -3 28.65 20.75
-8 -1 3 44.55 28.13
-8 -1 3 19.08 14.86
-8 -1 3 16.62 3.55
8 1 -2 2.38 10.86
8 1 -2 11.79 18.45
-8 -1 2 -5.15 21.29
-8 -1 2 4.65 13.15
8 1 -1 -11.68 12.54
8 1 -1 26.89 20.17
-8 -1 1 -2.1 23.71
8 1 0 29.36 6.23
8 1 0 7.83 13.51
8 1 0 33.91 25.01
-8 -1 0 49.58 32.2
-8 -1 0 18.52 14.76
-8 -1 0 23.36 4.98
8 1 1 31.89 17.87
8 1 1 10.5 21.31
-8 -1 -1 -3.93 26.57
8 1 2 24.94 18.33
8 1 2 84.06 50.95
-8 -1 -2 12.87 24.9
-8 -1 -2 190.82 72.23
8 2 -13 34.59 7.34
8 2 -13 30.47 13.48
-8 -2 13 19.9 12.88
-8 -2 13 34.05 29.95
-8 -2 13 35.96 7.64
8 2 -12 124.09 26.28
8 2 -12 111.31 38.63
8 2 -12 25.79 27.31
-8 -2 12 71.66 28.87
-8 -2 12 -2.49 30.15
-8 -2 12 90.06 19.08
8 2 -11 13.18 2.82
8 2 -11 13.04 10.59
8 2 -11 -16.17 21.01
-8 -2 11 9.15 15.12
-8 -2 11 8.39 29.7
-8 -2 11 17.94 3.84
8 2 -10 9.46 2.03
8 2 -10 21.49 12.98
8 2 -10 24.04 25
-8 -2 10 48.7 23.85
-8 -2 10 -0.34 33.28
8 2 -9 5.65 1.24
8 2 -9 2.4 11.11
8 2 -9 21.05 23.55
-8 -2 9 14.42 19.83
-8 -2 9 16.2 33.65
-8 -2 9 7.78 1.71
-8 -2 8 20.58 20.89
-8 -2 8 32.83 29.27
8 2 -7 19.57 4.16
8 2 -7 9.58 16.59
-8 -2 7 7.32 20.86
-8 -2 7 -19.98 22.54
8 2 -6 12.36 18.49
-8 -2 6 -1.32 20.52
-8 -2 6 21.93 21.44
8 2 -5 32.54 6.91
8 2 -5 48.07 26.27
-8 -2 5 26.11 25.49
-8 -2 5 14.1 18.22
8 2 -4 13.14 19.29
-8 -2 4 39.65 27.73
8 2 -3 -7.87 17.86
-8 -2 3 -13.69 22.8
-8 -2 3 -1.13 11.95
8 2 -2 10.25 13.36
8 2 -2 -1.11 17.59
-8 -2 2 6.64 23.22
-8 -2 2 -6.51 13.6
8 2 -1 2.07 14.74
8 2 -1 16.35 3.49
8 2 -1 2.98 17.05
-8 -2 1 12.33 2.68
8 2 0 -12.63 16.08
8 2 0 39 25.05
-8 -2 0 12.33 13.23
8 2 1 1.73 15.37
8 2 1 2.02 19.52
8 3 -13 27.65 5.87
8 3 -13 14.6 12.09
8 3 -13 -27.92 25.2
-8 -3 13 19.51 18.54
-8 -3 13 -8.16 20.27
-8 -3 13 22.39 4.77
8 3 -12 -1.12 10.72
8 3 -12 -15.6 23.23
-8 -3 12 23.35 18.83
-8 -3 12 5.03 1.2
8 3 -11 17.68 13.72
8 3 -11 -10.4 21.66
-8 -3 11 -12.23 16.96
-8 -3 11 -12.77 26.38
8 3 -10 55.04 11.66
8 3 -10 33.94 26.61
-8 -3 10 87.39 36.35
-8 -3 10 42.81 9.08
8 3 -9 1 0.4
8 3 -9 5.88 18.34
-8 -3 9 -8.14 21.02
-8 -3 9 30.24 29.78
8 3 -8 6.55 16.28
-8 -3 8 21.43 24.29
-8 -3 8 25.16 27.4
8 3 -7 -4.08 15.62
8 3 -7 48.87 26.98
-8 -3 7 2.83 24.83
8 3 -6 8.07 14.72
8 3 -6 0.54 19.59
-8 -3 6 23.52 26.11
-8 -3 6 11.04 19.67
-8 -3 6 8.57 1.87
8 3 -5 27.79 17.55
8 3 -5 21.17 18.26
-8 -3 5 0.84 23.08
-8 -3 5 25.52 18.62
8 3 -4 22.7 16.98
8 3 -4 11.06 2.38
8 3 -4 6.93 19.57
-8 -3 4 17.66 26.55
-8 -3 4 14.36 3.1
8 3 -3 2.67 0.73
8 3 -3 8.14 14.88
8 3 -3 1.49 18.58
-8 -3 3 24.35 25.52
-8 -3 3 -8.65 13.69
8 3 -2 9.93 17.82
8 3 -2 -14.76 17.59
-8 -3 2 8.24 24.39
-8 -3 2 4.74 13.03
8 3 -1 44.21 25.81
8 3 -1 12.38 2.66
8 3 -1 9.65 18
-8 -3 1 18.89 28.11
-8 -3 1 20.17 4.34
8 3 0 -4.68 22.07
8 3 0 -0.4 22.25
-8 -3 0 16.72 30.81
-8 -3 0 1.61 12.16
8 4 -13 7.87 19.49
-8 -4 13 10.22 23.87
8 4 -12 10.63 2.28
8 4 -12 2.41 11.22
-8 -4 12 6.66 1.51
-8 -4 12 26.13 27.67
8 4 -11 9.32 2.01
8 4 -11 12.72 12.71
8 4 -11 0.92 20.04
-8 -4 11 17.21 18.86
-8 -4 11 9.38 27.73
8 4 -10 64.6 13.69
-8 -4 10 85.62 36.41
-8 -4 10 52.51 11.14
-8 -4 10 47.62 32.29
8 4 -9 14.85 3.18
8 4 -9 27.21 20.02
-8 -4 9 12.6 21.52
-8 -4 9 22.52 4.81
-8 -4 9 43.35 29.47
8 4 -7 19.09 14.3
-8 -4 7 -8.17 23.02
-8 -4 7 16.3 25.07
8 4 -6 11.75 2.52
8 4 -6 15.27 13.94
8 4 -6 5.17 20.64
-8 -4 6 -6.89 25.04
-8 -4 6 32.46 23.39
8 4 -5 3.01 11.99
8 4 -5 17.84 20.58
-8 -4 5 19.05 25.16
-8 -4 5 -2.19 14.65
8 4 -4 13.72 13.68
-8 -4 4 12.36 24.76
-8 -4 4 11.71 15.55
8 4 -3 13.05 2.81
8 4 -3 -12.06 15.54
8 4 -3 5.85 17.37
-8 -4 3 -2.72 14.12
-8 -4 3 9.72 2.16
8 4 -2 0.42 0.52
8 4 -2 7.49 21.33
8 4 -2 15.89 18.49
-8 -4 2 -1.19 0.87
-8 -4 2 14.25 14.94
8 4 -1 31.95 27.79
8 4 -1 11.51 2.5
8 4 -1 15.35 17.65
8 5 -12 10.66 20.75
-8 -5 12 -3.81 27.2
8 5 -11 25.99 5.52
8 5 -11 31.49 25.41
-8 -5 11 45.88 24.78
-8 -5 11 16.3 3.52
-8 -5 11 4.92 27.99
8 5 -10 28.93 6.14
8 5 -10 29.13 17.14
8 5 -10 0.92 20.39
-8 -5 10 17.05 21.32
-8 -5 10 35.19 29.16
8 5 -9 -10.98 12.87
8 5 -9 8.98 1.94
8 5 -9 34.39 25.12
-8 -5 9 10.34 19.6
-8 -5 9 10.09 2.2
8 5 -8 11.82 13.26
8 5 -8 5.77 18
-8 -5 8 15.28 26.06
-8 -5 8 3.06 24.7
8 5 -6 13.03 20.05
-8 -5 6 -35.44 25.48
-8 -5 6 8.06 17.2
8 5 -5 -3.08 19.78
-8 -5 5 -5.65 26.13
-8 -5 5 5.08 1.27
-8 -5 5 9.86 15.94
8 5 -4 -8.64 16.36
-8 -5 4 24.81 28.38
-8 -5 4 1.95 14.17
8 5 -3 -9.3 18.44
8 5 -3 -14.17 19.82
-8 -5 3 14.6 28.9
-8 -5 3 -6.1 13.14
8 5 -2 2.48 21.51
8 6 -11 -16.45 23.73
-8 -6 11 5.62 1.38
8 6 -10 2.95 21.76
-8 -6 10 -17.72 23.78
8 6 -8 -0.25 22.38
-8 -6 8 18.68 24.21
-8 -6 8 16.17 22.61
8 6 -7 9.5 15.69
8 6 -7 17.77 24.42
-8 -6 7 5.6 25.53
-8 -6 7 10.99 20.83
8 6 -6 -3.78 13.67
8 6 -6 3.64 19.91
-8 -6 6 -7.04 21.97
-8 -6 6 8.93 2.02
8 6 -5 -3.77 13.83
8 6 -5 9.87 20.75
-8 -6 5 -26.39 28.7
-8 -6 5 -6.13 15.37
-9 12 2 -2.91 1.13
-9 12 1 -28.73 19.99
9 -12 0 -2.51 16.74
-9 12 0 -0.24 16.31
9 -11 -4 11.95 14.51
-9 11 4 -3.49 17.2
-9 11 4 -3.13 12.05
-9 11 3 -14.01 14.68
-9 11 3 1.14 10.24
9 -11 -2 7.21 15.52
-9 11 2 4.85 15.01
-9 11 2 15.91 11.67
-9 11 2 7.93 1.86
9 -11 -1 -7.73 13.74
-9 11 1 8.39 18.94
-9 11 1 4.41 11.28
9 -11 0 19.22 17.58
9 -11 0 17.86 17.86
-9 11 0 25.22 22.83
9 -11 1 50.21 23.58
9 -11 1 6.1 30.15
-9 11 -1 17.16 19.31
-9 11 -1 11.73 16.9
9 -11 2 -12.06 13.94
9 -11 2 17.56 21.26
-9 11 -2 -9.81 14.85
-9 11 -2 4.91 14.35
9 -11 3 4.03 17.08
-9 11 -3 9.19 16.13
-9 10 6 2.58 19.16
9 -10 -5 1.64 11.81
-9 10 5 -8.92 16.73
-9 10 5 8.98 15.98
9 -10 -3 15.34 3.34
9 -10 -3 -15.4 14.52
-9 10 3 7.88 16.99
-9 10 3 -2.72 10.61
-9 10 3 20.6 4.45
-9 10 2 -6.72 15.72
-9 10 2 8 11
9 -10 -1 3.7 13.59
-9 10 1 5.97 18.24
-9 10 1 5.18 12.9
-9 10 1 7.69 1.82
9 -10 0 36.18 19.84
9 -10 0 20.89 4.48
9 -10 0 7.96 15.57
-9 10 0 37.38 25.49
9 -10 1 42.24 20.85
9 -10 1 42.02 34.28
-9 10 -1 2.48 17.74
-9 10 -1 23.49 21.29
-9 10 -1 13.08 2.86
9 -10 2 12.62 15.03
-9 10 -2 -4.91 16.56
-9 10 -2 19.39 16.43
9 -10 3 34.08 20.71
-9 10 -3 31.75 21.81
-9 10 -3 -5.66 13.84
9 -9 -7 1.71 15.22
-9 9 7 8.4 1.93
-9 9 7 -5.53 17.03
9 -9 -6 10.37 2.25
9 -9 -6 14.41 12.5
9 -9 -6 13.69 15.69
-9 9 6 -18.31 19.48
-9 9 6 -3.37 18.68
9 -9 -5 15.86 15.59
9 -9 -5 6.38 17.59
-9 9 5 3.93 15.72
9 -9 -4 -6.18 11.68
9 -9 -4 -9.53 15.17
-9 9 4 1.48 17.27
-9 9 4 9.13 13.44
9 -9 -3 21.96 14.09
9 -9 -3 11.68 16.12
-9 9 3 11.53 12.97
9 -9 -1 34.11 17.05
-9 9 1 9.03 15.42
9 -9 0 30.55 6.5
9 -9 0 31.23 17.55
9 -9 0 -0.42 15.24
-9 9 0 37.04 25.64
-9 9 0 13.93 17.43
-9 9 0 19.49 4.19
9 -9 1 75.9 44.46
-9 9 -1 59.06 30.3
-9 9 -1 23.02 20.03
9 -9 2 12.21 16.05
-9 9 -2 28.73 20.97
-9 9 -2 38.83 21.51
-9 9 -2 7.54 1.72
9 -9 3 56.64 25.96
9 -9 3 9.19 18.65
-9 9 -3 19.9 18.13
-9 9 -3 23.82 19.94
-9 9 -4 21.75 20.08
-9 9 -4 16.87 23.52
9 -8 -8 -1.68 10.66
9 -8 -8 0.87 0.46
9 -8 -8 -7.38 16.48
-9 8 8 1.87 0.9
9 -8 -7 21.51 13.77
9 -8 -7 3.68 14.99
-9 8 7 -3.58 20.45
9 -8 -6 28.12 18.84
9 -8 -6 26.6 18.91
-9 8 6 -1.58 19.67
9 -8 -5 19.32 12.27
9 -8 -5 37.63 21.39
-9 8 5 -6.56 16.04
-9 8 5 23.29 20.01
9 -8 -4 2.25 10.54
9 -8 -4 32.66 19.25
-9 8 4 24.78 19.58
-9 8 4 8.81 15.75
-9 8 4 8.8 1.98
9 -8 -3 5.14 1.24
9 -8 -3 -0.92 11.35
9 -8 -3 22.72 17.5
-9 8 3 9.26 17.43
-9 8 3 27.01 17.81
9 -8 -2 21.73 13.55
9 -8 -2 19.55 17.96
-9 8 2 1.97 16.97
-9 8 2 22.27 15.76
9 -8 -1 19.46 13.14
-9 8 1 37.15 22.24
9 -8 0 35.22 17.4
9 -8 0 -5.2 14.8
-9 8 0 14.12 16.59
-9 8 0 24.07 5.15
9 -8 1 34.25 7.29
9 -8 1 40 19.45
9 -8 1 102.75 53.59
-9 8 -1 10.88 16.82
-9 8 -1 66.11 34.42
-9 8 -1 39.03 8.3
9 -8 2 4.63 23.8
-9 8 -2 12.74 17.7
-9 8 -2 24.97 5.32
9 -8 3 26.51 18.18
9 -8 3 24.34 22.01
-9 8 -3 42.67 24.76
-9 8 -3 54.79 27.47
9 -8 4 16.19 16.34
9 -8 4 8.04 18.86
-9 8 -4 -16.44 18.35
9 -7 -9 19.19 12.3
9 -7 -9 -6 15.78
-9 7 9 -4.92 23.55
9 -7 -8 -1.73 11.03
-9 7 8 33.51 23.7
-9 7 8 -10.64 22.94
9 -7 -7 18.53 15
9 -7 -7 -6.52 15.09
-9 7 7 35.13 26.02
-9 7 7 17.89 3.87
9 -7 -6 -2.47 14.2
-9 7 6 -10.96 19.27
-9 7 6 17.39 3.75
9 -7 -5 27.78 5.9
9 -7 -5 24.22 13.09
9 -7 -5 42.93 22.58
-9 7 5 43.49 24.91
-9 7 5 38.97 24.89
9 -7 -4 31.23 6.63
9 -7 -4 48.79 19.58
9 -7 -4 66.65 29.04
-9 7 4 47.28 24.55
9 -7 -3 16.21 10.76
9 -7 -3 14.78 16.2
-9 7 3 -0.16 15.01
-9 7 3 22.01 15.61
9 -7 -2 3.25 9.12
9 -7 -2 14.69 16.39
-9 7 2 10.45 15.57
9 -7 -1 -0.58 10.25
-9 7 1 7.54 14.32
9 -7 0 13.22 16.76
-9 7 0 -6.68 14.65
-9 7 0 11.35 16.36
9 -7 1 3.95 1.01
9 -7 1 14.63 12.27
9 -7 1 1.04 31.72
-9 7 -1 9.1 16.02
-9 7 -1 21.05 22.09
9 -7 2 14.95 13.12
9 -7 2 10.45 25.7
-9 7 -2 52.68 27.69
-9 7 -2 37.81 8.02
9 -7 3 33.42 26.59
-9 7 -3 23.38 21.8
-9 7 -3 21.01 20.14
9 -7 4 3.02 16.97
9 -7 4 0.38 19.33
9 -6 -10 32 14.67
9 -6 -10 21.68 4.61
9 -6 -10 -4.49 14.71
9 -6 -9 16.87 3.6
9 -6 -9 4.57 12.56
9 -6 -9 5.78 15.53
-9 6 9 -15.46 18.41
-9 6 9 -3.15 25.88
9 -6 -8 14.19 11.21
9 -6 -8 6.85 13.67
-9 6 8 6.03 21.26
-9 6 8 13.38 24.53
9 -6 -7 43.64 18.56
9 -6 -7 15.31 3.27
-9 6 7 -9.38 26.53
-9 6 7 12 2.62
9 -6 -6 17.84 11.66
9 -6 -6 23.78 17.77
-9 6 6 16.31 19.34
9 -6 -5 11.26 9.89
9 -6 -5 16.93 15.54
-9 6 5 15.3 18.75
9 -6 -4 50.35 23.99
-9 6 4 6.94 17.45
-9 6 4 39.14 22.38
9 -6 -2 7.65 15.57
-9 6 2 -7.23 12.62
-9 6 2 -2.31 14.72
9 -6 -1 3.77 9.49
-9 6 1 1.31 13.47
9 -6 0 3.7 8.99
9 -6 0 12.01 18.25
-9 6 0 32.4 20.43
-9 6 0 -8.06 15.53
-9 6 0 0.5 0.49
-9 6 -1 -1.17 16.79
9 -6 2 3.31 0.81
9 -6 2 12 15.34
9 -6 2 9.13 32.2
-9 6 -2 10.98 18.77
-9 6 -2 13.7 22.71
9 -6 3 30.27 6.43
9 -6 3 23.54 20.37
9 -6 3 52.31 33.85
-9 6 -3 29.61 23.35
-9 6 -3 7.66 18.14
-9 6 -3 35.5 7.52
9 -6 4 14.57 20.2
9 -6 4 4.45 20.81
-9 6 -4 18.23 17.71
-9 6 -4 5.57 18.4
-9 5 10 15.7 16.92
-9 5 10 29.39 32.06
9 -5 -9 38.37 16.1
9 -5 -9 12.7 15.57
-9 5 9 1.88 18.11
9 -5 -8 9.29 2
9 -5 -8 13.42 10.21
9 -5 -8 8.04 14.13
-9 5 8 -0.24 15.96
-9 5 8 1.96 26.87
-9 5 8 6.3 1.49
9 -5 -7 51.15 19.91
9 -5 -7 5.32 13.45
-9 5 7 27.56 30.18
9 -5 -6 8.47 8.89
-9 5 6 1.41 18.34
-9 5 6 6.04 23.65
9 -5 -5 20.67 11.17
9 -5 -5 7.62 13.89
-9 5 5 3.52 16.96
9 -5 -4 17.43 16.58
-9 5 4 -25.2 15.26
-9 5 4 4.33 15.92
9 -5 -3 6.99 8.33
9 -5 -3 3.12 15.44
-9 5 3 19.18 17.21
-9 5 3 7.23 14.79
9 -5 -2 3.68 0.86
9 -5 -2 -1.02 8.26
9 -5 -2 23.05 19.19
-9 5 2 9.31 16.67
-9 5 2 9.82 15.7
-9 5 2 4.8 1.12
9 -5 -1 3.9 9.26
9 -5 0 5.17 1.15
9 -5 0 -19.18 13.08
9 -5 0 14.39 18.48
-9 5 0 7.34 16.93
-9 5 0 13.71 16.47
-9 5 0 5.12 1.15
9 -5 1 4.79 13.38
-9 5 -1 35.99 25.91
9 -5 2 91.63 49.61
-9 5 -2 1.02 17.32
-9 5 -2 100.02 44.18
9 -5 3 13.45 2.88
9 -5 3 63.98 26.96
9 -5 3 61.73 35.05
-9 5 -3 55.04 31.12
9 -5 4 26.21 19.68
9 -5 4 20.39 26.12
-9 5 -4 2.86 20.15
-9 5 -4 0.04 21.33
9 -4 -11 16.3 3.47
9 -4 -11 59.57 23.5
9 -4 -11 8.47 18.23
-9 4 11 30.72 19.32
-9 4 11 -1.07 27.31
-9 4 11 21.53 4.61
9 -4 -10 12.91 18.49
-9 4 10 7.59 16.83
-9 4 10 -1.33 0.68
-9 4 10 -8.88 30.04
-9 4 9 19.8 18.62
-9 4 9 5.91 1.39
-9 4 9 7.18 30.27
9 -4 -8 80.85 28.9
9 -4 -8 47.88 23.83
-9 4 8 41.65 23.94
-9 4 8 2.55 31.6
-9 4 8 32.6 6.92
9 -4 -7 31.35 13.51
9 -4 -7 25.22 16.84
-9 4 7 -1.67 26.85
9 -4 -6 6.52 7.8
9 -4 -6 38.15 21.92
-9 4 6 -10.34 16.11
-9 4 6 17.9 26.26
9 -4 -5 -3.69 7.95
-9 4 5 8 17.85
-9 4 5 0.9 18.29
9 -4 -4 9.35 2.02
9 -4 -4 8.22 8.5
9 -4 -4 -23.6 17.01
-9 4 4 -12.01 16.34
-9 4 4 6.57 16.89
-9 4 4 7.06 1.56
9 -4 -3 -4.14 8.47
9 -4 -3 10.1 16.87
-9 4 3 8.35 14.91
9 -4 -2 2.53 0.67
9 -4 -2 4.4 10.08
9 -4 -2 -1.84 18.26
-9 4 2 15.99 18.59
-9 4 2 3.46 16.16
-9 4 2 2.92 0.73
9 -4 0 6.5 1.42
9 -4 0 4.2 10.03
9 -4 0 17.77 20.09
-9 4 0 6.96 1.51
-9 4 0 30.92 22.49
9 -4 1 22.3 13.82
-9 4 -1 18.84 23.86
-9 4 -1 276.64 106.11
-9 4 -1 13.9 2.96
9 -4 2 19.84 4.21
9 -4 2 39.74 20.94
9 -4 2 65.11 44.6
-9 4 -2 15.94 18.48
-9 4 -2 14.4 25.88
-9 4 -2 24.56 5.21
9 -4 3 0.5 17.53
9 -4 3 20.93 4.44
-9 4 -3 45.91 27.8
-9 4 -3 2.96 17.29
-9 4 -3 20.75 4.4
9 -3 -11 88.81 31.43
9 -3 -11 83.97 17.78
9 -3 -11 36.7 23.87
-9 3 11 67.42 14.29
9 -3 -10 14.68 9.18
9 -3 -10 -3.92 18.03
-9 3 10 -7.58 30.78
9 -3 -9 14.07 9.51
9 -3 -9 -1.5 16.64
-9 3 9 16.7 17.49
-9 3 9 34.53 35.76
9 -3 -8 10.24 8.21
9 -3 -8 14.24 3.04
9 -3 -8 36.67 23.88
-9 3 8 9.8 16.43
9 -3 -7 9.07 8.15
9 -3 -7 0.93 15.76
-9 3 7 28.67 19.52
-9 3 7 24.59 31.49
9 -3 -6 2.5 16.41
-9 3 6 -3.21 18.09
-9 3 6 11.62 2.51
-9 3 6 27.06 25.33
9 -3 -5 -5.17 10.27
-9 3 5 -3.01 16.87
-9 3 5 -8.84 19
9 -3 -4 5.32 9.58
9 -3 -4 2.95 16.86
-9 3 4 24.41 18.35
9 -3 -3 9.69 9.05
9 -3 -3 19.26 19.28
-9 3 3 -10.52 16.55
9 -3 -2 1.72 0.5
9 -3 -2 -5.1 9.58
9 -3 -2 -14.64 20.01
-9 3 2 -5.9 15.35
-9 3 2 13 17.37
9 -3 -1 19.18 12.23
9 -3 -1 16.21 19.75
-9 3 1 19.44 21.24
-9 3 1 6.95 1.51
9 -3 0 21.63 24.29
-9 3 0 20.1 26.32
-9 3 0 19.73 20.37
9 -3 1 71.26 28.7
-9 3 -1 184.45 72.71
-9 3 -1 54.59 11.56
9 -3 2 14.26 3.03
9 -3 2 1.82 16.14
9 -3 2 23.31 40.48
-9 3 -2 13.85 24.95
-9 3 -2 7.79 20.75
-9 3 -2 12.57 2.67
9 -3 3 19.98 4.24
9 -3 3 10.95 14.84
-9 3 -3 -7.36 23.14
-9 3 -3 0 16.13
-9 3 -3 20.88 4.43
9 -2 -12 -6.35 21.35
-9 2 12 13.96 13.96
-9 2 12 18.44 3.96
-9 2 12 0.03 29.07
9 -2 -11 72.57 15.37
-9 2 11 69.18 28.53
-9 2 11 73.45 15.56
-9 2 11 19.07 35.19
9 -2 -10 8.88 1.91
9 -2 -10 1.42 7.74
9 -2 -10 -9.96 20.24
-9 2 10 -3.23 16.26
-9 2 10 -2.01 35.79
-9 2 10 9.37 2.06
9 -2 -9 15.19 3.24
9 -2 -9 1.34 6.85
9 -2 -9 4.59 17.61
-9 2 9 -4.96 15.88
-9 2 9 -49.13 38.2
-9 2 9 10.18 2.22
9 -2 -8 8.35 1.82
9 -2 -8 11.59 8.34
-9 2 8 -0.8 15.46
-9 2 8 9.43 33.28
-9 2 8 9.08 1.99
9 -2 -7 9.11 1.98
9 -2 -7 -2.43 9.65
9 -2 -7 23.3 18.92
-9 2 7 -38.46 23.51
-9 2 7 35.96 33.65
-9 2 7 9.38 2.05
9 -2 -6 15.23 17.4
-9 2 6 -3.86 18.75
-9 2 6 28.96 26.96
9 -2 -5 14.24 3.04
9 -2 -5 -0.19 8.68
9 -2 -5 26.89 18.31
-9 2 5 8.58 19.33
-9 2 5 7.36 20.43
-9 2 5 8.8 1.92
9 -2 -4 9.85 18.45
9 -2 -3 6.35 1.39
9 -2 -3 28.22 21
-9 2 3 71.71 37.24
-9 2 3 0.21 17.1
9 -2 -2 42.33 18.83
9 -2 -2 19.29 19.79
-9 2 2 27.97 5.94
-9 2 2 20.92 20.04
9 -2 -1 39.88 17.83
9 -2 -1 12.63 2.69
9 -2 -1 -3.61 17.23
-9 2 1 28.44 27.23
9 -2 0 54.36 23.54
9 -2 0 41.39 28.99
-9 2 0 8.59 22.27
-9 2 0 16.73 17.3
9 -2 1 49.24 23.72
-9 2 -1 31.97 26.24
-9 2 -1 4.37 18.81
-9 2 -1 45.37 9.61
9 -2 2 27.83 39.8
-9 2 -2 0.98 19.72
-9 2 -2 6.64 1.44
-9 2 -2 1.39 17.68
9 -1 -12 -2.61 7.3
9 -1 -12 17.1 23.62
-9 1 12 4.31 13.93
-9 1 12 19.82 35.13
9 -1 -11 7.98 1.73
9 -1 -11 5.95 7.42
9 -1 -11 40.11 28
-9 1 11 -9.58 14.11
-9 1 11 -19.46 38.32
9 -1 -10 0.13 7.64
9 -1 -10 -8.2 22.48
-9 1 10 5.21 1.22
9 -1 -9 -10.67 18.82
-9 1 9 23.65 19.32
-9 1 9 41.79 41.28
9 -1 -8 -4.78 7.78
9 -1 -8 10.24 16.32
-9 1 8 17.87 19.96
-9 1 8 -13.81 36.07
9 -1 -7 23.75 14.01
9 -1 -7 11.92 2.56
9 -1 -7 52.11 25.71
-9 1 7 38.46 23.49
-9 1 7 14.95 3.2
9 -1 -6 24.91 5.29
9 -1 -6 6.34 11.82
9 -1 -6 42.24 22.67
-9 1 6 40.76 30.69
-9 1 6 -0.4 26.94
9 -1 -5 2.75 0.71
9 -1 -5 10.22 11.96
9 -1 -5 18.69 16.76
-9 1 5 -16.29 24.95
-9 1 5 -5.06 20.37
-9 1 5 3.84 0.95
9 -1 -4 55.73 11.81
9 -1 -4 31.52 15.11
-9 1 4 39.4 26.09
-9 1 4 33.2 23.5
-9 1 4 46.54 9.87
9 -1 -3 12.04 2.57
9 -1 -3 0.18 10.83
9 -1 -3 -9.54 16.89
-9 1 3 39.57 27.19
-9 1 3 -6.87 15.25
-9 1 3 10.86 2.34
9 -1 -2 25.43 5.39
9 -1 -2 3.12 19.68
-9 1 2 -3.41 22.42
-9 1 2 16.97 3.62
-9 1 2 24.56 18.7
9 -1 -1 8.21 13.26
9 -1 -1 -3.93 16.15
-9 1 1 23.26 4.95
9 -1 0 24.6 5.22
9 -1 0 71.17 28.9
9 -1 0 26.39 27.84
-9 1 0 33.97 35.9
-9 1 0 23.32 18.71
-9 1 0 17.9 3.82
9 -1 1 33.03 19.39
9 -1 1 29.87 6.34
-9 1 -1 40.85 32.46
-9 1 -1 12.8 16.74
-9 1 -1 36.33 7.71
9 -1 2 -11.61 16.78
9 -1 2 24.38 41.16
-9 1 -2 -20.24 26.27
-9 1 -2 -21.1 18.86
9 0 -12 -5.99 22.35
-9 0 12 7.17 13.95
-9 0 12 -1.41 34.19
9 0 -11 7.23 1.58
9 0 -11 19.75 10.04
9 0 -11 8.87 24.57
-9 0 11 10.83 17.34
-9 0 11 -11.07 38.77
-9 0 11 5.49 1.3
9 0 -10 21.02 4.47
-9 0 10 11.8 16.93
-9 0 10 31.92 6.78
-9 0 10 51.35 44.41
9 0 -9 7.89 1.72
9 0 -9 13.01 10.62
9 0 -9 -5.29 17.59
-9 0 9 21.33 36.3
9 0 -8 57.15 12.11
9 0 -8 67.39 25.31
9 0 -8 53.57 26.01
-9 0 8 60.9 31.12
-9 0 8 31.63 37.75
-9 0 8 41.48 8.8
9 0 -7 21.76 4.63
-9 0 7 34.96 25.06
-9 0 7 25.05 5.33
-9 0 7 46.71 34.34
9 0 -6 13.96 2.99
9 0 -6 29.78 15.61
9 0 -6 13.79 17.86
-9 0 6 -7.61 24.5
-9 0 6 -12.9 25.09
-9 0 6 15.24 3.26
9 0 -5 5.67 11.47
9 0 -5 16.68 19.01
-9 0 5 7.6 1.68
-9 0 5 7.8 20.12
9 0 -4 32.32 16.03
9 0 -4 44.18 9.36
-9 0 4 78.63 40.11
-9 0 4 57.06 27.99
-9 0 4 38.29 8.12
9 0 -3 12.32 12.27
9 0 -3 28.26 22.23
-9 0 3 -0.55 27.26
-9 0 3 3.07 13.45
-9 0 3 11.72 2.53
9 0 -2 20.73 4.41
9 0 -2 19.21 14.84
9 0 -2 2.47 19.08
-9 0 2 5.91 25.48
-9 0 2 -1.05 12.88
-9 0 2 17.89 3.83
9 0 -1 13.89 15.33
9 0 -1 -11.11 16.16
-9 0 1 47.34 33.23
9 0 0 -9.81 24.76
-9 0 0 13.31 27.79
-9 0 0 28.99 6.16
-9 0 0 12.14 16.33
9 0 1 -11.4 20.16
-9 0 -1 9.08 24
-9 0 -1 17.57 3.76
9 1 -12 7.42 1.61
9 1 -12 -4.18 9.13
9 1 -12 3.98 21.66
-9 -1 12 -0.37 17.41
-9 -1 12 3.24 37.69
9 1 -11 90.74 19.22
9 1 -11 89.61 32.6
9 1 -11 63.15 34.85
-9 -1 11 56.35 25.76
-9 -1 11 34.65 46.03
-9 -1 11 98.65 20.9
9 1 -10 18.03 3.84
9 1 -10 -6.39 9.83
9 1 -10 -11.79 21.51
-9 -1 10 23.23 4.96
-9 -1 10 -23.13 36.5
9 1 -9 14.15 11.26
9 1 -9 14.3 3.06
9 1 -9 -6.8 20.38
-9 -1 9 49.01 28.15
-9 -1 9 11.51 2.49
9 1 -8 8.49 1.84
9 1 -8 -4.65 11.44
9 1 -8 1.56 16.91
-9 -1 8 9.46 22.77
-9 -1 8 7.46 31.6
9 1 -7 10.33 2.23
9 1 -7 -1.46 21.47
-9 -1 7 29.39 27.22
-9 -1 7 10.49 2.27
-9 -1 7 14.64 26.81
9 1 -6 7.42 1.62
9 1 -6 27.9 20.97
-9 -1 6 1.03 23.89
-9 -1 6 8.28 1.82
-9 -1 6 7.42 23.07
9 1 -5 -0.11 10.15
9 1 -5 49.24 27.38
-9 -1 5 23.45 28.93
-9 -1 5 45.17 25.19
-9 -1 5 24.17 5.14
9 1 -4 23.95 13.65
-9 -1 4 27.89 18.66
9 1 -3 -6.98 11.88
9 1 -3 14.47 19.97
-9 -1 3 1.03 0.57
-9 -1 3 -1.67 13.13
9 1 -2 5.52 1.22
9 1 -2 13.89 13.54
9 1 -2 6.24 18.22
-9 -1 2 -14.01 24.19
-9 -1 2 -0.68 13.88
9 1 -1 13.39 15.04
9 1 -1 -2.37 15.73
-9 -1 1 -17.15 27.07
9 1 0 14.62 17.18
9 1 0 13.36 22.07
-9 -1 0 32.94 34.25
-9 -1 0 2.16 14.85
-9 -1 0 2.98 0.9
9 2 -12 15.23 3.25
9 2 -12 15.12 12.96
9 2 -12 -10.2 24.58
-9 -2 12 12.36 2.71
-9 -2 12 3.6 34.28
9 2 -11 70.69 27.19
9 2 -11 80.96 17.14
9 2 -11 72 38.66
-9 -2 11 89.72 19.01
9 2 -10 -14.14 11.87
9 2 -10 4.02 19.24
-9 -2 10 29.16 21.22
-9 -2 10 27.86 32.23
-9 -2 10 3.68 0.95
9 2 -9 11.94 12.13
-9 -2 9 20.83 22.2
-9 -2 9 4.08 30.69
9 2 -8 11.59 2.49
9 2 -8 12.06 11.89
9 2 -8 18.23 18.81
-9 -2 8 23.49 25.48
-9 -2 8 -1.96 27
-9 -2 8 10.33 2.25
9 2 -7 23.73 14.74
9 2 -7 11.09 21.19
-9 -2 7 32.63 27.64
-9 -2 7 3.44 23.7
-9 -2 7 9.18 2.01
9 2 -6 15.96 13.48
9 2 -6 15.24 3.27
9 2 -6 6.01 18.06
-9 -2 6 29.02 27.17
-9 -2 6 17.29 3.72
9 2 -5 20.23 4.31
9 2 -5 1.24 12.03
9 2 -5 38.03 24.27
-9 -2 5 -5.88 26.15
-9 -2 5 24.63 18.39
9 2 -4 -1.4 19.17
-9 -2 4 -34.56 28.22
-9 -2 4 2.55 14.51
9 2 -3 3.6 0.86
9 2 -3 -0.89 18.72
-9 -2 3 -7.09 25.03
-9 -2 3 6.59 1.52
-9 -2 3 -0.12 14.09
9 2 -2 -9.03 18.25
-9 -2 2 -1.78 27.04
-9 -2 2 10.08 14.99
9 2 -1 9.97 18.32
-9 -2 1 58.54 38.69
9 3 -12 7.72 25.44
9 3 -11 14.31 16.2
9 3 -11 19.36 4.12
-9 -3 11 19.43 22.65
-9 -3 11 3.35 33.79
-9 -3 11 21.5 4.59
9 3 -10 25.4 17.32
9 3 -10 15.36 20.41
-9 -3 10 1.11 23.6
-9 -3 10 -0.97 27.15
9 3 -9 32.06 18.76
-9 -3 9 13.05 23.74
-9 -3 9 8.47 27.9
-9 -3 9 1.97 0.68
9 3 -8 4.05 15.03
9 3 -8 14.76 19.01
-9 -3 8 -1.2 24.23
-9 -3 8 21.16 27.79
9 3 -7 19.75 4.22
9 3 -7 54.9 24.65
9 3 -7 20.47 23.98
-9 -3 7 26.92 27.64
-9 -3 7 32.57 26.25
9 3 -6 42.1 21.43
-9 -3 6 34.93 31.04
-9 -3 6 0.43 20.54
9 3 -5 -16.47 16.29
9 3 -5 -19.69 20.98
-9 -3 5 34.02 29.7
-9 -3 5 -10.33 16.19
9 3 -4 21.32 18.91
9 3 -4 -21.92 19.36
-9 -3 4 -12.75 28.65
-9 -3 4 -15.28 15.19
9 4 -10 33.79 7.17
9 4 -10 10.57 16.42
9 4 -10 17.17 20.3
-9 -4 10 32.6 6.94
-9 -4 10 20.81 31.43
9 4 -9 -14.94 14.89
9 4 -9 14.21 19.52
-9 -4 9 21.42 31.75
9 4 -8 4.69 14.55
9 4 -8 -11.79 21.23
-9 -4 8 10.64 2.32
9 4 -7 2.25 17.11
9 4 -7 -1.32 22.42
-9 -4 7 -14.78 21.78
9 4 -5 6.74 1.5
9 4 -5 -19.28 20.64
9 4 -5 -3.1 20.38
-9 -4 5 -21.52 32.06
-9 -4 5 2.58 16.38
-9 -4 5 7.25 1.66
9 4 -4 4.47 21.27
-9 -4 4 -5.19 15.83
-10 10 4 -3 16.72
10 -10 -3 29.16 16.89
10 -10 -3 8.13 19.7
-10 10 3 3.42 17.76
10 -10 -1 -0.38 0.73
10 -10 -1 -11.7 14.52
-10 10 1 0.02 0.71
-10 10 1 13.27 16.81
10 -10 0 2.9 15.32
-10 10 0 -6.17 17.66
10 -9 -5 -5.22 15.8
-10 9 5 9.92 15.39
-10 9 5 0.29 0.71
-10 9 5 7.73 18.57
10 -9 -4 5.64 11.55
10 -9 -4 11.96 17.28
-10 9 4 16.75 19.1
10 -9 -2 16.19 3.48
10 -9 -2 -15.57 12.33
10 -9 -2 -2.46 14.85
-10 9 2 -2.4 17.32
-10 9 2 11.73 14.36
-10 9 2 10.2 2.29
10 -9 -1 13.25 12.95
-10 9 1 6.9 18.77
-10 9 1 -8.06 13.84
10 -9 0 1.59 0.76
10 -9 0 34.42 18.38
10 -9 0 1 15.67
-10 9 0 2.69 0.94
-10 9 0 -7.43 16.9
10 -9 1 17.95 3.86
10 -9 1 22.42 18.68
-10 9 -1 22.95 22.21
-10 9 -1 4.22 20.74
-10 9 -1 16.39 3.55
10 -8 -7 13.75 12.68
10 -8 -7 3.37 0.83
-10 8 7 1.2 20.2
-10 8 7 16.04 27.88
10 -8 -6 6.5 1.46
10 -8 -6 14.96 12.64
10 -8 -6 3.68 17.63
-10 8 6 8.7 22.3
10 -8 -5 10.48 10.65
-10 8 5 -7.47 14.8
-10 8 5 13.55 17.98
10 -8 -4 1.49 10.82
10 -8 -4 -2.94 15.48
10 -8 -2 -15.5 16.39
-10 8 2 18.58 18.75
-10 8 2 1.4 13.36
10 -8 -1 6.64 12.99
-10 8 1 -15.62 15.73
-10 8 1 19.48 18.33
-10 8 1 0.93 0.6
10 -8 0 8.44 1.86
10 -8 0 -14.27 13.34
10 -8 0 8.95 17.02
-10 8 0 5.24 19.1
-10 8 0 0.8 17.18
10 -8 1 11.9 15.97
10 -8 1 6.89 28.67
-10 8 -1 17.96 21.24
10 -7 -8 10.32 11.31
10 -7 -8 14.42 18.09
-10 7 8 5.29 18.02
10 -7 -7 21.5 13.61
10 -7 -7 2.27 16.72
-10 7 7 -13.41 17.69
-10 7 7 10.78 27.8
10 -7 -6 13.85 18.44
-10 7 6 8.62 21.47
-10 7 6 22.96 23.33
10 -7 -5 2.36 0.72
10 -7 -5 13.98 11.69
-10 7 5 13.34 17.9
-10 7 5 -9.86 15.94
-10 7 5 0.63 0.68
10 -7 -4 3.96 15.62
-10 7 4 3.56 18.95
10 -7 -1 19.13 13.63
-10 7 1 -0.77 16.25
10 -7 0 7.92 1.73
10 -7 0 -1.92 11.1
10 -7 0 -0.45 18.19
-10 7 0 14.83 19.56
-10 7 0 20.33 18.93
10 -7 1 10.84 2.33
10 -7 1 11.24 13.92
10 -7 1 -24.61 28.48
-10 7 -1 29.84 22.51
-10 7 -1 -9.01 22.82
-10 7 -1 7.44 1.65
10 -6 -9 -10.48 18.12
-10 6 9 8.99 19.17
10 -6 -8 8.81 10.51
-10 6 8 29.07 22.75
-10 6 8 -21.91 31.09
-10 6 8 6.14 1.48
10 -6 -7 40.08 17.68
10 -6 -7 29.56 19.73
-10 6 7 16.74 3.61
10 -6 -5 -3.72 10.03
10 -6 -5 10.08 15.68
-10 6 5 0.83 19.5
-10 6 5 6.14 1.43
10 -6 -4 16.72 11.51
-10 6 4 15.58 17.06
-10 6 4 9.32 16.88
-10 6 4 0.17 0.5
10 -6 -3 7.54 9.78
10 -6 -3 -2.61 16.03
-10 6 3 1.88 0.62
-10 6 3 0.8 14.41
10 -6 -2 5.32 8.92
10 -6 -2 23.68 19.36
-10 6 2 7.99 15.79
-10 6 2 -9.27 15.2
10 -6 -1 4.62 1.06
10 -6 -1 16.79 11.11
-10 6 1 10.4 18.46
-10 6 1 12.43 19.08
-10 6 1 7.78 1.7
10 -6 0 11.3 2.43
10 -6 0 59.62 24.21
10 -6 0 -7.09 18.52
-10 6 0 6.84 18.19
-10 6 0 8.23 1.8
10 -6 1 11.27 16.36
-10 6 -1 25.1 24.11
-10 6 -1 -25.26 27.04
10 -5 -9 14.19 18.22
-10 5 9 25.64 20.05
-10 5 9 9.27 33.11
10 -5 -8 15.76 3.37
10 -5 -8 19.3 11.67
10 -5 -8 -15.74 16.33
-10 5 8 -1.98 19.17
-10 5 8 19.94 34.08
10 -5 -7 41.79 17.51
10 -5 -7 15.59 3.33
10 -5 -7 21.02 19.1
10 -5 -6 21.77 4.63
10 -5 -6 20.77 11.98
10 -5 -6 17.8 17.75
-10 5 6 -13.56 20.57
-10 5 6 30.78 26.81
10 -5 -5 9.46 2.06
10 -5 -5 21.69 11.82
10 -5 -5 3.22 15.79
-10 5 5 26.59 20.05
-10 5 5 5.37 18.3
10 -5 -4 4.23 8
-10 5 4 23.44 20.4
-10 5 4 -6.98 16.02
10 -5 -3 18.94 19.31
-10 5 3 4.34 16.42
-10 5 3 16.48 16.83
10 -5 -1 30.47 17.1
-10 5 1 12.07 21
-10 5 1 7.11 19.88
-10 5 1 17.47 3.72
10 -5 0 38.06 20.38
10 -5 0 27.28 22.31
-10 5 0 0.79 19.7
-10 5 0 -1.38 19.08
-10 5 0 7.05 1.53
10 -5 1 28.45 19.55
10 -5 1 15.61 3.33
-10 5 -1 -13.74 17.05
-10 5 -1 16.8 26.09
-10 5 -1 18.34 3.9
10 -4 -10 8.91 10.9
-10 4 10 4.94 40.65
10 -4 -9 18.6 3.96
10 -4 -9 19.06 19.36
-10 4 9 76.01 34.51
-10 4 9 19.69 4.22
-10 4 9 8.91 33.37
10 -4 -8 5.79 8.89
10 -4 -8 -18.26 15.39
-10 4 8 1.38 18.88
-10 4 8 -21.53 32.57
10 -4 -7 23.19 12.16
-10 4 7 10.23 19.56
-10 4 7 52.11 34.99
10 -4 -6 11.78 2.54
10 -4 -6 12.62 10.23
10 -4 -6 3.33 16.83
-10 4 6 38.72 25.14
-10 4 6 -1.18 22.85
-10 4 6 10.94 2.37
10 -4 -5 24.29 19.51
-10 4 5 11.78 19.63
-10 4 5 3.27 19.51
10 -4 -4 33.62 15.67
10 -4 -4 2.42 0.67
-10 4 4 17.15 18.59
-10 4 4 -5.23 16.94
10 -4 -3 30.18 15.49
10 -4 -3 30.69 23.06
-10 4 3 -5.17 17.8
-10 4 3 14.49 20.74
10 -4 -2 -4.9 20.21
-10 4 2 8.77 18.46
-10 4 2 1.07 0.46
-10 4 2 -8.32 17.53
10 -4 -1 30.52 16.25
-10 4 1 9.63 23.99
10 -4 0 0.08 0.33
10 -4 0 22.65 15.36
10 -4 0 40.11 26.93
-10 4 0 25.05 22.25
-10 4 0 -6.28 19.76
10 -4 1 36.84 21.97
-10 4 -1 -6.87 22.58
-10 4 -1 3.31 23.96
10 -3 -10 67.16 14.23
10 -3 -10 61.9 23.57
10 -3 -10 52.31 30.55
-10 3 10 35.9 26.26
-10 3 10 32.23 43.81
-10 3 10 70.95 15.04
10 -3 -9 66.22 24.45
10 -3 -9 31.69 23.51
-10 3 9 62.04 29.84
-10 3 9 60.14 12.75
10 -3 -8 8.31 1.82
10 -3 -8 3.88 8.16
10 -3 -8 32.6 20.27
-10 3 8 14.59 19.69
-10 3 8 4.72 28.09
-10 3 8 10.84 2.36
10 -3 -7 49.33 18.83
10 -3 -7 28.93 24.25
-10 3 7 39.77 25.33
-10 3 7 8.65 29.76
10 -3 -6 41.73 17.73
10 -3 -6 19.78 4.21
10 -3 -6 28.18 21.33
-10 3 6 10.07 21.92
-10 3 6 20.35 4.34
10 -3 -5 28.29 6.01
10 -3 -5 7.88 19.71
-10 3 5 46.48 26.74
-10 3 5 30.07 6.39
-10 3 5 16.4 22.48
10 -3 -4 3.04 0.76
10 -3 -4 12.18 10.09
10 -3 -4 -8.11 21.94
-10 3 4 7.08 19.32
10 -3 -3 16.89 11.65
10 -3 -3 19.73 23.03
-10 3 3 -6.45 18.88
-10 3 3 11.68 2.51
10 -3 -2 11.86 13.42
10 -3 -2 -6.75 20.77
-10 3 2 -17.66 21.81
-10 3 2 15.2 18.58
10 -3 -1 2.87 0.68
-10 3 1 6.93 25.15
10 -3 0 -14.57 14.94
10 -3 0 21.91 26.15
-10 3 0 -0.36 0.38
-10 3 0 5.5 19.18
10 -2 -11 11.28 2.42
10 -2 -10 78.4 16.61
10 -2 -10 57.32 21.95
10 -2 -10 62.47 33.6
-10 2 10 66.22 31.58
-10 2 10 21.68 42.33
-10 2 10 75.55 16.01
10 -2 -9 75.5 27.69
-10 2 9 16.6 40.76
10 -2 -8 9.45 2.05
10 -2 -8 31.75 15.41
10 -2 -8 11.37 19.04
-10 2 8 12.6 19.73
-10 2 8 -16.33 35.56
10 -2 -7 30.47 13.99
10 -2 -7 28.99 24.08
-10 2 7 12.22 21.14
-10 2 7 0.17 30.58
-10 2 7 23.55 5.01
10 -2 -6 8.61 10.08
10 -2 -6 7.54 1.66
10 -2 -6 -0.4 19.14
-10 2 6 16.39 20.63
-10 2 6 7.71 1.7
10 -2 -5 11.14 11.66
10 -2 -5 11.86 19.99
-10 2 5 14.71 23.46
-10 2 5 9.4 22.04
10 -2 -4 35.93 7.62
10 -2 -4 15.01 21.66
-10 2 4 76.98 40.37
-10 2 4 2.17 19.22
10 -2 -3 20.21 13.11
10 -2 -3 24.87 20.6
-10 2 3 5.34 1.22
10 -2 -2 16.86 13.18
10 -2 -2 2.65 21.22
-10 2 2 -4.42 24.63
-10 2 2 -2.78 15.92
10 -2 -1 15.09 14.64
10 -2 -1 12.22 2.61
-10 2 1 13.79 24.09
-10 2 1 13.16 2.82
10 -2 0 7.2 16.27
-10 2 0 15.15 27.56
10 -1 -10 49.98 10.59
10 -1 -10 28.35 14.41
10 -1 -10 37.38 27.89
-10 1 10 66.45 33.25
-10 1 10 55.58 48.36
-10 1 10 55.67 11.81
10 -1 -9 58.57 21.95
-10 1 9 52.74 28.19
-10 1 9 0.78 39.77
10 -1 -8 3.59 0.88
10 -1 -8 18.44 21.23
-10 1 8 29.58 22.78
-10 1 8 3.75 0.94
-10 1 8 -7.85 35.16
10 -1 -7 44.35 9.4
10 -1 -7 38.49 17.81
10 -1 -7 27.75 24.1
-10 1 7 10.56 27.06
-10 1 7 6.14 32.37
10 -1 -6 20.6 13.96
-10 1 6 20.95 31.83
-10 1 6 26.14 27.48
-10 1 6 9.42 2.06
10 -1 -5 16.54 3.53
10 -1 -5 18.45 13.38
10 -1 -5 -8.12 20.19
-10 1 5 27.91 25.36
-10 1 5 5.34 21.14
-10 1 5 14.86 3.19
10 -1 -4 15.98 3.41
10 -1 -4 13.75 13.2
10 -1 -4 15.85 20.08
-10 1 4 -13.65 22.69
-10 1 4 13.12 18.35
10 -1 -3 4.45 1
10 -1 -3 -8.94 19.57
-10 1 3 18.75 25.95
-10 1 3 4.49 1.07
10 -1 -2 12.4 2.65
10 -1 -2 2.27 13.08
10 -1 -2 -12.74 20.6
-10 1 2 -30.3 22.11
-10 1 2 20.27 17.9
10 -1 -1 6.84 15.31
10 0 -10 63.61 13.47
10 0 -10 59.25 23.53
10 0 -10 45.6 29.56
-10 0 10 72.28 41.36
-10 0 10 48.64 48.7
10 0 -9 28.79 14.64
10 0 -9 17.73 20.79
-10 0 9 55.58 32.23
-10 0 9 40.59 42.64
-10 0 9 21.57 4.6
10 0 -8 2.39 13.18
10 0 -8 35.1 25.46
-10 0 8 15.39 23.18
10 0 -7 59.99 32.12
-10 0 7 45.71 30.21
-10 0 7 48.36 35.81
10 0 -6 7.77 12.3
-10 0 6 24.25 24.89
10 0 -5 7.62 1.66
10 0 -5 -5.4 12.14
10 0 -5 -1.93 19.56
-10 0 5 9.83 24.37
-10 0 5 30.15 22.13
-10 0 5 11 2.38
10 0 -4 10.31 2.21
10 0 -4 -16.39 12.44
10 0 -4 -1.92 19.81
-10 0 4 -39.57 30.32
-10 0 4 5.48 15.47
10 0 -3 0.51 13.33
10 0 -3 44.32 24.91
-10 0 3 -36.04 26.99
10 0 -2 13.34 2.86
10 0 -2 20.42 17.46
10 0 -2 -28.67 22.85
-10 0 2 33.2 32.94
-10 0 2 2.05 16.81
10 1 -10 -0.63 11.94
10 1 -10 -2.64 23.03
10 1 -9 6.69 1.47
10 1 -9 8.9 12.52
10 1 -9 12.16 18.27
-10 -1 9 17.45 25.4
-10 -1 9 14.68 34.34
10 1 -8 -2.53 12.12
-10 -1 8 2.32 25.53
-10 -1 8 0.9 28.35
-10 -1 8 1.1 0.58
10 1 -7 27.6 25.06
-10 -1 7 24.33 28.96
-10 -1 7 19.9 26.33
10 1 -6 2.77 0.73
10 1 -6 -4.22 17.08
-10 -1 6 -1.04 26.48
-10 -1 6 7.08 19.61
10 1 -5 0.02 11.17
10 1 -5 9.91 19.81
-10 -1 5 16 22.01
-10 -1 5 -2.68 15.68
10 1 -4 9.99 12.98
10 1 -4 6.89 19.84
-10 -1 4 5.51 16.26
10 2 -9 -19.78 19.88
-10 -2 9 13.15 31.52
10 2 -8 -19.73 16.02
10 2 -8 3.89 0.94
-10 -2 8 9.77 27.43
-10 -2 8 -4.05 25.32
10 2 -6 8.32 1.84
10 2 -6 -4.41 14.66
10 2 -6 1.47 18.46
-10 -2 6 10.61 2.35
-10 -2 6 -6.21 20
11 -7 -4 4.64 1.13
11 -6 -5 10.27 19.7
-11 6 5 19.61 19.58
11 -6 -4 1.29 11.38
11 -6 -4 -6.56 20.27
-11 6 4 -8.55 19.68
11 -6 -3 -4.56 10.4
-11 6 3 -8.09 18.2
-11 5 7 24.11 5.15
11 -5 -6 -20.46 12.06
-11 5 6 -20.47 23.97
-11 5 6 -0.78 21.74
11 -5 -5 11.5 2.48
11 -5 -5 6.43 10.08
11 -5 -5 0 18.51
-11 5 5 -22.55 19.67
-11 5 5 -3.74 19.48
-11 5 5 16.06 3.44
11 -5 -4 -2.55 19.88
-11 5 4 -13 5106.17
-11 5 4 0.87 17.68
11 -5 -3 -5.02 13.71
11 -5 -3 -3.11 20.77
-11 5 3 1.04 21.51
11 -4 -6 -12.29 11.37
-11 4 6 11.19 24.71
11 -4 -5 -9.77 12.8
11 -4 -5 7.68 21.86
-11 4 5 -17.99 32.66
-11 4 5 4.1 21.8
-11 4 5 2.26 0.68
11 -4 -4 22.21 15.09
11 -4 -4 4.3 21.69
-11 4 4 -4.22 19.39
-11 4 4 8.76 21.1
11 -4 -3 3.18 0.8
11 -3 -7 -8.2 13.42
11 -3 -7 -19.1 24.06
11 -3 -6 6.18 1.39
11 -3 -6 5.18 20.16
-11 3 6 3.7 36.58
-11 3 6 -1.19 26.02
11 -3 -5 1.13 11.3
11 -3 -5 6.62 1.46
11 -3 -5 0.16 22.06
-11 3 5 4.29 1.04
11 -3 -4 16.73 14.39
11 -3 -4 6.08 24.96
-11 3 4 13.18 25.6
11 -2 -6 11.04 2.39

_iucr_refine_instructions_details 
;
TITL merged3_a.res in P-1
    cu-ttbt.res
    created by SHELXL-2018/3 at 21:13:52 on 29-Sep-2024
REM Old TITL merged3_a.res in P1
REM SHELXT solution in P-1
REM R1 0.395, Rweak 0.137, Alpha 0.282, Orientation as input
REM Formula found by SHELXT: C26 N10 Cl2
CELL 0.02508 11.24 15.16 15.49 106.912 109.699 107.402
ZERR 2 0 0 0 0 0 0
LATT 1
SFAC  C 0.600 40.938 0.136 0.374 0.547 3.278 1.225 13.013 0 0 0 0 0.75 12.011
SFAC  H 0.129 37.737 0.036 0.553 0.127 3.772 0.236 13.518 0 0 0 0 0.32 1.008
SFAC  Cu 1.355 70.864 0.593 0.368 1.836 2.899 1.81 15.669 0 0 0 0 1.12 63.546
SFAC  N 0.482 31.526 0.135 0.324 0.519 2.607 1.075 10.017 0 0 0 0 0.71 14.007
UNIT 54 38 4 18

ISOR C004
ISOR C00H
SIMU C00A C00R C00Z C00H C00J C00D
SIMU C004 C00C C00T C00N C00K C00M
EADP C004 C00C C00T C00N C00K C00M
EADP C00A C00R C00Z C00H C00J C00D
ISOR C00P C00F
DFIX 1.51 C012 C00G
DFIX 1.51 C00U C011
DFIX 1.51 C00P C00L
SADI C00H C007 C00I C00F C00K C00E C011 C00U C012 C00G C00P C00L
ISOR N00Q
DELU N00S N00Y N00Q
SIMU N00Y N00Q N00S
SIMU C00L C00P
DELU C00L C00P
SIMU C00G C012
DELU C012 C00G
SIMU C00O C010
DELU C010 C00O
SIMU C00V C00W C00O C010 C00X C00P
DELU C00X C00P C00V C00W C00O C010
ISOR N009
SIMU N009 N003 N008
DELU N009 N003 N008

L.S. 11
PLAN  30
CONF
list 4
MORE -1
BOND $H
ABIN
fmap 2
acta
REM <olex2.extras>
REM <HklSrc "%.\\Cu-TTBT.hkl">
REM </olex2.extras>

WGHT    0.200000
SWAT    0.480830    0.9101
FVAR       1.77040
CU01  3    0.813408    0.947494    0.914871    11.00000    0.05536    0.11439 =
         0.05083    0.04276    0.03092    0.05096
CU02  3    0.624389    0.949800    0.041449    11.00000    0.06422    0.15157 =
         0.08398    0.08782    0.04870    0.07217
N003  4    0.400726    0.994680    0.069616    11.00000    0.05114    0.16787 =
         0.07826    0.08162    0.04278    0.07460
AFIX  66
C004  1    0.945854    0.923880    0.768761    11.00000    0.06987    0.11891 =
         0.04335    0.04139    0.02702    0.04600
C00C  1    1.078545    0.950538    0.774064    11.00000    0.06987    0.11891 =
         0.04335    0.04139    0.02702    0.04600
C00T  1    1.091847    0.926557    0.685134    11.00000    0.06987    0.11891 =
         0.04335    0.04139    0.02702    0.04600
AFIX  43
H00T  2    1.180627    0.944393    0.688682    11.00000   -1.20000
AFIX  65
C00N  1    0.972457    0.875918    0.590901    11.00000    0.06987    0.11891 =
         0.04335    0.04139    0.02702    0.04600
AFIX  43
H00N  2    0.981357    0.859873    0.531401    11.00000   -1.20000
AFIX  65
C00K  1    0.839764    0.849259    0.585597    11.00000    0.06987    0.11891 =
         0.04335    0.04139    0.02702    0.04600
C00M  1    0.826461    0.873239    0.674526    11.00000    0.06987    0.11891 =
         0.04335    0.04139    0.02702    0.04600
AFIX  43
H00M  2    0.737680    0.855403    0.670978    11.00000   -1.20000
AFIX   0
N005  4    1.089509    0.994915    0.925487    11.00000    0.03553    0.09199 =
         0.04346    0.03239    0.02870    0.02108
N006  4    0.956419    0.949868    0.861376    11.00000    0.01901    0.11248 =
         0.05156    0.05283    0.01290    0.03320
AFIX  66
C007  1    0.540563    0.789393    0.336286    11.00000    0.08540    0.10196 =
         0.03102    0.01746    0.02283    0.03636
C00F  1    0.654988    0.842457    0.433212    11.00000    0.06597    0.14769 =
         0.05831    0.07319    0.00799    0.04198
C00E  1    0.712590    0.789168    0.479905    11.00000    0.07148    0.15027 =
         0.03605    0.02936    0.01827    0.04055
C00U  1    0.655767    0.682813    0.429672    11.00000    0.10242    0.12819 =
         0.03136    0.03628    0.01000    0.05370
C00L  1    0.541342    0.629747    0.332746    11.00000    0.13364    0.06249 =
         0.04187    0.02298    0.02849    0.04110
C00G  1    0.483739    0.683036    0.286052    11.00000    0.08672    0.10028 =
         0.06756    0.05260    0.00101    0.02922
AFIX   0
N008  4    0.324047    0.993680    0.119773    11.00000    0.05448    0.17618 =
         0.09173    0.10545    0.05787    0.08408
N009  4    0.487166    0.952326    0.094436    11.00000    0.06650    0.19246 =
         0.06232    0.09247    0.03876    0.09427
AFIX  66
C00A  1    0.364010    0.948903    0.180560    11.00000    0.09420    0.14724 =
         0.08474    0.09907    0.06093    0.07496
C00R  1    0.320439    0.925618    0.248498    11.00000    0.09420    0.14724 =
         0.08474    0.09907    0.06093    0.07496
AFIX  43
H00R  2    0.253188    0.943922    0.259749    11.00000   -1.20000
AFIX  65
C00Z  1    0.377381    0.874975    0.299619    11.00000    0.09420    0.14724 =
         0.08474    0.09907    0.06093    0.07496
AFIX  43
H00Z  2    0.348229    0.859396    0.345074    11.00000   -1.20000
AFIX  65
C00H  1    0.477896    0.847618    0.282804    11.00000    0.09420    0.14724 =
         0.08474    0.09907    0.06093    0.07496
C00J  1    0.521469    0.870902    0.214866    11.00000    0.09420    0.14724 =
         0.08474    0.09907    0.06093    0.07496
AFIX  43
H00J  2    0.588720    0.852598    0.203616    11.00000   -1.20000
AFIX  65
C00D  1    0.464527    0.921545    0.163744    11.00000    0.09420    0.14724 =
         0.08474    0.09907    0.06093    0.07496
AFIX   0
N00B  4    1.167413    0.993629    0.875966    11.00000    0.06209    0.16470 =
         0.06175    0.08261    0.04858    0.05851
C00I  1    0.720641    0.958496    0.483575    11.00000    0.10702    0.11809 =
         0.08161    0.04929    0.00136    0.02839
AFIX 137
H00A  2    0.687834    0.982639    0.433630    11.00000   -1.50000
H00B  2    0.821258    0.985280    0.513135    11.00000   -1.50000
H00C  2    0.694528    0.981267    0.535945    11.00000   -1.50000
AFIX  66
C00O  1    0.365013    0.300214    0.174895    11.00000    0.09518    0.16077 =
         0.09157    0.07794    0.05006    0.07184
C00W  1    0.475672    0.361612    0.165921    11.00000    0.10941    0.13238 =
         0.06442   -0.00999    0.06432    0.02879
C00V  1    0.533796    0.467940    0.217411    11.00000    0.14277    0.10779 =
         0.06944   -0.01719    0.04057    0.02836
AFIX  43
H00V  2    0.607834    0.509019    0.211407    11.00000   -1.20000
AFIX  65
C00P  1    0.481262    0.512871    0.277875    11.00000    0.11776    0.11180 =
         0.05925    0.03055    0.02959    0.06010
C00X  1    0.370604    0.451474    0.286850    11.00000    0.15884    0.14271 =
         0.15783    0.07600    0.09475    0.06778
AFIX  43
H00X  2    0.335455    0.481536    0.327305    11.00000   -1.20000
AFIX  65
C010  1    0.312478    0.345146    0.235360    11.00000    0.14269    0.16082 =
         0.12632    0.06095    0.10927    0.05840
AFIX  43
H010  2    0.238440    0.304067    0.241365    11.00000   -1.20000
AFIX   0
N00Q  4    0.416391    0.200005    0.074031    11.00000    0.10990    0.15026 =
         0.11876    0.05090    0.09470    0.02908
N00S  4    0.337089    0.197508    0.112969    11.00000    0.11284    0.11798 =
         0.10259    0.00882    0.06372    0.02440
N00Y  4    0.491475    0.295201    0.098658    11.00000    0.12382    0.16887 =
         0.12503    0.05178    0.08495    0.02788
AFIX  43
H00Y  2    0.546808    0.313703    0.073519    11.00000   -1.20000
AFIX   0
C011  1    0.723004    0.629657    0.485066    11.00000    0.19418    0.13313 =
         0.08175    0.08090    0.04441    0.09087
AFIX 137
H01A  2    0.803688    0.631466    0.475614    11.00000   -1.50000
H01B  2    0.656222    0.559553    0.458325    11.00000   -1.50000
H01C  2    0.751791    0.664202    0.556429    11.00000   -1.50000
AFIX   0
C012  1    0.355414    0.620311    0.182786    11.00000    0.15442    0.06987 =
         0.07769    0.04142    0.00060    0.03094
AFIX 137
H01D  2    0.300496    0.657646    0.172589    11.00000   -1.50000
H01E  2    0.299668    0.556332    0.179456    11.00000   -1.50000
H01F  2    0.384539    0.607099    0.130696    11.00000   -1.50000
AFIX   0
HKLF 4


REM  merged3_a.res in P-1
REM wR2 = 0.4139, GooF = S = 1.147, Restrained GooF = 1.129 for all data
REM R1 = 0.1558 for 2106 Fo > 4sig(Fo) and 0.1979 for all 3818 data
REM 240 parameters refined using 218 restraints

END  
     
WGHT      0.2000      0.0000 

REM Highest difference peak  0.145,  deepest hole -0.133,  1-sigma level  0.026
Q1    1   0.7724  0.9378  0.9198  11.00000  0.05    0.14
Q2    1   0.9326  0.9320  0.7839  11.00000  0.05    0.14
Q3    1   0.5986  0.9391  0.0486  11.00000  0.05    0.14
Q4    1   0.2332  0.9530  0.3027  11.00000  0.05    0.14
Q5    1   0.8297  0.9601  0.8999  11.00000  0.05    0.14
Q6    1   0.9524  0.9579  0.7955  11.00000  0.05    0.13
Q7    1   0.5383  0.6406  0.2236  11.00000  0.05    0.12
Q8    1   0.3014  0.4792  0.3627  11.00000  0.05    0.11
Q9    1   0.2538  0.4668  0.2171  11.00000  0.05    0.10
Q10   1   0.9875  0.8467  0.4787  11.00000  0.05    0.09
Q11   1   0.4684  1.0196  0.0598  11.00000  0.05    0.09
Q12   1   0.4198  0.4206  0.2418  11.00000  0.05    0.09
Q13   1   0.2602  0.3274  0.1319  11.00000  0.05    0.08
Q14   1   0.4090  0.6603  0.3201  11.00000  0.05    0.08
Q15   1   0.9004  0.9384  0.8578  11.00000  0.05    0.08
Q16   1   0.5263  0.8253  0.2340  11.00000  0.05    0.08
Q17   1   0.2703  1.0151  0.1943  11.00000  0.05    0.08
Q18   1   0.2858  0.9176  0.0425  11.00000  0.05    0.08
Q19   1   1.0494  0.8888  0.5960  11.00000  0.05    0.08
Q20   1   0.7157  0.9043  0.6979  11.00000  0.05    0.08
Q21   1   0.2059  0.9598  0.1430  11.00000  0.05    0.07
Q22   1   0.4661  0.6201  0.3598  11.00000  0.05    0.07
Q23   1   0.3348  0.9426  0.1966  11.00000  0.05    0.07
Q24   1   1.1602  0.8920  0.7491  11.00000  0.05    0.07
Q25   1   0.6282  0.4857  0.1526  11.00000  0.05    0.07
Q26   1   0.8781  0.9645  0.4542  11.00000  0.05    0.07
Q27   1   0.2929  0.1995  0.0215  11.00000  0.05    0.06
Q28   1   0.4039  0.9167 -0.0187  11.00000  0.05    0.06
Q29   1   0.4808  0.9313  0.1427  11.00000  0.05    0.06
Q30   1   0.6151  0.8336  0.1950  11.00000  0.05    0.06

  REM The information below was added by Olex2.
  REM
  REM R1 = 0.1558 for 2106 Fo > 4sig(Fo) and 0.1979 for all 11091 data
  REM 240 parameters refined using n/a restraints
  REM Highest difference peak 0.14, deepest hole -0.13
  REM Mean Shift 0, Max Shift 0.000.

  REM +++ Tabular Listing of Refinement Information +++
  REM R1_all = 0.1979
  REM R1_gt = 0.1558
  REM wR_ref = 0.4139
  REM GOOF = 1.147
  REM Shift_max = 0.000
  REM Shift_mean = 0
  REM Reflections_all = 11091
  REM Reflections_gt = 2106
  REM Parameters = 240
  REM Hole = -0.13
  REM Peak = 0.14
  REM Flack = n/a

  
;
_olex2_exptl_crystal_mounting_method 
'copper grid is loaded to a TEM holder and insert into a TEM microscope'
_olex2_submission_original_sample_id original
_olex2_submission_special_instructions 'No special instructions were received'
