# Supplementary material for: The Assembly of a High-Efficiency Tris-benzotriazolate-Based Metal–Organic Framework Solid-State Electrolyte
Source: ACS Cent Sci. 2025 Jun 27;11(7):1199–206. doi: 10.1021/acscentsci.5c00567 (PMC12291110; doi:10.1021/acscentsci.5c00567)
Supplement: Supplementary file 3 [file oc5c00567_si_003.cif]

####################################################################### 
# 
# This file contains crystal structure data downloaded from the 
# Cambridge Structural Database (CSD) hosted by the Cambridge 
# Crystallographic Data Centre (CCDC).
# 
# Full information about CCDC data access policies and citation 
# guidelines are available at http://www.ccdc.cam.ac.uk/access/V1 
# 
# Audit and citation data items may have been added by the CCDC. 
# Please retain this information to preserve the provenance of 
# this file and to allow appropriate attribution of the data. 
# 
#######################################################################

data_cuttbt_licl
_database_code_depnum_ccdc_archive 'CCDC 2389767'
loop_
_audit_author_name
_audit_author_address
'Wu S.'
;SHTU
China
;
_audit_update_record             
;
2024-10-09 deposited with the CCDC.	2024-10-30 downloaded from the CCDC.
;
_audit_creation_date             2024-09-30
_audit_creation_method           
;
Olex2 1.5
(compiled 2024.02.16 svn.r378c4104 for OlexSys, GUI svn.r6928)
;
_shelx_SHELXL_version_number     2018/3
loop_
_audit_author_email
''

# start Validation Reply Form
_vrf_PLAT026_cuttbt_licl         
;
PROBLEM: Ratio Observed / Unique Reflections (too) Low ..        20% Check 
RESPONSE: Due to the low crystallinity of specimen, the diffraction spots have low signal to noise ratio
;
_vrf_PLAT029_cuttbt_licl         
;
PROBLEM: _diffrn_measured_fraction_theta_full value Low .      0.752 Why?  
RESPONSE: Due to the unit cell is P-1 and the tilt range of 3D ED is limited, resulting a low completeness
;
_vrf_PLAT082_cuttbt_licl         
;
PROBLEM: High R1 Value .................................. 0.25 Report
RESPONSE: Electron diffraction would have high R1 value due to multiple scattering
;
_vrf_PLAT084_cuttbt_licl         
;
PROBLEM: High wR2 Value (i.e. > 0.25) ...................       0.60 Report
RESPONSE: Electron diffraction have high wR2 value due to multiple scattering
;
_vrf_RINTA01_cuttbt_licl         
;
PROBLEM: The value of Rint is greater than 0.18
RESPONSE: Electron diffraction data usually have high Rint values.  
;
_vrf_PLAT020_cuttbt_licl         
;
PROBLEM: The Value of Rint is Greater Than 0.12 .........      0.219 Report
RESPONSE: Electron diffraction usually have high Rint values.  
;
_vrf_PLAT341_cuttbt_licl         
;
PROBLEM: Low Bond Precision on  C-C Bonds ...............    0.01557 Ang.  
RESPONSE: Determined by the specific location of C atoms, some atoms are 
            regulated based on benzene assumption (AFIX 66) whilst other sites such 
            as C-C single bonds was not strictly regulated or fixed at about 1.51 \^a?? (DFIX 1.51) 
            Under these restraints, some bond lengths may vary. Furthermore, 
            the poor crystallinity and disorder of crystal structure also worsen 
            the variation of the C-C bonds.
;
# end Validation Reply Form

_audit_contact_author_address    ?
_audit_contact_author_email      ?
_audit_contact_author_phone      ?
_publ_contact_author_id_orcid    ?
_publ_section_references         
;
Dolomanov, O.V., Bourhis, L.J., Gildea, R.J, Howard, J.A.K. & Puschmann, H.
 (2009), J. Appl. Cryst. 42, 339-341.

Sheldrick, G.M. (2008). Acta Cryst. A64, 112-122.
;
_chemical_name_common            ?
_chemical_name_systematic        ?
_chemical_formula_moiety         'C54 H36 Cu4 N18'
_chemical_formula_sum            'C54 H36 Cu4 N18'
_chemical_formula_weight         1191.19
_chemical_melting_point          ?
loop_
_atom_type_symbol
_atom_type_description
_atom_type_scat_dispersion_real
_atom_type_scat_dispersion_imag
_atom_type_scat_source
C C 0.0000 0.0000 'International Tables Vol C Tables 4.2.6.8 and 6.1.1.4'
H H 0.0000 0.0000 'International Tables Vol C Tables 4.2.6.8 and 6.1.1.4'
Cu Cu 0.0000 0.0000 'International Tables Vol C Tables 4.2.6.8 and 6.1.1.4'
N N 0.0000 0.0000 'International Tables Vol C Tables 4.2.6.8 and 6.1.1.4'

_shelx_space_group_comment       
;
The symmetry employed for this shelxl refinement is uniquely defined
by the following loop, which should always be used as a source of
symmetry information in preference to the above space-group names.
They are only intended as comments.
;
_space_group_crystal_system      triclinic
_space_group_IT_number           2
_space_group_name_H-M_alt        'P -1'
_space_group_name_Hall           '-P 1'
loop_
_space_group_symop_operation_xyz
'x, y, z'
'-x, -y, -z'

_cell_length_a                   11.140
_cell_length_b                   15.560
_cell_length_c                   15.590
_cell_angle_alpha                108.73
_cell_angle_beta                 105.21
_cell_angle_gamma                109.36
_cell_volume                     2199.3
_cell_formula_units_Z            1
_cell_measurement_reflns_used    1138
_cell_measurement_temperature    293(2)
_cell_measurement_theta_max      0.851
_cell_measurement_theta_min      0.036
_shelx_estimated_absorpt_T_max   ?
_shelx_estimated_absorpt_T_min   ?
_exptl_absorpt_coefficient_mu    0.000
_exptl_absorpt_correction_T_max  ?
_exptl_absorpt_correction_T_min  ?
_exptl_absorpt_correction_type   ?
_exptl_absorpt_process_details   ?
_exptl_absorpt_special_details   ?
_exptl_crystal_colour            'dull dark green'
_exptl_crystal_colour_lustre     dull
_exptl_crystal_colour_modifier   dark
_exptl_crystal_colour_primary    green
_exptl_crystal_density_diffrn    0.899
_exptl_crystal_density_meas      ?
_exptl_crystal_density_method    ?
_exptl_crystal_description       irregular
_exptl_crystal_F_000             217
_exptl_crystal_preparation       
'Specimen dispersed in ethanol, and the suspension is dropped on to carbon film supported copper grid'
_exptl_crystal_recrystallization_method No
_exptl_crystal_size_max          0.3
_exptl_crystal_size_mid          0.2
_exptl_crystal_size_min          0.1
_exptl_transmission_factor_max   ?
_exptl_transmission_factor_min   ?
_diffrn_reflns_av_R_equivalents  0.2191
_diffrn_reflns_av_unetI/netI     0.3317
_diffrn_reflns_Laue_measured_fraction_full 0.752
_diffrn_reflns_Laue_measured_fraction_max 0.752
_diffrn_reflns_limit_h_max       11
_diffrn_reflns_limit_h_min       -11
_diffrn_reflns_limit_k_max       18
_diffrn_reflns_limit_k_min       -18
_diffrn_reflns_limit_l_max       17
_diffrn_reflns_limit_l_min       -17
_diffrn_reflns_number            14696
_diffrn_reflns_point_group_measured_fraction_full 0.752
_diffrn_reflns_point_group_measured_fraction_max 0.752
_diffrn_reflns_theta_full        0.850
_diffrn_reflns_theta_max         0.850
_diffrn_reflns_theta_min         0.053
_diffrn_ambient_temperature      293
_diffrn_detector_area_resol_mean ?
_diffrn_measured_fraction_theta_full 0.752
_diffrn_measured_fraction_theta_max 0.752
_diffrn_measurement_device_type  
'JEOL JEM-2100P transmission electron microscope'
_diffrn_measurement_method       cRED
_diffrn_radiation_type           Electron
_diffrn_radiation_wavelength     0.02508
_diffrn_source                   electron
_diffrn_special_details          No
_reflns_Friedel_coverage         0.000
_reflns_Friedel_fraction_full    .
_reflns_Friedel_fraction_max     .
_reflns_number_gt                1138
_reflns_number_total             5751
_reflns_special_details          
;
 Reflections were merged by SHELXL according to the crystal
 class for the calculation of statistics and refinement.
 
 Structure factors included contributions from the .fab file.
 
 _reflns_Friedel_fraction is defined as the number of unique
 Friedel pairs measured divided by the number that would be
 possible theoretically, ignoring centric projections and
 systematic absences.
;
_reflns_threshold_expression     'I > 2\s(I)'
_computing_cell_refinement       ?
_computing_data_collection       ?
_computing_data_reduction        ?
_computing_molecular_graphics    'Olex2 1.5 (Dolomanov et al., 2009)'
_computing_publication_material  'Olex2 1.5 (Dolomanov et al., 2009)'
_computing_structure_refinement  'XL  (Sheldrick, 2008)'
_computing_structure_solution    'SHELXT 2014/5 (Sheldrick, 2014)'
_refine_diff_density_max         0.189
_refine_diff_density_min         -0.129
_refine_diff_density_rms         0.028
_refine_ls_extinction_coef       96(15)
_refine_ls_extinction_expression Fc^*^=kFc[1+0.001xFc^2^\l^3^/sin(2\q)]^-1/4^
_refine_ls_extinction_method     'SHELXL-2018/3 (Sheldrick 2018)'
_refine_ls_goodness_of_fit_ref   1.036
_refine_ls_hydrogen_treatment    constr
_refine_ls_matrix_type           full
_refine_ls_number_parameters     257
_refine_ls_number_reflns         5751
_refine_ls_number_restraints     517
_refine_ls_R_factor_all          0.3609
_refine_ls_R_factor_gt           0.2453
_refine_ls_restrained_S_all      1.031
_refine_ls_shift/su_max          0.000
_refine_ls_shift/su_mean         0.000
_refine_ls_structure_factor_coef Fsqd
_refine_ls_weighting_details     
'w=1/[\s^2^(Fo^2^)+(0.2000P)^2^] where P=(Fo^2^+2Fc^2^)/3'
_refine_ls_weighting_scheme      calc
_refine_ls_wR_factor_gt          0.5067
_refine_ls_wR_factor_ref         0.6030
_refine_special_details          No
_olex2_refinement_description    
;
1. Fixed Uiso
 At 1.2 times of:
  All C(H) groups, All C(H,H,H) groups
2. Restrained distances
 N23-N4
 1.4 with sigma of 0.02
 N23-N35
 1.4 with sigma of 0.02
 N35-N23 = N23-N4
 1.4 with sigma of 0.02
 C1-N00B
 1.47 with sigma of 0.02
 N005-C68
 1.47 with sigma of 0.02
 C00J-C16
 1.53 with sigma of 0.02
 C16-C00J
 1.53 with sigma of 0.02
 C00W-C00V
 1.53 with sigma of 0.02
 C30-N35
 1.47 with sigma of 0.02
 N4-N23 = N23-N35
 1.35 with sigma of 0.02
 C51-C00N
 1.4 with sigma of 0.02
 N35-N4
 2.587 with sigma of 0.04
 N4-N35
 2.184 with sigma of 0.04
 C16-C00J \\sim C00R-C00C \\sim C5-C00K \\sim C51-C00N \\sim C00W-C00V \\sim
C2-C00L
 with sigma of 0.02
 C2-C00L \\sim C51-C00N
 with sigma of 0.02
3. Restrained planarity
 C18, C28, C30, C21, C51, C41, C00N
 with sigma of 0.1
 N005, N009, N00A, C6, C68
 with sigma of 0.1
 C28, C30, N4, N23, N35
 with sigma of 0.1
 N003, C1, C006, N007, N00B
 with sigma of 0.1
 C00P, C00R, C00U, C39, C6, C68, C00C
 with sigma of 0.1
 C16, C00J, C00N, C51, C41, C21, C30, C28, C18
 with sigma of 0.1
 C00C, C00J, C00L, C00V, C00N, C00K, C51
 with sigma of 0.1
 C00N, C51, C00C, C00K, C00L, C00V, C00J, C16
 with sigma of 0.1
 N003, C1, C006, C4, H4, C2, C3, H3, C008, H008, N007, N00B, C00L, C00K
 with sigma of 0.1
 C2, C00L, C00V, C00W, C00C, C00J, C00N, C00K
 with sigma of 0.1
 C00N, C18, H18, C28, C21, C41, H41, C51, C30, H21, N4, N23, N35
 with sigma of 0.1
 C00J, C16, C00N, C18, H18, C28, C30, C21, H21, C41, H41, C51, N4, N23, N35
 with sigma of 0.1
 Cu, N003, C1, C006, C4, H4, C2, C3, H3, C008, H008, N007, N00B, C00L, C00K
 with sigma of 0.1
 C1, C006, C4, H4, C2, C3, H3, C008, H008, C00L, C00K, C5
 with sigma of 0.1
4. Rigid bond restraints
 C00K, C00V, C00L, C00C, C00N, C00J
 with sigma for 1-2 distances of 0.01 and sigma for 1-3 distances of 0.01
 C00U, C00P, C68, C6, C39, C00R
 with sigma for 1-2 distances of 0.01 and sigma for 1-3 distances of 0.01
 C2, C006, C1, C3, C4, C008
 with sigma for 1-2 distances of 0.01 and sigma for 1-3 distances of 0.01
 C00N, C00L, C00J, C00K, C00V, C00C, C00W, C16, C5
 with sigma for 1-2 distances of 0.01 and sigma for 1-3 distances of 0.01
5. Uiso/Uaniso restraints and constraints
C00L \\sim C00C \\sim C00K \\sim C00V \\sim C00J \\sim C00N: within 2A with
sigma of 0.04 and sigma for terminal atoms of 0.08 within 2A
C00R \\sim C00P \\sim C00U \\sim C39 \\sim C6 \\sim C68: within 2A with sigma
of 0.04 and sigma for terminal atoms of 0.08 within 2A
C2 \\sim C006 \\sim C1 \\sim C3 \\sim C4 \\sim C008: within 2A with sigma of
0.04 and sigma for terminal atoms of 0.08 within 2A
C00N \\sim C00L \\sim C00J \\sim C00K \\sim C00V \\sim C00C \\sim C00W \\sim
C16 \\sim C5: within 2A with sigma of 0.04 and sigma for terminal atoms of 0.08
within 2A
Uanis(N35) \\sim Ueq, Uanis(C30) \\sim Ueq, Uanis(C00U) \\sim Ueq, Uanis(Cu1)
\\sim Ueq, Uanis(N4) \\sim Ueq, Uanis(N23) \\sim Ueq, Uanis(C00C) \\sim Ueq,
Uanis(N007) \\sim Ueq, Uanis(C006) \\sim Ueq, Uanis(N009) \\sim Ueq, Uanis(C41)
\\sim Ueq, Uanis(N00A) \\sim Ueq, Uanis(C51) \\sim Ueq, Uanis(C1) \\sim Ueq,
Uanis(C00L) \\sim Ueq, Uanis(N003) \\sim Ueq, Uanis(C6) \\sim Ueq, Uanis(C4)
\\sim Ueq, Uanis(C39) \\sim Ueq, Uanis(C3) \\sim Ueq, Uanis(C00W) \\sim Ueq,
Uanis(Cu) \\sim Ueq, Uanis(C28) \\sim Ueq, Uanis(C008) \\sim Ueq, Uanis(N00B)
\\sim Ueq, Uanis(N005) \\sim Ueq, Uanis(C00J) \\sim Ueq, Uanis(C2) \\sim Ueq,
Uanis(C00V) \\sim Ueq, Uanis(C21) \\sim Ueq, Uanis(C5) \\sim Ueq, Uanis(C16)
\\sim Ueq, Uanis(C00R) \\sim Ueq, Uanis(C00N) \\sim Ueq, Uanis(C00P) \\sim Ueq,
Uanis(C00K) \\sim Ueq, Uanis(C68) \\sim Ueq, Uanis(C18) \\sim Ueq, : with sigma
of 0.1 and sigma for terminal atoms of 0.2
Uanis(C28) = Uanis(C18) = Uanis(C51) = Uanis(C41) = Uanis(C30) = Uanis(C21)
Uanis(N4) = Uanis(N23) = Uanis(N35)
6.a Aromatic/amide H refined with riding coordinates:
 C4(H4), C3(H3), C008(H008), C00P(H00P), C00U(H00U), C39(H39), C18(H18),
 C21(H21), C41(H41)
6.b Fitted hexagon refined as free rotating group:
 C1(C006,C4,C2,C3,C008), C00C(C00J,C00L,C00V,C00N,C00K), C00P(C00R,C00U,C39,C6,
 C68), C18(C28,C30,C21,C41,C51)
6.c Idealised Me refined as rotating group:
 C00W(H00A,H00B,H00C), C5(H5A,H5B,H5C), C16(H16A,H16B,H16C)
;
_atom_sites_solution_hydrogens   geom
_atom_sites_solution_primary     ?
_atom_sites_solution_secondary   ?
loop_
_atom_site_label
_atom_site_type_symbol
_atom_site_fract_x
_atom_site_fract_y
_atom_site_fract_z
_atom_site_U_iso_or_equiv
_atom_site_adp_type
_atom_site_occupancy
_atom_site_site_symmetry_order
_atom_site_calc_flag
_atom_site_refinement_flags_posn
_atom_site_refinement_flags_adp
_atom_site_refinement_flags_occupancy
_atom_site_disorder_assembly
_atom_site_disorder_group
Cu Cu 0.6287(5) 0.0405(4) 0.4505(5) 0.217(3) Uani 1 1 d . U . . .
N003 N 0.4968(9) 0.0981(6) 0.4523(6) 0.189(5) Uani 1 1 d . U . . .
C1 C 0.3609(8) 0.1768(6) 0.4426(6) 0.185(5) Uani 1 1 d DG U . . .
C006 C 0.4679(8) 0.1623(5) 0.4205(5) 0.180(5) Uani 1 1 d G U . . .
C4 C 0.5291(7) 0.2125(6) 0.3723(5) 0.205(5) Uani 1 1 d G U . . .
H4 H 0.600629 0.202860 0.357476 0.246 Uiso 1 1 calc R U . . .
C2 C 0.4833(8) 0.2772(6) 0.3461(6) 0.192(5) Uani 1 1 d DG U . . .
C3 C 0.3763(9) 0.2917(5) 0.3682(6) 0.224(6) Uani 1 1 d G U . . .
H3 H 0.345725 0.334922 0.350756 0.269 Uiso 1 1 calc R U . . .
C008 C 0.3152(7) 0.2415(6) 0.4164(6) 0.203(5) Uani 1 1 d G U . . .
H008 H 0.243617 0.251151 0.431217 0.244 Uiso 1 1 calc R U . . .
N005 N 0.9488(13) 0.8583(9) 0.4471(9) 0.165(4) Uani 1 1 d D U . . .
N007 N 0.4028(13) 0.0606(8) 0.4877(11) 0.210(7) Uani 1 1 d . U . . .
N009 N 1.0868(15) 0.9232(9) 0.4930(11) 0.199(6) Uani 1 1 d . U . . .
N00A N 1.1576(13) 0.8642(13) 0.4863(10) 0.196(5) Uani 1 1 d . U . . .
N00B N 0.3264(11) 0.1140(10) 0.4914(10) 0.202(6) Uani 1 1 d D U . . .
C00C C 0.7187(9) 0.4745(6) 0.2891(7) 0.240(6) Uani 1 1 d DG U . . .
C00J C 0.6615(8) 0.4269(6) 0.3405(6) 0.238(6) Uani 1 1 d DG U . . .
C00L C 0.5486(8) 0.3301(6) 0.2886(7) 0.228(6) Uani 1 1 d DG U . . .
C00V C 0.4929(9) 0.2810(6) 0.1853(7) 0.318(10) Uani 1 1 d DG U . . .
C00N C 0.5501(10) 0.3286(8) 0.1340(6) 0.310(9) Uani 1 1 d DG U . . .
C00K C 0.6630(10) 0.4254(8) 0.1859(7) 0.278(8) Uani 1 1 d DG U . . .
C00P C 0.8249(7) 0.6682(8) 0.3694(7) 0.203(5) Uani 1 1 d G U . . .
H00P H 0.736228 0.664550 0.351363 0.243 Uiso 1 1 calc R U . . .
C00R C 0.8398(8) 0.5794(6) 0.3471(6) 0.184(5) Uani 1 1 d DG U . . .
C00U C 0.9724(11) 0.5848(6) 0.3740(7) 0.223(6) Uani 1 1 d G U . . .
H00U H 0.982351 0.525421 0.359060 0.268 Uiso 1 1 calc R U . . .
C39 C 1.0900(7) 0.6791(8) 0.4232(7) 0.222(6) Uani 1 1 d G U . . .
H39 H 1.178639 0.682733 0.441211 0.267 Uiso 1 1 calc R U . . .
C6 C 1.0750(8) 0.7679(6) 0.4455(6) 0.193(5) Uani 1 1 d G U . . .
C68 C 0.9425(10) 0.7624(6) 0.4186(7) 0.188(5) Uani 1 1 d DG U . . .
C00W C 0.3672(16) 0.1740(11) 0.1293(12) 0.380(13) Uani 1 1 d D U . . .
H00A H 0.313495 0.163380 0.064306 0.456 Uiso 1 1 calc R U . . .
H00B H 0.309717 0.168432 0.165569 0.456 Uiso 1 1 calc R U . . .
H00C H 0.400099 0.123494 0.123226 0.456 Uiso 1 1 calc R U . . .
C5 C 0.7271(18) 0.4736(15) 0.1253(13) 0.352(11) Uani 1 1 d D U . . .
H5A H 0.653670 0.466160 0.070356 0.422 Uiso 1 1 calc R U . . .
H5B H 0.777542 0.439649 0.100617 0.422 Uiso 1 1 calc R U . . .
H5C H 0.789602 0.544596 0.167369 0.422 Uiso 1 1 calc R U . . .
C16 C 0.7262(13) 0.4800(8) 0.4556(8) 0.259(7) Uani 1 1 d D U . . .
H16A H 0.680042 0.434609 0.479128 0.311 Uiso 1 1 calc R U . . .
H16B H 0.714782 0.540647 0.478686 0.311 Uiso 1 1 calc R U . . .
H16C H 0.823870 0.497673 0.480468 0.311 Uiso 1 1 calc R U . . .
C18 C 0.5320(10) 0.2080(9) -0.0313(13) 0.316(5) Uani 1 1 d G U . . .
H18 H 0.601133 0.196510 0.004479 0.380 Uiso 1 1 calc R U . . .
C28 C 0.4740(16) 0.1598(8) -0.1346(13) 0.316(5) Uani 1 1 d G U . . .
C30 C 0.3707(16) 0.1770(11) -0.1880(7) 0.316(5) Uani 1 1 d DG U . . .
C21 C 0.3254(11) 0.2423(11) -0.1381(12) 0.316(5) Uani 1 1 d G U . . .
H21 H 0.256314 0.253776 -0.173791 0.380 Uiso 1 1 calc R U . . .
C41 C 0.3834(14) 0.2905(8) -0.0347(12) 0.316(5) Uani 1 1 d G U . . .
H41 H 0.353110 0.334178 -0.001308 0.380 Uiso 1 1 calc R U . . .
C51 C 0.4867(13) 0.2733(9) 0.0187(7) 0.316(5) Uani 1 1 d DG U . . .
Cu1 Cu 0.1851(5) 0.0883(4) 0.5526(5) 0.208(3) Uani 1 1 d . U . . .
N4 N 0.4959(16) 0.0923(14) -0.2079(16) 0.286(5) Uani 1 1 d D U . . .
N23 N 0.4067(18) 0.0671(13) -0.3040(14) 0.286(5) Uani 1 1 d D U . . .
N35 N 0.3281(16) 0.1205(13) -0.2935(12) 0.286(5) Uani 1 1 d D U . . .

loop_
_atom_site_aniso_label
_atom_site_aniso_U_11
_atom_site_aniso_U_22
_atom_site_aniso_U_33
_atom_site_aniso_U_23
_atom_site_aniso_U_13
_atom_site_aniso_U_12
Cu 0.124(3) 0.232(6) 0.375(9) 0.211(6) 0.123(5) 0.082(4)
N003 0.089(7) 0.155(10) 0.336(16) 0.157(11) 0.055(8) 0.049(7)
C1 0.116(8) 0.168(10) 0.300(14) 0.152(10) 0.067(8) 0.063(8)
C006 0.154(10) 0.192(11) 0.258(13) 0.160(9) 0.081(8) 0.096(9)
C4 0.138(9) 0.195(11) 0.257(13) 0.149(9) 0.054(8) 0.023(8)
C2 0.126(9) 0.160(9) 0.239(12) 0.124(8) 0.040(8) 0.005(8)
C3 0.148(10) 0.224(12) 0.292(15) 0.178(10) 0.062(9) 0.037(9)
C008 0.138(9) 0.202(11) 0.329(15) 0.189(10) 0.088(9) 0.081(8)
N005 0.148(10) 0.139(9) 0.268(13) 0.132(9) 0.130(10) 0.057(9)
N007 0.118(8) 0.153(9) 0.46(2) 0.216(12) 0.134(11) 0.082(8)
N009 0.145(10) 0.147(10) 0.378(19) 0.167(11) 0.145(12) 0.070(10)
N00A 0.137(9) 0.209(14) 0.254(15) 0.117(12) 0.087(10) 0.076(11)
N00B 0.122(8) 0.205(12) 0.342(17) 0.207(13) 0.114(10) 0.047(9)
C00C 0.157(11) 0.207(12) 0.342(13) 0.177(11) 0.075(11) 0.034(10)
C00J 0.179(12) 0.208(11) 0.317(12) 0.178(10) 0.066(10) 0.047(9)
C00L 0.214(13) 0.195(11) 0.276(11) 0.173(10) 0.086(10) 0.042(8)
C00V 0.247(15) 0.300(16) 0.276(12) 0.197(11) 0.027(13) -0.020(11)
C00N 0.258(16) 0.311(17) 0.274(13) 0.193(12) 0.066(12) 0.007(12)
C00K 0.237(16) 0.251(15) 0.331(13) 0.205(12) 0.076(13) 0.053(11)
C00P 0.132(7) 0.186(10) 0.283(14) 0.153(11) 0.071(8) 0.031(7)
C00R 0.135(7) 0.163(9) 0.255(12) 0.143(9) 0.081(8) 0.021(8)
C00U 0.132(8) 0.190(9) 0.264(14) 0.078(10) 0.052(10) 0.028(8)
C39 0.136(8) 0.170(10) 0.313(15) 0.133(11) 0.029(9) 0.043(7)
C6 0.132(7) 0.157(9) 0.259(13) 0.120(10) 0.069(9) 0.015(9)
C68 0.103(7) 0.168(9) 0.271(14) 0.114(9) 0.078(9) 0.023(7)
C00W 0.263(18) 0.35(2) 0.302(17) 0.206(14) -0.002(14) -0.074(14)
C5 0.261(18) 0.295(19) 0.326(17) 0.199(16) 0.030(16) -0.050(16)
C16 0.187(14) 0.193(13) 0.324(12) 0.157(11) 0.030(12) 0.023(12)
C18 0.283(11) 0.266(10) 0.279(12) 0.112(9) 0.074(10) 0.036(9)
C28 0.283(11) 0.266(10) 0.279(12) 0.112(9) 0.074(10) 0.036(9)
C30 0.283(11) 0.266(10) 0.279(12) 0.112(9) 0.074(10) 0.036(9)
C21 0.283(11) 0.266(10) 0.279(12) 0.112(9) 0.074(10) 0.036(9)
C41 0.283(11) 0.266(10) 0.279(12) 0.112(9) 0.074(10) 0.036(9)
C51 0.283(11) 0.266(10) 0.279(12) 0.112(9) 0.074(10) 0.036(9)
Cu1 0.121(3) 0.202(5) 0.336(7) 0.174(5) 0.107(4) 0.052(4)
N4 0.174(10) 0.281(13) 0.345(14) 0.182(12) 0.051(9) 0.042(9)
N23 0.174(10) 0.281(13) 0.345(14) 0.182(12) 0.051(9) 0.042(9)
N35 0.174(10) 0.281(13) 0.345(14) 0.182(12) 0.051(9) 0.042(9)

_geom_special_details            
;
 All esds (except the esd in the dihedral angle between two l.s. planes)
 are estimated using the full covariance matrix.  The cell esds are taken
 into account individually in the estimation of esds in distances, angles
 and torsion angles; correlations between esds in cell parameters are only
 used when they are defined by crystal symmetry.  An approximate (isotropic)
 treatment of cell esds is used for estimating esds involving l.s. planes.
;
loop_
_geom_bond_atom_site_label_1
_geom_bond_atom_site_label_2
_geom_bond_distance
_geom_bond_site_symmetry_2
_geom_bond_publ_flag
Cu N003 1.960(11) . ?
Cu N007 2.076(11) 2_656 ?
Cu N00A 2.081(14) 2_766 ?
Cu N23 2.19(2) 2_655 ?
N003 C006 1.342(11) . ?
N003 N007 1.358(14) . ?
C1 C006 1.3900 . ?
C1 C008 1.3900 . ?
C1 N00B 1.437(10) . ?
C006 C4 1.3900 . ?
C4 H4 0.9300 . ?
C4 C2 1.3900 . ?
C2 C3 1.3900 . ?
C2 C00L 1.560(8) . ?
C3 H3 0.9300 . ?
C3 C008 1.3900 . ?
C008 H008 0.9300 . ?
N005 N009 1.351(15) . ?
N005 C68 1.384(10) . ?
N005 Cu1 1.934(11) 2_666 ?
N007 N00B 1.372(13) . ?
N009 N00A 1.392(15) . ?
N009 Cu1 2.175(13) 1_665 ?
N00A C6 1.290(16) . ?
N00B Cu1 2.041(12) . ?
C00C C00J 1.3900 . ?
C00C C00K 1.3900 . ?
C00C C00R 1.501(8) . ?
C00J C00L 1.3900 . ?
C00J C16 1.549(9) . ?
C00L C00V 1.3900 . ?
C00V C00N 1.3900 . ?
C00V C00W 1.541(11) . ?
C00N C00K 1.3900 . ?
C00N C51 1.551(9) . ?
C00K C5 1.555(11) . ?
C00P H00P 0.9300 . ?
C00P C00R 1.3900 . ?
C00P C68 1.3900 . ?
C00R C00U 1.3900 . ?
C00U H00U 0.9300 . ?
C00U C39 1.3900 . ?
C39 H39 0.9300 . ?
C39 C6 1.3900 . ?
C6 C68 1.3900 . ?
C00W H00A 0.9600 . ?
C00W H00B 0.9600 . ?
C00W H00C 0.9600 . ?
C5 H5A 0.9600 . ?
C5 H5B 0.9600 . ?
C5 H5C 0.9600 . ?
C16 H16A 0.9600 . ?
C16 H16B 0.9600 . ?
C16 H16C 0.9600 . ?
C18 H18 0.9300 . ?
C18 C28 1.3900 . ?
C18 C51 1.3900 . ?
C28 C30 1.3900 . ?
C28 N4 1.42(2) . ?
C30 C21 1.3900 . ?
C30 N35 1.445(15) . ?
C21 H21 0.9300 . ?
C21 C41 1.3900 . ?
C41 H41 0.9300 . ?
C41 C51 1.3900 . ?
Cu1 N35 2.289(16) 1_556 ?
N4 N23 1.402(11) . ?
N23 N35 1.398(11) . ?

loop_
_geom_angle_atom_site_label_1
_geom_angle_atom_site_label_2
_geom_angle_atom_site_label_3
_geom_angle
_geom_angle_site_symmetry_1
_geom_angle_site_symmetry_3
_geom_angle_publ_flag
N003 Cu N007 110.4(4) . 2_656 ?
N003 Cu N00A 120.4(6) . 2_766 ?
N003 Cu N23 116.1(6) . 2_655 ?
N007 Cu N00A 107.2(6) 2_656 2_766 ?
N007 Cu N23 97.3(7) 2_656 2_655 ?
N00A Cu N23 102.8(6) 2_766 2_655 ?
C006 N003 Cu 135.7(10) . . ?
C006 N003 N007 109.0(9) . . ?
N007 N003 Cu 115.0(8) . . ?
C006 C1 C008 120.0 . . ?
C006 C1 N00B 103.6(8) . . ?
C008 C1 N00B 136.4(8) . . ?
N003 C006 C1 110.6(8) . . ?
N003 C006 C4 129.4(8) . . ?
C1 C006 C4 120.0 . . ?
C006 C4 H4 120.0 . . ?
C2 C4 C006 120.0 . . ?
C2 C4 H4 120.0 . . ?
C4 C2 C3 120.0 . . ?
C4 C2 C00L 119.7(6) . . ?
C3 C2 C00L 120.3(6) . . ?
C2 C3 H3 120.0 . . ?
C008 C3 C2 120.0 . . ?
C008 C3 H3 120.0 . . ?
C1 C008 H008 120.0 . . ?
C3 C008 C1 120.0 . . ?
C3 C008 H008 120.0 . . ?
N009 N005 C68 104.6(10) . . ?
N009 N005 Cu1 119.5(9) . 2_666 ?
C68 N005 Cu1 135.4(9) . 2_666 ?
N003 N007 Cu 134.5(9) . 2_656 ?
N003 N007 N00B 107.7(8) . . ?
N00B N007 Cu 117.3(9) . 2_656 ?
N005 N009 N00A 107.0(10) . . ?
N005 N009 Cu1 127.7(10) . 1_665 ?
N00A N009 Cu1 124.9(10) . 1_665 ?
N009 N00A Cu 109.2(11) . 2_766 ?
C6 N00A Cu 137.9(12) . 2_766 ?
C6 N00A N009 112.9(10) . . ?
C1 N00B Cu1 132.2(10) . . ?
N007 N00B C1 108.3(9) . . ?
N007 N00B Cu1 119.4(8) . . ?
C00J C00C C00K 120.0 . . ?
C00J C00C C00R 118.9(6) . . ?
C00K C00C C00R 121.1(6) . . ?
C00C C00J C16 120.1(2) . . ?
C00L C00J C00C 120.0 . . ?
C00L C00J C16 119.8(2) . . ?
C00J C00L C2 120.0(5) . . ?
C00V C00L C2 120.0(5) . . ?
C00V C00L C00J 120.0 . . ?
C00L C00V C00N 120.0 . . ?
C00L C00V C00W 119.1(9) . . ?
C00N C00V C00W 120.9(9) . . ?
C00V C00N C00K 120.0 . . ?
C00V C00N C51 119.6(6) . . ?
C00K C00N C51 120.4(6) . . ?
C00C C00K C5 121.9(9) . . ?
C00N C00K C00C 120.0 . . ?
C00N C00K C5 118.0(9) . . ?
C00R C00P H00P 120.0 . . ?
C00R C00P C68 120.0 . . ?
C68 C00P H00P 120.0 . . ?
C00P C00R C00C 123.4(8) . . ?
C00U C00R C00C 116.5(8) . . ?
C00U C00R C00P 120.0 . . ?
C00R C00U H00U 120.0 . . ?
C39 C00U C00R 120.0 . . ?
C39 C00U H00U 120.0 . . ?
C00U C39 H39 120.0 . . ?
C00U C39 C6 120.0 . . ?
C6 C39 H39 120.0 . . ?
N00A C6 C39 136.2(10) . . ?
N00A C6 C68 103.7(10) . . ?
C68 C6 C39 120.0 . . ?
N005 C68 C00P 128.4(9) . . ?
N005 C68 C6 111.6(9) . . ?
C6 C68 C00P 120.0 . . ?
C00V C00W H00A 109.5 . . ?
C00V C00W H00B 109.5 . . ?
C00V C00W H00C 109.5 . . ?
H00A C00W H00B 109.5 . . ?
H00A C00W H00C 109.5 . . ?
H00B C00W H00C 109.5 . . ?
C00K C5 H5A 109.5 . . ?
C00K C5 H5B 109.5 . . ?
C00K C5 H5C 109.5 . . ?
H5A C5 H5B 109.5 . . ?
H5A C5 H5C 109.5 . . ?
H5B C5 H5C 109.5 . . ?
C00J C16 H16A 109.5 . . ?
C00J C16 H16B 109.5 . . ?
C00J C16 H16C 109.5 . . ?
H16A C16 H16B 109.5 . . ?
H16A C16 H16C 109.5 . . ?
H16B C16 H16C 109.5 . . ?
C28 C18 H18 120.0 . . ?
C28 C18 C51 120.0 . . ?
C51 C18 H18 120.0 . . ?
C18 C28 N4 135.1(17) . . ?
C30 C28 C18 120.0 . . ?
C30 C28 N4 104.9(17) . . ?
C28 C30 C21 120.0 . . ?
C28 C30 N35 110.2(17) . . ?
C21 C30 N35 129.8(17) . . ?
C30 C21 H21 120.0 . . ?
C30 C21 C41 120.0 . . ?
C41 C21 H21 120.0 . . ?
C21 C41 H41 120.0 . . ?
C51 C41 C21 120.0 . . ?
C51 C41 H41 120.0 . . ?
C18 C51 C00N 121.1(10) . . ?
C41 C51 C00N 118.9(10) . . ?
C41 C51 C18 120.0 . . ?
N005 Cu1 N009 112.1(4) 2_666 1_445 ?
N005 Cu1 N00B 127.1(5) 2_666 . ?
N005 Cu1 N35 114.6(6) 2_666 1_556 ?
N009 Cu1 N35 95.9(6) 1_445 1_556 ?
N00B Cu1 N009 102.2(6) . 1_445 ?
N00B Cu1 N35 99.9(6) . 1_556 ?
N23 N4 C28 111.0(16) . . ?
N4 N23 Cu 131.1(16) . 2_655 ?
N35 N23 Cu 121.6(13) . 2_655 ?
N35 N23 N4 107.2(15) . . ?
C30 N35 Cu1 143.9(15) . 1_554 ?
N23 N35 C30 106.7(15) . . ?
N23 N35 Cu1 109.4(12) . 1_554 ?

loop_
_geom_torsion_atom_site_label_1
_geom_torsion_atom_site_label_2
_geom_torsion_atom_site_label_3
_geom_torsion_atom_site_label_4
_geom_torsion
_geom_torsion_site_symmetry_1
_geom_torsion_site_symmetry_2
_geom_torsion_site_symmetry_3
_geom_torsion_site_symmetry_4
_geom_torsion_publ_flag
Cu N003 C006 C1 -179.83(19) . . . . ?
Cu N003 C006 C4 -0.3(4) . . . . ?
Cu N003 N007 Cu 4.3(15) . . . 2_656 ?
Cu N003 N007 N00B 175.3(8) . . . . ?
Cu N007 N00B C1 -178.5(8) 2_656 . . . ?
Cu N007 N00B Cu1 -1.7(14) 2_656 . . . ?
Cu N00A C6 C39 0(2) 2_766 . . . ?
Cu N00A C6 C68 -178.3(11) 2_766 . . . ?
Cu N23 N35 C30 175.3(9) 2_655 . . . ?
Cu N23 N35 Cu1 -5.6(15) 2_655 . . 1_554 ?
N003 C006 C4 C2 -179.5(4) . . . . ?
N003 N007 N00B C1 8.7(13) . . . . ?
N003 N007 N00B Cu1 -174.6(9) . . . . ?
C1 C006 C4 C2 0.0 . . . . ?
C006 N003 N007 Cu -179.9(10) . . . 2_656 ?
C006 N003 N007 N00B -8.9(12) . . . . ?
C006 C1 C008 C3 0.0 . . . . ?
C006 C1 N00B N007 -5.2(11) . . . . ?
C006 C1 N00B Cu1 178.6(9) . . . . ?
C006 C4 C2 C3 0.0 . . . . ?
C006 C4 C2 C00L -177.7(6) . . . . ?
C4 C2 C3 C008 0.0 . . . . ?
C4 C2 C00L C00J -93.1(6) . . . . ?
C4 C2 C00L C00V 87.6(6) . . . . ?
C2 C3 C008 C1 0.0 . . . . ?
C2 C00L C00V C00N 179.2(6) . . . . ?
C2 C00L C00V C00W -0.4(11) . . . . ?
C3 C2 C00L C00J 89.2(6) . . . . ?
C3 C2 C00L C00V -90.1(6) . . . . ?
C008 C1 C006 N003 179.6(3) . . . . ?
C008 C1 C006 C4 0.0 . . . . ?
C008 C1 N00B N007 175.0(7) . . . . ?
C008 C1 N00B Cu1 -1.1(17) . . . . ?
N005 N009 N00A Cu 177.2(9) . . . 2_766 ?
N005 N009 N00A C6 -4.1(13) . . . . ?
N007 N003 C006 C1 5.6(8) . . . . ?
N007 N003 C006 C4 -174.8(8) . . . . ?
N009 N005 C68 C00P 179.2(8) . . . . ?
N009 N005 C68 C6 -0.7(10) . . . . ?
N009 N00A C6 C39 -178.6(8) . . . . ?
N009 N00A C6 C68 3.5(11) . . . . ?
N00A C6 C68 N005 -1.7(10) . . . . ?
N00A C6 C68 C00P 178.4(9) . . . . ?
N00B C1 C006 N003 -0.2(7) . . . . ?
N00B C1 C006 C4 -179.8(7) . . . . ?
N00B C1 C008 C3 179.7(10) . . . . ?
C00C C00J C00L C2 -179.2(6) . . . . ?
C00C C00J C00L C00V 0.0 . . . . ?
C00C C00R C00U C39 176.7(7) . . . . ?
C00J C00C C00K C00N 0.0 . . . . ?
C00J C00C C00K C5 -177.4(12) . . . . ?
C00J C00C C00R C00P -92.2(7) . . . . ?
C00J C00C C00R C00U 91.2(7) . . . . ?
C00J C00L C00V C00N 0.0 . . . . ?
C00J C00L C00V C00W -179.6(11) . . . . ?
C00L C2 C3 C008 177.7(6) . . . . ?
C00L C00V C00N C00K 0.0 . . . . ?
C00L C00V C00N C51 -179.7(5) . . . . ?
C00V C00N C00K C00C 0.0 . . . . ?
C00V C00N C00K C5 177.5(11) . . . . ?
C00V C00N C51 C18 -88.0(7) . . . . ?
C00V C00N C51 C41 92.4(5) . . . . ?
C00K C00C C00J C00L 0.0 . . . . ?
C00K C00C C00J C16 178.1(9) . . . . ?
C00K C00C C00R C00P 87.3(8) . . . . ?
C00K C00C C00R C00U -89.2(7) . . . . ?
C00K C00N C51 C18 92.3(7) . . . . ?
C00K C00N C51 C41 -87.3(6) . . . . ?
C00P C00R C00U C39 0.0 . . . . ?
C00R C00C C00J C00L 179.5(9) . . . . ?
C00R C00C C00J C16 -2.4(9) . . . . ?
C00R C00C C00K C00N -179.5(9) . . . . ?
C00R C00C C00K C5 3.1(12) . . . . ?
C00R C00P C68 N005 -179.9(9) . . . . ?
C00R C00P C68 C6 0.0 . . . . ?
C00R C00U C39 C6 0.0 . . . . ?
C00U C39 C6 N00A -177.7(13) . . . . ?
C00U C39 C6 C68 0.0 . . . . ?
C39 C6 C68 N005 179.9(8) . . . . ?
C39 C6 C68 C00P 0.0 . . . . ?
C68 N005 N009 N00A 2.6(11) . . . . ?
C68 N005 N009 Cu1 176.4(9) . . . 1_665 ?
C68 C00P C00R C00C -176.4(8) . . . . ?
C68 C00P C00R C00U 0.0 . . . . ?
C00W C00V C00N C00K 179.6(11) . . . . ?
C00W C00V C00N C51 -0.1(12) . . . . ?
C16 C00J C00L C2 2.7(10) . . . . ?
C16 C00J C00L C00V -178.1(9) . . . . ?
C18 C28 C30 C21 0.0 . . . . ?
C18 C28 C30 N35 179.1(11) . . . . ?
C18 C28 N4 N23 -179.6(10) . . . . ?
C28 C18 C51 C00N -179.6(8) . . . . ?
C28 C18 C51 C41 0.0 . . . . ?
C28 C30 C21 C41 0.0 . . . . ?
C28 C30 N35 Cu1 -177.8(13) . . . 1_554 ?
C28 C30 N35 N23 0.6(14) . . . . ?
C28 N4 N23 Cu -174.7(10) . . . 2_655 ?
C28 N4 N23 N35 1.4(16) . . . . ?
C30 C28 N4 N23 -1.0(12) . . . . ?
C30 C21 C41 C51 0.0 . . . . ?
C21 C30 N35 Cu1 1(2) . . . 1_554 ?
C21 C30 N35 N23 179.6(10) . . . . ?
C21 C41 C51 C00N 179.7(8) . . . . ?
C21 C41 C51 C18 0.0 . . . . ?
C51 C00N C00K C00C 179.7(5) . . . . ?
C51 C00N C00K C5 -2.8(12) . . . . ?
C51 C18 C28 C30 0.0 . . . . ?
C51 C18 C28 N4 178.4(13) . . . . ?
Cu1 N005 N009 N00A 176.4(8) 2_666 . . . ?
Cu1 N005 N009 Cu1 -9.8(15) 2_666 . . 1_665 ?
Cu1 N005 C68 C00P 7.0(15) 2_666 . . . ?
Cu1 N005 C68 C6 -172.9(8) 2_666 . . . ?
Cu1 N009 N00A Cu 3.2(12) 1_665 . . 2_766 ?
Cu1 N009 N00A C6 -178.1(10) 1_665 . . . ?
N4 C28 C30 C21 -178.8(9) . . . . ?
N4 C28 C30 N35 0.3(9) . . . . ?
N4 N23 N35 C30 -1.2(16) . . . . ?
N4 N23 N35 Cu1 177.8(9) . . . 1_554 ?
N35 C30 C21 C41 -178.9(13) . . . . ?

_smtbx_masks_special_details     ?
loop_
_smtbx_masks_void_nr
_smtbx_masks_void_average_x
_smtbx_masks_void_average_y
_smtbx_masks_void_average_z
_smtbx_masks_void_volume
_smtbx_masks_void_count_electrons
_smtbx_masks_void_content
1 -0.576 -0.395 0.737 1240.3 140.0 ?

_smtbx_masks_void_probe_radius   1.2
_smtbx_masks_void_truncation_radius 1.2
_shelx_fab_file                  
;
-13 4 4 -0.0598 0.0000
-13 4 5 0.2455 -0.0000
-13 4 6 0.0442 -0.0000
-13 4 7 0.2114 -0.0000
-13 5 3 -0.1859 0.0000
-13 5 4 -0.2821 0.0000
-13 5 5 -0.2181 0.0000
-13 5 6 -0.1476 0.0000
-13 5 7 -0.2695 0.0000
-13 6 3 0.1461 0.0000
-13 6 4 0.0989 0.0000
-13 6 5 0.5881 0.0000
-13 6 6 -0.0466 0.0000
-13 6 7 -0.2082 -0.0000
-13 7 2 -0.0994 -0.0000
-13 7 3 -0.2477 -0.0000
-13 7 4 0.0997 0.0000
-13 7 5 0.3927 -0.0000
-13 7 6 0.4172 -0.0000
-13 8 2 -0.2062 0.0000
-13 8 3 -0.2951 0.0000
-13 8 4 -0.2230 0.0000
-13 8 5 -0.1374 -0.0000
-12 -1 5 0.2453 -0.0000
-12 -1 6 0.1121 0.0000
-12 -1 7 0.0835 -0.0000
-12 -1 8 0.0853 -0.0000
-12 -1 9 0.4281 -0.0000
-12 -1 10 0.2589 0.0000
-12 0 3 -0.1618 -0.0000
-12 0 4 -0.3616 -0.0000
-12 0 5 0.0508 -0.0000
-12 0 6 -0.1680 0.0000
-12 0 7 0.0798 -0.0000
-12 0 8 0.0573 0.0000
-12 0 9 0.0823 0.0000
-12 0 10 0.0102 -0.0000
-12 0 11 0.0225 -0.0000
-12 1 2 0.0675 0.0000
-12 1 3 0.0298 0.0000
-12 1 4 -0.3102 0.0000
-12 1 5 -0.1228 0.0000
-12 1 6 -0.1575 -0.0000
-12 1 7 -0.3794 -0.0000
-12 1 8 -0.3047 -0.0000
-12 1 9 -0.4796 -0.0000
-12 1 10 -0.1663 0.0000
-12 1 11 -0.2180 0.0000
-12 2 1 -0.1937 0.0000
-12 2 2 -0.0240 -0.0000
-12 2 3 0.1568 -0.0000
-12 2 4 -0.0519 -0.0000
-12 2 5 0.0982 -0.0000
-12 2 6 0.0023 0.0000
-12 2 7 0.0664 -0.0000
-12 2 8 -0.1657 0.0000
-12 2 9 0.1810 0.0000
-12 2 10 0.1472 0.0000
-12 2 11 -0.0768 0.0000
-12 3 1 0.2656 -0.0000
-12 3 2 0.1597 -0.0000
-12 3 3 0.1868 0.0000
-12 3 4 0.2930 -0.0000
-12 3 5 0.4707 0.0000
-12 3 6 0.2801 0.0000
-12 3 7 0.1705 0.0000
-12 3 8 0.1791 0.0000
-12 3 9 -0.1196 -0.0000
-12 3 10 0.3054 0.0000
-12 3 11 0.0901 -0.0000
-12 4 1 -0.1310 -0.0000
-12 4 2 0.1447 0.0000
-12 4 3 -0.1977 -0.0000
-12 4 4 -0.0683 -0.0000
-12 4 5 -0.2941 -0.0000
-12 4 6 -0.2790 -0.0000
-12 4 7 0.1013 -0.0000
-12 4 8 0.3132 -0.0000
-12 4 9 0.2220 0.0000
-12 4 10 -0.2091 0.0000
-12 4 11 -0.0671 0.0000
-12 5 1 -0.3644 0.0000
-12 5 2 -0.0786 0.0000
-12 5 3 0.0714 0.0000
-12 5 4 0.0353 0.0000
-12 5 5 -0.0738 0.0000
-12 5 6 -0.5484 0.0000
-12 5 7 -0.1790 0.0000
-12 5 8 -0.0554 -0.0000
-12 5 9 -0.0900 -0.0000
-12 5 10 -0.0839 0.0000
-12 5 11 -0.0619 -0.0000
-12 6 1 -0.1452 -0.0000
-12 6 2 -0.1884 -0.0000
-12 6 3 0.0884 0.0000
-12 6 4 0.2074 -0.0000
-12 6 5 0.0500 0.0000
-12 6 6 -0.1108 0.0000
-12 6 7 0.3018 0.0000
-12 6 8 -0.0844 0.0000
-12 6 9 -0.3786 0.0000
-12 6 10 0.0988 -0.0000
-12 7 1 -0.3477 -0.0000
-12 7 2 0.1004 0.0000
-12 7 3 -0.0783 -0.0000
-12 7 4 0.0570 -0.0000
-12 7 5 -0.0635 -0.0000
-12 7 6 -0.0855 -0.0000
-12 7 7 0.3280 0.0000
-12 7 8 0.1958 -0.0000
-12 7 9 -0.1574 -0.0000
-12 7 10 -0.1887 0.0000
-12 8 1 0.1693 0.0000
-12 8 2 -0.0059 0.0000
-12 8 3 0.3461 0.0000
-12 8 4 -0.0941 0.0000
-12 8 5 -0.0219 0.0000
-12 8 6 -0.0530 0.0000
-12 8 7 -0.0355 0.0000
-12 8 8 -0.0070 0.0000
-12 8 9 -0.1837 -0.0000
-12 9 1 0.0442 -0.0000
-12 9 2 0.1704 -0.0000
-12 9 3 -0.2014 -0.0000
-12 9 4 0.1079 0.0000
-12 9 5 0.3315 0.0000
-12 9 6 -0.1090 0.0000
-12 9 7 0.0544 -0.0000
-12 9 8 0.1324 -0.0000
-12 10 1 -0.4220 0.0000
-12 10 2 -0.2894 0.0000
-12 10 3 -0.1594 0.0000
-12 10 4 0.1296 -0.0000
-12 10 5 -0.0640 -0.0000
-12 10 6 0.2672 -0.0000
-12 10 7 0.1136 -0.0000
-12 11 1 -0.0188 0.0000
-12 11 2 0.1288 -0.0000
-12 11 3 -0.3105 0.0000
-12 11 4 -0.1552 -0.0000
-12 11 5 0.0656 -0.0000
-12 11 6 -0.2689 0.0000
-12 12 1 -0.0058 0.0000
-12 12 2 -0.1592 -0.0000
-12 12 3 0.1009 0.0000
-12 12 4 0.1278 -0.0000
-11 -4 6 -0.0011 0.0000
-11 -4 7 -0.0854 -0.0000
-11 -4 8 -0.1336 0.0000
-11 -4 9 0.1702 0.0000
-11 -4 10 -0.1045 0.0000
-11 -3 4 -0.0479 0.0000
-11 -3 5 -0.0091 0.0000
-11 -3 6 0.1650 -0.0000
-11 -3 7 0.3081 -0.0000
-11 -3 8 -0.3688 -0.0000
-11 -3 9 -0.5863 0.0000
-11 -3 10 -0.1819 0.0000
-11 -3 11 -0.1325 0.0000
-11 -3 12 0.0338 -0.0000
-11 -2 2 -0.0232 0.0000
-11 -2 3 0.1906 -0.0000
-11 -2 4 -0.1553 0.0000
-11 -2 5 -0.1009 0.0000
-11 -2 6 0.1023 0.0000
-11 -2 7 0.0816 0.0000
-11 -2 8 0.2451 0.0000
-11 -2 9 0.0430 -0.0000
-11 -2 10 0.2326 -0.0000
-11 -2 11 0.2813 0.0000
-11 -2 12 -0.1694 0.0000
-11 -2 13 0.0483 -0.0000
-11 -1 1 0.0927 0.0000
-11 -1 2 -0.0704 -0.0000
-11 -1 3 0.1754 -0.0000
-11 -1 4 0.0579 0.0000
-11 -1 5 0.1927 0.0000
-11 -1 6 -0.0244 0.0000
-11 -1 7 -0.1193 0.0000
-11 -1 8 -0.0942 0.0000
-11 -1 9 0.0983 -0.0000
-11 -1 10 0.0827 -0.0000
-11 -1 11 0.4021 -0.0000
-11 -1 12 -0.1214 0.0000
-11 -1 13 0.0731 -0.0000
-11 0 1 -0.1060 -0.0000
-11 0 2 0.1099 0.0000
-11 0 3 -0.0265 0.0000
-11 0 4 0.0210 -0.0000
-11 0 5 -0.3419 0.0000
-11 0 6 0.1305 -0.0000
-11 0 7 -0.2281 -0.0000
-11 0 8 -0.0866 -0.0000
-11 0 9 -0.0700 0.0000
-11 0 10 -0.1740 0.0000
-11 0 11 -0.1396 0.0000
-11 0 12 -0.1650 0.0000
-11 0 13 -0.3900 0.0000
-11 1 1 0.0254 -0.0000
-11 1 2 0.1529 -0.0000
-11 1 3 0.0940 -0.0000
-11 1 4 -0.1395 -0.0000
-11 1 5 0.1649 -0.0000
-11 1 6 -0.1681 0.0000
-11 1 7 -0.1647 -0.0000
-11 1 8 -0.2945 0.0000
-11 1 9 0.3745 0.0000
-11 1 10 0.1285 0.0000
-11 1 11 0.0550 0.0000
-11 1 12 0.1593 -0.0000
-11 1 13 -0.4632 -0.0000
-11 2 1 -0.0514 -0.0000
-11 2 2 0.3246 0.0000
-11 2 3 -0.4857 0.0000
-11 2 4 0.0010 0.0000
-11 2 5 0.3433 -0.0000
-11 2 6 0.2557 -0.0000
-11 2 7 0.0595 -0.0000
-11 2 8 -0.0516 0.0000
-11 2 9 0.0468 -0.0000
-11 2 10 0.1583 -0.0000
-11 2 11 0.1476 -0.0000
-11 2 12 0.1749 -0.0000
-11 2 13 0.5274 0.0000
-11 3 1 -0.3198 0.0000
-11 3 2 -0.0071 -0.0000
-11 3 3 -0.2358 0.0000
-11 3 4 -0.4959 -0.0000
-11 3 5 -0.2577 -0.0000
-11 3 6 0.2709 -0.0000
-11 3 7 0.6584 0.0000
-11 3 8 -0.3380 0.0000
-11 3 9 0.0774 0.0000
-11 3 10 -0.0121 -0.0000
-11 3 11 -0.9977 0.0000
-11 3 12 0.6112 -0.0000
-11 3 13 0.3991 0.0000
-11 4 1 0.1196 -0.0000
-11 4 2 0.3461 -0.0000
-11 4 3 0.0537 -0.0000
-11 4 4 -0.4306 0.0000
-11 4 5 0.0322 -0.0000
-11 4 6 -0.3183 -0.0000
-11 4 7 0.3147 -0.0000
-11 4 8 -0.0967 0.0000
-11 4 9 -0.1353 -0.0000
-11 4 10 0.5166 -0.0000
-11 4 11 0.1949 0.0000
-11 4 12 -0.1110 0.0000
-11 4 13 0.0603 0.0000
-11 5 1 0.3656 -0.0000
-11 5 2 0.2026 0.0000
-11 5 3 -0.3681 0.0000
-11 5 4 0.3893 0.0000
-11 5 5 0.4797 -0.0000
-11 5 6 0.4773 0.0000
-11 5 7 -0.2369 0.0000
-11 5 8 -0.0371 0.0000
-11 5 9 -0.3522 0.0000
-11 5 10 -0.0026 -0.0000
-11 5 11 -0.0043 -0.0000
-11 5 12 -0.6757 0.0000
-11 6 1 -0.2401 -0.0000
-11 6 2 0.0496 0.0000
-11 6 3 -0.4276 0.0000
-11 6 4 -0.2150 -0.0000
-11 6 5 0.6911 -0.0000
-11 6 6 0.1829 -0.0000
-11 6 7 0.4792 -0.0000
-11 6 8 -0.2971 0.0000
-11 6 9 0.0645 -0.0000
-11 6 10 -0.0919 0.0000
-11 6 11 -0.0949 -0.0000
-11 6 12 -0.0387 -0.0000
-11 7 1 -0.4045 0.0000
-11 7 2 -0.0176 -0.0000
-11 7 3 -0.1049 0.0000
-11 7 4 -0.4306 0.0000
-11 7 5 -0.3529 0.0000
-11 7 6 0.0962 0.0000
-11 7 7 -0.5054 0.0000
-11 7 8 0.0675 0.0000
-11 7 9 0.1337 0.0000
-11 7 10 0.0933 -0.0000
-11 7 11 0.2807 0.0000
-11 8 1 0.2619 -0.0000
-11 8 2 0.3789 -0.0000
-11 8 3 0.4295 -0.0000
-11 8 4 0.0397 0.0000
-11 8 5 0.1401 0.0000
-11 8 6 -0.2281 0.0000
-11 8 7 -0.2938 0.0000
-11 8 8 -0.1655 -0.0000
-11 8 9 1.1140 -0.0000
-11 8 10 0.9547 -0.0000
-11 8 11 0.1563 -0.0000
-11 9 1 -0.3152 -0.0000
-11 9 2 0.2411 -0.0000
-11 9 3 0.1552 0.0000
-11 9 4 0.0400 -0.0000
-11 9 5 0.1500 -0.0000
-11 9 6 0.1705 0.0000
-11 9 7 -0.0304 -0.0000
-11 9 8 -0.2726 0.0000
-11 9 9 0.2315 -0.0000
-11 9 10 -0.0024 -0.0000
-11 10 1 -0.1496 0.0000
-11 10 2 -0.1929 0.0000
-11 10 3 0.0862 0.0000
-11 10 4 0.2876 -0.0000
-11 10 5 -0.0835 0.0000
-11 10 6 0.1838 -0.0000
-11 10 7 0.0273 0.0000
-11 10 8 -0.0018 0.0000
-11 10 9 -0.1075 0.0000
-11 11 1 0.2306 -0.0000
-11 11 2 0.3414 -0.0000
-11 11 3 0.1336 -0.0000
-11 11 4 0.0374 -0.0000
-11 11 5 -0.1645 -0.0000
-11 11 6 -0.1928 0.0000
-11 11 7 0.1154 -0.0000
-11 11 8 0.2873 -0.0000
-11 12 1 -0.1475 0.0000
-11 12 2 -0.2686 0.0000
-11 12 3 -0.0972 0.0000
-11 12 4 -0.1263 0.0000
-11 12 5 -0.2471 0.0000
-11 12 6 0.3072 -0.0000
-11 13 1 -0.0088 -0.0000
-11 13 2 0.1012 -0.0000
-11 13 3 -0.1830 -0.0000
-11 13 4 -0.1486 -0.0000
-11 13 5 -0.0445 0.0000
-11 14 1 0.0466 0.0000
-11 14 2 -0.2071 0.0000
-11 14 3 -0.1856 0.0000
-10 -6 5 0.0369 0.0000
-10 -6 6 -0.1019 -0.0000
-10 -6 7 -0.2478 -0.0000
-10 -6 8 -0.0725 0.0000
-10 -6 9 0.0631 -0.0000
-10 -6 10 0.1202 0.0000
-10 -6 11 0.0731 0.0000
-10 -6 12 0.4647 -0.0000
-10 -5 3 0.1278 0.0000
-10 -5 4 -0.1034 -0.0000
-10 -5 5 0.0672 0.0000
-10 -5 6 0.1210 0.0000
-10 -5 7 -0.4104 0.0000
-10 -5 8 -0.2719 -0.0000
-10 -5 9 0.0421 0.0000
-10 -5 10 -0.1696 0.0000
-10 -5 11 -0.1384 -0.0000
-10 -5 12 -0.0818 0.0000
-10 -5 13 -0.0345 -0.0000
-10 -4 1 -0.0170 -0.0000
-10 -4 2 -0.0234 -0.0000
-10 -4 3 -0.2705 0.0000
-10 -4 4 0.3154 0.0000
-10 -4 5 0.2825 -0.0000
-10 -4 6 -0.0743 0.0000
-10 -4 7 -0.2911 0.0000
-10 -4 8 -0.1626 0.0000
-10 -4 9 0.2952 -0.0000
-10 -4 10 0.1318 0.0000
-10 -4 11 0.0320 0.0000
-10 -4 12 -0.2640 0.0000
-10 -4 13 -0.0351 0.0000
-10 -4 14 0.0706 0.0000
-10 -3 1 0.1335 -0.0000
-10 -3 2 0.1673 0.0000
-10 -3 3 0.0235 -0.0000
-10 -3 4 0.4587 -0.0000
-10 -3 5 0.5625 0.0000
-10 -3 6 0.2654 -0.0000
-10 -3 7 -0.2811 0.0000
-10 -3 8 -0.2331 -0.0000
-10 -3 9 0.3138 0.0000
-10 -3 10 0.1999 0.0000
-10 -3 11 -0.0991 0.0000
-10 -3 12 -0.0044 -0.0000
-10 -3 13 0.1441 0.0000
-10 -3 14 0.8337 -0.0000
-10 -2 1 -0.1820 0.0000
-10 -2 2 -0.1502 -0.0000
-10 -2 3 -0.0190 -0.0000
-10 -2 4 -0.0750 0.0000
-10 -2 5 0.2919 0.0000
-10 -2 6 -0.2093 0.0000
-10 -2 7 -0.0708 0.0000
-10 -2 8 0.1685 0.0000
-10 -2 9 0.5314 -0.0000
-10 -2 10 0.2543 -0.0000
-10 -2 11 0.0509 0.0000
-10 -2 12 -0.1546 0.0000
-10 -2 13 0.1642 0.0000
-10 -2 14 1.3015 -0.0000
-10 -2 15 0.8500 -0.0000
-10 -1 1 0.0434 -0.0000
-10 -1 2 -0.2196 -0.0000
-10 -1 3 0.0834 0.0000
-10 -1 4 0.2069 0.0000
-10 -1 5 0.2307 0.0000
-10 -1 6 0.2553 -0.0000
-10 -1 7 0.0686 -0.0000
-10 -1 8 -0.3075 0.0000
-10 -1 9 -0.5054 -0.0000
-10 -1 10 -0.2064 -0.0000
-10 -1 11 0.3054 -0.0000
-10 -1 12 -0.1799 0.0000
-10 -1 13 0.7248 0.0000
-10 -1 14 1.5086 -0.0000
-10 -1 15 -0.2803 -0.0000
-10 0 1 0.1199 0.0000
-10 0 2 -0.2832 0.0000
-10 0 3 0.2620 -0.0000
-10 0 4 0.1423 -0.0000
-10 0 5 0.1459 0.0000
-10 0 6 0.0447 0.0000
-10 0 7 -0.0356 -0.0000
-10 0 8 -0.3806 0.0000
-10 0 9 -0.4989 0.0000
-10 0 10 -0.1810 0.0000
-10 0 11 -0.0092 -0.0000
-10 0 12 0.2567 0.0000
-10 0 13 -0.0790 0.0000
-10 0 14 0.4386 -0.0000
-10 0 15 0.7000 0.0000
-10 1 1 0.0577 -0.0000
-10 1 2 0.5274 -0.0000
-10 1 3 0.5005 -0.0000
-10 1 4 0.6034 -0.0000
-10 1 5 1.0314 -0.0000
-10 1 6 0.5341 0.0000
-10 1 7 -0.3030 0.0000
-10 1 8 -0.1182 -0.0000
-10 1 9 0.0637 0.0000
-10 1 10 -0.1119 0.0000
-10 1 11 0.1206 -0.0000
-10 1 12 -0.7331 0.0000
-10 1 13 -1.3545 -0.0000
-10 1 14 0.5159 0.0000
-10 1 15 0.5497 -0.0000
-10 2 1 0.0405 -0.0000
-10 2 2 -0.6232 -0.0000
-10 2 3 -0.1974 0.0000
-10 2 4 0.5570 -0.0000
-10 2 5 -0.2431 0.0000
-10 2 6 -0.2876 0.0000
-10 2 7 0.1189 -0.0000
-10 2 8 -0.0535 0.0000
-10 2 9 -0.0686 0.0000
-10 2 10 0.2959 -0.0000
-10 2 11 0.5218 -0.0000
-10 2 12 -0.2181 -0.0000
-10 2 13 -0.1052 0.0000
-10 2 14 -0.7034 0.0000
-10 3 1 -0.1505 -0.0000
-10 3 2 -0.8621 0.0000
-10 3 3 -0.3035 -0.0000
-10 3 4 -0.0215 -0.0000
-10 3 5 -0.4353 -0.0000
-10 3 6 -0.3759 -0.0000
-10 3 7 -0.3287 -0.0000
-10 3 8 -0.0117 -0.0000
-10 3 9 -0.2737 -0.0000
-10 3 10 -0.7383 -0.0000
-10 3 11 -0.4411 -0.0000
-10 3 12 0.5479 0.0000
-10 3 13 0.7204 0.0000
-10 3 14 1.0386 0.0000
-10 4 1 -0.2674 -0.0000
-10 4 2 0.1816 0.0000
-10 4 3 -0.2595 0.0000
-10 4 4 0.2633 0.0000
-10 4 5 -0.5365 -0.0000
-10 4 6 -0.5319 -0.0000
-10 4 7 0.1513 -0.0000
-10 4 8 -0.3233 0.0000
-10 4 9 0.5844 0.0000
-10 4 10 -0.2996 -0.0000
-10 4 11 -0.6309 0.0000
-10 4 12 0.0562 0.0000
-10 4 13 -1.6966 -0.0000
-10 4 14 -1.2553 0.0000
-10 5 1 -0.3691 0.0000
-10 5 2 0.1656 -0.0000
-10 5 3 -0.1202 -0.0000
-10 5 4 0.6410 -0.0000
-10 5 5 0.4281 -0.0000
-10 5 6 -0.3423 0.0000
-10 5 7 0.7045 -0.0000
-10 5 8 0.3751 0.0000
-10 5 9 -0.1281 0.0000
-10 5 10 0.0827 -0.0000
-10 5 11 -0.2797 0.0000
-10 5 12 -0.2015 -0.0000
-10 5 13 0.3650 0.0000
-10 6 1 0.5761 -0.0000
-10 6 2 -0.4226 0.0000
-10 6 3 0.0930 0.0000
-10 6 4 0.4120 0.0000
-10 6 5 0.1901 0.0000
-10 6 6 0.2147 0.0000
-10 6 7 -0.1852 0.0000
-10 6 8 -0.3812 0.0000
-10 6 9 0.1624 0.0000
-10 6 10 -0.6732 0.0000
-10 6 11 -0.9289 0.0000
-10 6 12 0.3614 0.0000
-10 6 13 -0.4451 -0.0000
-10 7 1 0.7414 -0.0000
-10 7 2 0.8933 -0.0000
-10 7 3 -1.1035 0.0000
-10 7 4 -0.2065 0.0000
-10 7 5 0.2784 -0.0000
-10 7 6 -0.6556 0.0000
-10 7 7 0.1993 -0.0000
-10 7 8 0.9966 -0.0000
-10 7 9 0.6005 -0.0000
-10 7 10 0.6264 0.0000
-10 7 11 0.8478 -0.0000
-10 7 12 -0.1800 0.0000
-10 8 1 -0.7231 0.0000
-10 8 2 -0.5166 0.0000
-10 8 3 0.0854 -0.0000
-10 8 4 -0.0944 -0.0000
-10 8 5 0.1997 -0.0000
-10 8 6 -0.1437 -0.0000
-10 8 7 -0.4671 0.0000
-10 8 8 0.8703 -0.0000
-10 8 9 0.8650 -0.0000
-10 8 10 0.7689 -0.0000
-10 8 11 1.5677 -0.0000
-10 8 12 0.6420 -0.0000
-10 9 1 -0.0181 -0.0000
-10 9 2 0.0676 -0.0000
-10 9 3 -0.6610 -0.0000
-10 9 4 -0.6798 -0.0000
-10 9 5 -0.1670 -0.0000
-10 9 6 0.0138 0.0000
-10 9 7 -0.0444 -0.0000
-10 9 8 0.2452 0.0000
-10 9 9 0.5206 0.0000
-10 9 10 -1.6401 -0.0000
-10 9 11 -0.4724 0.0000
-10 10 1 -0.6438 0.0000
-10 10 2 -0.0049 0.0000
-10 10 3 0.8136 0.0000
-10 10 4 0.0611 -0.0000
-10 10 5 -0.3939 0.0000
-10 10 6 0.5493 -0.0000
-10 10 7 -0.6001 0.0000
-10 10 8 -1.6651 0.0000
-10 10 9 -1.0030 0.0000
-10 10 10 0.3304 -0.0000
-10 11 1 0.3410 -0.0000
-10 11 2 -0.1252 -0.0000
-10 11 3 -0.0552 -0.0000
-10 11 4 0.0529 0.0000
-10 11 5 -0.0946 0.0000
-10 11 6 0.2786 0.0000
-10 11 7 0.4751 0.0000
-10 11 8 -0.6886 0.0000
-10 11 9 -0.6255 0.0000
-10 12 1 -0.1494 0.0000
-10 12 2 -0.0685 -0.0000
-10 12 3 0.0441 0.0000
-10 12 4 0.3352 0.0000
-10 12 5 0.1860 -0.0000
-10 12 6 0.0804 -0.0000
-10 12 7 0.0852 0.0000
-10 12 8 0.5630 0.0000
-10 13 1 0.0787 -0.0000
-10 13 2 0.1392 0.0000
-10 13 3 0.3398 -0.0000
-10 13 4 -0.0651 -0.0000
-10 13 5 0.2953 0.0000
-10 13 6 1.4365 -0.0000
-10 14 1 0.0380 0.0000
-10 14 2 0.0288 -0.0000
-10 14 3 0.2398 -0.0000
-10 14 4 0.0485 0.0000
-10 14 5 0.2072 -0.0000
-10 15 1 -0.0442 0.0000
-10 15 2 -0.0231 -0.0000
-10 15 3 0.0497 0.0000
-9 -8 6 0.1664 0.0000
-9 -8 7 -0.1361 0.0000
-9 -8 8 -0.1515 -0.0000
-9 -8 9 0.1280 -0.0000
-9 -8 10 0.2182 -0.0000
-9 -8 11 0.1758 0.0000
-9 -8 12 0.2118 0.0000
-9 -7 3 0.0208 -0.0000
-9 -7 4 -0.0823 -0.0000
-9 -7 5 -0.1784 0.0000
-9 -7 6 -0.2893 0.0000
-9 -7 7 0.2874 -0.0000
-9 -7 8 0.0366 0.0000
-9 -7 9 -0.0789 0.0000
-9 -7 10 0.0782 -0.0000
-9 -7 11 0.1593 -0.0000
-9 -7 12 0.0986 -0.0000
-9 -7 13 0.0596 -0.0000
-9 -6 2 0.6865 0.0000
-9 -6 3 0.2165 0.0000
-9 -6 4 0.3812 0.0000
-9 -6 5 0.0151 0.0000
-9 -6 6 -0.0974 -0.0000
-9 -6 7 -0.0638 -0.0000
-9 -6 8 0.3018 0.0000
-9 -6 9 0.0974 -0.0000
-9 -6 10 0.2479 0.0000
-9 -6 11 0.0257 0.0000
-9 -6 12 0.0353 -0.0000
-9 -6 13 -0.3564 -0.0000
-9 -6 14 -0.1710 0.0000
-9 -5 1 0.8578 -0.0000
-9 -5 2 -0.3513 0.0000
-9 -5 3 0.1917 0.0000
-9 -5 4 0.0537 0.0000
-9 -5 5 -0.1046 0.0000
-9 -5 6 -0.3031 0.0000
-9 -5 7 0.4576 -0.0000
-9 -5 8 -0.3509 -0.0000
-9 -5 9 -0.6115 0.0000
-9 -5 10 -0.2808 -0.0000
-9 -5 11 -0.2121 -0.0000
-9 -5 12 -0.1986 0.0000
-9 -5 13 -0.3422 -0.0000
-9 -5 14 -0.2990 -0.0000
-9 -5 15 -0.3217 -0.0000
-9 -4 1 0.3436 0.0000
-9 -4 2 0.3861 -0.0000
-9 -4 3 0.1756 -0.0000
-9 -4 4 0.0903 -0.0000
-9 -4 5 0.1088 0.0000
-9 -4 6 0.3084 0.0000
-9 -4 7 0.0589 -0.0000
-9 -4 8 -0.1030 -0.0000
-9 -4 9 -0.5403 0.0000
-9 -4 10 0.1112 0.0000
-9 -4 11 0.1136 0.0000
-9 -4 12 -0.1106 -0.0000
-9 -4 13 -0.3990 -0.0000
-9 -4 14 -0.9139 0.0000
-9 -4 15 -0.4934 0.0000
-9 -3 1 -0.3091 0.0000
-9 -3 2 -0.3455 0.0000
-9 -3 3 -0.0319 -0.0000
-9 -3 4 -0.2265 0.0000
-9 -3 5 -0.1369 -0.0000
-9 -3 6 0.5186 0.0000
-9 -3 7 0.4287 0.0000
-9 -3 8 0.3357 0.0000
-9 -3 9 0.0386 0.0000
-9 -3 10 0.2193 0.0000
-9 -3 11 0.0698 0.0000
-9 -3 12 -0.0214 0.0000
-9 -3 13 0.4648 0.0000
-9 -3 14 -1.5770 0.0000
-9 -3 15 -2.6755 0.0000
-9 -3 16 -0.0532 0.0000
-9 -2 1 -0.0315 -0.0000
-9 -2 2 -0.2909 0.0000
-9 -2 3 0.0387 -0.0000
-9 -2 4 0.0074 0.0000
-9 -2 5 -0.2734 0.0000
-9 -2 6 -0.8393 0.0000
-9 -2 7 -0.2391 -0.0000
-9 -2 8 0.0732 -0.0000
-9 -2 9 0.1241 -0.0000
-9 -2 10 0.0020 -0.0000
-9 -2 11 0.3350 -0.0000
-9 -2 12 0.1957 -0.0000
-9 -2 13 0.0656 0.0000
-9 -2 14 0.0268 0.0000
-9 -2 15 -0.1344 0.0000
-9 -2 16 0.4089 0.0000
-9 -1 1 -0.1208 0.0000
-9 -1 2 -0.0428 0.0000
-9 -1 3 -0.3191 -0.0000
-9 -1 4 0.0451 0.0000
-9 -1 5 0.0532 -0.0000
-9 -1 6 0.0083 0.0000
-9 -1 7 0.1486 -0.0000
-9 -1 8 -0.2630 0.0000
-9 -1 9 -0.4655 0.0000
-9 -1 10 -0.1067 0.0000
-9 -1 11 0.0584 0.0000
-9 -1 12 0.6339 0.0000
-9 -1 13 0.9352 0.0000
-9 -1 14 -0.3133 0.0000
-9 -1 15 -0.6178 0.0000
-9 -1 16 -0.4342 -0.0000
-9 0 1 -0.1520 -0.0000
-9 0 2 -0.0401 -0.0000
-9 0 3 0.4625 -0.0000
-9 0 4 0.0481 0.0000
-9 0 5 0.0022 0.0000
-9 0 6 0.4271 -0.0000
-9 0 7 0.0095 -0.0000
-9 0 8 0.2127 0.0000
-9 0 9 0.0218 -0.0000
-9 0 10 -0.1496 0.0000
-9 0 11 0.6112 -0.0000
-9 0 12 0.0072 -0.0000
-9 0 13 -1.1668 0.0000
-9 0 14 -0.2531 0.0000
-9 0 15 0.2631 -0.0000
-9 0 16 0.1667 0.0000
-9 1 1 -0.1399 0.0000
-9 1 2 0.1566 -0.0000
-9 1 3 -0.1324 0.0000
-9 1 4 0.2712 -0.0000
-9 1 5 0.7867 -0.0000
-9 1 6 -0.0638 -0.0000
-9 1 7 0.0763 0.0000
-9 1 8 -0.5565 0.0000
-9 1 9 -0.0793 -0.0000
-9 1 10 -0.7962 0.0000
-9 1 11 0.1704 0.0000
-9 1 12 0.1629 0.0000
-9 1 13 -0.8525 -0.0000
-9 1 14 0.8284 -0.0000
-9 1 15 0.4130 -0.0000
-9 1 16 -0.2650 0.0000
-9 2 1 0.2242 -0.0000
-9 2 2 0.2109 -0.0000
-9 2 3 -0.0004 -0.0000
-9 2 4 -0.2695 0.0000
-9 2 5 -0.7807 0.0000
-9 2 6 0.4037 -0.0000
-9 2 7 0.1712 0.0000
-9 2 8 -0.2015 0.0000
-9 2 9 -0.4614 0.0000
-9 2 10 -0.1637 0.0000
-9 2 11 0.5595 -0.0000
-9 2 12 -0.5079 0.0000
-9 2 13 -1.3883 0.0000
-9 2 14 -0.0249 0.0000
-9 2 15 0.8118 -0.0000
-9 3 1 0.0447 -0.0000
-9 3 2 -0.0637 0.0000
-9 3 3 0.4800 0.0000
-9 3 4 0.2442 0.0000
-9 3 5 -0.2965 0.0000
-9 3 6 0.0010 -0.0000
-9 3 7 0.0048 -0.0000
-9 3 8 -0.0358 -0.0000
-9 3 9 -0.3610 0.0000
-9 3 10 0.0690 -0.0000
-9 3 11 0.3841 -0.0000
-9 3 12 0.6018 -0.0000
-9 3 13 0.0243 0.0000
-9 3 14 -0.9651 -0.0000
-9 3 15 -1.3220 0.0000
-9 4 1 -0.1353 0.0000
-9 4 2 -0.2677 -0.0000
-9 4 3 0.1803 -0.0000
-9 4 4 -0.0526 0.0000
-9 4 5 0.0137 -0.0000
-9 4 6 -0.4727 0.0000
-9 4 7 0.1198 -0.0000
-9 4 8 0.1044 0.0000
-9 4 9 -0.2711 0.0000
-9 4 10 -0.7130 0.0000
-9 4 11 0.3173 -0.0000
-9 4 12 -0.5558 0.0000
-9 4 13 -0.6476 -0.0000
-9 4 14 0.6493 0.0000
-9 4 15 0.0451 -0.0000
-9 5 1 -0.4012 0.0000
-9 5 2 -0.6935 0.0000
-9 5 3 -0.8113 0.0000
-9 5 4 0.6405 -0.0000
-9 5 5 -0.3431 -0.0000
-9 5 6 0.5785 0.0000
-9 5 7 0.4380 -0.0000
-9 5 8 -0.2942 0.0000
-9 5 9 -0.4993 0.0000
-9 5 10 0.1905 -0.0000
-9 5 11 -0.4209 0.0000
-9 5 12 0.3089 0.0000
-9 5 13 0.1364 0.0000
-9 5 14 -0.3606 -0.0000
-9 6 1 0.5394 -0.0000
-9 6 2 0.6929 -0.0000
-9 6 3 0.7414 -0.0000
-9 6 4 0.2774 0.0000
-9 6 5 0.1419 0.0000
-9 6 6 -0.3669 0.0000
-9 6 7 -0.5544 0.0000
-9 6 8 -0.2642 -0.0000
-9 6 9 0.6170 0.0000
-9 6 10 -0.4212 0.0000
-9 6 11 0.3071 -0.0000
-9 6 12 0.7175 -0.0000
-9 6 13 0.4689 0.0000
-9 7 1 0.5535 -0.0000
-9 7 2 -0.1498 -0.0000
-9 7 3 0.2876 -0.0000
-9 7 4 1.3891 -0.0000
-9 7 5 0.4299 -0.0000
-9 7 6 0.0681 0.0000
-9 7 7 -0.5062 0.0000
-9 7 8 -0.5648 0.0000
-9 7 9 0.5054 0.0000
-9 7 10 -0.0598 -0.0000
-9 7 11 0.3829 -0.0000
-9 7 12 1.3718 -0.0000
-9 7 13 -0.1715 0.0000
-9 8 1 0.0895 0.0000
-9 8 2 0.1808 0.0000
-9 8 3 -0.5471 0.0000
-9 8 4 0.2514 -0.0000
-9 8 5 -0.0280 -0.0000
-9 8 6 -0.2938 0.0000
-9 8 7 0.0737 0.0000
-9 8 8 0.5592 -0.0000
-9 8 9 1.4922 -0.0000
-9 8 10 1.2092 -0.0000
-9 8 11 1.0212 -0.0000
-9 8 12 0.7415 -0.0000
-9 9 1 -0.1711 0.0000
-9 9 2 -0.3669 0.0000
-9 9 3 -0.5228 -0.0000
-9 9 4 0.0083 -0.0000
-9 9 5 0.1928 0.0000
-9 9 6 -0.1547 0.0000
-9 9 7 0.1429 -0.0000
-9 9 8 0.7429 0.0000
-9 9 9 -0.9953 -0.0000
-9 9 10 -0.7026 0.0000
-9 9 11 1.4066 0.0000
-9 10 1 -0.3279 0.0000
-9 10 2 0.2373 -0.0000
-9 10 3 0.7557 -0.0000
-9 10 4 -0.2533 -0.0000
-9 10 5 -0.5877 0.0000
-9 10 6 0.2551 -0.0000
-9 10 7 -0.7421 0.0000
-9 10 8 -0.3817 0.0000
-9 10 9 -0.0659 0.0000
-9 10 10 -0.9822 0.0000
-9 11 1 -0.4478 0.0000
-9 11 2 0.1242 -0.0000
-9 11 3 0.2832 -0.0000
-9 11 4 -0.3453 0.0000
-9 11 5 -0.2742 0.0000
-9 11 6 0.8410 -0.0000
-9 11 7 -0.0101 0.0000
-9 11 8 -0.7923 0.0000
-9 11 9 -0.0821 0.0000
-9 12 1 0.3959 -0.0000
-9 12 2 -0.4274 0.0000
-9 12 3 -0.5990 0.0000
-9 12 4 0.0723 -0.0000
-9 12 5 -0.1334 -0.0000
-9 12 6 0.4614 -0.0000
-9 12 7 1.8553 -0.0000
-9 12 8 1.0823 0.0000
-9 13 1 0.3427 -0.0000
-9 13 2 -0.1192 0.0000
-9 13 3 0.1837 -0.0000
-9 13 4 0.0652 -0.0000
-9 13 5 0.2702 0.0000
-9 13 6 0.6521 -0.0000
-9 13 7 0.1761 -0.0000
-9 14 1 0.0541 -0.0000
-9 14 2 -0.2119 -0.0000
-9 14 3 0.0247 0.0000
-9 14 4 -0.1116 -0.0000
-9 14 5 -0.0947 -0.0000
-9 14 6 0.4413 -0.0000
-9 15 1 0.0399 0.0000
-9 15 2 0.0067 0.0000
-9 15 3 0.0466 -0.0000
-9 15 4 -0.3092 -0.0000
-9 16 1 0.0134 0.0000
-9 16 2 -0.0566 0.0000
-8 -10 8 0.1516 -0.0000
-8 -10 9 0.2658 -0.0000
-8 -10 10 0.1084 0.0000
-8 -9 4 0.0109 -0.0000
-8 -9 5 -0.1167 0.0000
-8 -9 6 0.0798 -0.0000
-8 -9 7 -0.0550 -0.0000
-8 -9 8 -0.2517 -0.0000
-8 -9 9 -0.0922 -0.0000
-8 -9 10 0.6168 0.0000
-8 -9 11 0.3271 0.0000
-8 -9 12 -0.1045 0.0000
-8 -9 13 -0.0875 -0.0000
-8 -8 2 -0.5427 -0.0000
-8 -8 3 0.4803 -0.0000
-8 -8 4 0.0993 -0.0000
-8 -8 5 -0.1222 0.0000
-8 -8 6 0.3259 -0.0000
-8 -8 7 0.4310 0.0000
-8 -8 8 -0.0227 0.0000
-8 -8 9 -0.4473 0.0000
-8 -8 10 -0.2430 0.0000
-8 -8 11 0.0451 0.0000
-8 -8 12 0.4089 -0.0000
-8 -8 13 0.0554 0.0000
-8 -8 14 -0.5507 -0.0000
-8 -8 15 -0.4480 -0.0000
-8 -7 1 -1.4377 0.0000
-8 -7 2 -0.3753 0.0000
-8 -7 3 0.3511 -0.0000
-8 -7 4 -0.4204 -0.0000
-8 -7 5 -0.6026 0.0000
-8 -7 6 -0.2381 -0.0000
-8 -7 7 -0.1414 -0.0000
-8 -7 8 0.3994 0.0000
-8 -7 9 0.4678 0.0000
-8 -7 10 -0.3972 0.0000
-8 -7 11 -0.4820 0.0000
-8 -7 12 -0.1794 0.0000
-8 -7 13 -0.1681 -0.0000
-8 -7 14 0.1438 0.0000
-8 -7 15 0.4113 -0.0000
-8 -6 1 0.8756 0.0000
-8 -6 2 0.5238 0.0000
-8 -6 3 -0.6896 -0.0000
-8 -6 4 0.3885 -0.0000
-8 -6 5 0.5198 0.0000
-8 -6 6 0.0295 0.0000
-8 -6 7 -0.3392 0.0000
-8 -6 8 -0.3756 -0.0000
-8 -6 9 -0.4499 -0.0000
-8 -6 10 -0.2231 -0.0000
-8 -6 11 0.3083 -0.0000
-8 -6 12 -0.6451 -0.0000
-8 -6 13 -0.2196 -0.0000
-8 -6 14 0.6627 0.0000
-8 -6 15 -0.2101 0.0000
-8 -6 16 0.1729 0.0000
-8 -5 1 -0.0399 0.0000
-8 -5 2 0.3486 0.0000
-8 -5 3 0.0660 0.0000
-8 -5 4 0.3567 -0.0000
-8 -5 5 0.7007 0.0000
-8 -5 6 0.5983 -0.0000
-8 -5 7 0.5480 0.0000
-8 -5 8 0.1111 0.0000
-8 -5 9 0.1555 0.0000
-8 -5 10 0.3117 0.0000
-8 -5 11 -0.2482 -0.0000
-8 -5 12 -0.1098 0.0000
-8 -5 13 0.2213 0.0000
-8 -5 14 0.2213 -0.0000
-8 -5 15 0.1448 -0.0000
-8 -5 16 0.3066 0.0000
-8 -4 1 0.3937 -0.0000
-8 -4 2 -0.3577 0.0000
-8 -4 3 0.0319 0.0000
-8 -4 4 0.0274 0.0000
-8 -4 5 -0.2963 -0.0000
-8 -4 6 -0.4433 0.0000
-8 -4 7 0.2368 -0.0000
-8 -4 8 -0.1047 -0.0000
-8 -4 9 0.2072 0.0000
-8 -4 10 0.5552 -0.0000
-8 -4 11 0.0727 -0.0000
-8 -4 12 -0.3473 0.0000
-8 -4 13 0.0211 0.0000
-8 -4 14 -0.4242 0.0000
-8 -4 15 -0.6118 0.0000
-8 -4 16 0.7909 0.0000
-8 -3 1 0.7202 -0.0000
-8 -3 2 -0.6557 0.0000
-8 -3 3 -0.1032 0.0000
-8 -3 4 0.0610 0.0000
-8 -3 5 0.1743 0.0000
-8 -3 6 0.3324 0.0000
-8 -3 7 0.5421 0.0000
-8 -3 8 0.3535 -0.0000
-8 -3 9 0.1277 0.0000
-8 -3 10 0.2949 -0.0000
-8 -3 11 -0.3247 0.0000
-8 -3 12 0.3405 -0.0000
-8 -3 13 -0.2572 -0.0000
-8 -3 14 -0.9019 -0.0000
-8 -3 15 -0.6643 0.0000
-8 -3 16 -0.3041 -0.0000
-8 -3 17 -0.0411 -0.0000
-8 -2 1 -0.6485 0.0000
-8 -2 2 0.2999 0.0000
-8 -2 3 -0.1044 0.0000
-8 -2 4 -0.8228 0.0000
-8 -2 5 -0.9699 0.0000
-8 -2 6 -0.6923 0.0000
-8 -2 7 0.7862 0.0000
-8 -2 8 0.4438 0.0000
-8 -2 9 -0.7682 0.0000
-8 -2 10 0.0339 0.0000
-8 -2 11 -0.0417 -0.0000
-8 -2 12 0.1002 0.0000
-8 -2 13 0.9433 0.0000
-8 -2 14 -0.9893 -0.0000
-8 -2 15 -0.4544 0.0000
-8 -2 16 1.3716 0.0000
-8 -2 17 0.7600 0.0000
-8 -1 1 0.5590 0.0000
-8 -1 2 0.4754 0.0000
-8 -1 3 0.1095 0.0000
-8 -1 4 0.3195 -0.0000
-8 -1 5 -0.0512 -0.0000
-8 -1 6 -0.2448 0.0000
-8 -1 7 0.0734 -0.0000
-8 -1 8 0.2126 -0.0000
-8 -1 9 0.4303 0.0000
-8 -1 10 0.1365 -0.0000
-8 -1 11 0.0802 0.0000
-8 -1 12 0.6806 -0.0000
-8 -1 13 0.2447 -0.0000
-8 -1 14 -0.7124 0.0000
-8 -1 15 -0.3819 0.0000
-8 -1 16 -0.9334 -0.0000
-8 0 1 -0.3044 -0.0000
-8 0 2 -0.1451 -0.0000
-8 0 3 0.1897 -0.0000
-8 0 4 -0.3636 -0.0000
-8 0 5 0.6872 0.0000
-8 0 6 0.0027 0.0000
-8 0 7 0.0785 0.0000
-8 0 8 0.2433 -0.0000
-8 0 9 -0.1763 0.0000
-8 0 10 0.1865 -0.0000
-8 0 11 -0.2648 0.0000
-8 0 12 -0.0964 0.0000
-8 0 13 -1.5356 -0.0000
-8 0 14 -0.9449 0.0000
-8 0 15 0.2577 0.0000
-8 0 16 -0.8951 -0.0000
-8 1 1 -0.1138 -0.0000
-8 1 2 -0.1193 -0.0000
-8 1 3 -0.6045 -0.0000
-8 1 4 -0.0079 -0.0000
-8 1 5 -0.3706 -0.0000
-8 1 6 0.1744 -0.0000
-8 1 7 -0.5615 0.0000
-8 1 8 -0.2895 0.0000
-8 1 9 0.2999 -0.0000
-8 1 10 -0.4716 0.0000
-8 1 11 0.1654 -0.0000
-8 1 12 0.0354 -0.0000
-8 1 13 0.1950 -0.0000
-8 1 14 -0.3921 -0.0000
-8 1 15 -0.5576 0.0000
-8 1 16 0.6272 -0.0000
-8 2 1 0.1342 0.0000
-8 2 2 -0.2614 0.0000
-8 2 3 -0.4786 0.0000
-8 2 4 -0.0416 0.0000
-8 2 5 -0.0395 0.0000
-8 2 6 0.1369 -0.0000
-8 2 7 -0.3520 0.0000
-8 2 8 -0.3776 0.0000
-8 2 9 0.8124 -0.0000
-8 2 10 -0.4734 0.0000
-8 2 11 0.1999 -0.0000
-8 2 12 -0.1603 0.0000
-8 2 13 -0.4122 0.0000
-8 2 14 1.3842 0.0000
-8 2 15 0.5491 -0.0000
-8 2 16 -0.6751 0.0000
-8 3 1 0.4653 0.0000
-8 3 2 0.0994 -0.0000
-8 3 3 0.1988 -0.0000
-8 3 4 0.3783 0.0000
-8 3 5 0.3479 0.0000
-8 3 6 0.0656 0.0000
-8 3 7 -0.5172 0.0000
-8 3 8 0.7309 0.0000
-8 3 9 0.1481 -0.0000
-8 3 10 -0.6493 0.0000
-8 3 11 -0.0818 0.0000
-8 3 12 -0.7668 -0.0000
-8 3 13 -1.6500 -0.0000
-8 3 14 -0.8608 0.0000
-8 3 15 -0.3087 -0.0000
-8 4 1 -0.1529 -0.0000
-8 4 2 -0.4873 -0.0000
-8 4 3 -0.0643 -0.0000
-8 4 4 0.2702 0.0000
-8 4 5 0.1759 0.0000
-8 4 6 0.0433 -0.0000
-8 4 7 -0.1480 -0.0000
-8 4 8 0.7160 0.0000
-8 4 9 0.3157 0.0000
-8 4 10 -0.5878 -0.0000
-8 4 11 0.1601 -0.0000
-8 4 12 0.4216 0.0000
-8 4 13 0.1681 0.0000
-8 4 14 0.1227 0.0000
-8 4 15 -0.3678 -0.0000
-8 5 1 -0.0566 0.0000
-8 5 2 -0.4814 0.0000
-8 5 3 -0.4380 0.0000
-8 5 4 -0.1696 0.0000
-8 5 5 -0.6322 0.0000
-8 5 6 -0.9660 0.0000
-8 5 7 0.1119 -0.0000
-8 5 8 0.5055 -0.0000
-8 5 9 0.5236 -0.0000
-8 5 10 -0.4379 0.0000
-8 5 11 -0.0479 0.0000
-8 5 12 -0.2572 0.0000
-8 5 13 1.0649 -0.0000
-8 5 14 1.7555 -0.0000
-8 6 1 0.5186 0.0000
-8 6 2 0.0525 -0.0000
-8 6 3 0.1821 -0.0000
-8 6 4 -0.0964 0.0000
-8 6 5 0.2366 -0.0000
-8 6 6 0.3915 0.0000
-8 6 7 -0.3084 0.0000
-8 6 8 0.2350 0.0000
-8 6 9 -0.1463 0.0000
-8 6 10 0.0047 -0.0000
-8 6 11 -1.1163 0.0000
-8 6 12 0.5117 -0.0000
-8 6 13 0.4196 0.0000
-8 6 14 -0.0611 -0.0000
-8 7 1 -0.2539 0.0000
-8 7 2 0.1590 0.0000
-8 7 3 0.4434 0.0000
-8 7 4 0.0207 0.0000
-8 7 5 -0.4198 -0.0000
-8 7 6 -0.9755 0.0000
-8 7 7 -0.9880 -0.0000
-8 7 8 -0.4829 -0.0000
-8 7 9 0.3288 -0.0000
-8 7 10 -0.2448 -0.0000
-8 7 11 0.6819 -0.0000
-8 7 12 1.2426 -0.0000
-8 7 13 1.3616 -0.0000
-8 8 1 -0.0836 -0.0000
-8 8 2 -0.3293 0.0000
-8 8 3 0.0536 0.0000
-8 8 4 -0.5242 -0.0000
-8 8 5 -0.3958 0.0000
-8 8 6 0.5757 -0.0000
-8 8 7 -0.7412 0.0000
-8 8 8 -0.4799 0.0000
-8 8 9 0.0994 -0.0000
-8 8 10 -0.7740 0.0000
-8 8 11 0.4131 0.0000
-8 8 12 -0.1328 -0.0000
-8 9 1 0.8473 -0.0000
-8 9 2 0.3634 -0.0000
-8 9 3 -0.7609 -0.0000
-8 9 4 0.1412 0.0000
-8 9 5 -0.0477 0.0000
-8 9 6 0.6147 0.0000
-8 9 7 -0.7450 -0.0000
-8 9 8 -0.4749 -0.0000
-8 9 9 0.6449 -0.0000
-8 9 10 0.2394 0.0000
-8 9 11 0.9901 0.0000
-8 9 12 0.9711 -0.0000
-8 10 1 0.7371 -0.0000
-8 10 2 0.4829 -0.0000
-8 10 3 0.0679 -0.0000
-8 10 4 -0.3039 0.0000
-8 10 5 0.2404 -0.0000
-8 10 6 -0.1530 0.0000
-8 10 7 -0.6105 0.0000
-8 10 8 -0.5159 0.0000
-8 10 9 -0.0192 0.0000
-8 10 10 -0.1452 0.0000
-8 10 11 -0.5828 0.0000
-8 11 1 0.0713 -0.0000
-8 11 2 -0.4268 -0.0000
-8 11 3 0.3925 -0.0000
-8 11 4 -0.2526 0.0000
-8 11 5 0.1274 -0.0000
-8 11 6 0.5749 -0.0000
-8 11 7 -1.0852 0.0000
-8 11 8 0.8247 0.0000
-8 11 9 0.5608 -0.0000
-8 11 10 -1.1838 0.0000
-8 12 1 0.0133 -0.0000
-8 12 2 -0.2808 -0.0000
-8 12 3 -0.0283 0.0000
-8 12 4 0.4774 0.0000
-8 12 5 0.1262 0.0000
-8 12 6 0.1566 0.0000
-8 12 7 -0.1196 -0.0000
-8 12 8 1.5797 0.0000
-8 12 9 0.6740 0.0000
-8 13 1 0.3718 0.0000
-8 13 2 -0.2690 0.0000
-8 13 3 0.0623 -0.0000
-8 13 4 0.6192 -0.0000
-8 13 5 -0.2760 -0.0000
-8 13 6 -0.2245 -0.0000
-8 13 7 1.1766 -0.0000
-8 13 8 -0.4628 0.0000
-8 14 1 -0.0904 0.0000
-8 14 2 0.2967 0.0000
-8 14 3 0.8807 -0.0000
-8 14 4 0.1484 -0.0000
-8 14 5 0.1016 0.0000
-8 14 6 0.0606 -0.0000
-8 15 1 0.0915 -0.0000
-8 15 2 -0.0291 0.0000
-8 15 3 0.0680 0.0000
-8 15 4 0.1871 -0.0000
-8 15 5 -0.1923 0.0000
-8 16 1 0.3145 0.0000
-8 16 2 -0.1185 0.0000
-8 16 3 0.1967 -0.0000
-7 -11 6 -0.0530 0.0000
-7 -11 7 0.0232 -0.0000
-7 -11 8 -0.0419 -0.0000
-7 -11 9 -0.0320 0.0000
-7 -11 10 -0.2147 -0.0000
-7 -11 11 0.0920 -0.0000
-7 -11 12 0.2615 -0.0000
-7 -10 3 0.2003 -0.0000
-7 -10 4 -0.5731 0.0000
-7 -10 5 0.0251 0.0000
-7 -10 6 0.0180 -0.0000
-7 -10 7 -0.5249 0.0000
-7 -10 8 0.6584 0.0000
-7 -10 9 0.2853 0.0000
-7 -10 10 0.0216 -0.0000
-7 -10 11 -0.1609 0.0000
-7 -10 12 -0.3859 0.0000
-7 -10 13 -0.0150 -0.0000
-7 -10 14 0.3125 -0.0000
-7 -9 1 0.5195 0.0000
-7 -9 2 0.5892 0.0000
-7 -9 3 1.1790 0.0000
-7 -9 4 0.0463 -0.0000
-7 -9 5 -0.1300 0.0000
-7 -9 6 -0.0753 -0.0000
-7 -9 7 -0.1506 -0.0000
-7 -9 8 -0.1260 -0.0000
-7 -9 9 0.2532 0.0000
-7 -9 10 0.2134 -0.0000
-7 -9 11 0.5536 0.0000
-7 -9 12 -0.1894 0.0000
-7 -9 13 0.1187 0.0000
-7 -9 14 0.1534 0.0000
-7 -9 15 -0.1715 -0.0000
-7 -8 1 -1.0184 0.0000
-7 -8 2 -1.4421 0.0000
-7 -8 3 -0.2163 0.0000
-7 -8 4 0.0218 0.0000
-7 -8 5 -0.3989 -0.0000
-7 -8 6 0.2885 0.0000
-7 -8 7 0.4860 0.0000
-7 -8 8 0.6819 0.0000
-7 -8 9 -0.0484 0.0000
-7 -8 10 0.3732 -0.0000
-7 -8 11 -0.3388 0.0000
-7 -8 12 0.1155 0.0000
-7 -8 13 -0.5661 -0.0000
-7 -8 14 -1.8061 -0.0000
-7 -8 15 -0.8310 0.0000
-7 -8 16 0.1370 0.0000
-7 -7 1 -0.2468 -0.0000
-7 -7 2 -0.2322 0.0000
-7 -7 3 0.5995 -0.0000
-7 -7 4 0.1055 0.0000
-7 -7 5 -1.0004 -0.0000
-7 -7 6 -1.2420 -0.0000
-7 -7 7 0.2230 -0.0000
-7 -7 8 0.2454 -0.0000
-7 -7 9 -0.0246 0.0000
-7 -7 10 -0.9228 0.0000
-7 -7 11 -0.3273 0.0000
-7 -7 12 0.1432 0.0000
-7 -7 13 -0.4671 -0.0000
-7 -7 14 0.2707 -0.0000
-7 -7 15 -0.6168 0.0000
-7 -7 16 -0.9797 -0.0000
-7 -6 1 -0.0918 -0.0000
-7 -6 2 -0.2183 0.0000
-7 -6 3 -0.2985 0.0000
-7 -6 4 0.3818 -0.0000
-7 -6 5 0.4878 -0.0000
-7 -6 6 -0.7529 -0.0000
-7 -6 7 -0.7525 -0.0000
-7 -6 8 -0.0051 0.0000
-7 -6 9 -0.8217 -0.0000
-7 -6 10 -0.3973 -0.0000
-7 -6 11 -0.1844 -0.0000
-7 -6 12 -0.6131 0.0000
-7 -6 13 -0.2135 -0.0000
-7 -6 14 0.4577 0.0000
-7 -6 15 1.6097 0.0000
-7 -6 16 0.3856 0.0000
-7 -6 17 -0.5470 0.0000
-7 -5 1 0.1643 0.0000
-7 -5 2 0.1072 0.0000
-7 -5 3 0.5115 -0.0000
-7 -5 4 -0.3033 0.0000
-7 -5 5 -0.2488 0.0000
-7 -5 6 1.1002 -0.0000
-7 -5 7 0.8937 -0.0000
-7 -5 8 0.6018 -0.0000
-7 -5 9 -0.0127 0.0000
-7 -5 10 -0.0721 -0.0000
-7 -5 11 0.3878 -0.0000
-7 -5 12 -0.5519 0.0000
-7 -5 13 0.9645 -0.0000
-7 -5 14 1.3189 -0.0000
-7 -5 15 -1.0585 0.0000
-7 -5 16 0.0354 0.0000
-7 -5 17 0.3259 -0.0000
-7 -4 1 0.1755 0.0000
-7 -4 2 0.1112 -0.0000
-7 -4 3 -0.8186 0.0000
-7 -4 4 -0.0493 0.0000
-7 -4 5 0.1020 0.0000
-7 -4 6 -0.0581 0.0000
-7 -4 7 -0.0404 -0.0000
-7 -4 8 -0.2199 -0.0000
-7 -4 9 -0.5825 0.0000
-7 -4 10 0.4387 -0.0000
-7 -4 11 -0.1138 -0.0000
-7 -4 12 -0.2228 0.0000
-7 -4 13 0.4096 0.0000
-7 -4 14 -0.8410 0.0000
-7 -4 15 0.6850 0.0000
-7 -4 16 1.7268 -0.0000
-7 -4 17 -0.5638 0.0000
-7 -3 1 -0.0024 -0.0000
-7 -3 2 -0.4699 -0.0000
-7 -3 3 -0.2324 -0.0000
-7 -3 4 -0.0386 0.0000
-7 -3 5 0.2447 -0.0000
-7 -3 6 -0.5517 0.0000
-7 -3 7 -0.1041 0.0000
-7 -3 8 0.2458 0.0000
-7 -3 9 0.3508 -0.0000
-7 -3 10 0.0100 0.0000
-7 -3 11 0.0196 0.0000
-7 -3 12 0.0024 -0.0000
-7 -3 13 1.2477 0.0000
-7 -3 14 0.3446 0.0000
-7 -3 15 -1.0555 0.0000
-7 -3 16 -0.6393 0.0000
-7 -3 17 0.8851 -0.0000
-7 -2 1 -0.0789 -0.0000
-7 -2 2 0.3503 -0.0000
-7 -2 3 0.1881 -0.0000
-7 -2 4 -0.1241 0.0000
-7 -2 5 0.3357 0.0000
-7 -2 6 0.2228 0.0000
-7 -2 7 -0.0025 0.0000
-7 -2 8 -0.2956 0.0000
-7 -2 9 0.3772 -0.0000
-7 -2 10 0.3933 -0.0000
-7 -2 11 0.1059 -0.0000
-7 -2 12 0.1442 0.0000
-7 -2 13 -0.1642 0.0000
-7 -2 14 0.9086 -0.0000
-7 -2 15 0.4743 0.0000
-7 -2 16 1.3081 -0.0000
-7 -2 17 1.4131 -0.0000
-7 -1 1 0.0839 0.0000
-7 -1 2 -0.1246 -0.0000
-7 -1 3 -0.1798 0.0000
-7 -1 4 0.1287 0.0000
-7 -1 5 -0.1081 0.0000
-7 -1 6 -0.6457 0.0000
-7 -1 7 -0.6714 0.0000
-7 -1 8 0.5769 0.0000
-7 -1 9 0.5604 0.0000
-7 -1 10 -0.1890 0.0000
-7 -1 11 -0.5308 0.0000
-7 -1 12 0.8532 -0.0000
-7 -1 13 -0.1442 0.0000
-7 -1 14 -0.9415 0.0000
-7 -1 15 1.1489 -0.0000
-7 -1 16 -1.2205 0.0000
-7 -1 17 -1.5360 0.0000
-7 0 1 -0.0050 0.0000
-7 0 2 0.3425 -0.0000
-7 0 3 -0.2715 -0.0000
-7 0 4 0.7219 0.0000
-7 0 5 0.2448 -0.0000
-7 0 6 -0.8563 0.0000
-7 0 7 0.2516 -0.0000
-7 0 8 -0.0538 -0.0000
-7 0 9 0.2567 0.0000
-7 0 10 -0.0696 -0.0000
-7 0 11 -0.2984 -0.0000
-7 0 12 -0.8812 0.0000
-7 0 13 -1.3616 0.0000
-7 0 14 0.8069 0.0000
-7 0 15 0.4509 -0.0000
-7 0 16 -1.3653 0.0000
-7 0 17 -0.7790 0.0000
-7 1 1 -0.2837 -0.0000
-7 1 2 0.3986 -0.0000
-7 1 3 -0.3972 0.0000
-7 1 4 -0.4466 0.0000
-7 1 5 0.5810 -0.0000
-7 1 6 -0.3302 0.0000
-7 1 7 -0.5849 0.0000
-7 1 8 -0.3482 0.0000
-7 1 9 0.3131 0.0000
-7 1 10 0.1111 -0.0000
-7 1 11 -0.4281 0.0000
-7 1 12 1.5353 -0.0000
-7 1 13 0.2218 0.0000
-7 1 14 -1.2080 0.0000
-7 1 15 -0.4617 0.0000
-7 1 16 -0.1414 -0.0000
-7 2 1 -0.0912 0.0000
-7 2 2 0.2025 -0.0000
-7 2 3 0.8145 -0.0000
-7 2 4 0.1065 -0.0000
-7 2 5 -0.6718 0.0000
-7 2 6 0.6867 -0.0000
-7 2 7 -0.2191 0.0000
-7 2 8 0.0743 0.0000
-7 2 9 0.3054 0.0000
-7 2 10 -0.4501 0.0000
-7 2 11 0.4582 0.0000
-7 2 12 0.2327 0.0000
-7 2 13 1.2531 -0.0000
-7 2 14 0.8131 0.0000
-7 2 15 -1.0067 0.0000
-7 2 16 -1.4620 0.0000
-7 3 1 -0.3218 0.0000
-7 3 2 -0.5217 0.0000
-7 3 3 -0.0609 0.0000
-7 3 4 0.1121 -0.0000
-7 3 5 -0.3403 -0.0000
-7 3 6 0.3220 0.0000
-7 3 7 0.3904 0.0000
-7 3 8 0.1329 -0.0000
-7 3 9 -0.2324 -0.0000
-7 3 10 -0.5568 -0.0000
-7 3 11 -0.6932 -0.0000
-7 3 12 -0.9509 -0.0000
-7 3 13 0.1208 0.0000
-7 3 14 -0.2754 0.0000
-7 3 15 -0.8641 0.0000
-7 3 16 -0.1787 0.0000
-7 4 1 0.4263 0.0000
-7 4 2 -0.7947 0.0000
-7 4 3 -0.9938 0.0000
-7 4 4 -0.0096 0.0000
-7 4 5 0.5284 0.0000
-7 4 6 0.2258 0.0000
-7 4 7 -0.4247 0.0000
-7 4 8 0.6114 0.0000
-7 4 9 -0.2758 -0.0000
-7 4 10 -0.5810 0.0000
-7 4 11 0.5893 0.0000
-7 4 12 0.1009 0.0000
-7 4 13 -0.1290 -0.0000
-7 4 14 -0.2414 0.0000
-7 4 15 -0.9160 -0.0000
-7 5 1 0.1960 -0.0000
-7 5 2 0.6425 -0.0000
-7 5 3 0.7085 -0.0000
-7 5 4 0.6340 -0.0000
-7 5 5 0.0929 -0.0000
-7 5 6 0.5942 -0.0000
-7 5 7 0.6000 -0.0000
-7 5 8 1.0236 -0.0000
-7 5 9 -0.0237 -0.0000
-7 5 10 -0.7383 0.0000
-7 5 11 -0.8476 0.0000
-7 5 12 -0.9119 0.0000
-7 5 13 0.7929 -0.0000
-7 5 14 1.0421 -0.0000
-7 5 15 0.1753 0.0000
-7 6 1 0.5580 0.0000
-7 6 2 0.1784 -0.0000
-7 6 3 0.1334 -0.0000
-7 6 4 0.5569 0.0000
-7 6 5 0.5601 -0.0000
-7 6 6 -0.3629 0.0000
-7 6 7 -0.1926 0.0000
-7 6 8 0.1686 0.0000
-7 6 9 -0.0070 0.0000
-7 6 10 -0.9808 0.0000
-7 6 11 -0.3482 0.0000
-7 6 12 -0.2366 0.0000
-7 6 13 0.8468 0.0000
-7 6 14 0.8551 -0.0000
-7 7 1 0.5626 -0.0000
-7 7 2 -0.4676 0.0000
-7 7 3 -0.0900 0.0000
-7 7 4 -0.0629 0.0000
-7 7 5 0.1460 -0.0000
-7 7 6 -0.3628 0.0000
-7 7 7 -0.3758 0.0000
-7 7 8 0.4780 -0.0000
-7 7 9 -0.8155 0.0000
-7 7 10 -0.9213 0.0000
-7 7 11 -1.0041 0.0000
-7 7 12 0.3275 -0.0000
-7 7 13 -0.9053 -0.0000
-7 8 1 -1.4669 0.0000
-7 8 2 0.2413 -0.0000
-7 8 3 -0.2062 0.0000
-7 8 4 -0.1756 0.0000
-7 8 5 -0.1431 -0.0000
-7 8 6 -0.2820 0.0000
-7 8 7 0.2224 -0.0000
-7 8 8 -0.6353 0.0000
-7 8 9 -0.2030 -0.0000
-7 8 10 -1.3005 0.0000
-7 8 11 -0.1263 -0.0000
-7 8 12 -0.7950 0.0000
-7 8 13 -0.6992 -0.0000
-7 9 1 0.0979 -0.0000
-7 9 2 -0.6594 0.0000
-7 9 3 0.6869 0.0000
-7 9 4 -0.3880 0.0000
-7 9 5 -0.4590 0.0000
-7 9 6 -0.1998 -0.0000
-7 9 7 -0.9244 -0.0000
-7 9 8 0.5716 0.0000
-7 9 9 -0.7768 -0.0000
-7 9 10 0.3018 0.0000
-7 9 11 0.8488 0.0000
-7 9 12 0.3766 0.0000
-7 10 1 1.1970 -0.0000
-7 10 2 0.0630 0.0000
-7 10 3 -0.8168 0.0000
-7 10 4 -0.0225 -0.0000
-7 10 5 -0.0011 -0.0000
-7 10 6 0.5486 -0.0000
-7 10 7 -0.4210 0.0000
-7 10 8 -0.5472 0.0000
-7 10 9 0.5525 -0.0000
-7 10 10 -0.1271 0.0000
-7 10 11 0.6391 0.0000
-7 11 1 0.0262 0.0000
-7 11 2 -0.0838 -0.0000
-7 11 3 0.1700 -0.0000
-7 11 4 -0.4416 0.0000
-7 11 5 -0.7713 0.0000
-7 11 6 -0.3624 0.0000
-7 11 7 -0.4619 0.0000
-7 11 8 0.2976 0.0000
-7 11 9 1.2258 -0.0000
-7 11 10 -0.7641 0.0000
-7 12 1 0.1205 -0.0000
-7 12 2 -0.8538 0.0000
-7 12 3 0.4353 0.0000
-7 12 4 -0.1460 0.0000
-7 12 5 0.3742 0.0000
-7 12 6 -0.7546 0.0000
-7 12 7 -0.5848 0.0000
-7 12 8 2.9537 -0.0000
-7 12 9 -0.4338 -0.0000
-7 13 1 0.0560 -0.0000
-7 13 2 0.0824 -0.0000
-7 13 3 0.1672 -0.0000
-7 13 4 -0.4658 -0.0000
-7 13 5 0.5910 0.0000
-7 13 6 1.6103 -0.0000
-7 13 7 0.6536 -0.0000
-7 13 8 -0.1719 0.0000
-7 14 1 0.2445 -0.0000
-7 14 2 0.2033 0.0000
-7 14 3 1.0768 -0.0000
-7 14 4 1.0555 -0.0000
-7 14 5 -0.4245 0.0000
-7 14 6 -0.1653 -0.0000
-7 15 1 -0.0914 -0.0000
-7 15 2 0.5943 -0.0000
-7 15 3 -0.3232 0.0000
-7 15 4 -0.1935 0.0000
-7 15 5 0.1033 -0.0000
-7 16 1 -0.5689 0.0000
-7 16 2 -0.3173 0.0000
-7 16 3 0.1671 -0.0000
-7 17 1 0.3120 0.0000
-6 -12 5 -0.0399 0.0000
-6 -12 6 -0.4508 -0.0000
-6 -12 7 0.1067 -0.0000
-6 -12 8 0.0286 -0.0000
-6 -12 9 0.3365 -0.0000
-6 -12 10 0.3041 -0.0000
-6 -12 11 0.1126 0.0000
-6 -12 12 0.2464 0.0000
-6 -12 13 0.1225 0.0000
-6 -11 3 -0.0451 0.0000
-6 -11 4 1.0997 0.0000
-6 -11 5 0.0874 0.0000
-6 -11 6 -0.0641 0.0000
-6 -11 7 0.0394 -0.0000
-6 -11 8 0.0168 0.0000
-6 -11 9 0.2847 0.0000
-6 -11 10 0.3390 0.0000
-6 -11 11 0.2028 -0.0000
-6 -11 12 -0.4133 -0.0000
-6 -11 13 0.2364 0.0000
-6 -11 14 0.2605 0.0000
-6 -10 1 0.7090 0.0000
-6 -10 2 -0.5347 0.0000
-6 -10 3 0.4044 0.0000
-6 -10 4 0.3478 0.0000
-6 -10 5 0.0025 -0.0000
-6 -10 6 0.2917 0.0000
-6 -10 7 0.0257 0.0000
-6 -10 8 -0.3040 -0.0000
-6 -10 9 -0.1458 -0.0000
-6 -10 10 0.2913 0.0000
-6 -10 11 0.5747 0.0000
-6 -10 12 -0.1499 0.0000
-6 -10 13 -0.1138 -0.0000
-6 -10 14 0.6762 -0.0000
-6 -10 15 -0.3247 0.0000
-6 -10 16 -0.6593 0.0000
-6 -9 1 0.2083 -0.0000
-6 -9 2 0.8256 0.0000
-6 -9 3 0.7809 0.0000
-6 -9 4 -0.6089 -0.0000
-6 -9 5 -0.1144 0.0000
-6 -9 6 0.4988 0.0000
-6 -9 7 -0.2436 0.0000
-6 -9 8 0.5025 -0.0000
-6 -9 9 -0.3770 -0.0000
-6 -9 10 -0.6673 -0.0000
-6 -9 11 -0.1899 -0.0000
-6 -9 12 -0.1671 -0.0000
-6 -9 13 0.9746 0.0000
-6 -9 14 0.5719 0.0000
-6 -9 15 0.2494 0.0000
-6 -9 16 0.3129 -0.0000
-6 -8 1 -1.8250 -0.0000
-6 -8 2 -0.6582 0.0000
-6 -8 3 0.3858 -0.0000
-6 -8 4 -0.2980 -0.0000
-6 -8 5 0.1153 -0.0000
-6 -8 6 0.9674 0.0000
-6 -8 7 1.7145 0.0000
-6 -8 8 1.1328 0.0000
-6 -8 9 0.3627 0.0000
-6 -8 10 -0.0766 0.0000
-6 -8 11 -0.3633 -0.0000
-6 -8 12 -0.3489 0.0000
-6 -8 13 -0.5511 -0.0000
-6 -8 14 0.1082 -0.0000
-6 -8 15 0.5297 0.0000
-6 -8 16 -0.4007 0.0000
-6 -8 17 -0.1522 -0.0000
-6 -7 1 0.5548 0.0000
-6 -7 2 -0.4348 0.0000
-6 -7 3 0.1058 0.0000
-6 -7 4 -0.5999 -0.0000
-6 -7 5 0.4958 0.0000
-6 -7 6 -0.7328 0.0000
-6 -7 7 -1.1508 -0.0000
-6 -7 8 0.0567 -0.0000
-6 -7 9 -0.5355 0.0000
-6 -7 10 0.1289 0.0000
-6 -7 11 0.3018 -0.0000
-6 -7 12 0.0617 -0.0000
-6 -7 13 0.1344 0.0000
-6 -7 14 -0.7215 0.0000
-6 -7 15 -1.1406 0.0000
-6 -7 16 -0.1201 0.0000
-6 -7 17 -0.1021 -0.0000
-6 -6 1 0.4135 -0.0000
-6 -6 2 -0.3527 0.0000
-6 -6 3 0.4157 -0.0000
-6 -6 4 2.3099 0.0000
-6 -6 5 0.1805 0.0000
-6 -6 6 -0.7818 0.0000
-6 -6 7 -0.1057 0.0000
-6 -6 8 -0.1970 -0.0000
-6 -6 9 0.2417 0.0000
-6 -6 10 0.2042 0.0000
-6 -6 11 0.8633 -0.0000
-6 -6 12 0.4155 0.0000
-6 -6 13 -0.2491 0.0000
-6 -6 14 1.8659 0.0000
-6 -6 15 1.2148 0.0000
-6 -6 16 -1.0765 -0.0000
-6 -6 17 0.2576 -0.0000
-6 -5 1 -0.1960 -0.0000
-6 -5 2 0.5651 -0.0000
-6 -5 3 0.5887 -0.0000
-6 -5 4 -0.1102 0.0000
-6 -5 5 0.1540 0.0000
-6 -5 6 -0.2726 -0.0000
-6 -5 7 -0.4568 -0.0000
-6 -5 8 0.4154 -0.0000
-6 -5 9 0.2100 0.0000
-6 -5 10 -0.3213 0.0000
-6 -5 11 -0.0137 -0.0000
-6 -5 12 -0.2621 0.0000
-6 -5 13 0.4991 0.0000
-6 -5 14 0.8666 -0.0000
-6 -5 15 -0.1937 0.0000
-6 -5 16 1.2315 0.0000
-6 -5 17 0.3113 -0.0000
-6 -5 18 -0.2529 -0.0000
-6 -4 1 -0.1620 0.0000
-6 -4 2 0.2351 -0.0000
-6 -4 3 0.4764 -0.0000
-6 -4 4 -0.0977 0.0000
-6 -4 5 0.2186 -0.0000
-6 -4 6 -0.0380 0.0000
-6 -4 7 0.1853 -0.0000
-6 -4 8 0.0421 -0.0000
-6 -4 9 -0.9091 0.0000
-6 -4 10 -0.0502 -0.0000
-6 -4 11 0.0890 -0.0000
-6 -4 12 -0.7560 0.0000
-6 -4 13 0.1160 -0.0000
-6 -4 14 -0.1327 -0.0000
-6 -4 15 0.8805 0.0000
-6 -4 16 0.6766 -0.0000
-6 -4 17 -1.9861 0.0000
-6 -4 18 -0.9791 0.0000
-6 -3 1 0.3537 -0.0000
-6 -3 2 0.0154 -0.0000
-6 -3 3 -0.4012 -0.0000
-6 -3 4 -0.4591 0.0000
-6 -3 5 -0.6196 0.0000
-6 -3 6 -0.0868 -0.0000
-6 -3 7 0.5313 0.0000
-6 -3 8 0.6803 0.0000
-6 -3 9 -0.5128 0.0000
-6 -3 10 0.2349 -0.0000
-6 -3 11 -0.2788 0.0000
-6 -3 12 0.4184 -0.0000
-6 -3 13 0.9538 0.0000
-6 -3 14 0.0645 -0.0000
-6 -3 15 1.1679 0.0000
-6 -3 16 -0.2372 -0.0000
-6 -3 17 0.1240 0.0000
-6 -3 18 1.0248 0.0000
-6 -2 1 -0.2634 0.0000
-6 -2 2 0.6103 -0.0000
-6 -2 3 0.4715 -0.0000
-6 -2 4 0.6422 0.0000
-6 -2 5 0.5403 0.0000
-6 -2 6 -0.3246 0.0000
-6 -2 7 -0.2339 -0.0000
-6 -2 8 0.0247 0.0000
-6 -2 9 0.1121 0.0000
-6 -2 10 -0.0851 0.0000
-6 -2 11 -0.1017 -0.0000
-6 -2 12 -0.3402 0.0000
-6 -2 13 1.0646 -0.0000
-6 -2 14 0.0120 0.0000
-6 -2 15 -0.9760 0.0000
-6 -2 16 0.2195 0.0000
-6 -2 17 1.4560 0.0000
-6 -1 1 -0.6077 0.0000
-6 -1 2 -0.6712 0.0000
-6 -1 3 -0.8874 0.0000
-6 -1 4 -0.1867 0.0000
-6 -1 5 0.0934 0.0000
-6 -1 6 -0.8027 -0.0000
-6 -1 7 -0.9568 0.0000
-6 -1 8 0.5542 -0.0000
-6 -1 9 0.1225 -0.0000
-6 -1 10 -0.1832 0.0000
-6 -1 11 0.8858 0.0000
-6 -1 12 -0.1365 0.0000
-6 -1 13 -0.9146 -0.0000
-6 -1 14 0.8903 0.0000
-6 -1 15 0.7024 0.0000
-6 -1 16 -0.2385 -0.0000
-6 -1 17 -0.6791 0.0000
-6 0 1 -0.1638 -0.0000
-6 0 2 0.1311 0.0000
-6 0 3 -0.3104 -0.0000
-6 0 4 -0.7371 0.0000
-6 0 5 0.1476 0.0000
-6 0 6 0.2659 -0.0000
-6 0 7 -0.7138 0.0000
-6 0 8 -0.1792 -0.0000
-6 0 9 0.6095 -0.0000
-6 0 10 -0.3491 -0.0000
-6 0 11 -0.9441 -0.0000
-6 0 12 -0.9524 0.0000
-6 0 13 -0.6724 -0.0000
-6 0 14 1.4830 0.0000
-6 0 15 0.7895 0.0000
-6 0 16 -1.4737 -0.0000
-6 0 17 0.6176 0.0000
-6 1 1 1.0503 0.0000
-6 1 2 -0.0988 -0.0000
-6 1 3 -0.9858 0.0000
-6 1 4 0.9937 0.0000
-6 1 5 0.5976 -0.0000
-6 1 6 -0.1780 0.0000
-6 1 7 -0.0038 0.0000
-6 1 8 -0.3761 0.0000
-6 1 9 0.6322 0.0000
-6 1 10 -0.4457 0.0000
-6 1 11 0.5390 0.0000
-6 1 12 1.0713 -0.0000
-6 1 13 -1.3445 -0.0000
-6 1 14 -0.5585 0.0000
-6 1 15 0.3262 0.0000
-6 1 16 0.3039 0.0000
-6 1 17 -0.4244 0.0000
-6 2 1 0.1129 0.0000
-6 2 2 -0.3688 -0.0000
-6 2 3 0.1795 -0.0000
-6 2 4 -0.1611 0.0000
-6 2 5 0.3554 0.0000
-6 2 6 0.2658 -0.0000
-6 2 7 -0.7913 0.0000
-6 2 8 -0.3814 -0.0000
-6 2 9 0.2905 0.0000
-6 2 10 -0.0843 0.0000
-6 2 11 0.2899 0.0000
-6 2 12 0.4860 -0.0000
-6 2 13 0.3120 -0.0000
-6 2 14 -0.1872 0.0000
-6 2 15 -0.8008 0.0000
-6 2 16 -0.4684 -0.0000
-6 3 1 0.1304 -0.0000
-6 3 2 0.4839 0.0000
-6 3 3 -0.5721 0.0000
-6 3 4 -0.4558 0.0000
-6 3 5 -1.2265 -0.0000
-6 3 6 -0.0706 0.0000
-6 3 7 0.2122 0.0000
-6 3 8 -0.1468 -0.0000
-6 3 9 0.2780 0.0000
-6 3 10 0.3513 0.0000
-6 3 11 0.6058 0.0000
-6 3 12 0.5692 -0.0000
-6 3 13 0.3462 -0.0000
-6 3 14 -0.4216 -0.0000
-6 3 15 0.2603 0.0000
-6 3 16 0.3139 0.0000
-6 4 1 0.2233 -0.0000
-6 4 2 -1.0024 -0.0000
-6 4 3 0.2707 0.0000
-6 4 4 -0.4515 0.0000
-6 4 5 -0.6564 0.0000
-6 4 6 0.4525 -0.0000
-6 4 7 0.4103 -0.0000
-6 4 8 0.1670 0.0000
-6 4 9 -0.3760 -0.0000
-6 4 10 0.8438 0.0000
-6 4 11 -0.7506 0.0000
-6 4 12 -0.7367 -0.0000
-6 4 13 1.5161 0.0000
-6 4 14 -0.1152 -0.0000
-6 4 15 -1.0529 -0.0000
-6 5 1 0.6512 -0.0000
-6 5 2 -0.3648 0.0000
-6 5 3 0.3764 0.0000
-6 5 4 0.2496 0.0000
-6 5 5 0.3192 0.0000
-6 5 6 -0.1897 0.0000
-6 5 7 0.1838 -0.0000
-6 5 8 0.2986 -0.0000
-6 5 9 0.0351 -0.0000
-6 5 10 0.3347 -0.0000
-6 5 11 -0.4659 0.0000
-6 5 12 -1.3022 0.0000
-6 5 13 0.3271 -0.0000
-6 5 14 0.7751 0.0000
-6 5 15 0.1273 0.0000
-6 6 1 0.3280 0.0000
-6 6 2 0.1834 0.0000
-6 6 3 0.2859 -0.0000
-6 6 4 0.2143 0.0000
-6 6 5 -0.8991 -0.0000
-6 6 6 1.2305 -0.0000
-6 6 7 0.3583 0.0000
-6 6 8 0.1179 -0.0000
-6 6 9 -0.2605 0.0000
-6 6 10 1.0344 0.0000
-6 6 11 0.8123 0.0000
-6 6 12 -0.5551 0.0000
-6 6 13 0.6259 0.0000
-6 6 14 0.4970 -0.0000
-6 7 1 0.1752 0.0000
-6 7 2 0.4820 -0.0000
-6 7 3 0.9558 -0.0000
-6 7 4 -0.2829 0.0000
-6 7 5 0.0964 0.0000
-6 7 6 -0.1845 0.0000
-6 7 7 0.2712 -0.0000
-6 7 8 -0.1283 0.0000
-6 7 9 -0.1775 0.0000
-6 7 10 -0.5138 0.0000
-6 7 11 -1.7663 -0.0000
-6 7 12 -0.8991 0.0000
-6 7 13 -0.2992 0.0000
-6 8 1 0.4842 -0.0000
-6 8 2 0.2427 -0.0000
-6 8 3 -0.3164 -0.0000
-6 8 4 0.5468 -0.0000
-6 8 5 0.2047 0.0000
-6 8 6 0.4471 -0.0000
-6 8 7 0.5427 -0.0000
-6 8 8 0.1119 0.0000
-6 8 9 -0.6358 0.0000
-6 8 10 -0.4578 -0.0000
-6 8 11 -0.4907 0.0000
-6 8 12 -2.2785 0.0000
-6 8 13 -0.9746 -0.0000
-6 9 1 -0.2015 0.0000
-6 9 2 0.1185 -0.0000
-6 9 3 -0.1096 0.0000
-6 9 4 0.0054 0.0000
-6 9 5 0.0863 -0.0000
-6 9 6 0.6147 -0.0000
-6 9 7 -0.1741 -0.0000
-6 9 8 -0.8236 -0.0000
-6 9 9 -0.9798 -0.0000
-6 9 10 -0.7938 0.0000
-6 9 11 0.9103 0.0000
-6 9 12 0.8661 0.0000
-6 10 1 -0.3946 0.0000
-6 10 2 -0.3726 0.0000
-6 10 3 0.5433 0.0000
-6 10 4 -0.0893 0.0000
-6 10 5 0.5324 0.0000
-6 10 6 -0.2930 -0.0000
-6 10 7 -0.3529 0.0000
-6 10 8 -0.6825 0.0000
-6 10 9 -0.6406 0.0000
-6 10 10 0.4079 -0.0000
-6 10 11 -0.7517 0.0000
-6 11 1 0.9120 -0.0000
-6 11 2 -0.6259 0.0000
-6 11 3 -0.5502 0.0000
-6 11 4 0.8729 -0.0000
-6 11 5 -0.7026 0.0000
-6 11 6 -0.3338 0.0000
-6 11 7 -1.4583 0.0000
-6 11 8 -0.2072 0.0000
-6 11 9 1.2068 -0.0000
-6 11 10 -0.6044 0.0000
-6 12 1 -0.8973 0.0000
-6 12 2 -0.5143 -0.0000
-6 12 3 0.5100 0.0000
-6 12 4 -0.5863 0.0000
-6 12 5 -0.0885 -0.0000
-6 12 6 -0.3267 -0.0000
-6 12 7 0.1371 0.0000
-6 12 8 1.4702 0.0000
-6 12 9 -0.3499 -0.0000
-6 13 1 0.0397 0.0000
-6 13 2 -0.3045 0.0000
-6 13 3 -0.7559 0.0000
-6 13 4 0.1940 -0.0000
-6 13 5 1.7295 -0.0000
-6 13 6 1.2897 -0.0000
-6 13 7 1.3793 -0.0000
-6 13 8 0.5599 0.0000
-6 14 1 -0.0548 0.0000
-6 14 2 0.7282 -0.0000
-6 14 3 0.4279 -0.0000
-6 14 4 -0.9046 0.0000
-6 14 5 0.5228 0.0000
-6 14 6 0.7307 -0.0000
-6 15 1 0.4892 -0.0000
-6 15 2 -1.2845 -0.0000
-6 15 3 -0.4927 -0.0000
-6 15 4 0.4045 0.0000
-6 15 5 -0.0359 -0.0000
-6 16 1 -0.0213 -0.0000
-6 16 2 0.1277 -0.0000
-6 16 3 0.1974 0.0000
-6 17 1 -0.3277 0.0000
-5 -13 5 -0.9771 0.0000
-5 -13 6 0.3797 0.0000
-5 -13 7 0.3800 0.0000
-5 -13 8 0.1614 -0.0000
-5 -13 9 -0.1508 -0.0000
-5 -13 10 -0.1035 -0.0000
-5 -13 11 0.0741 -0.0000
-5 -13 12 0.0174 0.0000
-5 -13 13 0.2571 0.0000
-5 -12 2 0.1536 0.0000
-5 -12 3 0.2603 0.0000
-5 -12 4 -0.5117 -0.0000
-5 -12 5 0.4865 -0.0000
-5 -12 6 -0.1297 0.0000
-5 -12 7 0.3241 0.0000
-5 -12 8 0.1610 -0.0000
-5 -12 9 -0.3456 -0.0000
-5 -12 10 -0.2451 0.0000
-5 -12 11 0.0705 0.0000
-5 -12 12 -0.1430 -0.0000
-5 -12 13 0.3244 0.0000
-5 -12 14 1.6062 0.0000
-5 -12 15 0.3381 0.0000
-5 -11 1 0.7382 -0.0000
-5 -11 2 1.5863 0.0000
-5 -11 3 1.1444 0.0000
-5 -11 4 1.9585 0.0000
-5 -11 5 -0.1034 0.0000
-5 -11 6 0.1428 0.0000
-5 -11 7 0.9174 0.0000
-5 -11 8 -0.1761 0.0000
-5 -11 9 -0.2727 -0.0000
-5 -11 10 -0.3095 0.0000
-5 -11 11 -0.0262 0.0000
-5 -11 12 0.0002 -0.0000
-5 -11 13 0.1971 -0.0000
-5 -11 14 0.6197 0.0000
-5 -11 15 0.0903 -0.0000
-5 -11 16 -0.0807 0.0000
-5 -10 1 1.0541 -0.0000
-5 -10 2 -0.0697 0.0000
-5 -10 3 -0.9904 0.0000
-5 -10 4 0.1235 -0.0000
-5 -10 5 -0.4287 0.0000
-5 -10 6 0.1647 0.0000
-5 -10 7 -0.1202 0.0000
-5 -10 8 -0.1466 0.0000
-5 -10 9 -0.0011 -0.0000
-5 -10 10 0.3014 -0.0000
-5 -10 11 -0.3491 0.0000
-5 -10 12 -0.4306 0.0000
-5 -10 13 0.7058 -0.0000
-5 -10 14 -0.2892 0.0000
-5 -10 15 -1.0906 0.0000
-5 -10 16 -0.3709 -0.0000
-5 -9 1 0.2368 0.0000
-5 -9 2 -0.6204 0.0000
-5 -9 3 0.8135 0.0000
-5 -9 4 0.4906 -0.0000
-5 -9 5 0.2091 -0.0000
-5 -9 6 -0.6207 -0.0000
-5 -9 7 0.4039 -0.0000
-5 -9 8 -0.0786 0.0000
-5 -9 9 -0.5955 0.0000
-5 -9 10 -0.3512 0.0000
-5 -9 11 -0.2215 0.0000
-5 -9 12 -0.7583 0.0000
-5 -9 13 -0.2751 -0.0000
-5 -9 14 -0.2794 -0.0000
-5 -9 15 0.0211 0.0000
-5 -9 16 0.0071 -0.0000
-5 -9 17 -0.0893 0.0000
-5 -8 1 -0.2550 -0.0000
-5 -8 2 -0.3161 0.0000
-5 -8 3 0.0372 0.0000
-5 -8 4 -0.2037 0.0000
-5 -8 5 0.0846 -0.0000
-5 -8 6 0.8052 0.0000
-5 -8 7 -0.2535 -0.0000
-5 -8 8 2.0631 0.0000
-5 -8 9 0.2769 0.0000
-5 -8 10 -0.8105 0.0000
-5 -8 11 -0.2279 0.0000
-5 -8 12 -0.0808 0.0000
-5 -8 13 -0.0407 -0.0000
-5 -8 14 0.3342 -0.0000
-5 -8 15 -0.3313 -0.0000
-5 -8 16 0.2261 0.0000
-5 -8 17 -0.2510 -0.0000
-5 -7 1 0.3176 -0.0000
-5 -7 2 -0.2217 -0.0000
-5 -7 3 -0.9853 -0.0000
-5 -7 4 0.0663 0.0000
-5 -7 5 0.4728 -0.0000
-5 -7 6 -1.4793 0.0000
-5 -7 7 -0.4254 0.0000
-5 -7 8 0.2669 -0.0000
-5 -7 9 0.4527 -0.0000
-5 -7 10 -0.5091 0.0000
-5 -7 11 -0.5181 0.0000
-5 -7 12 -0.1906 -0.0000
-5 -7 13 0.0917 0.0000
-5 -7 14 0.3219 0.0000
-5 -7 15 1.2678 0.0000
-5 -7 16 -0.7803 0.0000
-5 -7 17 -0.3122 -0.0000
-5 -7 18 0.6685 0.0000
-5 -6 1 0.6878 0.0000
-5 -6 2 0.5625 0.0000
-5 -6 3 0.0560 0.0000
-5 -6 4 0.6166 0.0000
-5 -6 5 1.6477 0.0000
-5 -6 6 0.6840 0.0000
-5 -6 7 0.5526 0.0000
-5 -6 8 -0.1071 0.0000
-5 -6 9 0.3117 0.0000
-5 -6 10 1.1857 0.0000
-5 -6 11 0.4490 0.0000
-5 -6 12 -0.1329 0.0000
-5 -6 13 -0.3162 0.0000
-5 -6 14 0.8552 0.0000
-5 -6 15 0.3982 0.0000
-5 -6 16 -0.3031 0.0000
-5 -6 17 0.3609 -0.0000
-5 -6 18 0.3147 0.0000
-5 -5 1 0.1172 0.0000
-5 -5 2 0.5861 -0.0000
-5 -5 3 0.4786 -0.0000
-5 -5 4 0.3367 0.0000
-5 -5 5 -0.0551 0.0000
-5 -5 6 -1.1681 0.0000
-5 -5 7 -1.1711 0.0000
-5 -5 8 0.2543 -0.0000
-5 -5 9 -0.2503 -0.0000
-5 -5 10 0.0412 -0.0000
-5 -5 11 0.5780 -0.0000
-5 -5 12 0.5199 -0.0000
-5 -5 13 0.6861 0.0000
-5 -5 14 0.7808 0.0000
-5 -5 15 -1.0379 0.0000
-5 -5 16 0.3741 0.0000
-5 -5 17 1.0479 -0.0000
-5 -5 18 -0.2407 -0.0000
-5 -4 1 -0.2202 0.0000
-5 -4 2 -0.6508 0.0000
-5 -4 3 0.2055 -0.0000
-5 -4 4 0.9742 -0.0000
-5 -4 5 0.2866 -0.0000
-5 -4 6 0.4517 0.0000
-5 -4 7 0.2795 0.0000
-5 -4 8 0.3382 -0.0000
-5 -4 9 0.4331 -0.0000
-5 -4 10 -0.4056 0.0000
-5 -4 11 0.6887 -0.0000
-5 -4 12 -0.5389 0.0000
-5 -4 13 0.2269 -0.0000
-5 -4 14 0.3409 -0.0000
-5 -4 15 0.9303 -0.0000
-5 -4 16 1.8870 -0.0000
-5 -4 17 -1.3199 0.0000
-5 -4 18 -0.6284 0.0000
-5 -3 1 0.5051 -0.0000
-5 -3 2 -0.4532 0.0000
-5 -3 3 -0.5349 -0.0000
-5 -3 4 -0.0573 -0.0000
-5 -3 5 1.2439 -0.0000
-5 -3 6 0.1925 -0.0000
-5 -3 7 -0.1100 -0.0000
-5 -3 8 0.3948 -0.0000
-5 -3 9 0.6089 -0.0000
-5 -3 10 -0.0567 -0.0000
-5 -3 11 -0.6785 0.0000
-5 -3 12 -0.2001 0.0000
-5 -3 13 0.0317 0.0000
-5 -3 14 -0.1813 -0.0000
-5 -3 15 1.3882 0.0000
-5 -3 16 -0.3920 -0.0000
-5 -3 17 -0.0024 0.0000
-5 -3 18 0.2997 -0.0000
-5 -2 1 -0.4307 0.0000
-5 -2 2 -0.4264 0.0000
-5 -2 3 -0.7794 -0.0000
-5 -2 4 -0.1229 0.0000
-5 -2 5 0.2810 0.0000
-5 -2 6 0.3303 0.0000
-5 -2 7 -0.1850 0.0000
-5 -2 8 0.7626 -0.0000
-5 -2 9 -0.4682 0.0000
-5 -2 10 -0.2485 -0.0000
-5 -2 11 0.3756 -0.0000
-5 -2 12 1.1869 0.0000
-5 -2 13 -0.5110 -0.0000
-5 -2 14 -0.0434 -0.0000
-5 -2 15 0.3709 -0.0000
-5 -2 16 0.5495 -0.0000
-5 -2 17 0.8444 -0.0000
-5 -2 18 0.4210 -0.0000
-5 -1 1 -0.6254 -0.0000
-5 -1 2 -0.7348 -0.0000
-5 -1 3 1.4413 -0.0000
-5 -1 4 0.7404 -0.0000
-5 -1 5 -0.6250 0.0000
-5 -1 6 -0.7390 0.0000
-5 -1 7 -0.4884 0.0000
-5 -1 8 -0.5069 0.0000
-5 -1 9 0.1250 0.0000
-5 -1 10 0.0892 -0.0000
-5 -1 11 0.0921 0.0000
-5 -1 12 -0.0836 -0.0000
-5 -1 13 0.5754 -0.0000
-5 -1 14 0.5199 0.0000
-5 -1 15 1.6423 0.0000
-5 -1 16 -0.6421 0.0000
-5 -1 17 -0.2615 0.0000
-5 0 1 -0.0692 0.0000
-5 0 2 -0.0687 0.0000
-5 0 3 -0.1844 0.0000
-5 0 4 -0.0071 0.0000
-5 0 5 1.1421 0.0000
-5 0 6 0.4555 0.0000
-5 0 7 -0.3247 0.0000
-5 0 8 0.9745 -0.0000
-5 0 9 -0.2774 0.0000
-5 0 10 -0.0222 0.0000
-5 0 11 0.0164 0.0000
-5 0 12 0.2116 -0.0000
-5 0 13 1.2262 -0.0000
-5 0 14 1.2060 0.0000
-5 0 15 0.0936 0.0000
-5 0 16 0.3791 0.0000
-5 0 17 0.1827 0.0000
-5 1 1 -0.9705 -0.0000
-5 1 2 -0.0936 -0.0000
-5 1 3 0.1784 0.0000
-5 1 4 0.4522 0.0000
-5 1 5 -0.6458 0.0000
-5 1 6 0.0726 0.0000
-5 1 7 -0.0879 0.0000
-5 1 8 -0.3220 0.0000
-5 1 9 0.2832 -0.0000
-5 1 10 -0.9745 0.0000
-5 1 11 0.0044 -0.0000
-5 1 12 -0.1332 0.0000
-5 1 13 -0.5090 0.0000
-5 1 14 1.3137 0.0000
-5 1 15 0.4332 -0.0000
-5 1 16 -0.0749 0.0000
-5 1 17 0.3106 -0.0000
-5 2 1 -1.1746 0.0000
-5 2 2 -0.7536 0.0000
-5 2 3 -0.8872 0.0000
-5 2 4 -1.0627 0.0000
-5 2 5 0.4505 0.0000
-5 2 6 0.4003 0.0000
-5 2 7 -0.2121 -0.0000
-5 2 8 -0.1140 0.0000
-5 2 9 -0.2388 0.0000
-5 2 10 -0.6719 0.0000
-5 2 11 0.8369 -0.0000
-5 2 12 0.3962 -0.0000
-5 2 13 -0.1285 0.0000
-5 2 14 -0.5100 0.0000
-5 2 15 -0.1763 0.0000
-5 2 16 0.8944 0.0000
-5 3 1 0.2900 -0.0000
-5 3 2 0.8092 0.0000
-5 3 3 0.3094 0.0000
-5 3 4 0.2536 -0.0000
-5 3 5 -0.6459 0.0000
-5 3 6 0.4644 0.0000
-5 3 7 0.0137 0.0000
-5 3 8 0.3271 -0.0000
-5 3 9 0.3556 -0.0000
-5 3 10 0.7535 0.0000
-5 3 11 1.3889 0.0000
-5 3 12 -0.3867 -0.0000
-5 3 13 -0.4288 -0.0000
-5 3 14 0.7691 0.0000
-5 3 15 0.3724 -0.0000
-5 3 16 -0.2448 -0.0000
-5 4 1 0.6558 0.0000
-5 4 2 0.4428 -0.0000
-5 4 3 -0.2098 -0.0000
-5 4 4 0.4412 0.0000
-5 4 5 0.1680 -0.0000
-5 4 6 0.5475 -0.0000
-5 4 7 -0.4320 0.0000
-5 4 8 -0.5268 -0.0000
-5 4 9 0.2350 0.0000
-5 4 10 -0.1241 -0.0000
-5 4 11 -0.5974 -0.0000
-5 4 12 0.4050 0.0000
-5 4 13 0.4605 0.0000
-5 4 14 -0.9296 -0.0000
-5 4 15 0.0431 0.0000
-5 5 1 0.2060 -0.0000
-5 5 2 -1.1201 0.0000
-5 5 3 0.0125 -0.0000
-5 5 4 -0.1102 0.0000
-5 5 5 0.0268 -0.0000
-5 5 6 -0.1362 0.0000
-5 5 7 0.6006 -0.0000
-5 5 8 0.2866 -0.0000
-5 5 9 0.6128 -0.0000
-5 5 10 0.5502 0.0000
-5 5 11 -1.4030 0.0000
-5 5 12 -0.7057 0.0000
-5 5 13 0.5098 0.0000
-5 5 14 0.2063 -0.0000
-5 5 15 -0.1252 0.0000
-5 6 1 -0.2625 -0.0000
-5 6 2 -0.4774 -0.0000
-5 6 3 0.0408 0.0000
-5 6 4 -0.1364 0.0000
-5 6 5 0.1024 -0.0000
-5 6 6 0.0973 0.0000
-5 6 7 -0.1406 0.0000
-5 6 8 -0.5141 -0.0000
-5 6 9 1.0172 0.0000
-5 6 10 3.4560 -0.0000
-5 6 11 0.9018 0.0000
-5 6 12 -1.1125 0.0000
-5 6 13 0.7952 0.0000
-5 6 14 0.1626 -0.0000
-5 7 1 -0.0028 0.0000
-5 7 2 -0.5883 -0.0000
-5 7 3 0.6082 -0.0000
-5 7 4 -0.1169 0.0000
-5 7 5 -0.3981 0.0000
-5 7 6 0.1079 -0.0000
-5 7 7 -0.3126 0.0000
-5 7 8 0.9629 0.0000
-5 7 9 -0.0622 0.0000
-5 7 10 -0.2106 0.0000
-5 7 11 -0.7964 0.0000
-5 7 12 -0.8600 0.0000
-5 7 13 0.0575 -0.0000
-5 8 1 0.4431 0.0000
-5 8 2 -0.8012 0.0000
-5 8 3 -0.0579 -0.0000
-5 8 4 -0.2354 0.0000
-5 8 5 0.1828 -0.0000
-5 8 6 0.0680 -0.0000
-5 8 7 0.3395 -0.0000
-5 8 8 -0.4423 0.0000
-5 8 9 1.1451 -0.0000
-5 8 10 0.9253 -0.0000
-5 8 11 -0.7825 0.0000
-5 8 12 -0.5568 0.0000
-5 9 1 -0.1840 0.0000
-5 9 2 -0.4962 0.0000
-5 9 3 0.4455 -0.0000
-5 9 4 0.5419 0.0000
-5 9 5 -0.8010 0.0000
-5 9 6 0.0769 -0.0000
-5 9 7 -0.5762 0.0000
-5 9 8 -0.3820 -0.0000
-5 9 9 -0.9353 0.0000
-5 9 10 0.4733 0.0000
-5 9 11 0.1575 -0.0000
-5 9 12 -0.8726 0.0000
-5 10 1 -0.4645 0.0000
-5 10 2 0.3774 -0.0000
-5 10 3 -0.0598 -0.0000
-5 10 4 -0.0300 0.0000
-5 10 5 0.7676 -0.0000
-5 10 6 0.6148 -0.0000
-5 10 7 0.2703 0.0000
-5 10 8 -0.8149 0.0000
-5 10 9 -0.7669 0.0000
-5 10 10 -0.6007 0.0000
-5 10 11 0.1413 0.0000
-5 11 1 0.0363 -0.0000
-5 11 2 -0.6237 0.0000
-5 11 3 0.5871 -0.0000
-5 11 4 -0.4623 0.0000
-5 11 5 -0.8926 0.0000
-5 11 6 0.1886 0.0000
-5 11 7 -1.0462 0.0000
-5 11 8 -0.5677 0.0000
-5 11 9 0.6874 -0.0000
-5 11 10 -0.2777 0.0000
-5 12 1 0.3323 -0.0000
-5 12 2 -0.2815 0.0000
-5 12 3 -0.4817 -0.0000
-5 12 4 0.7771 0.0000
-5 12 5 0.6479 0.0000
-5 12 6 -0.8295 -0.0000
-5 12 7 -1.2656 0.0000
-5 12 8 0.6858 0.0000
-5 12 9 0.0374 0.0000
-5 13 1 -0.2089 0.0000
-5 13 2 -0.3333 0.0000
-5 13 3 -1.0441 0.0000
-5 13 4 -1.3508 0.0000
-5 13 5 1.1844 -0.0000
-5 13 6 1.3582 -0.0000
-5 13 7 0.0623 0.0000
-5 14 1 0.6057 -0.0000
-5 14 2 0.1842 -0.0000
-5 14 3 -1.8023 0.0000
-5 14 4 -0.5661 -0.0000
-5 14 5 -0.4327 0.0000
-5 14 6 -0.2999 -0.0000
-5 15 1 0.2472 -0.0000
-5 15 2 -0.7183 0.0000
-5 15 3 -0.6851 0.0000
-5 15 4 0.0884 0.0000
-5 15 5 0.4471 0.0000
-5 16 1 0.8729 -0.0000
-5 16 2 -0.1598 0.0000
-5 16 3 0.2393 -0.0000
-5 17 1 0.2251 -0.0000
-4 -14 5 -0.2604 -0.0000
-4 -14 6 -0.5431 -0.0000
-4 -14 7 -0.1098 0.0000
-4 -14 8 0.1142 0.0000
-4 -14 9 0.3154 -0.0000
-4 -14 10 -0.1399 0.0000
-4 -14 11 0.0669 -0.0000
-4 -14 12 0.3485 -0.0000
-4 -14 13 0.4015 0.0000
-4 -13 2 0.5632 -0.0000
-4 -13 3 -0.6358 -0.0000
-4 -13 4 -2.6697 -0.0000
-4 -13 5 -1.0616 -0.0000
-4 -13 6 0.8192 -0.0000
-4 -13 7 -0.1773 -0.0000
-4 -13 8 0.1779 -0.0000
-4 -13 9 0.1306 0.0000
-4 -13 10 -0.0746 0.0000
-4 -13 11 -0.0824 -0.0000
-4 -13 12 0.5983 -0.0000
-4 -13 13 -0.2730 -0.0000
-4 -13 14 -0.0379 0.0000
-4 -12 1 0.1911 -0.0000
-4 -12 2 0.8695 0.0000
-4 -12 3 0.8489 0.0000
-4 -12 4 -0.0994 -0.0000
-4 -12 5 0.1741 -0.0000
-4 -12 6 0.4043 0.0000
-4 -12 7 0.0235 0.0000
-4 -12 8 -0.2533 0.0000
-4 -12 9 0.0899 0.0000
-4 -12 10 -0.2452 0.0000
-4 -12 11 0.0904 0.0000
-4 -12 12 -0.3375 0.0000
-4 -12 13 -0.5856 -0.0000
-4 -12 14 0.4965 0.0000
-4 -12 15 0.0317 -0.0000
-4 -12 16 -0.3474 -0.0000
-4 -11 1 0.1935 -0.0000
-4 -11 2 0.7345 0.0000
-4 -11 3 1.0610 0.0000
-4 -11 4 0.5961 0.0000
-4 -11 5 -0.0071 -0.0000
-4 -11 6 -0.1394 -0.0000
-4 -11 7 -0.4762 -0.0000
-4 -11 8 -0.1208 0.0000
-4 -11 9 0.4181 0.0000
-4 -11 10 0.0797 -0.0000
-4 -11 11 -0.3223 -0.0000
-4 -11 12 -1.0272 0.0000
-4 -11 13 0.5067 0.0000
-4 -11 14 1.0415 0.0000
-4 -11 15 0.0825 -0.0000
-4 -11 16 0.1709 -0.0000
-4 -10 1 -0.1624 -0.0000
-4 -10 2 -1.4710 0.0000
-4 -10 3 -1.1153 0.0000
-4 -10 4 0.1892 0.0000
-4 -10 5 0.0156 0.0000
-4 -10 6 -0.0536 -0.0000
-4 -10 7 -0.1070 -0.0000
-4 -10 8 0.0822 0.0000
-4 -10 9 0.1457 0.0000
-4 -10 10 0.0579 -0.0000
-4 -10 11 0.1970 0.0000
-4 -10 12 0.0643 0.0000
-4 -10 13 -0.0652 0.0000
-4 -10 14 -0.1753 0.0000
-4 -10 15 0.9219 -0.0000
-4 -10 16 0.3401 -0.0000
-4 -10 17 -0.2765 0.0000
-4 -9 1 0.1744 0.0000
-4 -9 2 -0.1218 -0.0000
-4 -9 3 -0.9414 -0.0000
-4 -9 4 0.2502 0.0000
-4 -9 5 -0.1134 0.0000
-4 -9 6 0.3469 0.0000
-4 -9 7 -0.4735 -0.0000
-4 -9 8 -0.0950 -0.0000
-4 -9 9 0.6264 0.0000
-4 -9 10 0.1226 0.0000
-4 -9 11 -0.2543 -0.0000
-4 -9 12 0.4971 0.0000
-4 -9 13 0.2342 0.0000
-4 -9 14 0.1488 -0.0000
-4 -9 15 -0.3918 -0.0000
-4 -9 16 -0.9592 -0.0000
-4 -9 17 0.0481 0.0000
-4 -8 1 -1.0006 0.0000
-4 -8 2 -0.9792 0.0000
-4 -8 3 0.4271 0.0000
-4 -8 4 0.5979 0.0000
-4 -8 5 0.2285 0.0000
-4 -8 6 -1.8036 -0.0000
-4 -8 7 -1.3302 -0.0000
-4 -8 8 -0.1355 0.0000
-4 -8 9 0.3661 0.0000
-4 -8 10 0.5689 -0.0000
-4 -8 11 0.2627 -0.0000
-4 -8 12 0.3117 0.0000
-4 -8 13 0.6573 0.0000
-4 -8 14 -1.1634 -0.0000
-4 -8 15 -0.3807 0.0000
-4 -8 16 0.4903 0.0000
-4 -8 17 -0.7782 -0.0000
-4 -8 18 0.4166 0.0000
-4 -7 1 -1.2237 0.0000
-4 -7 2 -2.1206 0.0000
-4 -7 3 0.2269 0.0000
-4 -7 4 0.8323 0.0000
-4 -7 5 0.1987 0.0000
-4 -7 6 -1.5178 -0.0000
-4 -7 7 -1.0001 0.0000
-4 -7 8 1.4723 0.0000
-4 -7 9 0.4994 0.0000
-4 -7 10 -0.0194 -0.0000
-4 -7 11 0.4628 -0.0000
-4 -7 12 1.0667 -0.0000
-4 -7 13 0.8618 0.0000
-4 -7 14 1.0511 0.0000
-4 -7 15 1.0815 -0.0000
-4 -7 16 0.5039 0.0000
-4 -7 17 -0.3397 -0.0000
-4 -7 18 -0.7286 -0.0000
-4 -6 1 -0.0708 -0.0000
-4 -6 2 -0.0221 -0.0000
-4 -6 3 -0.3537 0.0000
-4 -6 4 0.7538 0.0000
-4 -6 5 1.0618 0.0000
-4 -6 6 0.0273 0.0000
-4 -6 7 -2.7739 -0.0000
-4 -6 8 -1.1556 -0.0000
-4 -6 9 0.4936 0.0000
-4 -6 10 -0.1702 0.0000
-4 -6 11 0.4305 0.0000
-4 -6 12 -0.4649 -0.0000
-4 -6 13 -0.4056 0.0000
-4 -6 14 0.8426 0.0000
-4 -6 15 1.1044 0.0000
-4 -6 16 -0.0459 0.0000
-4 -6 17 0.6336 0.0000
-4 -6 18 0.2868 0.0000
-4 -5 1 1.2083 0.0000
-4 -5 2 0.8738 0.0000
-4 -5 3 -0.9929 -0.0000
-4 -5 4 -0.1328 0.0000
-4 -5 5 -0.3059 0.0000
-4 -5 6 -0.6023 0.0000
-4 -5 7 0.7640 0.0000
-4 -5 8 -0.5318 0.0000
-4 -5 9 -0.5025 -0.0000
-4 -5 10 -0.4933 -0.0000
-4 -5 11 -0.0713 0.0000
-4 -5 12 0.7115 -0.0000
-4 -5 13 -0.2609 -0.0000
-4 -5 14 0.5621 0.0000
-4 -5 15 -0.3152 -0.0000
-4 -5 16 -0.0189 0.0000
-4 -5 17 -0.4981 0.0000
-4 -5 18 -0.8581 -0.0000
-4 -4 1 -1.6530 0.0000
-4 -4 2 -0.2207 -0.0000
-4 -4 3 0.0684 0.0000
-4 -4 4 0.4001 0.0000
-4 -4 5 -0.6103 -0.0000
-4 -4 6 -0.5861 -0.0000
-4 -4 7 0.0657 0.0000
-4 -4 8 -0.7465 0.0000
-4 -4 9 0.0112 -0.0000
-4 -4 10 0.9933 -0.0000
-4 -4 11 0.8525 0.0000
-4 -4 12 0.1467 -0.0000
-4 -4 13 0.8782 -0.0000
-4 -4 14 1.0270 0.0000
-4 -4 15 0.2183 -0.0000
-4 -4 16 0.3062 0.0000
-4 -4 17 -0.2803 0.0000
-4 -4 18 0.6581 0.0000
-4 -3 1 -0.5287 -0.0000
-4 -3 2 -0.4863 -0.0000
-4 -3 3 -0.1783 0.0000
-4 -3 4 0.1943 0.0000
-4 -3 5 -0.4752 0.0000
-4 -3 6 0.5039 0.0000
-4 -3 7 -0.9469 0.0000
-4 -3 8 -0.1774 0.0000
-4 -3 9 0.2517 -0.0000
-4 -3 10 -1.0476 -0.0000
-4 -3 11 0.0028 -0.0000
-4 -3 12 -0.4036 0.0000
-4 -3 13 -0.3035 0.0000
-4 -3 14 -0.6667 -0.0000
-4 -3 15 0.2908 0.0000
-4 -3 16 0.3156 -0.0000
-4 -3 17 0.2838 0.0000
-4 -3 18 0.0660 -0.0000
-4 -2 1 0.0001 0.0000
-4 -2 2 -1.3029 0.0000
-4 -2 3 -1.5453 -0.0000
-4 -2 4 0.2409 0.0000
-4 -2 5 -0.0882 -0.0000
-4 -2 6 -1.0001 0.0000
-4 -2 7 0.1181 -0.0000
-4 -2 8 -0.2953 0.0000
-4 -2 9 -0.7739 0.0000
-4 -2 10 -0.1864 0.0000
-4 -2 11 -0.4744 -0.0000
-4 -2 12 -1.2699 0.0000
-4 -2 13 -0.8332 0.0000
-4 -2 14 -0.1235 0.0000
-4 -2 15 0.6118 0.0000
-4 -2 16 -0.4552 -0.0000
-4 -2 17 0.2231 0.0000
-4 -1 1 1.4136 -0.0000
-4 -1 2 0.6374 0.0000
-4 -1 3 0.1462 0.0000
-4 -1 4 -1.2830 0.0000
-4 -1 5 0.3431 0.0000
-4 -1 6 1.8049 -0.0000
-4 -1 7 -0.9356 0.0000
-4 -1 8 0.0710 -0.0000
-4 -1 9 0.0814 -0.0000
-4 -1 10 -0.5627 0.0000
-4 -1 11 0.2753 -0.0000
-4 -1 12 0.9403 0.0000
-4 -1 13 -0.1732 -0.0000
-4 -1 14 0.5718 0.0000
-4 -1 15 -0.1062 0.0000
-4 -1 16 -0.0027 -0.0000
-4 -1 17 0.4743 -0.0000
-4 0 1 1.4474 -0.0000
-4 0 2 0.0731 0.0000
-4 0 3 -0.2068 0.0000
-4 0 4 -0.3252 0.0000
-4 0 5 1.7016 -0.0000
-4 0 6 0.7297 0.0000
-4 0 7 -0.4246 -0.0000
-4 0 8 -0.9552 -0.0000
-4 0 9 0.1027 0.0000
-4 0 10 -0.1929 0.0000
-4 0 11 -0.7180 0.0000
-4 0 12 0.4331 -0.0000
-4 0 13 0.2529 0.0000
-4 0 14 -1.0128 -0.0000
-4 0 15 0.2588 0.0000
-4 0 16 -0.3684 -0.0000
-4 0 17 0.5812 0.0000
-4 1 1 1.1576 -0.0000
-4 1 2 -0.7179 0.0000
-4 1 3 0.1309 -0.0000
-4 1 4 -0.4457 -0.0000
-4 1 5 -0.4397 0.0000
-4 1 6 0.4717 -0.0000
-4 1 7 -0.4053 0.0000
-4 1 8 0.2107 -0.0000
-4 1 9 0.1438 0.0000
-4 1 10 -0.5858 0.0000
-4 1 11 -0.8337 0.0000
-4 1 12 0.4510 -0.0000
-4 1 13 0.0512 0.0000
-4 1 14 0.5016 0.0000
-4 1 15 0.3885 -0.0000
-4 1 16 0.5695 0.0000
-4 1 17 0.0660 -0.0000
-4 2 1 -1.3151 0.0000
-4 2 2 0.3633 -0.0000
-4 2 3 -1.2247 0.0000
-4 2 4 -0.8198 0.0000
-4 2 5 -0.5221 0.0000
-4 2 6 0.2922 0.0000
-4 2 7 0.4069 -0.0000
-4 2 8 0.0673 0.0000
-4 2 9 -0.2009 -0.0000
-4 2 10 -1.0606 0.0000
-4 2 11 -0.2060 -0.0000
-4 2 12 -0.3716 0.0000
-4 2 13 0.3526 0.0000
-4 2 14 0.4472 -0.0000
-4 2 15 1.0345 0.0000
-4 2 16 0.9734 0.0000
-4 3 1 0.6730 -0.0000
-4 3 2 1.2528 0.0000
-4 3 3 -0.6730 0.0000
-4 3 4 -0.8984 0.0000
-4 3 5 0.1624 0.0000
-4 3 6 -0.3752 0.0000
-4 3 7 -0.4990 0.0000
-4 3 8 0.4928 0.0000
-4 3 9 -0.2642 -0.0000
-4 3 10 -0.1898 0.0000
-4 3 11 0.0438 0.0000
-4 3 12 0.1325 0.0000
-4 3 13 0.6360 0.0000
-4 3 14 -0.8403 -0.0000
-4 3 15 -1.3252 -0.0000
-4 3 16 -0.0162 0.0000
-4 4 1 -0.2074 -0.0000
-4 4 2 -1.5649 0.0000
-4 4 3 -0.9173 -0.0000
-4 4 4 0.5142 -0.0000
-4 4 5 -0.3025 0.0000
-4 4 6 0.5200 -0.0000
-4 4 7 -0.0436 0.0000
-4 4 8 -0.2745 -0.0000
-4 4 9 -0.4708 -0.0000
-4 4 10 -0.2336 -0.0000
-4 4 11 -0.2965 -0.0000
-4 4 12 -0.4088 -0.0000
-4 4 13 0.2801 0.0000
-4 4 14 0.3406 -0.0000
-4 4 15 0.9228 0.0000
-4 5 1 -0.8000 0.0000
-4 5 2 -0.7527 0.0000
-4 5 3 -0.0601 0.0000
-4 5 4 -0.2615 -0.0000
-4 5 5 -0.5102 0.0000
-4 5 6 -0.0769 0.0000
-4 5 7 -0.2399 0.0000
-4 5 8 0.3416 0.0000
-4 5 9 -0.2127 0.0000
-4 5 10 -0.4893 0.0000
-4 5 11 0.3887 -0.0000
-4 5 12 0.0227 0.0000
-4 5 13 0.0009 -0.0000
-4 5 14 0.3755 0.0000
-4 6 1 0.0188 -0.0000
-4 6 2 0.5959 -0.0000
-4 6 3 -0.4445 0.0000
-4 6 4 0.0150 0.0000
-4 6 5 -0.3099 -0.0000
-4 6 6 0.1222 0.0000
-4 6 7 0.4491 -0.0000
-4 6 8 0.4673 0.0000
-4 6 9 1.1461 0.0000
-4 6 10 0.2764 -0.0000
-4 6 11 -0.6127 0.0000
-4 6 12 0.4910 -0.0000
-4 6 13 0.0450 0.0000
-4 6 14 -0.0784 0.0000
-4 7 1 0.4754 0.0000
-4 7 2 -0.2740 -0.0000
-4 7 3 -0.1273 -0.0000
-4 7 4 -0.1017 0.0000
-4 7 5 0.1205 0.0000
-4 7 6 0.3420 0.0000
-4 7 7 0.4795 0.0000
-4 7 8 -0.7536 -0.0000
-4 7 9 -0.6408 -0.0000
-4 7 10 0.0376 0.0000
-4 7 11 -0.7356 0.0000
-4 7 12 -0.2455 -0.0000
-4 7 13 1.3321 -0.0000
-4 8 1 -0.4302 0.0000
-4 8 2 -0.7646 -0.0000
-4 8 3 -0.0984 0.0000
-4 8 4 -0.1226 0.0000
-4 8 5 0.1776 -0.0000
-4 8 6 -0.3940 -0.0000
-4 8 7 -0.0911 0.0000
-4 8 8 -0.0816 0.0000
-4 8 9 -0.5187 0.0000
-4 8 10 0.6203 -0.0000
-4 8 11 0.2664 0.0000
-4 8 12 -0.7567 -0.0000
-4 9 1 0.8082 0.0000
-4 9 2 0.0781 0.0000
-4 9 3 0.4075 0.0000
-4 9 4 0.2935 0.0000
-4 9 5 0.1000 0.0000
-4 9 6 0.1367 0.0000
-4 9 7 0.0594 0.0000
-4 9 8 0.2705 0.0000
-4 9 9 0.3391 0.0000
-4 9 10 0.5788 0.0000
-4 9 11 -0.5748 -0.0000
-4 10 1 0.2939 0.0000
-4 10 2 -0.3284 0.0000
-4 10 3 0.8646 -0.0000
-4 10 4 0.4877 -0.0000
-4 10 5 -0.1936 -0.0000
-4 10 6 0.6471 0.0000
-4 10 7 1.3703 0.0000
-4 10 8 -0.3135 -0.0000
-4 10 9 -0.2625 0.0000
-4 10 10 0.2714 -0.0000
-4 11 1 -0.5543 0.0000
-4 11 2 0.3651 -0.0000
-4 11 3 0.7309 -0.0000
-4 11 4 0.3617 -0.0000
-4 11 5 0.8531 -0.0000
-4 11 6 1.3099 -0.0000
-4 11 7 0.2535 -0.0000
-4 11 8 0.7651 -0.0000
-4 11 9 -0.0796 -0.0000
-4 12 1 0.3780 0.0000
-4 12 2 -0.2342 0.0000
-4 12 3 0.5409 -0.0000
-4 12 4 -0.7553 0.0000
-4 12 5 -0.4194 0.0000
-4 12 6 0.6066 -0.0000
-4 12 7 0.1019 0.0000
-4 12 8 0.0130 0.0000
-4 13 1 0.5336 -0.0000
-4 13 2 0.5506 -0.0000
-4 13 3 -0.5932 -0.0000
-4 13 4 -0.9854 0.0000
-4 13 5 0.9242 0.0000
-4 13 6 0.5399 -0.0000
-4 13 7 -0.3302 -0.0000
-4 14 1 -0.1013 -0.0000
-4 14 2 -0.7087 -0.0000
-4 14 3 -1.4860 -0.0000
-4 14 4 -0.8966 0.0000
-4 14 5 0.1759 0.0000
-4 14 6 0.4057 0.0000
-4 15 1 1.4027 0.0000
-4 15 2 0.7837 0.0000
-4 15 3 -0.6060 -0.0000
-4 15 4 -0.0034 0.0000
-4 16 1 0.4805 0.0000
-4 16 2 0.0121 0.0000
-3 -15 5 -1.0512 0.0000
-3 -15 6 -0.3157 -0.0000
-3 -15 7 -0.1403 -0.0000
-3 -15 8 -0.7528 -0.0000
-3 -15 9 0.2433 0.0000
-3 -15 10 0.0976 -0.0000
-3 -15 11 -0.2251 -0.0000
-3 -15 12 0.3076 -0.0000
-3 -14 2 0.3277 0.0000
-3 -14 3 1.1666 0.0000
-3 -14 4 0.8389 -0.0000
-3 -14 5 -0.0262 0.0000
-3 -14 6 -0.2112 0.0000
-3 -14 7 -0.1835 -0.0000
-3 -14 8 0.1367 -0.0000
-3 -14 9 -0.5127 -0.0000
-3 -14 10 0.1144 -0.0000
-3 -14 11 -0.4466 0.0000
-3 -14 12 0.2894 -0.0000
-3 -14 13 2.0943 0.0000
-3 -14 14 0.2843 -0.0000
-3 -13 1 -0.8776 0.0000
-3 -13 2 0.6936 -0.0000
-3 -13 3 -0.0290 0.0000
-3 -13 4 -1.5210 -0.0000
-3 -13 5 -0.9786 0.0000
-3 -13 6 0.3689 0.0000
-3 -13 7 0.4600 -0.0000
-3 -13 8 -0.5976 -0.0000
-3 -13 9 0.1753 -0.0000
-3 -13 10 -0.3432 0.0000
-3 -13 11 -0.3837 0.0000
-3 -13 12 1.0792 0.0000
-3 -13 13 0.6795 0.0000
-3 -13 14 0.2214 0.0000
-3 -13 15 0.1611 0.0000
-3 -12 1 3.8606 0.0000
-3 -12 2 1.6510 0.0000
-3 -12 3 0.6623 0.0000
-3 -12 4 0.1130 0.0000
-3 -12 5 -0.4830 0.0000
-3 -12 6 -0.3032 -0.0000
-3 -12 7 -0.2836 0.0000
-3 -12 8 -0.2703 -0.0000
-3 -12 9 -0.1813 0.0000
-3 -12 10 -0.4701 -0.0000
-3 -12 11 0.4764 -0.0000
-3 -12 12 0.3118 0.0000
-3 -12 13 -0.5729 -0.0000
-3 -12 14 0.3657 0.0000
-3 -12 15 -1.0671 -0.0000
-3 -12 16 -0.6685 -0.0000
-3 -11 1 0.2710 -0.0000
-3 -11 2 0.0124 0.0000
-3 -11 3 0.7626 0.0000
-3 -11 4 0.2409 0.0000
-3 -11 5 -0.1540 0.0000
-3 -11 6 0.1319 -0.0000
-3 -11 7 -1.1642 0.0000
-3 -11 8 -0.8094 -0.0000
-3 -11 9 0.1776 -0.0000
-3 -11 10 0.0567 0.0000
-3 -11 11 0.3493 0.0000
-3 -11 12 -0.2993 0.0000
-3 -11 13 -0.1916 -0.0000
-3 -11 14 -0.4248 -0.0000
-3 -11 15 -0.7826 0.0000
-3 -11 16 -0.1322 -0.0000
-3 -11 17 0.1110 0.0000
-3 -10 1 0.0619 -0.0000
-3 -10 2 0.2372 0.0000
-3 -10 3 -0.2607 0.0000
-3 -10 4 -0.7029 0.0000
-3 -10 5 -0.3585 0.0000
-3 -10 6 0.2953 0.0000
-3 -10 7 -0.0179 0.0000
-3 -10 8 0.1672 0.0000
-3 -10 9 0.3791 -0.0000
-3 -10 10 0.3497 -0.0000
-3 -10 11 0.0296 0.0000
-3 -10 12 0.0386 0.0000
-3 -10 13 -0.1997 -0.0000
-3 -10 14 0.2987 -0.0000
-3 -10 15 2.0704 -0.0000
-3 -10 16 -0.4993 0.0000
-3 -10 17 -0.9336 0.0000
-3 -9 1 1.2288 -0.0000
-3 -9 2 -0.7727 0.0000
-3 -9 3 0.2289 0.0000
-3 -9 4 -0.0543 0.0000
-3 -9 5 -0.0418 0.0000
-3 -9 6 0.4251 0.0000
-3 -9 7 0.0809 -0.0000
-3 -9 8 0.0716 -0.0000
-3 -9 9 0.4266 0.0000
-3 -9 10 -0.0638 -0.0000
-3 -9 11 0.2210 0.0000
-3 -9 12 -0.8237 0.0000
-3 -9 13 -0.7802 0.0000
-3 -9 14 0.0499 0.0000
-3 -9 15 -0.5522 -0.0000
-3 -9 16 -0.7786 -0.0000
-3 -9 17 -0.4601 0.0000
-3 -9 18 0.2056 -0.0000
-3 -8 1 0.7600 0.0000
-3 -8 2 -0.3497 -0.0000
-3 -8 3 -1.3482 -0.0000
-3 -8 4 -0.4544 0.0000
-3 -8 5 -0.3332 0.0000
-3 -8 6 0.4427 0.0000
-3 -8 7 -0.1678 -0.0000
-3 -8 8 0.7997 -0.0000
-3 -8 9 0.6230 0.0000
-3 -8 10 0.6295 0.0000
-3 -8 11 0.0515 -0.0000
-3 -8 12 0.6134 0.0000
-3 -8 13 -0.2553 0.0000
-3 -8 14 0.0783 -0.0000
-3 -8 15 0.5443 0.0000
-3 -8 16 -0.8750 0.0000
-3 -8 17 -0.5482 0.0000
-3 -8 18 0.6168 0.0000
-3 -7 1 -0.3655 -0.0000
-3 -7 2 0.7016 -0.0000
-3 -7 3 0.5450 -0.0000
-3 -7 4 -1.0601 0.0000
-3 -7 5 0.1396 0.0000
-3 -7 6 0.9329 0.0000
-3 -7 7 0.6686 0.0000
-3 -7 8 -1.0135 0.0000
-3 -7 9 0.2247 0.0000
-3 -7 10 -0.0842 0.0000
-3 -7 11 0.1071 0.0000
-3 -7 12 0.5762 -0.0000
-3 -7 13 0.7091 -0.0000
-3 -7 14 0.2083 0.0000
-3 -7 15 0.6127 -0.0000
-3 -7 16 -0.8747 0.0000
-3 -7 17 -0.6100 0.0000
-3 -7 18 0.1691 0.0000
-3 -6 1 0.2975 0.0000
-3 -6 2 0.5310 0.0000
-3 -6 3 -0.1608 0.0000
-3 -6 4 -1.5285 -0.0000
-3 -6 5 0.3640 0.0000
-3 -6 6 0.0909 0.0000
-3 -6 7 -1.2183 -0.0000
-3 -6 8 1.3724 0.0000
-3 -6 9 1.5826 0.0000
-3 -6 10 0.3002 0.0000
-3 -6 11 -0.4997 -0.0000
-3 -6 12 -0.3359 0.0000
-3 -6 13 0.1120 0.0000
-3 -6 14 -0.2997 -0.0000
-3 -6 15 0.0894 0.0000
-3 -6 16 1.2864 0.0000
-3 -6 17 -0.3253 0.0000
-3 -6 18 -1.0305 -0.0000
-3 -5 1 1.1076 -0.0000
-3 -5 2 -0.1067 0.0000
-3 -5 3 -1.5070 0.0000
-3 -5 4 -1.1589 0.0000
-3 -5 5 1.7826 0.0000
-3 -5 6 2.2346 0.0000
-3 -5 7 -0.3898 0.0000
-3 -5 8 -0.3015 0.0000
-3 -5 9 -0.8692 0.0000
-3 -5 10 -0.2223 -0.0000
-3 -5 11 0.1143 0.0000
-3 -5 12 0.0254 -0.0000
-3 -5 13 0.1871 -0.0000
-3 -5 14 0.5737 -0.0000
-3 -5 15 -0.1512 -0.0000
-3 -5 16 -0.4252 0.0000
-3 -5 17 -1.4716 0.0000
-3 -5 18 -0.8089 -0.0000
-3 -4 1 2.1051 -0.0000
-3 -4 2 -2.0115 0.0000
-3 -4 3 -0.8041 0.0000
-3 -4 4 -0.3423 0.0000
-3 -4 5 -0.7306 0.0000
-3 -4 6 1.6906 0.0000
-3 -4 7 1.4244 -0.0000
-3 -4 8 -0.3494 0.0000
-3 -4 9 0.5216 0.0000
-3 -4 10 -0.7592 0.0000
-3 -4 11 0.4454 0.0000
-3 -4 12 0.4659 -0.0000
-3 -4 13 -0.1794 -0.0000
-3 -4 14 0.2499 0.0000
-3 -4 15 -0.6041 -0.0000
-3 -4 16 -0.3557 0.0000
-3 -4 17 0.6060 -0.0000
-3 -4 18 0.1992 0.0000
-3 -3 1 -0.5216 -0.0000
-3 -3 2 -1.2210 0.0000
-3 -3 3 -1.6457 -0.0000
-3 -3 4 2.0711 -0.0000
-3 -3 5 2.8054 -0.0000
-3 -3 6 0.7232 0.0000
-3 -3 7 -0.7247 0.0000
-3 -3 8 0.0093 -0.0000
-3 -3 9 1.0595 0.0000
-3 -3 10 -0.2400 -0.0000
-3 -3 11 1.7999 0.0000
-3 -3 12 -0.3207 -0.0000
-3 -3 13 -0.8715 -0.0000
-3 -3 14 0.4676 -0.0000
-3 -3 15 0.0928 0.0000
-3 -3 16 0.2318 -0.0000
-3 -3 17 -0.6209 0.0000
-3 -3 18 -0.0455 0.0000
-3 -2 1 2.2592 -0.0000
-3 -2 2 -2.5831 0.0000
-3 -2 3 -1.5648 0.0000
-3 -2 4 0.7270 0.0000
-3 -2 5 -2.5924 0.0000
-3 -2 6 1.6455 0.0000
-3 -2 7 -0.1629 -0.0000
-3 -2 8 -0.9652 0.0000
-3 -2 9 -0.8895 -0.0000
-3 -2 10 -0.2446 0.0000
-3 -2 11 -1.2915 -0.0000
-3 -2 12 -1.0020 0.0000
-3 -2 13 -0.1799 0.0000
-3 -2 14 0.4906 -0.0000
-3 -2 15 0.0817 0.0000
-3 -2 16 -1.4192 0.0000
-3 -2 17 0.3037 0.0000
-3 -1 1 1.5210 0.0000
-3 -1 2 -1.9316 0.0000
-3 -1 3 0.2858 -0.0000
-3 -1 4 1.5784 0.0000
-3 -1 5 1.2762 0.0000
-3 -1 6 -0.1986 0.0000
-3 -1 7 0.8145 -0.0000
-3 -1 8 0.1980 0.0000
-3 -1 9 -0.0110 -0.0000
-3 -1 10 -0.3898 0.0000
-3 -1 11 0.0733 -0.0000
-3 -1 12 -0.3056 -0.0000
-3 -1 13 0.3988 0.0000
-3 -1 14 0.2176 -0.0000
-3 -1 15 0.1935 -0.0000
-3 -1 16 -0.0884 -0.0000
-3 -1 17 0.5900 0.0000
-3 0 1 -0.5119 0.0000
-3 0 2 -3.7029 0.0000
-3 0 3 -3.6108 -0.0000
-3 0 4 -0.3394 -0.0000
-3 0 5 0.1936 0.0000
-3 0 6 0.4170 -0.0000
-3 0 7 -0.1936 0.0000
-3 0 8 -0.0259 0.0000
-3 0 9 -0.2190 -0.0000
-3 0 10 0.5608 0.0000
-3 0 11 -0.1619 -0.0000
-3 0 12 0.7363 0.0000
-3 0 13 0.3452 0.0000
-3 0 14 -0.7245 0.0000
-3 0 15 -0.2123 -0.0000
-3 0 16 -0.0737 -0.0000
-3 0 17 -0.0620 0.0000
-3 1 1 0.9031 -0.0000
-3 1 2 -1.5083 0.0000
-3 1 3 -0.0544 0.0000
-3 1 4 -0.7270 0.0000
-3 1 5 0.6486 0.0000
-3 1 6 -0.2922 0.0000
-3 1 7 -0.3483 0.0000
-3 1 8 0.1524 0.0000
-3 1 9 0.5736 -0.0000
-3 1 10 -0.3646 0.0000
-3 1 11 0.0286 0.0000
-3 1 12 -0.0064 0.0000
-3 1 13 -0.4376 0.0000
-3 1 14 0.6648 0.0000
-3 1 15 1.1869 -0.0000
-3 1 16 0.6908 0.0000
-3 2 1 2.4111 -0.0000
-3 2 2 0.5593 0.0000
-3 2 3 1.0504 0.0000
-3 2 4 0.2809 -0.0000
-3 2 5 -0.1544 0.0000
-3 2 6 0.2012 -0.0000
-3 2 7 -0.4640 0.0000
-3 2 8 0.3201 -0.0000
-3 2 9 0.8831 -0.0000
-3 2 10 0.0735 -0.0000
-3 2 11 0.1365 -0.0000
-3 2 12 0.8452 -0.0000
-3 2 13 0.5052 0.0000
-3 2 14 0.7388 -0.0000
-3 2 15 0.4271 -0.0000
-3 2 16 -0.4565 0.0000
-3 3 1 -0.6939 0.0000
-3 3 2 0.1393 0.0000
-3 3 3 -1.4088 -0.0000
-3 3 4 0.2004 0.0000
-3 3 5 -0.4141 0.0000
-3 3 6 -0.0866 0.0000
-3 3 7 0.3990 0.0000
-3 3 8 0.3036 0.0000
-3 3 9 -0.4892 -0.0000
-3 3 10 -0.7719 -0.0000
-3 3 11 -0.4258 0.0000
-3 3 12 0.4986 0.0000
-3 3 13 0.5736 0.0000
-3 3 14 -0.6283 -0.0000
-3 3 15 -0.0749 -0.0000
-3 4 1 -0.3749 -0.0000
-3 4 2 -1.1994 -0.0000
-3 4 3 0.1496 0.0000
-3 4 4 0.4117 0.0000
-3 4 5 0.4160 0.0000
-3 4 6 -0.0245 0.0000
-3 4 7 -0.1690 0.0000
-3 4 8 -0.5376 -0.0000
-3 4 9 0.6418 -0.0000
-3 4 10 1.0950 0.0000
-3 4 11 0.5387 -0.0000
-3 4 12 0.5309 0.0000
-3 4 13 0.0687 0.0000
-3 4 14 -0.1005 0.0000
-3 4 15 0.5105 0.0000
-3 5 1 1.4954 -0.0000
-3 5 2 -0.6428 0.0000
-3 5 3 -0.1313 -0.0000
-3 5 4 -0.1514 0.0000
-3 5 5 -0.5272 0.0000
-3 5 6 -0.0616 -0.0000
-3 5 7 -0.3061 0.0000
-3 5 8 0.4549 -0.0000
-3 5 9 0.2452 -0.0000
-3 5 10 0.4609 -0.0000
-3 5 11 0.1626 0.0000
-3 5 12 0.8709 -0.0000
-3 5 13 1.3079 -0.0000
-3 5 14 0.2553 -0.0000
-3 6 1 0.4007 -0.0000
-3 6 2 0.1625 0.0000
-3 6 3 0.1429 0.0000
-3 6 4 0.0623 0.0000
-3 6 5 0.2083 0.0000
-3 6 6 0.0764 -0.0000
-3 6 7 -0.1887 0.0000
-3 6 8 0.0601 -0.0000
-3 6 9 0.1021 -0.0000
-3 6 10 0.0673 -0.0000
-3 6 11 0.2159 0.0000
-3 6 12 0.0725 -0.0000
-3 6 13 0.0464 0.0000
-3 7 1 0.7369 0.0000
-3 7 2 -0.5665 0.0000
-3 7 3 0.2104 -0.0000
-3 7 4 0.3341 -0.0000
-3 7 5 -0.5402 0.0000
-3 7 6 -0.0464 -0.0000
-3 7 7 -0.4709 0.0000
-3 7 8 0.0796 -0.0000
-3 7 9 -0.3435 0.0000
-3 7 10 -2.0019 0.0000
-3 7 11 -0.5105 0.0000
-3 7 12 0.7698 -0.0000
-3 7 13 -0.2765 -0.0000
-3 8 1 0.4253 -0.0000
-3 8 2 -0.0395 -0.0000
-3 8 3 0.1775 0.0000
-3 8 4 0.0297 -0.0000
-3 8 5 -0.7518 0.0000
-3 8 6 0.0161 -0.0000
-3 8 7 -0.3423 0.0000
-3 8 8 -0.6193 0.0000
-3 8 9 -0.7080 -0.0000
-3 8 10 -0.5549 0.0000
-3 8 11 0.3958 0.0000
-3 8 12 -0.1213 0.0000
-3 9 1 0.0951 0.0000
-3 9 2 0.5004 -0.0000
-3 9 3 0.4423 -0.0000
-3 9 4 0.0291 -0.0000
-3 9 5 0.3643 0.0000
-3 9 6 0.4433 0.0000
-3 9 7 0.7373 0.0000
-3 9 8 -0.3693 0.0000
-3 9 9 -0.5796 0.0000
-3 9 10 0.1610 0.0000
-3 9 11 -1.2211 -0.0000
-3 10 1 -0.0022 -0.0000
-3 10 2 -0.3374 -0.0000
-3 10 3 -0.0014 -0.0000
-3 10 4 0.0787 -0.0000
-3 10 5 -0.1146 0.0000
-3 10 6 0.5027 -0.0000
-3 10 7 0.5026 -0.0000
-3 10 8 0.4530 -0.0000
-3 10 9 0.9042 -0.0000
-3 10 10 0.9585 -0.0000
-3 11 1 -0.2976 0.0000
-3 11 2 -0.4733 -0.0000
-3 11 3 0.5344 -0.0000
-3 11 4 0.6667 -0.0000
-3 11 5 -0.2107 0.0000
-3 11 6 -0.7051 0.0000
-3 11 7 0.2567 0.0000
-3 11 8 0.9828 -0.0000
-3 11 9 0.4233 -0.0000
-3 12 1 -0.8776 0.0000
-3 12 2 -0.7635 0.0000
-3 12 3 -0.1571 -0.0000
-3 12 4 0.2318 0.0000
-3 12 5 0.2640 0.0000
-3 12 6 0.3045 -0.0000
-3 12 7 0.2518 -0.0000
-3 12 8 0.4110 0.0000
-3 13 1 0.3382 0.0000
-3 13 2 -0.0936 -0.0000
-3 13 3 -0.5594 -0.0000
-3 13 4 -1.2908 0.0000
-3 13 5 0.5573 -0.0000
-3 13 6 0.4864 -0.0000
-3 13 7 -0.3527 0.0000
-3 14 1 -1.1642 0.0000
-3 14 2 0.1603 -0.0000
-3 14 3 0.5287 -0.0000
-3 14 4 -0.8060 0.0000
-3 14 5 -0.2991 -0.0000
-3 15 1 0.3815 -0.0000
-3 15 2 -0.6123 -0.0000
-3 15 3 -0.4413 -0.0000
-3 15 4 0.4298 0.0000
-3 16 1 0.6662 0.0000
-3 16 2 0.6792 0.0000
-2 -16 6 -0.9908 0.0000
-2 -16 7 -0.4737 0.0000
-2 -16 8 -0.3055 0.0000
-2 -16 9 0.0332 -0.0000
-2 -16 10 0.0703 -0.0000
-2 -16 11 -0.7448 0.0000
-2 -15 3 -0.1378 -0.0000
-2 -15 4 0.6501 -0.0000
-2 -15 5 0.8530 0.0000
-2 -15 6 1.2153 0.0000
-2 -15 7 -0.8012 -0.0000
-2 -15 8 -0.5887 -0.0000
-2 -15 9 0.4555 0.0000
-2 -15 10 -0.7744 -0.0000
-2 -15 11 0.3810 0.0000
-2 -15 12 -0.9971 0.0000
-2 -15 13 -1.2036 -0.0000
-2 -14 1 -0.4095 -0.0000
-2 -14 2 -1.2988 -0.0000
-2 -14 3 0.9727 -0.0000
-2 -14 4 0.3280 -0.0000
-2 -14 5 -0.4397 0.0000
-2 -14 6 0.4110 0.0000
-2 -14 7 0.0741 -0.0000
-2 -14 8 -0.1593 -0.0000
-2 -14 9 -0.0968 -0.0000
-2 -14 10 0.0941 0.0000
-2 -14 11 -1.0515 -0.0000
-2 -14 12 -0.6582 -0.0000
-2 -14 13 0.4846 0.0000
-2 -14 14 -0.4113 -0.0000
-2 -14 15 -0.0382 0.0000
-2 -13 1 -1.8231 0.0000
-2 -13 2 0.6336 0.0000
-2 -13 3 -0.4197 -0.0000
-2 -13 4 -0.1460 0.0000
-2 -13 5 1.7070 -0.0000
-2 -13 6 0.0254 0.0000
-2 -13 7 -0.6538 0.0000
-2 -13 8 -0.2169 0.0000
-2 -13 9 0.3270 0.0000
-2 -13 10 -0.5097 -0.0000
-2 -13 11 -2.8138 0.0000
-2 -13 12 -0.4091 0.0000
-2 -13 13 0.5288 0.0000
-2 -13 14 0.1948 0.0000
-2 -13 15 0.4347 0.0000
-2 -13 16 -0.2241 -0.0000
-2 -12 1 -0.5010 0.0000
-2 -12 2 -1.0166 -0.0000
-2 -12 3 0.2819 -0.0000
-2 -12 4 0.6106 0.0000
-2 -12 5 -0.9636 -0.0000
-2 -12 6 -0.3558 -0.0000
-2 -12 7 -0.1477 0.0000
-2 -12 8 -0.8449 -0.0000
-2 -12 9 -0.0936 0.0000
-2 -12 10 -0.4170 0.0000
-2 -12 11 -0.1404 -0.0000
-2 -12 12 -0.5916 0.0000
-2 -12 13 -0.1345 0.0000
-2 -12 14 0.1890 -0.0000
-2 -12 15 -0.3383 0.0000
-2 -12 16 -0.1656 -0.0000
-2 -12 17 -0.3068 -0.0000
-2 -11 1 -0.0088 -0.0000
-2 -11 2 -0.7752 0.0000
-2 -11 3 0.1839 -0.0000
-2 -11 4 -0.0196 0.0000
-2 -11 5 -0.6013 0.0000
-2 -11 6 -0.4418 -0.0000
-2 -11 7 -0.8627 0.0000
-2 -11 8 0.0307 -0.0000
-2 -11 9 -0.0181 0.0000
-2 -11 10 -0.4821 -0.0000
-2 -11 11 -0.2923 -0.0000
-2 -11 12 -0.1546 0.0000
-2 -11 13 0.5319 -0.0000
-2 -11 14 -0.3652 -0.0000
-2 -11 15 -0.5524 0.0000
-2 -11 16 0.1459 -0.0000
-2 -11 17 -0.4968 0.0000
-2 -10 1 0.5020 0.0000
-2 -10 2 -0.6023 0.0000
-2 -10 3 -0.1961 0.0000
-2 -10 4 0.1853 0.0000
-2 -10 5 -0.1541 0.0000
-2 -10 6 -0.3095 0.0000
-2 -10 7 -0.5593 0.0000
-2 -10 8 -0.4181 0.0000
-2 -10 9 0.6064 -0.0000
-2 -10 10 0.0832 -0.0000
-2 -10 11 0.1862 0.0000
-2 -10 12 0.2544 -0.0000
-2 -10 13 0.2223 -0.0000
-2 -10 14 0.7498 -0.0000
-2 -10 15 -0.2539 0.0000
-2 -10 16 -1.3102 0.0000
-2 -10 17 -0.1937 0.0000
-2 -9 1 0.6368 0.0000
-2 -9 2 0.2417 -0.0000
-2 -9 3 -0.8011 -0.0000
-2 -9 4 -0.3853 -0.0000
-2 -9 5 -0.4973 -0.0000
-2 -9 6 -0.4819 0.0000
-2 -9 7 -0.6770 0.0000
-2 -9 8 0.0045 -0.0000
-2 -9 9 -0.4042 -0.0000
-2 -9 10 -0.1459 0.0000
-2 -9 11 0.0054 -0.0000
-2 -9 12 0.1035 0.0000
-2 -9 13 -0.1854 0.0000
-2 -9 14 -0.0508 -0.0000
-2 -9 15 0.5856 0.0000
-2 -9 16 0.0104 -0.0000
-2 -9 17 -0.0470 0.0000
-2 -9 18 0.4053 0.0000
-2 -8 1 -1.0102 0.0000
-2 -8 2 -1.0457 -0.0000
-2 -8 3 1.0801 0.0000
-2 -8 4 0.1902 -0.0000
-2 -8 5 0.0504 -0.0000
-2 -8 6 0.7180 -0.0000
-2 -8 7 0.3379 0.0000
-2 -8 8 0.5528 -0.0000
-2 -8 9 0.3172 -0.0000
-2 -8 10 -0.2195 0.0000
-2 -8 11 0.3413 -0.0000
-2 -8 12 0.0772 0.0000
-2 -8 13 -0.1449 -0.0000
-2 -8 14 0.2733 0.0000
-2 -8 15 0.7611 0.0000
-2 -8 16 -0.5023 -0.0000
-2 -8 17 -0.7472 0.0000
-2 -8 18 0.2569 0.0000
-2 -7 1 0.4045 0.0000
-2 -7 2 0.1502 0.0000
-2 -7 3 0.0420 0.0000
-2 -7 4 -0.9584 0.0000
-2 -7 5 -0.8448 -0.0000
-2 -7 6 0.1931 -0.0000
-2 -7 7 -0.5304 0.0000
-2 -7 8 -0.5915 -0.0000
-2 -7 9 0.4711 -0.0000
-2 -7 10 0.4033 0.0000
-2 -7 11 0.4563 -0.0000
-2 -7 12 0.0518 0.0000
-2 -7 13 0.1348 0.0000
-2 -7 14 1.8704 -0.0000
-2 -7 15 1.2495 -0.0000
-2 -7 16 -0.1399 0.0000
-2 -7 17 0.3898 -0.0000
-2 -7 18 0.0160 0.0000
-2 -6 1 0.2664 0.0000
-2 -6 2 1.6430 0.0000
-2 -6 3 1.1121 0.0000
-2 -6 4 -0.5429 -0.0000
-2 -6 5 -0.3369 0.0000
-2 -6 6 -0.1422 -0.0000
-2 -6 7 -0.5416 -0.0000
-2 -6 8 0.0447 0.0000
-2 -6 9 0.1540 0.0000
-2 -6 10 0.2253 -0.0000
-2 -6 11 0.3312 0.0000
-2 -6 12 -0.2549 -0.0000
-2 -6 13 0.1705 -0.0000
-2 -6 14 0.4243 -0.0000
-2 -6 15 0.1345 0.0000
-2 -6 16 0.1464 0.0000
-2 -6 17 -0.5044 -0.0000
-2 -6 18 -1.0254 -0.0000
-2 -5 1 0.4666 0.0000
-2 -5 2 0.9876 0.0000
-2 -5 3 0.3834 0.0000
-2 -5 4 0.3325 -0.0000
-2 -5 5 -0.5556 -0.0000
-2 -5 6 -0.0425 0.0000
-2 -5 7 0.1408 -0.0000
-2 -5 8 0.8046 0.0000
-2 -5 9 0.6938 0.0000
-2 -5 10 0.1992 0.0000
-2 -5 11 -0.5677 0.0000
-2 -5 12 0.3312 -0.0000
-2 -5 13 1.7088 0.0000
-2 -5 14 0.1267 -0.0000
-2 -5 15 0.2791 0.0000
-2 -5 16 0.0464 -0.0000
-2 -5 17 -0.7556 0.0000
-2 -5 18 0.5810 -0.0000
-2 -4 1 -2.8301 0.0000
-2 -4 2 0.7890 0.0000
-2 -4 3 3.6436 0.0000
-2 -4 4 -0.9833 0.0000
-2 -4 5 0.0945 -0.0000
-2 -4 6 -0.2682 0.0000
-2 -4 7 -0.5288 0.0000
-2 -4 8 -0.0985 0.0000
-2 -4 9 0.2127 -0.0000
-2 -4 10 0.0452 -0.0000
-2 -4 11 0.3183 -0.0000
-2 -4 12 1.1048 -0.0000
-2 -4 13 0.0474 -0.0000
-2 -4 14 0.8790 0.0000
-2 -4 15 -0.3705 -0.0000
-2 -4 16 0.1931 0.0000
-2 -4 17 0.2381 -0.0000
-2 -4 18 -0.3910 0.0000
-2 -3 1 -4.0630 0.0000
-2 -3 2 -1.1227 0.0000
-2 -3 3 3.4022 0.0000
-2 -3 4 4.7695 0.0000
-2 -3 5 0.9621 -0.0000
-2 -3 6 -0.3126 0.0000
-2 -3 7 -0.2727 -0.0000
-2 -3 8 -0.0685 0.0000
-2 -3 9 -0.5243 0.0000
-2 -3 10 -0.5042 -0.0000
-2 -3 11 2.2553 0.0000
-2 -3 12 -0.3341 -0.0000
-2 -3 13 0.1339 0.0000
-2 -3 14 -0.3114 -0.0000
-2 -3 15 -0.9125 0.0000
-2 -3 16 -1.0093 0.0000
-2 -3 17 -1.0071 0.0000
-2 -2 1 3.5899 0.0000
-2 -2 2 -0.1688 0.0000
-2 -2 3 0.5642 0.0000
-2 -2 4 2.9978 0.0000
-2 -2 5 2.8159 -0.0000
-2 -2 6 4.2243 0.0000
-2 -2 7 0.1608 -0.0000
-2 -2 8 0.9994 -0.0000
-2 -2 9 1.2229 0.0000
-2 -2 10 -0.5816 -0.0000
-2 -2 11 0.6864 0.0000
-2 -2 12 0.0528 -0.0000
-2 -2 13 0.3518 0.0000
-2 -2 14 -0.1157 -0.0000
-2 -2 15 -2.2344 -0.0000
-2 -2 16 -0.7152 -0.0000
-2 -2 17 0.7588 -0.0000
-2 -1 1 2.5872 -0.0000
-2 -1 2 -4.6724 -0.0000
-2 -1 3 -1.2853 0.0000
-2 -1 4 0.3220 0.0000
-2 -1 5 -0.8016 0.0000
-2 -1 6 -0.4878 0.0000
-2 -1 7 -1.1396 -0.0000
-2 -1 8 0.2537 0.0000
-2 -1 9 -0.8612 -0.0000
-2 -1 10 -0.1031 0.0000
-2 -1 11 0.0848 -0.0000
-2 -1 12 -0.1504 0.0000
-2 -1 13 -0.4124 -0.0000
-2 -1 14 -0.1433 0.0000
-2 -1 15 -0.9436 0.0000
-2 -1 16 -1.0675 -0.0000
-2 -1 17 -0.2121 0.0000
-2 0 1 1.0439 0.0000
-2 0 2 -0.3557 0.0000
-2 0 3 2.1961 0.0000
-2 0 4 2.3945 -0.0000
-2 0 5 0.8824 0.0000
-2 0 6 1.6139 -0.0000
-2 0 7 2.1022 0.0000
-2 0 8 -1.0272 -0.0000
-2 0 9 0.5484 0.0000
-2 0 10 -0.3863 -0.0000
-2 0 11 -0.3249 0.0000
-2 0 12 0.0992 -0.0000
-2 0 13 0.1540 -0.0000
-2 0 14 -0.4078 -0.0000
-2 0 15 0.1125 0.0000
-2 0 16 -0.5787 -0.0000
-2 1 1 -1.8442 0.0000
-2 1 2 -2.8294 0.0000
-2 1 3 -1.2333 0.0000
-2 1 4 1.3509 -0.0000
-2 1 5 -0.8085 0.0000
-2 1 6 -1.0094 0.0000
-2 1 7 -0.9294 -0.0000
-2 1 8 1.0259 0.0000
-2 1 9 -0.3420 -0.0000
-2 1 10 0.8133 0.0000
-2 1 11 -0.5579 0.0000
-2 1 12 0.1040 0.0000
-2 1 13 -0.2383 0.0000
-2 1 14 -0.3625 -0.0000
-2 1 15 0.3547 -0.0000
-2 1 16 -0.3060 0.0000
-2 2 1 -0.5205 -0.0000
-2 2 2 3.1234 0.0000
-2 2 3 1.6609 -0.0000
-2 2 4 1.3810 0.0000
-2 2 5 0.1050 0.0000
-2 2 6 -2.3275 0.0000
-2 2 7 0.1296 -0.0000
-2 2 8 -0.5700 0.0000
-2 2 9 -0.0674 -0.0000
-2 2 10 -0.5410 0.0000
-2 2 11 -0.3425 -0.0000
-2 2 12 -0.8441 0.0000
-2 2 13 -0.5256 -0.0000
-2 2 14 0.0853 -0.0000
-2 2 15 -0.2832 -0.0000
-2 3 1 0.8712 -0.0000
-2 3 2 -1.6998 -0.0000
-2 3 3 0.2468 -0.0000
-2 3 4 1.3711 -0.0000
-2 3 5 1.0154 0.0000
-2 3 6 0.4312 -0.0000
-2 3 7 -0.0760 0.0000
-2 3 8 0.0435 0.0000
-2 3 9 -0.9135 -0.0000
-2 3 10 -0.5644 -0.0000
-2 3 11 0.3413 0.0000
-2 3 12 0.5324 0.0000
-2 3 13 -0.3413 -0.0000
-2 3 14 -0.2195 -0.0000
-2 3 15 0.6808 0.0000
-2 4 1 -3.2049 0.0000
-2 4 2 0.3293 0.0000
-2 4 3 1.0355 0.0000
-2 4 4 0.1778 0.0000
-2 4 5 -0.2778 0.0000
-2 4 6 0.4289 0.0000
-2 4 7 0.1758 0.0000
-2 4 8 0.0645 0.0000
-2 4 9 0.5339 0.0000
-2 4 10 0.0282 0.0000
-2 4 11 -0.7492 0.0000
-2 4 12 -0.1055 0.0000
-2 4 13 -0.2430 0.0000
-2 4 14 0.0072 -0.0000
-2 5 1 -0.0781 0.0000
-2 5 2 -0.4098 -0.0000
-2 5 3 0.4448 -0.0000
-2 5 4 1.3778 -0.0000
-2 5 5 -0.1109 -0.0000
-2 5 6 0.1804 -0.0000
-2 5 7 0.6097 -0.0000
-2 5 8 -0.2774 -0.0000
-2 5 9 -0.3415 0.0000
-2 5 10 0.4465 -0.0000
-2 5 11 0.9785 -0.0000
-2 5 12 0.1310 0.0000
-2 5 13 -0.1972 -0.0000
-2 5 14 -0.2120 0.0000
-2 6 1 -0.2236 -0.0000
-2 6 2 -0.8691 -0.0000
-2 6 3 -0.3587 0.0000
-2 6 4 -0.3233 0.0000
-2 6 5 0.2900 -0.0000
-2 6 6 -0.0287 -0.0000
-2 6 7 -0.0364 -0.0000
-2 6 8 -0.0265 -0.0000
-2 6 9 0.6094 -0.0000
-2 6 10 0.4503 -0.0000
-2 6 11 -0.8304 0.0000
-2 6 12 0.3294 -0.0000
-2 6 13 0.5925 0.0000
-2 7 1 -0.2221 0.0000
-2 7 2 -0.0477 -0.0000
-2 7 3 -0.4325 0.0000
-2 7 4 -0.0127 0.0000
-2 7 5 0.1880 -0.0000
-2 7 6 -0.3959 0.0000
-2 7 7 -0.8396 0.0000
-2 7 8 -0.0998 -0.0000
-2 7 9 0.9138 0.0000
-2 7 10 -0.7776 0.0000
-2 7 11 0.0995 0.0000
-2 7 12 0.6798 -0.0000
-2 8 1 0.5400 -0.0000
-2 8 2 -0.6348 0.0000
-2 8 3 0.3619 -0.0000
-2 8 4 -0.5066 0.0000
-2 8 5 -0.8582 0.0000
-2 8 6 0.3632 -0.0000
-2 8 7 0.2854 -0.0000
-2 8 8 1.0718 -0.0000
-2 8 9 -0.5679 0.0000
-2 8 10 -0.7710 0.0000
-2 8 11 0.6451 -0.0000
-2 9 1 0.2573 -0.0000
-2 9 2 0.2507 -0.0000
-2 9 3 0.9992 0.0000
-2 9 4 0.1582 0.0000
-2 9 5 0.0891 0.0000
-2 9 6 0.7717 0.0000
-2 9 7 0.0817 -0.0000
-2 9 8 0.6861 0.0000
-2 9 9 0.0675 0.0000
-2 9 10 -0.5174 -0.0000
-2 10 1 0.2840 -0.0000
-2 10 2 -0.3895 0.0000
-2 10 3 -0.2106 0.0000
-2 10 4 -0.4054 0.0000
-2 10 5 0.3794 0.0000
-2 10 6 0.8639 -0.0000
-2 10 7 0.5871 0.0000
-2 10 8 0.1232 -0.0000
-2 10 9 1.3324 -0.0000
-2 11 1 -0.2612 0.0000
-2 11 2 0.1233 0.0000
-2 11 3 -0.2394 0.0000
-2 11 4 -0.7384 0.0000
-2 11 5 -1.3169 0.0000
-2 11 6 -1.2271 0.0000
-2 11 7 0.5625 -0.0000
-2 11 8 2.6307 -0.0000
-2 12 1 -0.0679 -0.0000
-2 12 2 -0.5633 0.0000
-2 12 3 1.3765 0.0000
-2 12 4 2.1379 0.0000
-2 12 5 0.7748 0.0000
-2 12 6 -0.4266 0.0000
-2 12 7 -0.0283 0.0000
-2 13 1 0.3301 -0.0000
-2 13 2 -0.1022 0.0000
-2 13 3 0.0352 0.0000
-2 13 4 0.2063 0.0000
-2 13 5 -0.0378 0.0000
-2 13 6 -0.1427 0.0000
-2 14 1 -0.3697 0.0000
-2 14 2 0.1315 -0.0000
-2 14 3 -0.4645 0.0000
-2 14 4 -0.8163 0.0000
-2 15 1 -1.7420 -0.0000
-2 15 2 -0.5553 0.0000
-2 15 3 0.3275 -0.0000
-2 16 1 -0.1627 -0.0000
-1 -16 3 -0.5878 0.0000
-1 -16 4 -0.5866 0.0000
-1 -16 5 0.1196 -0.0000
-1 -16 6 -0.7975 0.0000
-1 -16 7 0.1308 0.0000
-1 -16 8 -0.3229 0.0000
-1 -16 9 -0.4223 0.0000
-1 -16 10 -0.9915 0.0000
-1 -16 11 -0.1143 0.0000
-1 -16 12 3.0578 -0.0000
-1 -15 1 0.4939 0.0000
-1 -15 2 0.6441 -0.0000
-1 -15 3 0.2756 -0.0000
-1 -15 4 1.9162 -0.0000
-1 -15 5 0.6529 0.0000
-1 -15 6 -0.1865 0.0000
-1 -15 7 -0.9922 0.0000
-1 -15 8 -0.6746 -0.0000
-1 -15 9 0.6921 0.0000
-1 -15 10 -0.3747 0.0000
-1 -15 11 0.4961 0.0000
-1 -15 12 0.2529 0.0000
-1 -15 13 -0.3671 0.0000
-1 -15 14 0.0556 0.0000
-1 -14 1 0.2952 -0.0000
-1 -14 2 -0.7485 0.0000
-1 -14 3 -0.3257 0.0000
-1 -14 4 -1.2262 -0.0000
-1 -14 5 0.6251 -0.0000
-1 -14 6 1.6982 -0.0000
-1 -14 7 -0.0671 -0.0000
-1 -14 8 0.3798 -0.0000
-1 -14 9 -0.1957 0.0000
-1 -14 10 0.6643 0.0000
-1 -14 11 0.2210 0.0000
-1 -14 12 -0.4270 0.0000
-1 -14 13 0.8148 0.0000
-1 -14 14 -0.5379 -0.0000
-1 -14 15 -0.1504 0.0000
-1 -13 1 -0.3906 0.0000
-1 -13 2 0.0621 0.0000
-1 -13 3 -0.0221 0.0000
-1 -13 4 0.4404 0.0000
-1 -13 5 0.8510 -0.0000
-1 -13 6 -0.3284 0.0000
-1 -13 7 -0.4481 -0.0000
-1 -13 8 -0.0052 -0.0000
-1 -13 9 0.1372 -0.0000
-1 -13 10 -0.7744 -0.0000
-1 -13 11 -0.8426 0.0000
-1 -13 12 0.1660 -0.0000
-1 -13 13 -0.1607 -0.0000
-1 -13 14 -0.1643 0.0000
-1 -13 15 -0.3104 -0.0000
-1 -13 16 0.1628 -0.0000
-1 -12 1 -1.2247 0.0000
-1 -12 2 -0.0612 -0.0000
-1 -12 3 -0.2265 0.0000
-1 -12 4 0.2412 -0.0000
-1 -12 5 0.3763 0.0000
-1 -12 6 -0.0122 -0.0000
-1 -12 7 -0.1774 -0.0000
-1 -12 8 -0.2628 -0.0000
-1 -12 9 0.4013 0.0000
-1 -12 10 0.2784 0.0000
-1 -12 11 -0.1539 -0.0000
-1 -12 12 -0.1010 -0.0000
-1 -12 13 -0.4771 -0.0000
-1 -12 14 -0.0853 -0.0000
-1 -12 15 0.2093 0.0000
-1 -12 16 0.0643 -0.0000
-1 -12 17 0.1480 -0.0000
-1 -11 1 -0.3759 0.0000
-1 -11 2 -0.9113 0.0000
-1 -11 3 -0.8264 0.0000
-1 -11 4 0.3645 0.0000
-1 -11 5 0.3572 -0.0000
-1 -11 6 -0.1841 0.0000
-1 -11 7 -0.0268 -0.0000
-1 -11 8 -0.1485 -0.0000
-1 -11 9 0.2964 0.0000
-1 -11 10 0.4391 -0.0000
-1 -11 11 -0.0660 -0.0000
-1 -11 12 -0.1253 0.0000
-1 -11 13 -0.1663 0.0000
-1 -11 14 -0.5383 0.0000
-1 -11 15 -0.0611 0.0000
-1 -11 16 -0.6850 -0.0000
-1 -11 17 -0.5818 -0.0000
-1 -10 1 0.2649 0.0000
-1 -10 2 0.9527 -0.0000
-1 -10 3 0.0916 0.0000
-1 -10 4 -0.3129 0.0000
-1 -10 5 0.2210 0.0000
-1 -10 6 -0.1504 0.0000
-1 -10 7 -0.4478 0.0000
-1 -10 8 0.6811 -0.0000
-1 -10 9 0.1927 -0.0000
-1 -10 10 -0.3740 0.0000
-1 -10 11 -0.2195 0.0000
-1 -10 12 -0.2412 0.0000
-1 -10 13 0.1049 0.0000
-1 -10 14 -0.1757 0.0000
-1 -10 15 -0.2630 0.0000
-1 -10 16 -1.2544 0.0000
-1 -10 17 -0.2990 0.0000
-1 -9 1 0.5655 0.0000
-1 -9 2 -0.4729 0.0000
-1 -9 3 -0.4652 0.0000
-1 -9 4 0.4668 0.0000
-1 -9 5 -0.4160 0.0000
-1 -9 6 0.1333 0.0000
-1 -9 7 0.1552 0.0000
-1 -9 8 -1.0725 0.0000
-1 -9 9 0.1517 0.0000
-1 -9 10 0.7875 -0.0000
-1 -9 11 0.0674 0.0000
-1 -9 12 -0.3157 0.0000
-1 -9 13 -0.0221 0.0000
-1 -9 14 -0.1307 -0.0000
-1 -9 15 -1.1374 0.0000
-1 -9 16 -0.3654 -0.0000
-1 -9 17 -0.3616 0.0000
-1 -9 18 0.3261 0.0000
-1 -8 1 0.1125 -0.0000
-1 -8 2 0.3460 -0.0000
-1 -8 3 -0.1472 0.0000
-1 -8 4 -0.5305 0.0000
-1 -8 5 -0.7266 0.0000
-1 -8 6 0.5078 0.0000
-1 -8 7 0.5733 -0.0000
-1 -8 8 0.1892 0.0000
-1 -8 9 -0.3611 0.0000
-1 -8 10 -0.2071 0.0000
-1 -8 11 0.0005 -0.0000
-1 -8 12 0.3060 0.0000
-1 -8 13 -0.2002 0.0000
-1 -8 14 -0.4720 -0.0000
-1 -8 15 0.2049 -0.0000
-1 -8 16 0.1532 -0.0000
-1 -8 17 0.0541 -0.0000
-1 -8 18 0.1160 0.0000
-1 -7 1 -0.2284 -0.0000
-1 -7 2 -0.0528 -0.0000
-1 -7 3 0.1186 -0.0000
-1 -7 4 -0.7364 -0.0000
-1 -7 5 0.5753 0.0000
-1 -7 6 0.8109 -0.0000
-1 -7 7 -0.0456 0.0000
-1 -7 8 0.0800 -0.0000
-1 -7 9 0.0575 -0.0000
-1 -7 10 -0.3537 0.0000
-1 -7 11 0.4036 -0.0000
-1 -7 12 -0.3483 0.0000
-1 -7 13 0.1710 -0.0000
-1 -7 14 1.0074 -0.0000
-1 -7 15 0.6899 -0.0000
-1 -7 16 -0.5820 0.0000
-1 -7 17 0.0124 0.0000
-1 -7 18 -0.0904 0.0000
-1 -6 1 -0.6937 0.0000
-1 -6 2 0.4987 0.0000
-1 -6 3 -1.6502 -0.0000
-1 -6 4 -1.4949 -0.0000
-1 -6 5 -0.0575 0.0000
-1 -6 6 0.3261 0.0000
-1 -6 7 0.1219 0.0000
-1 -6 8 0.4534 -0.0000
-1 -6 9 0.1151 -0.0000
-1 -6 10 1.0531 0.0000
-1 -6 11 0.7921 0.0000
-1 -6 12 -0.5055 -0.0000
-1 -6 13 0.2409 0.0000
-1 -6 14 0.1167 -0.0000
-1 -6 15 -0.4490 0.0000
-1 -6 16 0.8957 0.0000
-1 -6 17 -0.2848 -0.0000
-1 -6 18 0.0805 0.0000
-1 -5 1 0.6651 -0.0000
-1 -5 2 -0.0313 -0.0000
-1 -5 3 -0.8225 -0.0000
-1 -5 4 -1.4327 0.0000
-1 -5 5 -0.3451 0.0000
-1 -5 6 0.8862 -0.0000
-1 -5 7 0.1083 -0.0000
-1 -5 8 -0.0633 0.0000
-1 -5 9 -0.2988 -0.0000
-1 -5 10 0.1660 0.0000
-1 -5 11 -0.8216 0.0000
-1 -5 12 -0.4288 -0.0000
-1 -5 13 0.4356 0.0000
-1 -5 14 0.0696 -0.0000
-1 -5 15 0.4478 0.0000
-1 -5 16 0.7407 -0.0000
-1 -5 17 0.9277 -0.0000
-1 -4 1 -0.4265 -0.0000
-1 -4 2 -3.3652 0.0000
-1 -4 3 -0.7818 -0.0000
-1 -4 4 -0.4680 0.0000
-1 -4 5 0.0219 0.0000
-1 -4 6 0.2057 0.0000
-1 -4 7 0.2431 0.0000
-1 -4 8 0.5660 0.0000
-1 -4 9 0.2026 -0.0000
-1 -4 10 0.1169 -0.0000
-1 -4 11 0.3068 0.0000
-1 -4 12 -0.4057 0.0000
-1 -4 13 0.4922 -0.0000
-1 -4 14 0.6578 0.0000
-1 -4 15 0.7464 -0.0000
-1 -4 16 0.8075 0.0000
-1 -4 17 0.5116 -0.0000
-1 -3 1 -6.1876 0.0000
-1 -3 2 0.1690 -0.0000
-1 -3 3 -0.9877 0.0000
-1 -3 4 -2.0982 -0.0000
-1 -3 5 -2.0545 0.0000
-1 -3 6 -1.8342 0.0000
-1 -3 7 0.3998 0.0000
-1 -3 8 -1.0621 -0.0000
-1 -3 9 0.0186 0.0000
-1 -3 10 0.2402 -0.0000
-1 -3 11 0.1012 0.0000
-1 -3 12 -0.2706 -0.0000
-1 -3 13 -0.3325 -0.0000
-1 -3 14 0.4026 0.0000
-1 -3 15 -0.4665 0.0000
-1 -3 16 0.0671 0.0000
-1 -3 17 0.6727 -0.0000
-1 -2 1 1.2433 0.0000
-1 -2 2 -1.0079 0.0000
-1 -2 3 0.4340 0.0000
-1 -2 4 3.6559 0.0000
-1 -2 5 1.2457 -0.0000
-1 -2 6 1.8339 0.0000
-1 -2 7 -0.9724 0.0000
-1 -2 8 1.9793 0.0000
-1 -2 9 0.6562 0.0000
-1 -2 10 -0.3841 -0.0000
-1 -2 11 0.4374 0.0000
-1 -2 12 -0.1545 -0.0000
-1 -2 13 0.4464 0.0000
-1 -2 14 -1.1277 -0.0000
-1 -2 15 -0.5228 0.0000
-1 -2 16 0.6867 0.0000
-1 -2 17 0.3017 -0.0000
-1 -1 1 -1.1199 -0.0000
-1 -1 2 -17.1072 0.0000
-1 -1 3 -8.9905 0.0000
-1 -1 4 -3.0623 0.0000
-1 -1 5 1.1096 -0.0000
-1 -1 6 0.4033 -0.0000
-1 -1 7 0.5607 -0.0000
-1 -1 8 1.2204 0.0000
-1 -1 9 -0.0644 -0.0000
-1 -1 10 0.0977 0.0000
-1 -1 11 0.4927 -0.0000
-1 -1 12 -0.1301 0.0000
-1 -1 13 0.6152 0.0000
-1 -1 14 0.1870 -0.0000
-1 -1 15 -0.7800 0.0000
-1 -1 16 0.2015 -0.0000
-1 0 1 20.1985 0.0000
-1 0 2 2.2329 0.0000
-1 0 3 -5.7872 0.0000
-1 0 4 -0.9327 0.0000
-1 0 5 -0.2433 0.0000
-1 0 6 1.0590 0.0000
-1 0 7 -1.3481 0.0000
-1 0 8 -0.7427 0.0000
-1 0 9 0.8550 0.0000
-1 0 10 -0.3452 0.0000
-1 0 11 0.3848 -0.0000
-1 0 12 -0.1015 0.0000
-1 0 13 0.6228 0.0000
-1 0 14 0.1482 0.0000
-1 0 15 -0.3306 0.0000
-1 0 16 -0.3300 -0.0000
-1 1 1 -13.7850 0.0000
-1 1 2 -8.2469 0.0000
-1 1 3 -0.3298 0.0000
-1 1 4 1.4390 -0.0000
-1 1 5 1.4475 -0.0000
-1 1 6 -0.3412 -0.0000
-1 1 7 0.2998 -0.0000
-1 1 8 0.8887 0.0000
-1 1 9 0.3953 -0.0000
-1 1 10 0.2748 0.0000
-1 1 11 -0.2329 0.0000
-1 1 12 0.1421 -0.0000
-1 1 13 -0.5081 -0.0000
-1 1 14 0.1322 0.0000
-1 1 15 0.1431 -0.0000
-1 2 1 1.4108 0.0000
-1 2 2 0.7830 -0.0000
-1 2 3 -0.5175 -0.0000
-1 2 4 0.3669 -0.0000
-1 2 5 -1.7296 0.0000
-1 2 6 -2.3247 0.0000
-1 2 7 -0.8971 0.0000
-1 2 8 -0.1897 -0.0000
-1 2 9 -0.2268 0.0000
-1 2 10 0.1004 -0.0000
-1 2 11 -0.3839 0.0000
-1 2 12 0.2728 0.0000
-1 2 13 -0.3629 0.0000
-1 2 14 -0.4272 0.0000
-1 2 15 -0.0418 -0.0000
-1 3 1 -0.3298 -0.0000
-1 3 2 -0.3476 0.0000
-1 3 3 -0.1311 0.0000
-1 3 4 1.8230 -0.0000
-1 3 5 -0.0455 -0.0000
-1 3 6 0.1676 -0.0000
-1 3 7 0.6597 -0.0000
-1 3 8 -0.4623 -0.0000
-1 3 9 0.1764 0.0000
-1 3 10 0.2198 0.0000
-1 3 11 -0.0580 0.0000
-1 3 12 -0.3441 0.0000
-1 3 13 0.1411 0.0000
-1 3 14 0.5285 0.0000
-1 4 1 0.2247 -0.0000
-1 4 2 1.0690 0.0000
-1 4 3 -0.5356 0.0000
-1 4 4 0.7540 -0.0000
-1 4 5 1.3312 0.0000
-1 4 6 0.0090 0.0000
-1 4 7 -0.1045 -0.0000
-1 4 8 -0.2375 -0.0000
-1 4 9 0.2592 -0.0000
-1 4 10 -0.3031 -0.0000
-1 4 11 0.4695 0.0000
-1 4 12 0.6932 0.0000
-1 4 13 -1.2653 0.0000
-1 4 14 -0.6535 0.0000
-1 5 1 -1.7312 0.0000
-1 5 2 0.0272 -0.0000
-1 5 3 1.2710 -0.0000
-1 5 4 0.7631 -0.0000
-1 5 5 -0.5427 0.0000
-1 5 6 -0.5477 0.0000
-1 5 7 0.0440 -0.0000
-1 5 8 -0.0500 0.0000
-1 5 9 -0.8293 0.0000
-1 5 10 -0.8906 0.0000
-1 5 11 -1.4812 0.0000
-1 5 12 -0.9483 0.0000
-1 5 13 -0.8015 0.0000
-1 6 1 0.4858 -0.0000
-1 6 2 -0.7163 0.0000
-1 6 3 -0.1280 0.0000
-1 6 4 0.7785 -0.0000
-1 6 5 0.0546 0.0000
-1 6 6 -0.2134 -0.0000
-1 6 7 0.5624 -0.0000
-1 6 8 0.2569 -0.0000
-1 6 9 0.1841 -0.0000
-1 6 10 -0.0780 0.0000
-1 6 11 -0.7336 0.0000
-1 6 12 -0.7711 0.0000
-1 7 1 0.1544 -0.0000
-1 7 2 -0.1370 0.0000
-1 7 3 -0.6483 0.0000
-1 7 4 0.2167 0.0000
-1 7 5 -0.4620 0.0000
-1 7 6 -0.6911 0.0000
-1 7 7 -0.4298 0.0000
-1 7 8 -0.0963 0.0000
-1 7 9 0.1283 -0.0000
-1 7 10 -0.5707 0.0000
-1 7 11 -0.4188 0.0000
-1 7 12 0.2019 0.0000
-1 8 1 0.1000 -0.0000
-1 8 2 0.1382 0.0000
-1 8 3 -0.0541 -0.0000
-1 8 4 0.3033 -0.0000
-1 8 5 -0.3790 0.0000
-1 8 6 0.2907 -0.0000
-1 8 7 -0.5000 0.0000
-1 8 8 -0.2229 0.0000
-1 8 9 -0.0264 0.0000
-1 8 10 -1.1343 0.0000
-1 8 11 0.1504 -0.0000
-1 9 1 0.2711 -0.0000
-1 9 2 -0.0099 -0.0000
-1 9 3 0.3974 -0.0000
-1 9 4 -0.4948 -0.0000
-1 9 5 -0.0946 -0.0000
-1 9 6 -0.4053 0.0000
-1 9 7 0.2186 0.0000
-1 9 8 0.5039 0.0000
-1 9 9 -0.1059 0.0000
-1 9 10 0.1596 0.0000
-1 10 1 -0.6628 0.0000
-1 10 2 -0.3526 0.0000
-1 10 3 0.7317 -0.0000
-1 10 4 -0.4789 -0.0000
-1 10 5 -0.7229 0.0000
-1 10 6 0.5653 -0.0000
-1 10 7 -0.7187 0.0000
-1 10 8 0.6575 -0.0000
-1 10 9 0.7649 -0.0000
-1 11 1 0.1268 -0.0000
-1 11 2 -1.0695 0.0000
-1 11 3 -0.9379 0.0000
-1 11 4 -0.6512 0.0000
-1 11 5 -0.1924 0.0000
-1 11 6 0.1876 -0.0000
-1 11 7 1.5397 -0.0000
-1 11 8 0.9732 -0.0000
-1 12 1 -0.0313 -0.0000
-1 12 2 2.0520 -0.0000
-1 12 3 2.2037 -0.0000
-1 12 4 1.5274 -0.0000
-1 12 5 0.8268 -0.0000
-1 12 6 -0.3885 0.0000
-1 13 1 0.1257 0.0000
-1 13 2 -0.0407 -0.0000
-1 13 3 1.1056 -0.0000
-1 13 4 0.3704 0.0000
-1 13 5 -0.1266 0.0000
-1 14 1 0.3481 -0.0000
-1 14 2 0.7935 -0.0000
-1 14 3 0.2013 -0.0000
-1 14 4 -0.1488 -0.0000
-1 15 1 -0.2435 -0.0000
-1 15 2 -0.0658 0.0000
0 -17 5 0.5652 -0.0000
0 -17 6 0.4501 -0.0000
0 -17 7 0.3508 -0.0000
0 -17 8 2.0335 -0.0000
0 -17 9 0.2271 -0.0000
0 -17 10 -0.0984 0.0000
0 -17 11 -0.3074 -0.0000
0 -16 2 0.8838 -0.0000
0 -16 3 0.4709 -0.0000
0 -16 4 -0.3128 0.0000
0 -16 5 -0.4944 0.0000
0 -16 6 -0.9662 0.0000
0 -16 7 -0.1690 0.0000
0 -16 8 -0.3659 -0.0000
0 -16 9 -0.4502 0.0000
0 -16 10 0.3460 -0.0000
0 -16 11 0.9432 0.0000
0 -16 12 0.8603 0.0000
0 -16 13 0.0192 -0.0000
0 -15 1 -0.0546 0.0000
0 -15 2 0.3487 0.0000
0 -15 3 -0.2231 0.0000
0 -15 4 0.2847 0.0000
0 -15 5 0.3558 -0.0000
0 -15 6 0.2343 0.0000
0 -15 7 0.5280 0.0000
0 -15 8 0.4503 0.0000
0 -15 9 -0.3475 0.0000
0 -15 10 -0.8370 -0.0000
0 -15 11 0.8543 0.0000
0 -15 12 -0.1639 0.0000
0 -15 13 -0.2270 -0.0000
0 -15 14 -0.0206 0.0000
0 -14 1 0.1685 0.0000
0 -14 2 -0.5852 0.0000
0 -14 3 -0.4050 -0.0000
0 -14 4 0.2561 0.0000
0 -14 5 0.0851 0.0000
0 -14 6 0.3884 0.0000
0 -14 7 -0.3754 0.0000
0 -14 8 0.0334 0.0000
0 -14 9 0.0309 0.0000
0 -14 10 -0.1423 -0.0000
0 -14 11 0.4574 0.0000
0 -14 12 0.5259 0.0000
0 -14 13 1.0572 0.0000
0 -14 14 1.2889 -0.0000
0 -14 15 0.3533 0.0000
0 -13 1 0.0987 -0.0000
0 -13 2 -0.1741 -0.0000
0 -13 3 0.5259 -0.0000
0 -13 4 -0.1303 0.0000
0 -13 5 -0.3298 0.0000
0 -13 6 -0.5213 0.0000
0 -13 7 0.1981 0.0000
0 -13 8 0.4758 0.0000
0 -13 9 0.0694 0.0000
0 -13 10 0.3804 -0.0000
0 -13 11 -0.6066 0.0000
0 -13 12 0.1958 -0.0000
0 -13 13 0.2568 0.0000
0 -13 14 -0.5889 0.0000
0 -13 15 0.2724 0.0000
0 -13 16 0.1591 -0.0000
0 -12 1 -0.0714 -0.0000
0 -12 2 0.5578 -0.0000
0 -12 3 0.1787 0.0000
0 -12 4 -0.4373 -0.0000
0 -12 5 -0.1080 0.0000
0 -12 6 -0.1420 0.0000
0 -12 7 0.0171 -0.0000
0 -12 8 0.3923 0.0000
0 -12 9 0.0605 0.0000
0 -12 10 -0.1491 -0.0000
0 -12 11 0.1400 0.0000
0 -12 12 -0.4168 0.0000
0 -12 13 -0.2595 0.0000
0 -12 14 0.1910 0.0000
0 -12 15 0.0588 0.0000
0 -12 16 -0.0080 -0.0000
0 -12 17 0.0652 0.0000
0 -11 1 -0.0707 0.0000
0 -11 2 0.1214 0.0000
0 -11 3 -0.1213 0.0000
0 -11 4 -0.3200 -0.0000
0 -11 5 -0.3717 0.0000
0 -11 6 0.3052 0.0000
0 -11 7 0.3089 0.0000
0 -11 8 0.3799 0.0000
0 -11 9 0.1606 0.0000
0 -11 10 -0.3111 0.0000
0 -11 11 0.0639 -0.0000
0 -11 12 0.4652 -0.0000
0 -11 13 0.2032 -0.0000
0 -11 14 -0.6498 -0.0000
0 -11 15 0.1931 0.0000
0 -11 16 0.2557 -0.0000
0 -11 17 -0.5599 0.0000
0 -10 1 0.8485 -0.0000
0 -10 2 0.4370 -0.0000
0 -10 3 -0.3229 -0.0000
0 -10 4 0.1085 -0.0000
0 -10 5 0.4001 -0.0000
0 -10 6 -0.1926 0.0000
0 -10 7 0.0110 0.0000
0 -10 8 -0.3525 -0.0000
0 -10 9 -0.1417 0.0000
0 -10 10 -0.0563 0.0000
0 -10 11 -0.1068 0.0000
0 -10 12 0.1670 -0.0000
0 -10 13 0.0984 -0.0000
0 -10 14 0.3244 -0.0000
0 -10 15 -0.3338 0.0000
0 -10 16 -0.4016 0.0000
0 -10 17 0.4330 0.0000
0 -9 1 0.4639 0.0000
0 -9 2 0.6393 -0.0000
0 -9 3 -0.1440 -0.0000
0 -9 4 0.2636 -0.0000
0 -9 5 -0.4246 -0.0000
0 -9 6 0.4136 -0.0000
0 -9 7 -0.0456 -0.0000
0 -9 8 -0.0505 -0.0000
0 -9 9 0.2791 0.0000
0 -9 10 0.6832 0.0000
0 -9 11 0.1651 -0.0000
0 -9 12 -0.7408 0.0000
0 -9 13 -0.9470 -0.0000
0 -9 14 -0.2241 0.0000
0 -9 15 -0.5524 -0.0000
0 -9 16 -0.9968 0.0000
0 -9 17 0.0598 0.0000
0 -8 1 0.4935 0.0000
0 -8 2 0.6185 0.0000
0 -8 3 -0.1900 0.0000
0 -8 4 0.1378 -0.0000
0 -8 5 0.1168 -0.0000
0 -8 6 0.7165 -0.0000
0 -8 7 0.3661 0.0000
0 -8 8 -1.4310 0.0000
0 -8 9 -0.1273 -0.0000
0 -8 10 0.3587 0.0000
0 -8 11 0.1376 -0.0000
0 -8 12 -0.0473 0.0000
0 -8 13 -0.3532 0.0000
0 -8 14 -0.4828 -0.0000
0 -8 15 -0.1150 0.0000
0 -8 16 0.2970 -0.0000
0 -8 17 -0.5152 -0.0000
0 -7 1 1.0094 -0.0000
0 -7 2 -0.1746 0.0000
0 -7 3 0.5844 0.0000
0 -7 4 0.1839 0.0000
0 -7 5 -0.0536 0.0000
0 -7 6 0.5943 -0.0000
0 -7 7 -0.7580 0.0000
0 -7 8 -0.5973 -0.0000
0 -7 9 0.0497 -0.0000
0 -7 10 -0.2226 0.0000
0 -7 11 0.1258 0.0000
0 -7 12 -0.3632 0.0000
0 -7 13 0.3868 -0.0000
0 -7 14 -0.3246 0.0000
0 -7 15 -0.3516 0.0000
0 -7 16 0.2262 -0.0000
0 -7 17 0.1597 0.0000
0 -6 1 -1.0558 0.0000
0 -6 2 1.2720 0.0000
0 -6 3 1.0137 0.0000
0 -6 4 0.3902 0.0000
0 -6 5 0.3001 0.0000
0 -6 6 0.2660 0.0000
0 -6 7 -0.2430 0.0000
0 -6 8 -0.0525 0.0000
0 -6 9 -0.1705 0.0000
0 -6 10 0.8279 0.0000
0 -6 11 0.3792 0.0000
0 -6 12 0.2688 0.0000
0 -6 13 0.3817 0.0000
0 -6 14 -0.2385 -0.0000
0 -6 15 -0.4481 0.0000
0 -6 16 -0.1507 -0.0000
0 -6 17 -0.5738 -0.0000
0 -5 1 1.6383 -0.0000
0 -5 2 0.2731 0.0000
0 -5 3 -2.1445 0.0000
0 -5 4 0.8349 -0.0000
0 -5 5 1.9898 0.0000
0 -5 6 0.5294 0.0000
0 -5 7 -0.4214 0.0000
0 -5 8 -0.2194 0.0000
0 -5 9 0.1224 -0.0000
0 -5 10 -0.0506 0.0000
0 -5 11 -0.1448 -0.0000
0 -5 12 -0.0671 0.0000
0 -5 13 0.6770 0.0000
0 -5 14 -0.0862 -0.0000
0 -5 15 -0.3602 0.0000
0 -5 16 -0.4809 0.0000
0 -5 17 -0.8544 -0.0000
0 -4 1 -0.3831 0.0000
0 -4 2 -0.0029 0.0000
0 -4 3 -0.5956 0.0000
0 -4 4 -2.2825 0.0000
0 -4 5 0.2650 0.0000
0 -4 6 -0.5158 0.0000
0 -4 7 -0.1698 -0.0000
0 -4 8 0.2624 0.0000
0 -4 9 -0.4221 -0.0000
0 -4 10 0.4295 0.0000
0 -4 11 -0.0759 -0.0000
0 -4 12 -0.2046 -0.0000
0 -4 13 0.4591 0.0000
0 -4 14 -0.0891 0.0000
0 -4 15 -0.1605 -0.0000
0 -4 16 -0.4100 0.0000
0 -4 17 0.1344 -0.0000
0 -3 1 -1.6623 -0.0000
0 -3 2 -0.8999 0.0000
0 -3 3 -2.6754 0.0000
0 -3 4 -0.6853 0.0000
0 -3 5 0.8097 0.0000
0 -3 6 -0.7292 -0.0000
0 -3 7 -0.4897 0.0000
0 -3 8 0.3653 -0.0000
0 -3 9 0.6698 0.0000
0 -3 10 0.7335 -0.0000
0 -3 11 0.5644 0.0000
0 -3 12 -0.1401 -0.0000
0 -3 13 -0.1907 0.0000
0 -3 14 -0.4477 -0.0000
0 -3 15 -0.2568 0.0000
0 -3 16 0.3559 0.0000
0 -3 17 0.6160 -0.0000
0 -2 1 2.5071 0.0000
0 -2 2 -0.0598 0.0000
0 -2 3 -1.5647 -0.0000
0 -2 4 -1.5658 0.0000
0 -2 5 -3.5078 0.0000
0 -2 6 -0.6757 0.0000
0 -2 7 0.3859 -0.0000
0 -2 8 1.2960 0.0000
0 -2 9 0.6723 0.0000
0 -2 10 -0.3975 -0.0000
0 -2 11 -0.2834 0.0000
0 -2 12 0.1111 -0.0000
0 -2 13 -0.0372 0.0000
0 -2 14 0.1001 -0.0000
0 -2 15 0.2558 0.0000
0 -2 16 0.1936 -0.0000
0 -1 1 1.9626 0.0000
0 -1 2 -1.3298 -0.0000
0 -1 3 0.2741 -0.0000
0 -1 4 -0.7306 0.0000
0 -1 5 -0.4237 -0.0000
0 -1 6 -1.1394 0.0000
0 -1 7 0.3483 -0.0000
0 -1 8 0.8439 0.0000
0 -1 9 0.0333 -0.0000
0 -1 10 0.5580 0.0000
0 -1 11 -0.0632 -0.0000
0 -1 12 -0.0165 -0.0000
0 -1 13 0.1951 0.0000
0 -1 14 0.2025 -0.0000
0 -1 15 0.1093 0.0000
0 -1 16 0.0500 -0.0000
0 0 1 25.8673 0.0000
0 0 2 -9.1273 -0.0000
0 0 3 -6.2798 0.0000
0 0 4 -1.6311 0.0000
0 0 5 0.3672 0.0000
0 0 6 0.1246 0.0000
0 0 7 -0.5376 0.0000
0 0 8 0.3306 0.0000
0 0 9 0.0354 0.0000
0 0 10 -0.1321 -0.0000
0 0 11 0.4509 0.0000
0 0 12 -0.5401 -0.0000
0 0 13 0.3581 -0.0000
0 0 14 -0.3233 -0.0000
0 0 15 0.1154 -0.0000
0 1 0 4.0339 -0.0000
0 1 1 2.4758 0.0000
0 1 2 -3.0954 0.0000
0 1 3 -4.1685 0.0000
0 1 4 2.0585 0.0000
0 1 5 0.0879 0.0000
0 1 6 0.7520 0.0000
0 1 7 -1.4857 0.0000
0 1 8 0.4104 0.0000
0 1 9 -0.3819 0.0000
0 1 10 0.0929 0.0000
0 1 11 -0.1989 -0.0000
0 1 12 -0.5549 0.0000
0 1 13 -0.1610 -0.0000
0 1 14 -0.1158 0.0000
0 1 15 0.0510 -0.0000
0 2 0 1.7809 0.0000
0 2 1 0.1816 0.0000
0 2 2 -1.5907 0.0000
0 2 3 0.9546 0.0000
0 2 4 -0.6384 0.0000
0 2 5 -0.0902 0.0000
0 2 6 -0.4591 -0.0000
0 2 7 0.7498 0.0000
0 2 8 -0.3587 -0.0000
0 2 9 0.5379 0.0000
0 2 10 -0.1294 -0.0000
0 2 11 0.2463 -0.0000
0 2 12 -0.3525 -0.0000
0 2 13 -0.2495 0.0000
0 2 14 0.3170 0.0000
0 3 0 0.9649 0.0000
0 3 1 1.8424 0.0000
0 3 2 0.8415 0.0000
0 3 3 0.3734 0.0000
0 3 4 0.7716 -0.0000
0 3 5 0.4239 0.0000
0 3 6 0.4187 -0.0000
0 3 7 0.8203 0.0000
0 3 8 -0.1270 -0.0000
0 3 9 -0.0821 0.0000
0 3 10 0.4836 0.0000
0 3 11 0.3117 0.0000
0 3 12 0.8721 0.0000
0 3 13 0.4321 0.0000
0 3 14 0.2108 0.0000
0 4 0 1.1772 -0.0000
0 4 1 0.1896 0.0000
0 4 2 -0.9115 0.0000
0 4 3 0.4554 0.0000
0 4 4 0.6579 0.0000
0 4 5 -0.8101 0.0000
0 4 6 0.8856 0.0000
0 4 7 -0.1264 -0.0000
0 4 8 0.1938 0.0000
0 4 9 0.2769 0.0000
0 4 10 0.4693 0.0000
0 4 11 0.3312 0.0000
0 4 12 -0.1276 0.0000
0 4 13 -0.8761 -0.0000
0 5 0 -2.6057 0.0000
0 5 1 -1.1761 0.0000
0 5 2 0.6297 -0.0000
0 5 3 0.6986 0.0000
0 5 4 0.1877 -0.0000
0 5 5 -0.0360 0.0000
0 5 6 0.1337 -0.0000
0 5 7 0.0324 -0.0000
0 5 8 -0.1754 -0.0000
0 5 9 1.0189 -0.0000
0 5 10 -1.0465 0.0000
0 5 11 0.2032 -0.0000
0 5 12 0.4179 0.0000
0 6 0 -1.5922 0.0000
0 6 1 -0.2830 -0.0000
0 6 2 0.0989 -0.0000
0 6 3 -0.0655 0.0000
0 6 4 0.1382 0.0000
0 6 5 -0.1911 0.0000
0 6 6 0.0645 -0.0000
0 6 7 0.8341 0.0000
0 6 8 1.0238 -0.0000
0 6 9 0.5353 0.0000
0 6 10 -0.5139 0.0000
0 6 11 -0.7866 0.0000
0 6 12 0.0475 0.0000
0 7 0 0.3353 -0.0000
0 7 1 -0.6785 0.0000
0 7 2 1.0852 -0.0000
0 7 3 0.3781 0.0000
0 7 4 0.6327 -0.0000
0 7 5 0.0197 -0.0000
0 7 6 -0.0407 0.0000
0 7 7 0.8213 -0.0000
0 7 8 0.4132 -0.0000
0 7 9 -0.2388 -0.0000
0 7 10 0.0089 0.0000
0 7 11 0.1595 -0.0000
0 8 0 -1.2013 0.0000
0 8 1 0.3299 0.0000
0 8 2 0.0343 0.0000
0 8 3 0.3350 0.0000
0 8 4 -0.1217 0.0000
0 8 5 0.3527 -0.0000
0 8 6 0.1100 -0.0000
0 8 7 -0.5886 0.0000
0 8 8 0.1811 -0.0000
0 8 9 -0.5319 0.0000
0 8 10 -1.2934 0.0000
0 9 0 -0.2957 -0.0000
0 9 1 0.0845 -0.0000
0 9 2 0.3034 -0.0000
0 9 3 -0.5163 0.0000
0 9 4 -0.1095 -0.0000
0 9 5 0.1454 -0.0000
0 9 6 0.3325 0.0000
0 9 7 -0.5174 0.0000
0 9 8 0.1110 0.0000
0 9 9 0.6221 0.0000
0 10 0 -0.4292 0.0000
0 10 1 -0.0258 0.0000
0 10 2 -0.2357 -0.0000
0 10 3 -0.1145 -0.0000
0 10 4 -0.0066 -0.0000
0 10 5 0.2302 0.0000
0 10 6 -0.4818 -0.0000
0 10 7 -0.2723 0.0000
0 10 8 0.1623 -0.0000
0 11 0 0.4466 -0.0000
0 11 1 -1.0984 0.0000
0 11 2 -0.9188 0.0000
0 11 3 0.5968 0.0000
0 11 4 0.3121 -0.0000
0 11 5 0.3430 -0.0000
0 11 6 0.9229 -0.0000
0 11 7 -0.1509 0.0000
0 12 0 -0.2821 0.0000
0 12 1 0.8822 -0.0000
0 12 2 -0.0382 0.0000
0 12 3 0.4211 0.0000
0 12 4 1.2813 0.0000
0 12 5 0.7779 0.0000
0 13 0 0.0575 0.0000
0 13 1 -1.4553 0.0000
0 13 2 0.2381 -0.0000
0 13 3 0.0146 -0.0000
0 13 4 -0.2269 -0.0000
0 14 0 -0.2634 0.0000
0 14 1 0.1184 0.0000
0 14 2 0.0932 0.0000
0 15 0 -0.3309 -0.0000
0 15 1 -0.0815 -0.0000
1 -17 3 1.7149 -0.0000
1 -17 4 2.3359 -0.0000
1 -17 5 1.6248 -0.0000
1 -17 6 0.6519 0.0000
1 -17 7 0.3130 -0.0000
1 -17 8 0.6293 -0.0000
1 -17 9 0.6813 0.0000
1 -17 10 -0.4779 0.0000
1 -17 11 0.2398 0.0000
1 -16 0 0.0180 -0.0000
1 -16 1 0.1076 -0.0000
1 -16 2 0.4581 -0.0000
1 -16 3 0.7081 -0.0000
1 -16 4 -0.6544 0.0000
1 -16 5 -0.4828 0.0000
1 -16 6 -0.2525 -0.0000
1 -16 7 0.0569 0.0000
1 -16 8 1.0530 -0.0000
1 -16 9 1.6020 -0.0000
1 -16 10 2.3497 -0.0000
1 -16 11 0.1861 -0.0000
1 -16 12 -0.3033 0.0000
1 -16 13 0.6019 -0.0000
1 -15 0 -1.0768 0.0000
1 -15 1 -0.7180 0.0000
1 -15 2 0.7851 0.0000
1 -15 3 1.1217 -0.0000
1 -15 4 0.7601 -0.0000
1 -15 5 0.1696 -0.0000
1 -15 6 0.3257 0.0000
1 -15 7 0.6410 -0.0000
1 -15 8 0.4159 -0.0000
1 -15 9 0.0644 0.0000
1 -15 10 -0.5332 -0.0000
1 -15 11 0.1466 -0.0000
1 -15 12 -0.1001 -0.0000
1 -15 13 -0.5649 -0.0000
1 -15 14 -1.3788 0.0000
1 -14 0 -0.2435 0.0000
1 -14 1 0.0320 0.0000
1 -14 2 0.2228 -0.0000
1 -14 3 -0.2569 -0.0000
1 -14 4 -0.0898 -0.0000
1 -14 5 0.1962 -0.0000
1 -14 6 0.1712 -0.0000
1 -14 7 0.4729 -0.0000
1 -14 8 -0.1984 -0.0000
1 -14 9 -1.8826 -0.0000
1 -14 10 1.0379 0.0000
1 -14 11 2.5640 0.0000
1 -14 12 1.9057 -0.0000
1 -14 13 3.5777 -0.0000
1 -14 14 1.2977 -0.0000
1 -14 15 -0.8614 0.0000
1 -13 0 0.2189 -0.0000
1 -13 1 -0.1213 -0.0000
1 -13 2 -0.4384 -0.0000
1 -13 3 -0.0837 0.0000
1 -13 4 0.0466 -0.0000
1 -13 5 -0.0531 -0.0000
1 -13 6 0.6809 -0.0000
1 -13 7 0.5088 0.0000
1 -13 8 -0.2849 -0.0000
1 -13 9 0.2389 0.0000
1 -13 10 0.4502 -0.0000
1 -13 11 -0.2055 -0.0000
1 -13 12 -0.0361 -0.0000
1 -13 13 0.2214 0.0000
1 -13 14 0.3598 0.0000
1 -13 15 0.2437 0.0000
1 -13 16 0.2064 -0.0000
1 -12 0 0.0495 0.0000
1 -12 1 -0.4139 0.0000
1 -12 2 -0.1049 -0.0000
1 -12 3 0.5001 0.0000
1 -12 4 0.1888 0.0000
1 -12 5 -0.0986 -0.0000
1 -12 6 -0.1513 0.0000
1 -12 7 0.1270 -0.0000
1 -12 8 0.2558 -0.0000
1 -12 9 -0.3228 -0.0000
1 -12 10 0.0533 0.0000
1 -12 11 0.7950 0.0000
1 -12 12 0.2952 0.0000
1 -12 13 -0.0976 -0.0000
1 -12 14 -0.2085 0.0000
1 -12 15 -0.4228 -0.0000
1 -12 16 -0.1630 -0.0000
1 -11 0 0.1369 0.0000
1 -11 1 0.0210 -0.0000
1 -11 2 0.0985 0.0000
1 -11 3 0.4232 0.0000
1 -11 4 0.0038 0.0000
1 -11 5 0.2468 0.0000
1 -11 6 -0.0705 -0.0000
1 -11 7 0.1642 0.0000
1 -11 8 -0.3885 -0.0000
1 -11 9 -0.5170 0.0000
1 -11 10 0.1469 0.0000
1 -11 11 -0.3837 0.0000
1 -11 12 -0.0966 0.0000
1 -11 13 0.4025 0.0000
1 -11 14 0.1901 0.0000
1 -11 15 0.3910 0.0000
1 -11 16 -0.0030 -0.0000
1 -11 17 0.0581 0.0000
1 -10 0 0.2563 0.0000
1 -10 1 -0.3540 0.0000
1 -10 2 0.2928 -0.0000
1 -10 3 -0.3377 0.0000
1 -10 4 -0.0968 0.0000
1 -10 5 0.1341 -0.0000
1 -10 6 0.1959 -0.0000
1 -10 7 -0.5765 -0.0000
1 -10 8 -0.4997 0.0000
1 -10 9 -0.0297 0.0000
1 -10 10 -0.6987 0.0000
1 -10 11 -0.3199 0.0000
1 -10 12 0.7874 -0.0000
1 -10 13 0.7608 -0.0000
1 -10 14 -0.0859 -0.0000
1 -10 15 0.9359 0.0000
1 -10 16 0.9094 -0.0000
1 -10 17 0.0057 0.0000
1 -9 0 0.0192 0.0000
1 -9 1 -0.6813 0.0000
1 -9 2 0.1949 0.0000
1 -9 3 0.1034 0.0000
1 -9 4 -0.9587 0.0000
1 -9 5 -0.0716 0.0000
1 -9 6 0.0628 0.0000
1 -9 7 0.1697 0.0000
1 -9 8 0.3982 0.0000
1 -9 9 -0.3129 -0.0000
1 -9 10 0.2869 0.0000
1 -9 11 -0.2390 0.0000
1 -9 12 -0.2772 0.0000
1 -9 13 0.3952 0.0000
1 -9 14 0.8266 0.0000
1 -9 15 -0.8302 0.0000
1 -9 16 -0.4195 0.0000
1 -9 17 -0.0066 0.0000
1 -8 0 -0.3990 0.0000
1 -8 1 0.7452 0.0000
1 -8 2 -0.3054 0.0000
1 -8 3 0.1225 0.0000
1 -8 4 -0.0328 0.0000
1 -8 5 -0.4251 0.0000
1 -8 6 0.2090 0.0000
1 -8 7 -0.2480 0.0000
1 -8 8 -0.6369 0.0000
1 -8 9 0.0354 -0.0000
1 -8 10 -0.2169 0.0000
1 -8 11 0.7330 -0.0000
1 -8 12 -0.2664 0.0000
1 -8 13 -0.2894 -0.0000
1 -8 14 0.2318 0.0000
1 -8 15 -0.0311 0.0000
1 -8 16 0.2367 -0.0000
1 -8 17 0.4929 -0.0000
1 -7 0 0.2228 0.0000
1 -7 1 -0.2762 0.0000
1 -7 2 -0.2440 0.0000
1 -7 3 0.2409 -0.0000
1 -7 4 0.0797 0.0000
1 -7 5 -0.8190 0.0000
1 -7 6 0.1178 0.0000
1 -7 7 0.3886 0.0000
1 -7 8 0.2894 -0.0000
1 -7 9 0.1316 -0.0000
1 -7 10 -0.1274 -0.0000
1 -7 11 0.1528 -0.0000
1 -7 12 0.1465 -0.0000
1 -7 13 0.1036 -0.0000
1 -7 14 -0.7668 0.0000
1 -7 15 -0.0941 0.0000
1 -7 16 1.2997 -0.0000
1 -7 17 0.6696 -0.0000
1 -6 0 0.8873 0.0000
1 -6 1 1.1640 0.0000
1 -6 2 0.1449 0.0000
1 -6 3 -0.3552 0.0000
1 -6 4 -0.1359 0.0000
1 -6 5 -0.1113 0.0000
1 -6 6 1.2698 0.0000
1 -6 7 -0.0228 -0.0000
1 -6 8 0.1314 0.0000
1 -6 9 -0.0818 -0.0000
1 -6 10 0.6596 0.0000
1 -6 11 0.6345 0.0000
1 -6 12 0.8004 0.0000
1 -6 13 0.4819 0.0000
1 -6 14 -0.3601 -0.0000
1 -6 15 0.2279 0.0000
1 -6 16 0.3632 -0.0000
1 -6 17 -0.2869 0.0000
1 -5 0 -2.4540 0.0000
1 -5 1 -0.3475 -0.0000
1 -5 2 1.3875 -0.0000
1 -5 3 2.1218 -0.0000
1 -5 4 0.3067 0.0000
1 -5 5 0.4124 0.0000
1 -5 6 -0.3426 0.0000
1 -5 7 -0.0720 0.0000
1 -5 8 -0.3181 0.0000
1 -5 9 -0.0800 -0.0000
1 -5 10 -0.2506 0.0000
1 -5 11 -0.1716 0.0000
1 -5 12 -0.1878 -0.0000
1 -5 13 0.3580 0.0000
1 -5 14 -0.3321 -0.0000
1 -5 15 -0.3317 0.0000
1 -5 16 -0.2428 -0.0000
1 -5 17 -0.6413 0.0000
1 -4 0 -2.2094 0.0000
1 -4 1 -1.1501 0.0000
1 -4 2 0.0374 -0.0000
1 -4 3 -1.1141 0.0000
1 -4 4 -0.5359 -0.0000
1 -4 5 0.6485 0.0000
1 -4 6 0.7643 -0.0000
1 -4 7 -0.8917 0.0000
1 -4 8 -0.0868 0.0000
1 -4 9 -0.0249 -0.0000
1 -4 10 -0.0388 0.0000
1 -4 11 0.0977 -0.0000
1 -4 12 0.0539 -0.0000
1 -4 13 0.6070 -0.0000
1 -4 14 -0.3074 0.0000
1 -4 15 -0.0662 0.0000
1 -4 16 -0.5793 0.0000
1 -3 0 -1.1832 0.0000
1 -3 1 -0.6968 0.0000
1 -3 2 -1.5402 0.0000
1 -3 3 -4.1600 0.0000
1 -3 4 -1.1228 0.0000
1 -3 5 -0.4187 0.0000
1 -3 6 -1.6536 0.0000
1 -3 7 0.0411 0.0000
1 -3 8 0.3487 0.0000
1 -3 9 -0.3711 -0.0000
1 -3 10 0.2420 0.0000
1 -3 11 0.1969 0.0000
1 -3 12 0.2223 -0.0000
1 -3 13 0.4548 0.0000
1 -3 14 0.2603 -0.0000
1 -3 15 0.0172 0.0000
1 -3 16 -0.1386 0.0000
1 -2 0 -10.4141 0.0000
1 -2 1 -9.9451 0.0000
1 -2 2 -0.6794 0.0000
1 -2 3 0.4209 0.0000
1 -2 4 -0.9249 -0.0000
1 -2 5 -0.6624 0.0000
1 -2 6 -0.9387 -0.0000
1 -2 7 -0.4614 -0.0000
1 -2 8 0.4516 0.0000
1 -2 9 0.0700 -0.0000
1 -2 10 0.2947 -0.0000
1 -2 11 0.0706 -0.0000
1 -2 12 0.5714 -0.0000
1 -2 13 0.6421 0.0000
1 -2 14 0.4719 -0.0000
1 -2 15 0.2657 0.0000
1 -2 16 -0.2282 0.0000
1 -1 0 -6.7628 0.0000
1 -1 1 2.8038 0.0000
1 -1 2 0.1491 -0.0000
1 -1 3 -1.9780 0.0000
1 -1 4 -1.6902 0.0000
1 -1 5 -1.1205 -0.0000
1 -1 6 -0.4287 0.0000
1 -1 7 0.1085 -0.0000
1 -1 8 -0.5883 0.0000
1 -1 9 -0.2420 0.0000
1 -1 10 -0.5040 0.0000
1 -1 11 -0.0374 -0.0000
1 -1 12 -0.0017 -0.0000
1 -1 13 0.0041 0.0000
1 -1 14 0.3969 0.0000
1 -1 15 0.0261 0.0000
1 0 0 19.2323 -0.0000
1 0 1 0.3886 0.0000
1 0 2 4.0403 -0.0000
1 0 3 3.3572 0.0000
1 0 4 0.6716 0.0000
1 0 5 0.7778 0.0000
1 0 6 -0.7165 0.0000
1 0 7 0.4267 -0.0000
1 0 8 0.2156 0.0000
1 0 9 -0.4200 -0.0000
1 0 10 0.2732 0.0000
1 0 11 0.6533 0.0000
1 0 12 -0.0601 -0.0000
1 0 13 -0.1028 -0.0000
1 0 14 0.0527 -0.0000
1 0 15 0.0992 0.0000
1 1 0 8.0898 -0.0000
1 1 1 -2.3837 0.0000
1 1 2 -8.2647 0.0000
1 1 3 -0.9237 0.0000
1 1 4 0.6479 -0.0000
1 1 5 -0.0085 0.0000
1 1 6 0.1146 -0.0000
1 1 7 -0.3007 -0.0000
1 1 8 -0.7180 -0.0000
1 1 9 -0.8605 0.0000
1 1 10 0.3073 -0.0000
1 1 11 -0.3937 0.0000
1 1 12 -0.2334 -0.0000
1 1 13 -0.4854 -0.0000
1 1 14 0.2811 0.0000
1 2 0 2.4899 -0.0000
1 2 1 4.6156 0.0000
1 2 2 1.7602 -0.0000
1 2 3 -0.5169 0.0000
1 2 4 -0.8023 0.0000
1 2 5 3.3283 0.0000
1 2 6 2.7991 -0.0000
1 2 7 -0.7137 0.0000
1 2 8 0.0175 -0.0000
1 2 9 -0.3151 0.0000
1 2 10 0.5014 -0.0000
1 2 11 0.2359 -0.0000
1 2 12 -0.3425 0.0000
1 2 13 0.0912 -0.0000
1 2 14 -0.5027 -0.0000
1 3 0 -2.8388 0.0000
1 3 1 1.2980 -0.0000
1 3 2 1.8477 0.0000
1 3 3 0.0869 -0.0000
1 3 4 0.1837 0.0000
1 3 5 0.5910 -0.0000
1 3 6 0.6869 0.0000
1 3 7 -0.1301 -0.0000
1 3 8 -0.3017 0.0000
1 3 9 0.1058 -0.0000
1 3 10 0.0258 0.0000
1 3 11 0.3861 -0.0000
1 3 12 0.1125 -0.0000
1 3 13 -0.0498 -0.0000
1 4 0 0.8707 0.0000
1 4 1 0.5258 -0.0000
1 4 2 -0.3634 0.0000
1 4 3 -0.4573 0.0000
1 4 4 0.3315 -0.0000
1 4 5 0.5032 0.0000
1 4 6 0.4118 -0.0000
1 4 7 0.5483 0.0000
1 4 8 -0.2307 -0.0000
1 4 9 -0.2612 0.0000
1 4 10 -0.1255 -0.0000
1 4 11 -0.4205 0.0000
1 4 12 -0.8366 -0.0000
1 5 0 -0.4287 0.0000
1 5 1 -0.4746 0.0000
1 5 2 -0.2459 0.0000
1 5 3 -0.1857 0.0000
1 5 4 -0.6276 0.0000
1 5 5 -0.2668 0.0000
1 5 6 0.2066 -0.0000
1 5 7 0.2429 -0.0000
1 5 8 0.4949 -0.0000
1 5 9 0.8851 -0.0000
1 5 10 0.3516 -0.0000
1 5 11 -0.0528 -0.0000
1 5 12 0.4117 -0.0000
1 6 0 0.0922 0.0000
1 6 1 0.1260 -0.0000
1 6 2 -0.3024 0.0000
1 6 3 -0.0550 0.0000
1 6 4 -0.0706 -0.0000
1 6 5 0.0289 -0.0000
1 6 6 0.4630 -0.0000
1 6 7 -0.5794 -0.0000
1 6 8 0.3648 -0.0000
1 6 9 0.1402 -0.0000
1 6 10 -0.9344 0.0000
1 6 11 0.6444 -0.0000
1 7 0 -1.4172 0.0000
1 7 1 0.3364 0.0000
1 7 2 0.4123 -0.0000
1 7 3 -0.0153 0.0000
1 7 4 0.7607 -0.0000
1 7 5 -0.3318 0.0000
1 7 6 -0.4865 0.0000
1 7 7 0.2377 0.0000
1 7 8 0.8660 -0.0000
1 7 9 0.3278 -0.0000
1 7 10 0.2477 -0.0000
1 8 0 -1.0787 0.0000
1 8 1 -0.4658 0.0000
1 8 2 1.1049 -0.0000
1 8 3 0.2918 0.0000
1 8 4 -0.4759 0.0000
1 8 5 -0.2104 -0.0000
1 8 6 -0.2495 0.0000
1 8 7 0.2937 0.0000
1 8 8 -0.3607 -0.0000
1 8 9 -0.9049 0.0000
1 9 0 -0.2703 -0.0000
1 9 1 0.2102 0.0000
1 9 2 0.4189 -0.0000
1 9 3 -0.1362 -0.0000
1 9 4 -0.2188 0.0000
1 9 5 0.2731 -0.0000
1 9 6 0.0084 0.0000
1 9 7 0.1670 -0.0000
1 9 8 1.7732 0.0000
1 10 0 -0.0545 -0.0000
1 10 1 -0.0495 -0.0000
1 10 2 0.7018 0.0000
1 10 3 -0.0798 0.0000
1 10 4 -0.3120 0.0000
1 10 5 -0.1263 0.0000
1 10 6 -0.1004 0.0000
1 10 7 -0.1632 0.0000
1 11 0 -0.4024 0.0000
1 11 1 0.6930 -0.0000
1 11 2 0.1136 -0.0000
1 11 3 0.6651 -0.0000
1 11 4 0.9626 -0.0000
1 11 5 0.9836 -0.0000
1 11 6 -0.1411 0.0000
1 12 0 -0.3438 -0.0000
1 12 1 -0.0272 0.0000
1 12 2 0.1534 0.0000
1 12 3 -0.0785 -0.0000
1 12 4 0.2231 0.0000
1 13 0 -0.5283 -0.0000
1 13 1 0.2788 -0.0000
1 13 2 -0.4151 0.0000
1 13 3 -0.1341 0.0000
1 14 0 0.8094 -0.0000
1 14 1 -0.2828 0.0000
2 -18 6 -0.5676 0.0000
2 -18 7 0.2280 -0.0000
2 -18 8 0.0747 -0.0000
2 -17 2 1.2704 -0.0000
2 -17 3 0.0715 0.0000
2 -17 4 -0.1506 -0.0000
2 -17 5 1.2918 -0.0000
2 -17 6 1.0181 -0.0000
2 -17 7 -0.1354 -0.0000
2 -17 8 0.5483 -0.0000
2 -17 9 -0.8586 0.0000
2 -17 10 -0.3734 0.0000
2 -17 11 3.1379 -0.0000
2 -17 12 1.1097 0.0000
2 -16 0 -0.5928 0.0000
2 -16 1 -0.6595 0.0000
2 -16 2 -0.7948 0.0000
2 -16 3 -0.1321 0.0000
2 -16 4 0.0479 -0.0000
2 -16 5 0.4899 -0.0000
2 -16 6 0.6876 -0.0000
2 -16 7 -0.9869 0.0000
2 -16 8 1.2564 -0.0000
2 -16 9 4.8486 -0.0000
2 -16 10 1.6711 -0.0000
2 -16 11 -0.8465 0.0000
2 -16 12 0.0944 -0.0000
2 -16 13 -0.5723 0.0000
2 -15 0 -0.0945 0.0000
2 -15 1 0.2751 -0.0000
2 -15 2 0.4509 0.0000
2 -15 3 1.0645 0.0000
2 -15 4 0.0287 -0.0000
2 -15 5 -0.0852 -0.0000
2 -15 6 -0.0760 -0.0000
2 -15 7 -0.6863 -0.0000
2 -15 8 0.2115 -0.0000
2 -15 9 0.4172 -0.0000
2 -15 10 -0.4708 -0.0000
2 -15 11 -0.0387 -0.0000
2 -15 12 -0.0370 0.0000
2 -15 13 -0.1615 0.0000
2 -15 14 0.0227 0.0000
2 -14 0 0.0573 0.0000
2 -14 1 0.5103 -0.0000
2 -14 2 0.5701 -0.0000
2 -14 3 0.4719 0.0000
2 -14 4 -0.4044 0.0000
2 -14 5 -0.3725 -0.0000
2 -14 6 -0.4307 0.0000
2 -14 7 0.0141 0.0000
2 -14 8 0.3687 0.0000
2 -14 9 0.0947 -0.0000
2 -14 10 1.4258 -0.0000
2 -14 11 0.8816 0.0000
2 -14 12 0.1495 -0.0000
2 -14 13 0.4260 -0.0000
2 -14 14 0.0155 0.0000
2 -14 15 0.4272 0.0000
2 -13 0 0.3417 -0.0000
2 -13 1 -0.1848 0.0000
2 -13 2 0.0574 -0.0000
2 -13 3 -0.2364 -0.0000
2 -13 4 -0.3555 0.0000
2 -13 5 0.0354 0.0000
2 -13 6 0.5515 0.0000
2 -13 7 -0.0573 0.0000
2 -13 8 -0.5803 0.0000
2 -13 9 -0.5398 0.0000
2 -13 10 -0.3685 -0.0000
2 -13 11 -0.2996 0.0000
2 -13 12 0.9210 0.0000
2 -13 13 0.9357 0.0000
2 -13 14 0.7931 0.0000
2 -13 15 0.7427 -0.0000
2 -12 0 -0.0031 0.0000
2 -12 1 0.4577 -0.0000
2 -12 2 -0.0914 -0.0000
2 -12 3 0.2689 0.0000
2 -12 4 0.3310 0.0000
2 -12 5 -0.0114 0.0000
2 -12 6 0.0316 0.0000
2 -12 7 0.1292 0.0000
2 -12 8 -0.2083 0.0000
2 -12 9 -0.6791 -0.0000
2 -12 10 0.0574 0.0000
2 -12 11 0.5738 0.0000
2 -12 12 -0.3579 0.0000
2 -12 13 0.4295 0.0000
2 -12 14 -0.5960 0.0000
2 -12 15 -0.8306 -0.0000
2 -12 16 -0.2291 -0.0000
2 -11 0 0.6173 -0.0000
2 -11 1 -0.3710 -0.0000
2 -11 2 0.0265 0.0000
2 -11 3 0.6458 0.0000
2 -11 4 0.0535 0.0000
2 -11 5 -0.0759 0.0000
2 -11 6 0.2342 0.0000
2 -11 7 0.4094 0.0000
2 -11 8 -0.2408 0.0000
2 -11 9 -0.2203 0.0000
2 -11 10 0.4825 -0.0000
2 -11 11 -0.2221 -0.0000
2 -11 12 -0.2311 0.0000
2 -11 13 -0.3778 -0.0000
2 -11 14 -0.5088 -0.0000
2 -11 15 -0.3070 0.0000
2 -11 16 0.1661 0.0000
2 -10 0 -0.1624 -0.0000
2 -10 1 -0.3273 -0.0000
2 -10 2 0.2591 -0.0000
2 -10 3 0.4323 0.0000
2 -10 4 0.5143 -0.0000
2 -10 5 0.6906 -0.0000
2 -10 6 0.3534 0.0000
2 -10 7 -0.8340 0.0000
2 -10 8 -0.7010 0.0000
2 -10 9 -0.1703 0.0000
2 -10 10 -0.0428 -0.0000
2 -10 11 -0.1748 0.0000
2 -10 12 -0.3864 0.0000
2 -10 13 0.2328 0.0000
2 -10 14 0.6612 -0.0000
2 -10 15 0.0983 -0.0000
2 -10 16 0.1265 -0.0000
2 -9 0 0.0781 -0.0000
2 -9 1 0.4537 0.0000
2 -9 2 -0.0149 -0.0000
2 -9 3 -0.8138 -0.0000
2 -9 4 0.2125 0.0000
2 -9 5 0.7509 -0.0000
2 -9 6 1.2075 -0.0000
2 -9 7 0.7166 -0.0000
2 -9 8 -0.3288 -0.0000
2 -9 9 -0.2274 -0.0000
2 -9 10 -0.5554 0.0000
2 -9 11 -0.8521 -0.0000
2 -9 12 -0.3077 -0.0000
2 -9 13 0.0273 -0.0000
2 -9 14 -0.7643 0.0000
2 -9 15 -1.0943 -0.0000
2 -9 16 -0.5344 -0.0000
2 -8 0 0.2814 -0.0000
2 -8 1 -1.2431 0.0000
2 -8 2 0.1324 -0.0000
2 -8 3 0.2328 0.0000
2 -8 4 -0.4095 -0.0000
2 -8 5 -0.0376 0.0000
2 -8 6 -0.8458 0.0000
2 -8 7 -0.3268 -0.0000
2 -8 8 -0.1293 0.0000
2 -8 9 -0.0087 -0.0000
2 -8 10 0.2482 0.0000
2 -8 11 0.1062 -0.0000
2 -8 12 -0.5693 0.0000
2 -8 13 -0.0835 -0.0000
2 -8 14 0.3754 -0.0000
2 -8 15 -0.8575 -0.0000
2 -8 16 -0.1775 -0.0000
2 -7 0 -0.6458 0.0000
2 -7 1 -0.3972 0.0000
2 -7 2 0.8298 -0.0000
2 -7 3 -0.8171 0.0000
2 -7 4 -0.0977 -0.0000
2 -7 5 0.8062 0.0000
2 -7 6 0.1348 0.0000
2 -7 7 -0.0257 -0.0000
2 -7 8 0.1359 0.0000
2 -7 9 -0.2154 0.0000
2 -7 10 -0.6168 0.0000
2 -7 11 -0.2162 0.0000
2 -7 12 -0.5482 0.0000
2 -7 13 -0.2063 0.0000
2 -7 14 -0.4876 -0.0000
2 -7 15 -0.0437 0.0000
2 -7 16 -0.3923 -0.0000
2 -6 0 -0.2625 0.0000
2 -6 1 -0.3027 0.0000
2 -6 2 -0.3269 0.0000
2 -6 3 0.2194 0.0000
2 -6 4 -0.9281 -0.0000
2 -6 5 -0.7909 0.0000
2 -6 6 0.5749 0.0000
2 -6 7 0.0768 -0.0000
2 -6 8 0.4816 0.0000
2 -6 9 0.2605 -0.0000
2 -6 10 0.7800 0.0000
2 -6 11 0.2286 0.0000
2 -6 12 0.5892 0.0000
2 -6 13 0.0243 -0.0000
2 -6 14 -0.4595 -0.0000
2 -6 15 -0.3563 -0.0000
2 -6 16 0.6942 0.0000
2 -5 0 1.6259 -0.0000
2 -5 1 0.7843 0.0000
2 -5 2 -0.6257 0.0000
2 -5 3 -0.1385 0.0000
2 -5 4 -0.8775 -0.0000
2 -5 5 0.1739 0.0000
2 -5 6 -0.0030 0.0000
2 -5 7 -0.1758 -0.0000
2 -5 8 -0.0445 0.0000
2 -5 9 0.7419 -0.0000
2 -5 10 0.0561 -0.0000
2 -5 11 -0.6840 0.0000
2 -5 12 -0.6814 0.0000
2 -5 13 0.1459 -0.0000
2 -5 14 -0.1985 0.0000
2 -5 15 -0.0168 0.0000
2 -5 16 -0.2782 -0.0000
2 -4 0 -3.7409 0.0000
2 -4 1 2.2050 0.0000
2 -4 2 5.0599 0.0000
2 -4 3 -0.3444 0.0000
2 -4 4 -1.4278 0.0000
2 -4 5 -0.2002 0.0000
2 -4 6 -0.3571 -0.0000
2 -4 7 -0.5815 0.0000
2 -4 8 0.0638 0.0000
2 -4 9 0.6730 0.0000
2 -4 10 0.1440 0.0000
2 -4 11 -0.4237 0.0000
2 -4 12 -0.1767 0.0000
2 -4 13 0.1907 0.0000
2 -4 14 -0.6196 0.0000
2 -4 15 0.5088 0.0000
2 -4 16 0.2229 -0.0000
2 -3 0 1.9049 0.0000
2 -3 1 1.4685 0.0000
2 -3 2 -0.7470 -0.0000
2 -3 3 0.2940 0.0000
2 -3 4 0.7756 -0.0000
2 -3 5 -0.3517 0.0000
2 -3 6 -0.2264 0.0000
2 -3 7 -0.7623 0.0000
2 -3 8 0.6362 0.0000
2 -3 9 0.0822 -0.0000
2 -3 10 0.8215 0.0000
2 -3 11 -0.5527 0.0000
2 -3 12 0.0291 -0.0000
2 -3 13 0.4819 0.0000
2 -3 14 0.1038 -0.0000
2 -3 15 -0.0094 0.0000
2 -2 0 0.8683 0.0000
2 -2 1 4.7628 -0.0000
2 -2 2 3.6711 0.0000
2 -2 3 -1.2168 -0.0000
2 -2 4 -3.5550 0.0000
2 -2 5 -1.2907 0.0000
2 -2 6 -1.6642 0.0000
2 -2 7 -0.9414 0.0000
2 -2 8 -0.1778 0.0000
2 -2 9 0.5442 0.0000
2 -2 10 0.1134 0.0000
2 -2 11 -0.3874 0.0000
2 -2 12 0.1911 0.0000
2 -2 13 0.9040 0.0000
2 -2 14 0.2712 0.0000
2 -2 15 0.0028 -0.0000
2 -1 0 1.6153 0.0000
2 -1 1 3.2743 -0.0000
2 -1 2 -0.2396 0.0000
2 -1 3 -0.3739 0.0000
2 -1 4 0.4020 0.0000
2 -1 5 0.4910 0.0000
2 -1 6 -0.1071 0.0000
2 -1 7 -0.6913 0.0000
2 -1 8 -0.1855 0.0000
2 -1 9 0.2986 0.0000
2 -1 10 0.3511 0.0000
2 -1 11 -0.0425 -0.0000
2 -1 12 -0.2647 0.0000
2 -1 13 -0.0019 0.0000
2 -1 14 -0.1525 -0.0000
2 -1 15 -0.1393 -0.0000
2 0 0 1.8366 -0.0000
2 0 1 3.2696 0.0000
2 0 2 0.9737 0.0000
2 0 3 -1.9565 0.0000
2 0 4 1.5654 0.0000
2 0 5 -0.0241 0.0000
2 0 6 -1.4134 0.0000
2 0 7 0.0229 0.0000
2 0 8 0.4513 0.0000
2 0 9 -0.0015 -0.0000
2 0 10 0.4419 0.0000
2 0 11 0.3572 -0.0000
2 0 12 0.0683 0.0000
2 0 13 0.1268 -0.0000
2 0 14 -0.1004 -0.0000
2 1 0 -1.0143 -0.0000
2 1 1 -5.8185 0.0000
2 1 2 -0.4575 0.0000
2 1 3 -1.0426 0.0000
2 1 4 0.5357 -0.0000
2 1 5 0.0009 -0.0000
2 1 6 -0.4031 0.0000
2 1 7 0.2340 -0.0000
2 1 8 -0.0437 0.0000
2 1 9 -0.3925 0.0000
2 1 10 -0.3237 0.0000
2 1 11 0.7110 -0.0000
2 1 12 0.0430 -0.0000
2 1 13 -0.2884 -0.0000
2 1 14 -0.0939 -0.0000
2 2 0 2.0523 -0.0000
2 2 1 0.3561 0.0000
2 2 2 -1.4901 0.0000
2 2 3 -0.5621 0.0000
2 2 4 0.6296 0.0000
2 2 5 1.8143 0.0000
2 2 6 -0.6632 0.0000
2 2 7 -0.0092 -0.0000
2 2 8 -0.1899 -0.0000
2 2 9 0.0529 0.0000
2 2 10 0.0586 -0.0000
2 2 11 0.4007 0.0000
2 2 12 0.5307 -0.0000
2 2 13 -0.0219 0.0000
2 3 0 -0.8337 0.0000
2 3 1 0.6397 0.0000
2 3 2 0.2814 0.0000
2 3 3 -1.7009 -0.0000
2 3 4 0.0675 0.0000
2 3 5 1.0782 0.0000
2 3 6 -0.4754 0.0000
2 3 7 -0.5352 0.0000
2 3 8 1.0038 0.0000
2 3 9 0.2507 0.0000
2 3 10 -0.3175 -0.0000
2 3 11 0.3213 0.0000
2 3 12 0.7344 0.0000
2 4 0 0.3960 0.0000
2 4 1 -0.0252 0.0000
2 4 2 -1.5010 0.0000
2 4 3 -0.2645 -0.0000
2 4 4 0.3731 -0.0000
2 4 5 0.1485 -0.0000
2 4 6 -0.6061 -0.0000
2 4 7 0.6385 0.0000
2 4 8 0.4172 0.0000
2 4 9 -0.8024 -0.0000
2 4 10 0.5621 -0.0000
2 4 11 -0.5689 -0.0000
2 4 12 -0.1799 0.0000
2 5 0 -0.2050 0.0000
2 5 1 1.4243 -0.0000
2 5 2 -0.2775 0.0000
2 5 3 -0.4666 0.0000
2 5 4 -0.0987 0.0000
2 5 5 -0.8758 0.0000
2 5 6 -0.3711 0.0000
2 5 7 0.5281 -0.0000
2 5 8 -0.5334 0.0000
2 5 9 0.3766 -0.0000
2 5 10 -0.1301 -0.0000
2 5 11 0.5751 -0.0000
2 6 0 1.2201 -0.0000
2 6 1 0.7973 -0.0000
2 6 2 -0.0731 -0.0000
2 6 3 -0.4807 -0.0000
2 6 4 0.5254 -0.0000
2 6 5 -0.2759 0.0000
2 6 6 -0.0014 -0.0000
2 6 7 -0.5304 0.0000
2 6 8 -0.3184 -0.0000
2 6 9 -0.2323 0.0000
2 6 10 0.2317 -0.0000
2 7 0 0.7329 0.0000
2 7 1 0.1093 0.0000
2 7 2 -0.3861 0.0000
2 7 3 0.5904 0.0000
2 7 4 -0.8340 -0.0000
2 7 5 -0.6660 -0.0000
2 7 6 -0.1032 0.0000
2 7 7 0.2556 0.0000
2 7 8 -0.0970 0.0000
2 7 9 -0.5102 -0.0000
2 8 0 0.1782 0.0000
2 8 1 1.0744 -0.0000
2 8 2 -0.0969 -0.0000
2 8 3 -0.4040 -0.0000
2 8 4 0.9182 0.0000
2 8 5 0.5821 0.0000
2 8 6 -0.4767 0.0000
2 8 7 -0.2495 0.0000
2 8 8 -0.1189 0.0000
2 9 0 1.2101 -0.0000
2 9 1 -0.1805 0.0000
2 9 2 0.2757 0.0000
2 9 3 0.2126 -0.0000
2 9 4 -0.3305 -0.0000
2 9 5 -0.2896 0.0000
2 9 6 0.6778 -0.0000
2 9 7 0.6534 0.0000
2 10 0 -0.5307 0.0000
2 10 1 -0.0344 0.0000
2 10 2 -0.2284 -0.0000
2 10 3 1.5188 -0.0000
2 10 4 0.6181 -0.0000
2 10 5 0.0482 -0.0000
2 10 6 -0.0536 -0.0000
2 11 0 0.9867 -0.0000
2 11 1 -1.1279 0.0000
2 11 2 0.3586 0.0000
2 11 3 0.5499 -0.0000
2 11 4 0.3704 -0.0000
2 11 5 -0.0995 0.0000
2 12 0 -0.2209 0.0000
2 12 1 0.6044 0.0000
2 12 2 0.2482 -0.0000
2 12 3 0.2217 -0.0000
2 13 0 -1.6178 0.0000
2 13 1 0.3707 0.0000
2 13 2 0.5926 0.0000
2 14 0 0.5260 -0.0000
3 -18 4 -0.9895 0.0000
3 -18 5 -2.0248 0.0000
3 -18 6 -0.4589 0.0000
3 -18 7 0.3320 -0.0000
3 -18 8 0.0712 0.0000
3 -18 9 -0.3351 0.0000
3 -17 1 0.9643 -0.0000
3 -17 2 1.0682 -0.0000
3 -17 3 -1.8135 0.0000
3 -17 4 0.2191 0.0000
3 -17 5 0.7922 -0.0000
3 -17 6 -0.2582 0.0000
3 -17 7 0.3586 -0.0000
3 -17 8 -0.7122 0.0000
3 -17 9 -0.5162 0.0000
3 -17 10 0.9805 -0.0000
3 -17 11 1.2881 -0.0000
3 -17 12 0.4864 -0.0000
3 -16 0 -1.2176 0.0000
3 -16 1 -0.2466 0.0000
3 -16 2 1.6048 -0.0000
3 -16 3 -0.7233 0.0000
3 -16 4 -0.8178 0.0000
3 -16 5 0.7296 -0.0000
3 -16 6 0.0887 -0.0000
3 -16 7 -0.0053 -0.0000
3 -16 8 1.5390 -0.0000
3 -16 9 0.6031 -0.0000
3 -16 10 -1.2849 0.0000
3 -16 11 0.0083 0.0000
3 -16 12 0.3322 -0.0000
3 -16 13 -0.7513 -0.0000
3 -15 0 0.7658 -0.0000
3 -15 1 1.2495 -0.0000
3 -15 2 0.4828 -0.0000
3 -15 3 0.0803 0.0000
3 -15 4 -0.3249 -0.0000
3 -15 5 0.4810 -0.0000
3 -15 6 0.3771 -0.0000
3 -15 7 -1.1726 0.0000
3 -15 8 0.4750 -0.0000
3 -15 9 1.4674 0.0000
3 -15 10 -0.8547 0.0000
3 -15 11 0.5645 -0.0000
3 -15 12 1.6355 -0.0000
3 -15 13 -0.3470 0.0000
3 -15 14 -1.0579 -0.0000
3 -14 0 0.4828 0.0000
3 -14 1 -0.0317 -0.0000
3 -14 2 -0.3684 0.0000
3 -14 3 -0.1767 0.0000
3 -14 4 -0.2700 -0.0000
3 -14 5 0.0208 -0.0000
3 -14 6 0.3403 -0.0000
3 -14 7 0.1109 -0.0000
3 -14 8 0.0466 -0.0000
3 -14 9 -0.4475 0.0000
3 -14 10 0.0227 0.0000
3 -14 11 -0.4320 -0.0000
3 -14 12 -0.5203 0.0000
3 -14 13 -1.2252 -0.0000
3 -14 14 -1.0204 -0.0000
3 -14 15 0.6308 -0.0000
3 -13 0 0.3732 -0.0000
3 -13 1 -0.1680 0.0000
3 -13 2 0.3470 -0.0000
3 -13 3 -0.0992 -0.0000
3 -13 4 -0.2492 0.0000
3 -13 5 0.6554 -0.0000
3 -13 6 -0.1645 -0.0000
3 -13 7 -0.0048 -0.0000
3 -13 8 0.2913 -0.0000
3 -13 9 0.9577 -0.0000
3 -13 10 1.0188 -0.0000
3 -13 11 0.6468 -0.0000
3 -13 12 -0.4780 0.0000
3 -13 13 -0.8448 0.0000
3 -13 14 1.4162 0.0000
3 -13 15 0.3979 -0.0000
3 -12 0 -0.1863 0.0000
3 -12 1 -0.0388 -0.0000
3 -12 2 -0.2625 -0.0000
3 -12 3 0.2102 0.0000
3 -12 4 -0.2495 0.0000
3 -12 5 -0.4497 -0.0000
3 -12 6 -0.3712 0.0000
3 -12 7 -0.3893 0.0000
3 -12 8 0.2575 -0.0000
3 -12 9 -0.4621 0.0000
3 -12 10 -0.5732 0.0000
3 -12 11 0.0711 0.0000
3 -12 12 -0.3978 0.0000
3 -12 13 -0.0516 -0.0000
3 -12 14 -0.1341 0.0000
3 -12 15 0.2066 0.0000
3 -11 0 -0.1603 0.0000
3 -11 1 -1.0918 0.0000
3 -11 2 -0.1950 -0.0000
3 -11 3 0.6607 -0.0000
3 -11 4 0.0295 0.0000
3 -11 5 -0.0770 -0.0000
3 -11 6 0.1519 -0.0000
3 -11 7 0.2295 0.0000
3 -11 8 0.1604 -0.0000
3 -11 9 0.2414 0.0000
3 -11 10 0.5002 -0.0000
3 -11 11 -0.1602 0.0000
3 -11 12 -0.0817 0.0000
3 -11 13 -0.8423 -0.0000
3 -11 14 -0.6320 0.0000
3 -11 15 0.3576 -0.0000
3 -11 16 -0.4863 0.0000
3 -10 0 -0.3541 -0.0000
3 -10 1 -0.9853 0.0000
3 -10 2 0.3612 0.0000
3 -10 3 0.3355 0.0000
3 -10 4 -0.2897 0.0000
3 -10 5 0.0407 0.0000
3 -10 6 -0.5464 0.0000
3 -10 7 -0.6356 0.0000
3 -10 8 0.0534 0.0000
3 -10 9 0.1755 0.0000
3 -10 10 0.0357 0.0000
3 -10 11 -0.0039 0.0000
3 -10 12 0.3828 0.0000
3 -10 13 1.0558 -0.0000
3 -10 14 1.0284 -0.0000
3 -10 15 -0.6780 0.0000
3 -10 16 -0.4015 -0.0000
3 -9 0 0.5580 -0.0000
3 -9 1 0.3711 0.0000
3 -9 2 -0.2647 0.0000
3 -9 3 0.3216 0.0000
3 -9 4 -0.0741 0.0000
3 -9 5 0.0075 0.0000
3 -9 6 -0.2393 0.0000
3 -9 7 -0.0373 0.0000
3 -9 8 -0.0472 0.0000
3 -9 9 -0.3730 -0.0000
3 -9 10 0.1622 0.0000
3 -9 11 0.0067 -0.0000
3 -9 12 0.1385 -0.0000
3 -9 13 0.5920 -0.0000
3 -9 14 -0.0356 -0.0000
3 -9 15 -0.4591 0.0000
3 -9 16 0.0028 -0.0000
3 -8 0 0.7950 -0.0000
3 -8 1 0.9339 0.0000
3 -8 2 0.2707 -0.0000
3 -8 3 -0.1387 0.0000
3 -8 4 -0.7058 0.0000
3 -8 5 -0.1136 0.0000
3 -8 6 0.3196 -0.0000
3 -8 7 -0.3497 -0.0000
3 -8 8 0.4273 -0.0000
3 -8 9 0.6047 -0.0000
3 -8 10 -0.0642 -0.0000
3 -8 11 0.4386 -0.0000
3 -8 12 0.6122 -0.0000
3 -8 13 0.7425 0.0000
3 -8 14 -0.8753 -0.0000
3 -8 15 -0.9276 0.0000
3 -8 16 -0.1422 0.0000
3 -7 0 -0.5159 0.0000
3 -7 1 -0.7555 0.0000
3 -7 2 1.1760 -0.0000
3 -7 3 0.1320 0.0000
3 -7 4 1.0027 -0.0000
3 -7 5 -0.0369 0.0000
3 -7 6 -0.5369 0.0000
3 -7 7 -0.5351 0.0000
3 -7 8 0.0350 -0.0000
3 -7 9 -0.2153 -0.0000
3 -7 10 -0.0752 0.0000
3 -7 11 0.8566 -0.0000
3 -7 12 0.3361 -0.0000
3 -7 13 0.6175 -0.0000
3 -7 14 0.3793 -0.0000
3 -7 15 -1.8576 0.0000
3 -7 16 -0.8335 0.0000
3 -6 0 -0.4223 -0.0000
3 -6 1 1.2831 -0.0000
3 -6 2 -0.0815 0.0000
3 -6 3 -0.9563 -0.0000
3 -6 4 0.1849 -0.0000
3 -6 5 0.4648 0.0000
3 -6 6 -0.0625 0.0000
3 -6 7 -0.4599 -0.0000
3 -6 8 -0.3344 0.0000
3 -6 9 -0.0765 -0.0000
3 -6 10 -0.7818 0.0000
3 -6 11 -0.2596 -0.0000
3 -6 12 0.3396 0.0000
3 -6 13 -0.5592 -0.0000
3 -6 14 0.4939 0.0000
3 -6 15 1.1140 0.0000
3 -5 0 0.4068 0.0000
3 -5 1 -2.0532 0.0000
3 -5 2 0.2428 -0.0000
3 -5 3 0.0735 0.0000
3 -5 4 -0.9697 -0.0000
3 -5 5 0.2867 0.0000
3 -5 6 -0.2221 -0.0000
3 -5 7 -0.1782 0.0000
3 -5 8 -0.1942 0.0000
3 -5 9 0.5807 -0.0000
3 -5 10 -0.4374 0.0000
3 -5 11 -0.5517 -0.0000
3 -5 12 0.0467 0.0000
3 -5 13 0.2797 0.0000
3 -5 14 -0.4017 0.0000
3 -5 15 -0.2085 0.0000
3 -4 0 -1.4078 0.0000
3 -4 1 -1.6607 0.0000
3 -4 2 0.1474 0.0000
3 -4 3 -3.1832 0.0000
3 -4 4 -0.2063 0.0000
3 -4 5 0.4894 0.0000
3 -4 6 -0.4458 0.0000
3 -4 7 0.0565 -0.0000
3 -4 8 0.6264 0.0000
3 -4 9 -0.2240 0.0000
3 -4 10 -0.1915 -0.0000
3 -4 11 -0.4700 0.0000
3 -4 12 -0.1178 0.0000
3 -4 13 -0.0913 0.0000
3 -4 14 -0.0911 -0.0000
3 -4 15 0.4669 -0.0000
3 -3 0 -1.7382 0.0000
3 -3 1 -0.0761 -0.0000
3 -3 2 -2.4108 0.0000
3 -3 3 1.2762 0.0000
3 -3 4 0.8456 -0.0000
3 -3 5 -0.1905 0.0000
3 -3 6 0.7360 -0.0000
3 -3 7 -0.1326 0.0000
3 -3 8 -0.1012 -0.0000
3 -3 9 0.5784 -0.0000
3 -3 10 -0.6592 0.0000
3 -3 11 -1.7005 0.0000
3 -3 12 -0.0739 0.0000
3 -3 13 0.3406 -0.0000
3 -3 14 -0.1198 0.0000
3 -3 15 0.1472 0.0000
3 -2 0 2.2699 0.0000
3 -2 1 0.1497 0.0000
3 -2 2 0.9769 -0.0000
3 -2 3 0.5030 0.0000
3 -2 4 -0.6106 0.0000
3 -2 5 -0.1640 0.0000
3 -2 6 -1.0695 0.0000
3 -2 7 -0.1834 -0.0000
3 -2 8 0.0849 0.0000
3 -2 9 -0.0905 0.0000
3 -2 10 -0.2159 0.0000
3 -2 11 -0.2009 0.0000
3 -2 12 0.4567 -0.0000
3 -2 13 -0.2246 -0.0000
3 -2 14 -0.0626 -0.0000
3 -1 0 5.1143 -0.0000
3 -1 1 0.9972 -0.0000
3 -1 2 0.6699 -0.0000
3 -1 3 0.1269 0.0000
3 -1 4 0.0417 -0.0000
3 -1 5 0.3057 0.0000
3 -1 6 0.2165 -0.0000
3 -1 7 0.4769 -0.0000
3 -1 8 -0.1421 0.0000
3 -1 9 0.0814 0.0000
3 -1 10 0.3696 -0.0000
3 -1 11 0.2327 -0.0000
3 -1 12 0.0401 0.0000
3 -1 13 -0.0370 -0.0000
3 -1 14 -0.1093 -0.0000
3 0 0 4.1547 -0.0000
3 0 1 1.4065 0.0000
3 0 2 -1.4730 -0.0000
3 0 3 0.6519 -0.0000
3 0 4 -0.1087 0.0000
3 0 5 -0.3613 -0.0000
3 0 6 0.2320 0.0000
3 0 7 0.9509 -0.0000
3 0 8 0.3984 -0.0000
3 0 9 -0.0579 -0.0000
3 0 10 0.2931 0.0000
3 0 11 -0.2291 -0.0000
3 0 12 0.0945 -0.0000
3 0 13 -0.1097 -0.0000
3 1 0 0.7348 -0.0000
3 1 1 -0.1882 0.0000
3 1 2 -1.4727 -0.0000
3 1 3 -0.0144 0.0000
3 1 4 0.7482 0.0000
3 1 5 -0.0329 0.0000
3 1 6 -0.2814 0.0000
3 1 7 -0.0555 -0.0000
3 1 8 0.0240 -0.0000
3 1 9 -1.3400 0.0000
3 1 10 0.0406 0.0000
3 1 11 0.0157 -0.0000
3 1 12 -0.4412 0.0000
3 1 13 -0.2046 0.0000
3 2 0 1.3323 -0.0000
3 2 1 0.5592 -0.0000
3 2 2 0.4674 0.0000
3 2 3 -1.1318 0.0000
3 2 4 0.0602 -0.0000
3 2 5 -0.5609 0.0000
3 2 6 0.3321 0.0000
3 2 7 0.7746 -0.0000
3 2 8 -0.5325 0.0000
3 2 9 -0.8683 0.0000
3 2 10 -1.0546 0.0000
3 2 11 -0.0248 -0.0000
3 2 12 -0.0613 0.0000
3 3 0 0.2820 0.0000
3 3 1 1.1468 -0.0000
3 3 2 -1.2150 -0.0000
3 3 3 -0.4963 -0.0000
3 3 4 0.5865 0.0000
3 3 5 -0.8915 -0.0000
3 3 6 -0.5047 0.0000
3 3 7 1.7010 -0.0000
3 3 8 3.3448 0.0000
3 3 9 0.1252 -0.0000
3 3 10 -1.0782 -0.0000
3 3 11 0.1602 -0.0000
3 4 0 0.4559 -0.0000
3 4 1 -1.8566 0.0000
3 4 2 -0.1461 -0.0000
3 4 3 0.2124 0.0000
3 4 4 0.5388 0.0000
3 4 5 0.6749 -0.0000
3 4 6 0.8339 0.0000
3 4 7 0.7630 0.0000
3 4 8 -0.9099 -0.0000
3 4 9 0.3677 0.0000
3 4 10 -0.1039 -0.0000
3 4 11 0.0680 0.0000
3 5 0 1.7902 -0.0000
3 5 1 0.3291 -0.0000
3 5 2 0.3879 -0.0000
3 5 3 -0.4715 0.0000
3 5 4 -0.4968 -0.0000
3 5 5 0.0612 0.0000
3 5 6 -0.0510 -0.0000
3 5 7 -0.1591 -0.0000
3 5 8 -0.4998 0.0000
3 5 9 0.3559 -0.0000
3 5 10 0.5695 -0.0000
3 6 0 0.9975 -0.0000
3 6 1 0.7974 0.0000
3 6 2 0.0752 0.0000
3 6 3 0.8868 -0.0000
3 6 4 0.7975 0.0000
3 6 5 -0.0993 0.0000
3 6 6 0.5065 -0.0000
3 6 7 -0.1004 0.0000
3 6 8 -0.5380 0.0000
3 6 9 -0.2759 -0.0000
3 7 0 -0.3423 0.0000
3 7 1 0.0615 -0.0000
3 7 2 0.3593 -0.0000
3 7 3 0.2992 0.0000
3 7 4 -0.6383 0.0000
3 7 5 -0.2936 0.0000
3 7 6 -0.0083 0.0000
3 7 7 0.0979 -0.0000
3 7 8 0.1823 -0.0000
3 8 0 0.9676 -0.0000
3 8 1 0.5768 -0.0000
3 8 2 1.2456 -0.0000
3 8 3 -1.0323 0.0000
3 8 4 -0.9878 0.0000
3 8 5 1.0120 -0.0000
3 8 6 0.5809 -0.0000
3 8 7 0.4535 -0.0000
3 9 0 0.0308 0.0000
3 9 1 0.0774 0.0000
3 9 2 -0.4195 -0.0000
3 9 3 -1.4278 0.0000
3 9 4 -0.5062 0.0000
3 9 5 -0.2511 0.0000
3 9 6 -0.0578 -0.0000
3 10 0 0.7124 -0.0000
3 10 1 -1.1599 -0.0000
3 10 2 0.0219 0.0000
3 10 3 1.2842 -0.0000
3 10 4 -0.4008 0.0000
3 10 5 -0.3155 0.0000
3 11 0 1.1394 -0.0000
3 11 1 -0.5078 -0.0000
3 11 2 -1.8734 0.0000
3 11 3 -0.1874 -0.0000
3 12 0 1.5019 -0.0000
3 12 1 -1.0630 0.0000
3 12 2 0.2062 -0.0000
3 13 0 -0.6060 0.0000
4 -18 3 -0.4625 0.0000
4 -18 4 -2.1173 0.0000
4 -18 5 -0.4367 0.0000
4 -18 6 0.2155 -0.0000
4 -18 7 -0.1972 -0.0000
4 -18 8 -0.2728 0.0000
4 -18 9 0.1415 -0.0000
4 -17 0 0.7185 -0.0000
4 -17 1 -0.5373 0.0000
4 -17 2 -1.3270 0.0000
4 -17 3 0.1807 -0.0000
4 -17 4 0.3019 -0.0000
4 -17 5 -0.2154 -0.0000
4 -17 6 -0.2023 0.0000
4 -17 7 0.0971 -0.0000
4 -17 8 -0.0406 -0.0000
4 -17 9 -0.3125 0.0000
4 -17 10 -0.0579 -0.0000
4 -17 11 -0.6663 -0.0000
4 -16 0 -0.6401 0.0000
4 -16 1 0.8198 0.0000
4 -16 2 0.7746 -0.0000
4 -16 3 -0.0268 0.0000
4 -16 4 0.1499 0.0000
4 -16 5 -0.5105 0.0000
4 -16 6 -0.5142 0.0000
4 -16 7 -0.3522 0.0000
4 -16 8 0.0587 0.0000
4 -16 9 0.0981 -0.0000
4 -16 10 -0.6481 0.0000
4 -16 11 -1.5866 0.0000
4 -16 12 -1.4173 0.0000
4 -15 0 -0.2886 -0.0000
4 -15 1 0.5211 0.0000
4 -15 2 0.8842 0.0000
4 -15 3 -0.3691 -0.0000
4 -15 4 0.2925 0.0000
4 -15 5 -0.0086 -0.0000
4 -15 6 -0.0620 0.0000
4 -15 7 -0.0575 0.0000
4 -15 8 0.5797 -0.0000
4 -15 9 -1.0449 -0.0000
4 -15 10 -4.1436 0.0000
4 -15 11 -1.1314 -0.0000
4 -15 12 0.9632 0.0000
4 -15 13 -0.0496 -0.0000
4 -14 0 -0.0769 0.0000
4 -14 1 0.2962 0.0000
4 -14 2 -0.1057 -0.0000
4 -14 3 -0.1200 0.0000
4 -14 4 -0.2953 -0.0000
4 -14 5 -0.1922 0.0000
4 -14 6 0.4180 0.0000
4 -14 7 0.2012 0.0000
4 -14 8 -0.1758 -0.0000
4 -14 9 -0.6872 -0.0000
4 -14 10 -1.4698 -0.0000
4 -14 11 -0.0410 0.0000
4 -14 12 2.3125 0.0000
4 -14 13 0.1715 0.0000
4 -14 14 -0.8430 -0.0000
4 -13 0 0.2428 0.0000
4 -13 1 0.1931 0.0000
4 -13 2 -0.0048 0.0000
4 -13 3 -0.5173 -0.0000
4 -13 4 0.0155 0.0000
4 -13 5 -0.4149 0.0000
4 -13 6 -0.0125 0.0000
4 -13 7 0.1079 0.0000
4 -13 8 -0.7899 0.0000
4 -13 9 0.3516 0.0000
4 -13 10 0.1864 0.0000
4 -13 11 0.3801 -0.0000
4 -13 12 1.4090 0.0000
4 -13 13 -0.5406 0.0000
4 -13 14 -0.0766 -0.0000
4 -12 0 0.4816 -0.0000
4 -12 1 -0.0076 0.0000
4 -12 2 0.0519 -0.0000
4 -12 3 -0.2610 -0.0000
4 -12 4 0.0212 0.0000
4 -12 5 0.0124 -0.0000
4 -12 6 -0.2530 -0.0000
4 -12 7 0.7195 -0.0000
4 -12 8 0.2900 -0.0000
4 -12 9 -0.2004 0.0000
4 -12 10 0.1145 0.0000
4 -12 11 0.5403 0.0000
4 -12 12 0.2366 0.0000
4 -12 13 1.7565 0.0000
4 -12 14 0.1365 -0.0000
4 -12 15 -0.4642 0.0000
4 -11 0 0.0765 0.0000
4 -11 1 -0.1761 -0.0000
4 -11 2 0.1722 -0.0000
4 -11 3 0.1865 0.0000
4 -11 4 0.0893 0.0000
4 -11 5 -0.0336 0.0000
4 -11 6 0.3053 -0.0000
4 -11 7 -0.0184 0.0000
4 -11 8 0.4057 0.0000
4 -11 9 0.0993 -0.0000
4 -11 10 -0.2831 0.0000
4 -11 11 -0.2870 0.0000
4 -11 12 -0.3390 0.0000
4 -11 13 -1.6690 -0.0000
4 -11 14 -0.0523 -0.0000
4 -11 15 0.7660 -0.0000
4 -10 0 -0.4514 0.0000
4 -10 1 -0.4321 0.0000
4 -10 2 -0.0027 -0.0000
4 -10 3 0.3971 -0.0000
4 -10 4 0.3418 0.0000
4 -10 5 0.3747 -0.0000
4 -10 6 -0.0673 0.0000
4 -10 7 0.2980 0.0000
4 -10 8 0.1367 -0.0000
4 -10 9 -0.5583 0.0000
4 -10 10 -0.2838 0.0000
4 -10 11 1.0034 -0.0000
4 -10 12 1.1594 -0.0000
4 -10 13 -0.8906 -0.0000
4 -10 14 -0.7908 0.0000
4 -10 15 0.0207 -0.0000
4 -9 0 0.4475 -0.0000
4 -9 1 -1.0159 0.0000
4 -9 2 -0.1126 -0.0000
4 -9 3 -0.7917 0.0000
4 -9 4 -0.2913 0.0000
4 -9 5 0.2098 0.0000
4 -9 6 -0.3881 -0.0000
4 -9 7 0.6033 0.0000
4 -9 8 0.0276 0.0000
4 -9 9 -0.2618 -0.0000
4 -9 10 -0.8795 0.0000
4 -9 11 -0.3110 -0.0000
4 -9 12 0.3245 0.0000
4 -9 13 0.7360 0.0000
4 -9 14 0.9449 -0.0000
4 -9 15 1.0541 0.0000
4 -8 0 1.7353 -0.0000
4 -8 1 -0.0716 0.0000
4 -8 2 0.2067 -0.0000
4 -8 3 -0.1093 0.0000
4 -8 4 -0.0105 0.0000
4 -8 5 0.4805 -0.0000
4 -8 6 -0.3998 0.0000
4 -8 7 0.0248 0.0000
4 -8 8 0.0482 0.0000
4 -8 9 -0.2492 -0.0000
4 -8 10 0.2426 -0.0000
4 -8 11 0.7834 0.0000
4 -8 12 0.9486 -0.0000
4 -8 13 -1.4937 -0.0000
4 -8 14 -0.6125 -0.0000
4 -8 15 0.2811 -0.0000
4 -7 0 -0.5807 0.0000
4 -7 1 -0.1313 0.0000
4 -7 2 -0.3492 0.0000
4 -7 3 -0.1557 0.0000
4 -7 4 -0.2773 -0.0000
4 -7 5 0.2773 0.0000
4 -7 6 -0.3798 0.0000
4 -7 7 -0.2564 -0.0000
4 -7 8 0.9384 -0.0000
4 -7 9 0.0294 -0.0000
4 -7 10 0.0552 -0.0000
4 -7 11 0.1873 -0.0000
4 -7 12 0.4792 -0.0000
4 -7 13 0.2225 -0.0000
4 -7 14 -0.4023 0.0000
4 -7 15 0.1790 0.0000
4 -6 0 -1.4587 0.0000
4 -6 1 -1.5776 0.0000
4 -6 2 -0.1409 0.0000
4 -6 3 0.6954 0.0000
4 -6 4 0.3962 0.0000
4 -6 5 0.2788 0.0000
4 -6 6 0.0880 -0.0000
4 -6 7 -0.5113 -0.0000
4 -6 8 -0.3389 0.0000
4 -6 9 -0.6724 -0.0000
4 -6 10 0.0275 0.0000
4 -6 11 0.4799 -0.0000
4 -6 12 -0.7364 0.0000
4 -6 13 0.9522 0.0000
4 -6 14 1.3133 0.0000
4 -6 15 0.0317 0.0000
4 -5 0 -0.6805 0.0000
4 -5 1 -1.2669 0.0000
4 -5 2 0.9593 -0.0000
4 -5 3 1.4089 0.0000
4 -5 4 -0.3133 -0.0000
4 -5 5 0.4082 0.0000
4 -5 6 0.0658 -0.0000
4 -5 7 -0.6918 0.0000
4 -5 8 0.2764 0.0000
4 -5 9 -0.0107 0.0000
4 -5 10 -1.1195 0.0000
4 -5 11 0.9957 -0.0000
4 -5 12 0.4058 0.0000
4 -5 13 -1.3876 -0.0000
4 -5 14 0.0365 0.0000
4 -4 0 -4.4797 0.0000
4 -4 1 0.1701 0.0000
4 -4 2 1.5767 -0.0000
4 -4 3 -0.7501 0.0000
4 -4 4 1.1219 -0.0000
4 -4 5 -0.9679 0.0000
4 -4 6 0.3073 0.0000
4 -4 7 0.4895 0.0000
4 -4 8 0.1947 -0.0000
4 -4 9 0.4916 -0.0000
4 -4 10 0.0681 -0.0000
4 -4 11 -0.3725 -0.0000
4 -4 12 -0.7786 0.0000
4 -4 13 -0.5151 0.0000
4 -4 14 0.6419 0.0000
4 -3 0 -1.3152 0.0000
4 -3 1 -0.5875 0.0000
4 -3 2 0.0278 0.0000
4 -3 3 -0.1268 -0.0000
4 -3 4 -0.3048 0.0000
4 -3 5 0.2449 0.0000
4 -3 6 0.3182 -0.0000
4 -3 7 0.1537 0.0000
4 -3 8 0.1149 -0.0000
4 -3 9 0.3424 0.0000
4 -3 10 0.2479 0.0000
4 -3 11 -0.7555 0.0000
4 -3 12 -0.0804 0.0000
4 -3 13 -0.2798 0.0000
4 -3 14 -0.3034 0.0000
4 -2 0 -0.7937 0.0000
4 -2 1 -0.2350 -0.0000
4 -2 2 0.1834 0.0000
4 -2 3 0.2478 0.0000
4 -2 4 -0.8930 0.0000
4 -2 5 0.0923 -0.0000
4 -2 6 0.0647 0.0000
4 -2 7 0.3280 -0.0000
4 -2 8 0.1289 -0.0000
4 -2 9 0.6597 -0.0000
4 -2 10 -0.7505 0.0000
4 -2 11 -0.8751 -0.0000
4 -2 12 0.0311 0.0000
4 -2 13 0.7142 0.0000
4 -1 0 -1.4558 0.0000
4 -1 1 -1.6548 -0.0000
4 -1 2 0.5882 0.0000
4 -1 3 -0.1101 0.0000
4 -1 4 0.2702 -0.0000
4 -1 5 -0.0664 0.0000
4 -1 6 0.5233 -0.0000
4 -1 7 0.6487 0.0000
4 -1 8 0.8287 -0.0000
4 -1 9 0.4228 -0.0000
4 -1 10 0.4667 0.0000
4 -1 11 0.6405 0.0000
4 -1 12 0.7948 0.0000
4 -1 13 -0.2293 -0.0000
4 0 0 1.4884 -0.0000
4 0 1 -0.6485 -0.0000
4 0 2 -0.7590 0.0000
4 0 3 -0.4763 -0.0000
4 0 4 -0.1854 -0.0000
4 0 5 -0.2911 0.0000
4 0 6 0.4479 -0.0000
4 0 7 -0.2747 0.0000
4 0 8 0.4899 -0.0000
4 0 9 1.0532 0.0000
4 0 10 -0.5268 -0.0000
4 0 11 0.5139 -0.0000
4 0 12 0.2154 -0.0000
4 1 0 1.3842 0.0000
4 1 1 -0.3880 0.0000
4 1 2 0.8107 -0.0000
4 1 3 -0.0260 0.0000
4 1 4 -0.9558 -0.0000
4 1 5 -0.1250 0.0000
4 1 6 -0.6606 -0.0000
4 1 7 0.8584 -0.0000
4 1 8 -0.2253 0.0000
4 1 9 -0.5788 -0.0000
4 1 10 -0.5251 0.0000
4 1 11 0.0301 0.0000
4 1 12 0.8230 -0.0000
4 2 0 -2.0155 0.0000
4 2 1 -1.1133 0.0000
4 2 2 0.1145 -0.0000
4 2 3 -0.7316 0.0000
4 2 4 -0.7074 0.0000
4 2 5 -0.4574 0.0000
4 2 6 -1.3986 0.0000
4 2 7 -0.6088 0.0000
4 2 8 0.1670 0.0000
4 2 9 -1.1630 -0.0000
4 2 10 -1.0612 0.0000
4 2 11 -1.1658 0.0000
4 3 0 0.0685 0.0000
4 3 1 -0.9368 -0.0000
4 3 2 -0.9075 -0.0000
4 3 3 -0.4905 -0.0000
4 3 4 -0.5588 0.0000
4 3 5 -0.7561 -0.0000
4 3 6 0.2387 0.0000
4 3 7 3.8618 0.0000
4 3 8 3.1831 0.0000
4 3 9 -0.7337 -0.0000
4 3 10 -0.9066 -0.0000
4 4 0 -1.5203 0.0000
4 4 1 0.4548 0.0000
4 4 2 -0.3380 -0.0000
4 4 3 0.0396 0.0000
4 4 4 -0.5926 -0.0000
4 4 5 -0.0851 0.0000
4 4 6 -0.2231 0.0000
4 4 7 -0.9113 -0.0000
4 4 8 0.5872 -0.0000
4 4 9 0.6592 0.0000
4 4 10 0.1879 -0.0000
4 5 0 -1.1470 0.0000
4 5 1 -0.2385 0.0000
4 5 2 0.7118 -0.0000
4 5 3 -0.6707 0.0000
4 5 4 -0.4525 0.0000
4 5 5 0.9587 -0.0000
4 5 6 1.2332 -0.0000
4 5 7 -0.9864 0.0000
4 5 8 -0.8667 0.0000
4 5 9 0.3273 -0.0000
4 6 0 -0.2725 0.0000
4 6 1 0.2711 0.0000
4 6 2 -0.1923 0.0000
4 6 3 -0.1595 -0.0000
4 6 4 1.9749 -0.0000
4 6 5 0.8133 0.0000
4 6 6 -0.9035 0.0000
4 6 7 -0.6994 0.0000
4 6 8 0.4111 0.0000
4 7 0 0.2427 -0.0000
4 7 1 0.1089 -0.0000
4 7 2 0.7151 0.0000
4 7 3 1.3648 0.0000
4 7 4 -0.0501 0.0000
4 7 5 0.4008 0.0000
4 7 6 0.4420 0.0000
4 7 7 0.7969 -0.0000
4 8 0 -0.5136 -0.0000
4 8 1 -0.0393 0.0000
4 8 2 -0.1308 0.0000
4 8 3 -1.0825 0.0000
4 8 4 1.6727 -0.0000
4 8 5 2.3460 -0.0000
4 8 6 0.4578 0.0000
4 9 0 -1.1755 0.0000
4 9 1 -0.1694 0.0000
4 9 2 1.2721 0.0000
4 9 3 -1.0731 0.0000
4 9 4 -0.3961 -0.0000
4 10 0 -2.7726 0.0000
4 10 1 -0.1303 0.0000
4 10 2 1.3035 -0.0000
4 10 3 0.5899 -0.0000
4 11 0 0.9629 -0.0000
4 11 1 -1.0369 0.0000
4 11 2 -0.0706 0.0000
4 12 0 0.2034 0.0000
5 -18 3 -0.7859 0.0000
5 -18 4 -0.3637 0.0000
5 -18 5 0.0803 0.0000
5 -18 6 0.0920 0.0000
5 -18 7 0.1174 0.0000
5 -18 8 0.4221 0.0000
5 -17 0 0.2707 -0.0000
5 -17 1 -0.9330 0.0000
5 -17 2 -0.8524 0.0000
5 -17 3 -0.3528 0.0000
5 -17 4 0.0475 0.0000
5 -17 5 -0.1139 -0.0000
5 -17 6 0.0144 0.0000
5 -17 7 0.1705 0.0000
5 -17 8 -0.1034 0.0000
5 -17 9 0.4874 0.0000
5 -17 10 0.0427 -0.0000
5 -16 0 1.2314 -0.0000
5 -16 1 -1.1531 0.0000
5 -16 2 0.1306 -0.0000
5 -16 3 0.6649 -0.0000
5 -16 4 -0.0037 0.0000
5 -16 5 0.1724 -0.0000
5 -16 6 -0.0244 0.0000
5 -16 7 0.3110 -0.0000
5 -16 8 -0.1995 0.0000
5 -16 9 0.9611 -0.0000
5 -16 10 0.5731 -0.0000
5 -16 11 -2.3817 0.0000
5 -16 12 -0.6920 0.0000
5 -15 0 -0.0236 -0.0000
5 -15 1 -0.9405 0.0000
5 -15 2 -0.4068 -0.0000
5 -15 3 0.9116 0.0000
5 -15 4 0.3648 -0.0000
5 -15 5 -0.0661 0.0000
5 -15 6 -0.7174 0.0000
5 -15 7 -0.2881 -0.0000
5 -15 8 0.2273 0.0000
5 -15 9 -0.5730 0.0000
5 -15 10 -1.0894 0.0000
5 -15 11 -1.6990 0.0000
5 -15 12 -1.3113 0.0000
5 -15 13 0.5184 0.0000
5 -14 0 -0.3982 0.0000
5 -14 1 0.1349 0.0000
5 -14 2 0.5179 -0.0000
5 -14 3 0.2517 0.0000
5 -14 4 0.1379 0.0000
5 -14 5 0.0737 -0.0000
5 -14 6 0.4399 0.0000
5 -14 7 0.3342 -0.0000
5 -14 8 0.5455 -0.0000
5 -14 9 -0.9070 0.0000
5 -14 10 -1.0262 0.0000
5 -14 11 0.8090 0.0000
5 -14 12 1.8308 -0.0000
5 -14 13 0.5940 0.0000
5 -13 0 -0.0909 0.0000
5 -13 1 -0.1785 0.0000
5 -13 2 -0.5208 0.0000
5 -13 3 -0.0768 -0.0000
5 -13 4 -0.6764 0.0000
5 -13 5 -0.7807 0.0000
5 -13 6 -0.0984 -0.0000
5 -13 7 -0.3517 0.0000
5 -13 8 -0.1855 0.0000
5 -13 9 -0.1533 -0.0000
5 -13 10 -1.0568 0.0000
5 -13 11 0.9259 -0.0000
5 -13 12 0.9303 0.0000
5 -13 13 -0.1305 0.0000
5 -13 14 0.7998 -0.0000
5 -12 0 0.1299 -0.0000
5 -12 1 0.2452 0.0000
5 -12 2 -0.1156 -0.0000
5 -12 3 -0.0104 0.0000
5 -12 4 0.4630 0.0000
5 -12 5 -0.7779 -0.0000
5 -12 6 -0.2991 0.0000
5 -12 7 -0.2324 0.0000
5 -12 8 -1.2056 -0.0000
5 -12 9 -0.1022 -0.0000
5 -12 10 -0.6691 -0.0000
5 -12 11 0.9325 0.0000
5 -12 12 2.2929 0.0000
5 -12 13 0.2996 0.0000
5 -12 14 -0.0656 0.0000
5 -11 0 -0.0422 -0.0000
5 -11 1 0.2426 -0.0000
5 -11 2 0.3311 0.0000
5 -11 3 -0.0287 0.0000
5 -11 4 0.7729 -0.0000
5 -11 5 -0.3614 0.0000
5 -11 6 -0.0493 0.0000
5 -11 7 -0.0819 0.0000
5 -11 8 -0.3588 0.0000
5 -11 9 -0.6426 0.0000
5 -11 10 0.3177 -0.0000
5 -11 11 0.2948 0.0000
5 -11 12 0.4247 0.0000
5 -11 13 0.7035 0.0000
5 -11 14 -0.4325 -0.0000
5 -10 0 -0.0304 0.0000
5 -10 1 0.3697 0.0000
5 -10 2 -0.1157 0.0000
5 -10 3 0.2966 -0.0000
5 -10 4 -0.6626 0.0000
5 -10 5 -0.3868 0.0000
5 -10 6 -0.2041 0.0000
5 -10 7 -0.1672 0.0000
5 -10 8 -0.1283 0.0000
5 -10 9 0.3515 -0.0000
5 -10 10 -0.1345 -0.0000
5 -10 11 -0.1875 -0.0000
5 -10 12 -0.5138 0.0000
5 -10 13 -1.5900 0.0000
5 -10 14 -0.3499 0.0000
5 -9 0 -0.0450 0.0000
5 -9 1 -0.1101 -0.0000
5 -9 2 -0.4395 0.0000
5 -9 3 0.0977 0.0000
5 -9 4 0.3659 0.0000
5 -9 5 -0.1455 0.0000
5 -9 6 0.2282 0.0000
5 -9 7 0.1576 0.0000
5 -9 8 -0.1025 -0.0000
5 -9 9 0.0071 -0.0000
5 -9 10 -0.2142 -0.0000
5 -9 11 0.7181 -0.0000
5 -9 12 0.9308 0.0000
5 -9 13 -0.5136 0.0000
5 -9 14 -0.9967 -0.0000
5 -8 0 0.0013 -0.0000
5 -8 1 0.3396 0.0000
5 -8 2 0.8517 0.0000
5 -8 3 -0.6078 0.0000
5 -8 4 1.0639 -0.0000
5 -8 5 -0.0461 0.0000
5 -8 6 0.0119 0.0000
5 -8 7 0.1368 -0.0000
5 -8 8 -0.6124 0.0000
5 -8 9 -0.1701 0.0000
5 -8 10 -1.0638 -0.0000
5 -8 11 -0.7821 -0.0000
5 -8 12 0.8567 0.0000
5 -8 13 -1.1220 0.0000
5 -8 14 -0.8493 0.0000
5 -7 0 0.1383 0.0000
5 -7 1 -0.5287 0.0000
5 -7 2 0.0320 -0.0000
5 -7 3 -0.6680 0.0000
5 -7 4 -0.5219 0.0000
5 -7 5 -0.0856 0.0000
5 -7 6 0.1284 0.0000
5 -7 7 0.2771 -0.0000
5 -7 8 -0.3197 0.0000
5 -7 9 0.5828 -0.0000
5 -7 10 -0.3880 0.0000
5 -7 11 0.2446 -0.0000
5 -7 12 -1.2048 0.0000
5 -7 13 -2.1558 0.0000
5 -7 14 1.5552 0.0000
5 -6 0 0.3098 -0.0000
5 -6 1 0.0629 -0.0000
5 -6 2 -0.0109 0.0000
5 -6 3 -0.3323 0.0000
5 -6 4 -0.7261 0.0000
5 -6 5 0.4086 -0.0000
5 -6 6 -0.5041 0.0000
5 -6 7 -0.1192 -0.0000
5 -6 8 -0.1060 0.0000
5 -6 9 0.4398 0.0000
5 -6 10 0.4867 0.0000
5 -6 11 -0.6534 0.0000
5 -6 12 1.1446 0.0000
5 -6 13 0.8534 0.0000
5 -6 14 -0.7163 -0.0000
5 -5 0 -0.2668 -0.0000
5 -5 1 -2.5143 0.0000
5 -5 2 -0.9024 0.0000
5 -5 3 -2.2552 0.0000
5 -5 4 -0.3991 0.0000
5 -5 5 0.5101 0.0000
5 -5 6 0.1147 -0.0000
5 -5 7 -0.1575 0.0000
5 -5 8 -0.3596 0.0000
5 -5 9 0.2008 -0.0000
5 -5 10 0.0700 -0.0000
5 -5 11 -0.7805 0.0000
5 -5 12 -0.5600 0.0000
5 -5 13 0.3406 0.0000
5 -4 0 -0.6334 0.0000
5 -4 1 -0.1366 -0.0000
5 -4 2 -0.0362 0.0000
5 -4 3 0.6352 0.0000
5 -4 4 -0.1919 -0.0000
5 -4 5 0.1349 0.0000
5 -4 6 0.2406 -0.0000
5 -4 7 -0.5468 0.0000
5 -4 8 0.7669 -0.0000
5 -4 9 -0.8627 0.0000
5 -4 10 -1.0345 0.0000
5 -4 11 1.6175 -0.0000
5 -4 12 0.9813 0.0000
5 -4 13 -1.0409 -0.0000
5 -3 0 -0.2243 0.0000
5 -3 1 1.1782 -0.0000
5 -3 2 -0.7509 -0.0000
5 -3 3 0.2112 -0.0000
5 -3 4 -0.0928 -0.0000
5 -3 5 -0.0483 -0.0000
5 -3 6 -0.2082 0.0000
5 -3 7 -0.4443 -0.0000
5 -3 8 0.2922 -0.0000
5 -3 9 1.3719 -0.0000
5 -3 10 1.4679 -0.0000
5 -3 11 1.0441 0.0000
5 -3 12 -1.0466 0.0000
5 -3 13 -0.7793 -0.0000
5 -2 0 0.3604 -0.0000
5 -2 1 0.5717 0.0000
5 -2 2 0.4518 -0.0000
5 -2 3 -0.8082 0.0000
5 -2 4 -0.0374 0.0000
5 -2 5 -0.2631 0.0000
5 -2 6 -0.0791 -0.0000
5 -2 7 -0.2903 0.0000
5 -2 8 0.0250 -0.0000
5 -2 9 0.2476 -0.0000
5 -2 10 -0.6431 0.0000
5 -2 11 -0.7803 0.0000
5 -2 12 0.3607 0.0000
5 -1 0 -0.9988 0.0000
5 -1 1 0.3872 0.0000
5 -1 2 -0.2446 0.0000
5 -1 3 -0.3667 -0.0000
5 -1 4 -0.1262 -0.0000
5 -1 5 -0.1771 0.0000
5 -1 6 0.2682 0.0000
5 -1 7 0.0683 -0.0000
5 -1 8 -0.4181 0.0000
5 -1 9 0.0936 0.0000
5 -1 10 0.1645 0.0000
5 -1 11 -0.1596 0.0000
5 -1 12 0.2789 -0.0000
5 0 0 0.0853 0.0000
5 0 1 1.4428 -0.0000
5 0 2 0.7160 0.0000
5 0 3 0.1846 -0.0000
5 0 4 -0.0444 0.0000
5 0 5 -0.2067 -0.0000
5 0 6 -0.8124 -0.0000
5 0 7 -0.6114 0.0000
5 0 8 -0.0543 -0.0000
5 0 9 0.2570 0.0000
5 0 10 -0.9459 -0.0000
5 0 11 -0.8765 0.0000
5 1 0 1.4502 -0.0000
5 1 1 1.6662 -0.0000
5 1 2 -0.3550 -0.0000
5 1 3 -0.4301 -0.0000
5 1 4 0.1617 0.0000
5 1 5 -0.1096 0.0000
5 1 6 -0.0750 -0.0000
5 1 7 -1.6741 0.0000
5 1 8 0.7630 -0.0000
5 1 9 -0.5562 0.0000
5 1 10 -1.0179 -0.0000
5 1 11 0.4741 -0.0000
5 2 0 -0.0401 -0.0000
5 2 1 0.3647 0.0000
5 2 2 0.3512 0.0000
5 2 3 -0.0736 -0.0000
5 2 4 -0.3827 0.0000
5 2 5 -1.5853 0.0000
5 2 6 -2.5491 0.0000
5 2 7 -0.6208 0.0000
5 2 8 -0.5513 0.0000
5 2 9 -1.5149 0.0000
5 2 10 -2.3815 0.0000
5 3 0 -0.4025 0.0000
5 3 1 -0.3743 0.0000
5 3 2 -0.5585 0.0000
5 3 3 -0.8843 0.0000
5 3 4 0.3717 0.0000
5 3 5 -1.1508 -0.0000
5 3 6 -0.7393 0.0000
5 3 7 2.0032 0.0000
5 3 8 0.3838 0.0000
5 3 9 -0.9015 -0.0000
5 4 0 0.5995 0.0000
5 4 1 -0.4427 0.0000
5 4 2 -0.5890 -0.0000
5 4 3 -1.0833 -0.0000
5 4 4 -0.7355 0.0000
5 4 5 -1.0730 0.0000
5 4 6 -1.0692 0.0000
5 4 7 0.2956 0.0000
5 4 8 -0.1445 0.0000
5 5 0 0.2142 0.0000
5 5 1 0.1983 0.0000
5 5 2 0.1255 -0.0000
5 5 3 -0.0804 0.0000
5 5 4 0.2643 0.0000
5 5 5 1.4834 -0.0000
5 5 6 -1.1330 0.0000
5 5 7 -2.3646 0.0000
5 6 0 1.0122 -0.0000
5 6 1 -0.1467 0.0000
5 6 2 -0.3106 0.0000
5 6 3 1.0791 0.0000
5 6 4 -0.2360 -0.0000
5 6 5 -1.3845 0.0000
5 6 6 -1.0193 -0.0000
5 7 0 1.5188 -0.0000
5 7 1 1.3548 -0.0000
5 7 2 0.0419 0.0000
5 7 3 0.2750 -0.0000
5 7 4 0.7585 0.0000
5 7 5 -0.5731 0.0000
5 8 0 0.1017 0.0000
5 8 1 -1.1314 0.0000
5 8 2 -1.2370 0.0000
5 8 3 0.1448 0.0000
5 8 4 1.0683 -0.0000
5 9 0 0.6423 -0.0000
5 9 1 1.0785 0.0000
5 9 2 -0.2829 -0.0000
5 9 3 -1.1998 -0.0000
5 10 0 -0.2756 -0.0000
5 10 1 -0.0221 0.0000
5 11 0 -1.0829 0.0000
6 -18 3 -0.1966 0.0000
6 -18 4 0.0571 -0.0000
6 -18 5 -0.0805 -0.0000
6 -18 6 -0.2562 0.0000
6 -18 7 -0.0963 0.0000
6 -17 0 -0.4770 0.0000
6 -17 1 -0.4170 0.0000
6 -17 2 -0.4443 0.0000
6 -17 3 0.0216 -0.0000
6 -17 4 0.1371 -0.0000
6 -17 5 -0.0324 0.0000
6 -17 6 -0.0091 0.0000
6 -17 7 0.1318 -0.0000
6 -17 8 0.1650 0.0000
6 -17 9 -0.5751 0.0000
6 -16 0 -0.9535 0.0000
6 -16 1 -0.5978 0.0000
6 -16 2 -0.2495 -0.0000
6 -16 3 -0.1118 0.0000
6 -16 4 0.1408 0.0000
6 -16 5 0.0440 -0.0000
6 -16 6 0.3370 -0.0000
6 -16 7 -0.2993 0.0000
6 -16 8 -0.1671 0.0000
6 -16 9 -0.0674 0.0000
6 -16 10 -1.4367 0.0000
6 -16 11 -0.6346 0.0000
6 -15 0 -0.6987 0.0000
6 -15 1 -1.3649 -0.0000
6 -15 2 0.6847 -0.0000
6 -15 3 0.1800 0.0000
6 -15 4 0.2811 -0.0000
6 -15 5 -0.0700 0.0000
6 -15 6 -0.0860 -0.0000
6 -15 7 0.1710 0.0000
6 -15 8 -0.1348 -0.0000
6 -15 9 0.6989 0.0000
6 -15 10 -0.6604 0.0000
6 -15 11 -1.6413 -0.0000
6 -15 12 0.2405 -0.0000
6 -14 0 0.0698 0.0000
6 -14 1 -0.0561 0.0000
6 -14 2 0.1151 -0.0000
6 -14 3 0.0425 0.0000
6 -14 4 0.4507 0.0000
6 -14 5 0.4076 0.0000
6 -14 6 -0.1734 0.0000
6 -14 7 0.1458 0.0000
6 -14 8 -0.2957 0.0000
6 -14 9 1.0774 0.0000
6 -14 10 1.0335 0.0000
6 -14 11 0.8258 0.0000
6 -14 12 0.8887 0.0000
6 -13 0 -0.3060 0.0000
6 -13 1 -0.1029 -0.0000
6 -13 2 0.4737 -0.0000
6 -13 3 -0.5111 0.0000
6 -13 4 -0.1195 0.0000
6 -13 5 0.6370 0.0000
6 -13 6 -0.0067 0.0000
6 -13 7 0.4781 -0.0000
6 -13 8 0.2582 0.0000
6 -13 9 -1.1251 0.0000
6 -13 10 -1.1529 -0.0000
6 -13 11 -1.6417 -0.0000
6 -13 12 0.1055 -0.0000
6 -13 13 0.0214 -0.0000
6 -12 0 0.4196 -0.0000
6 -12 1 0.1267 -0.0000
6 -12 2 -0.0847 -0.0000
6 -12 3 -0.2681 0.0000
6 -12 4 0.0221 -0.0000
6 -12 5 -0.1597 0.0000
6 -12 6 -0.1979 -0.0000
6 -12 7 0.5798 0.0000
6 -12 8 -0.1318 -0.0000
6 -12 9 -1.0185 -0.0000
6 -12 10 0.3510 0.0000
6 -12 11 2.9435 0.0000
6 -12 12 0.5195 0.0000
6 -12 13 -0.4110 -0.0000
6 -11 0 0.0837 0.0000
6 -11 1 0.0488 0.0000
6 -11 2 -0.0941 -0.0000
6 -11 3 0.1356 0.0000
6 -11 4 0.2878 -0.0000
6 -11 5 -0.3267 -0.0000
6 -11 6 0.3329 0.0000
6 -11 7 0.0317 0.0000
6 -11 8 -0.4693 0.0000
6 -11 9 -1.3474 -0.0000
6 -11 10 -0.3739 -0.0000
6 -11 11 1.3431 0.0000
6 -11 12 0.2795 0.0000
6 -11 13 -0.6661 -0.0000
6 -10 0 0.1502 -0.0000
6 -10 1 0.5731 -0.0000
6 -10 2 -0.4992 0.0000
6 -10 3 -0.9024 0.0000
6 -10 4 -0.4287 0.0000
6 -10 5 0.1627 -0.0000
6 -10 6 0.5874 -0.0000
6 -10 7 0.1535 0.0000
6 -10 8 -0.3639 0.0000
6 -10 9 0.4960 0.0000
6 -10 10 0.6855 -0.0000
6 -10 11 0.1626 -0.0000
6 -10 12 -0.4997 0.0000
6 -10 13 -0.5689 0.0000
6 -9 0 0.8647 -0.0000
6 -9 1 -0.4198 0.0000
6 -9 2 -0.7624 0.0000
6 -9 3 -0.4879 -0.0000
6 -9 4 -0.6020 -0.0000
6 -9 5 -0.1985 0.0000
6 -9 6 -0.5449 -0.0000
6 -9 7 -0.4189 0.0000
6 -9 8 0.7159 0.0000
6 -9 9 1.0484 0.0000
6 -9 10 0.3769 0.0000
6 -9 11 -0.9712 0.0000
6 -9 12 -0.8594 0.0000
6 -9 13 0.0481 0.0000
6 -8 0 -0.2645 0.0000
6 -8 1 0.4504 -0.0000
6 -8 2 -0.0911 -0.0000
6 -8 3 0.1279 0.0000
6 -8 4 -0.2021 0.0000
6 -8 5 -0.3638 0.0000
6 -8 6 0.6642 0.0000
6 -8 7 -0.1704 0.0000
6 -8 8 0.1133 -0.0000
6 -8 9 0.4209 -0.0000
6 -8 10 -1.3594 -0.0000
6 -8 11 -0.4202 0.0000
6 -8 12 2.3362 0.0000
6 -8 13 -0.6750 0.0000
6 -7 0 0.0823 -0.0000
6 -7 1 0.0202 -0.0000
6 -7 2 -0.4090 0.0000
6 -7 3 0.6690 0.0000
6 -7 4 0.4121 0.0000
6 -7 5 0.1375 0.0000
6 -7 6 0.3213 0.0000
6 -7 7 -0.5168 0.0000
6 -7 8 -0.3552 -0.0000
6 -7 9 0.2531 0.0000
6 -7 10 -1.3134 -0.0000
6 -7 11 -1.0505 0.0000
6 -7 12 -0.6743 0.0000
6 -7 13 -0.2367 0.0000
6 -6 0 -0.8904 0.0000
6 -6 1 -0.4200 0.0000
6 -6 2 1.4395 0.0000
6 -6 3 0.2429 0.0000
6 -6 4 0.1719 -0.0000
6 -6 5 -0.7703 -0.0000
6 -6 6 -0.0021 0.0000
6 -6 7 -0.2032 0.0000
6 -6 8 0.1385 0.0000
6 -6 9 1.5324 0.0000
6 -6 10 0.5261 0.0000
6 -6 11 0.2452 -0.0000
6 -6 12 -1.2930 -0.0000
6 -6 13 -0.5553 -0.0000
6 -5 0 -0.6883 0.0000
6 -5 1 -0.3285 0.0000
6 -5 2 0.1370 -0.0000
6 -5 3 -0.7269 0.0000
6 -5 4 -0.2842 -0.0000
6 -5 5 -0.5530 0.0000
6 -5 6 -0.3108 -0.0000
6 -5 7 -0.6291 0.0000
6 -5 8 -0.8670 -0.0000
6 -5 9 1.2767 0.0000
6 -5 10 -1.9584 0.0000
6 -5 11 -4.1924 0.0000
6 -5 12 1.4308 0.0000
6 -4 0 -0.3636 0.0000
6 -4 1 -0.1399 -0.0000
6 -4 2 -0.0118 0.0000
6 -4 3 -0.2179 0.0000
6 -4 4 0.3031 0.0000
6 -4 5 -0.2814 -0.0000
6 -4 6 0.5374 -0.0000
6 -4 7 0.2960 -0.0000
6 -4 8 0.3026 -0.0000
6 -4 9 -0.0613 0.0000
6 -4 10 -0.5496 0.0000
6 -4 11 0.9419 0.0000
6 -4 12 1.1227 -0.0000
6 -3 0 0.4884 0.0000
6 -3 1 -0.5009 -0.0000
6 -3 2 -0.4094 -0.0000
6 -3 3 0.3093 -0.0000
6 -3 4 0.2915 -0.0000
6 -3 5 0.8085 -0.0000
6 -3 6 -0.5658 -0.0000
6 -3 7 -0.2926 -0.0000
6 -3 8 0.2244 0.0000
6 -3 9 0.5890 0.0000
6 -3 10 0.5243 0.0000
6 -3 11 1.1401 0.0000
6 -3 12 0.3469 -0.0000
6 -2 0 0.3777 -0.0000
6 -2 1 0.2654 -0.0000
6 -2 2 -0.2419 -0.0000
6 -2 3 0.4044 -0.0000
6 -2 4 0.5532 -0.0000
6 -2 5 -0.0546 0.0000
6 -2 6 0.5606 -0.0000
6 -2 7 -0.3289 -0.0000
6 -2 8 1.2323 0.0000
6 -2 9 0.8393 0.0000
6 -2 10 -0.3234 0.0000
6 -2 11 1.2393 0.0000
6 -1 0 -0.2564 0.0000
6 -1 1 -1.5279 0.0000
6 -1 2 -0.5379 -0.0000
6 -1 3 0.4976 0.0000
6 -1 4 -0.1758 -0.0000
6 -1 5 -0.0593 0.0000
6 -1 6 -0.4214 0.0000
6 -1 7 0.1822 0.0000
6 -1 8 0.0038 0.0000
6 -1 9 -0.4286 0.0000
6 -1 10 0.9350 -0.0000
6 -1 11 0.3366 -0.0000
6 0 0 0.2556 -0.0000
6 0 1 0.5008 0.0000
6 0 2 0.4742 -0.0000
6 0 3 -0.0684 0.0000
6 0 4 -0.0080 0.0000
6 0 5 0.6051 -0.0000
6 0 6 1.3875 0.0000
6 0 7 -0.3044 0.0000
6 0 8 -1.3859 -0.0000
6 0 9 0.8539 0.0000
6 0 10 -0.5393 0.0000
6 1 0 -0.6665 0.0000
6 1 1 -0.8515 0.0000
6 1 2 -0.5640 0.0000
6 1 3 0.7361 -0.0000
6 1 4 -0.0807 -0.0000
6 1 5 0.9161 -0.0000
6 1 6 0.9337 0.0000
6 1 7 -0.8921 0.0000
6 1 8 0.7853 -0.0000
6 1 9 0.3610 0.0000
6 2 0 0.1215 -0.0000
6 2 1 0.0331 -0.0000
6 2 2 0.5228 -0.0000
6 2 3 0.7202 0.0000
6 2 4 -0.8525 -0.0000
6 2 5 0.1673 -0.0000
6 2 6 -0.6568 0.0000
6 2 7 -0.8921 0.0000
6 2 8 -0.4576 0.0000
6 2 9 -1.3337 -0.0000
6 3 0 -0.3421 -0.0000
6 3 1 -0.9222 0.0000
6 3 2 -0.4063 0.0000
6 3 3 0.2070 -0.0000
6 3 4 0.2676 0.0000
6 3 5 -0.8007 0.0000
6 3 6 -0.9550 -0.0000
6 3 7 -0.3356 0.0000
6 3 8 -1.9312 -0.0000
6 4 0 -0.7044 0.0000
6 4 1 0.4957 0.0000
6 4 2 0.5990 -0.0000
6 4 3 -1.1384 -0.0000
6 4 4 -0.6025 -0.0000
6 4 5 0.7830 0.0000
6 4 6 1.4584 -0.0000
6 4 7 -1.1202 0.0000
6 5 0 -0.8659 0.0000
6 5 1 -0.4038 -0.0000
6 5 2 0.8052 -0.0000
6 5 3 0.2306 -0.0000
6 5 4 -0.2487 0.0000
6 5 5 0.3468 -0.0000
6 5 6 -0.3725 -0.0000
6 6 0 0.3016 -0.0000
6 6 1 -0.4916 -0.0000
6 6 2 -0.1914 0.0000
6 6 3 -0.5452 0.0000
6 6 4 -0.1332 -0.0000
6 6 5 0.6169 0.0000
6 7 0 1.4212 -0.0000
6 7 1 0.1376 0.0000
6 7 2 0.4924 -0.0000
6 7 3 0.9123 -0.0000
6 7 4 -0.0516 -0.0000
6 8 0 -1.3937 0.0000
6 8 1 -1.2190 0.0000
6 8 2 -0.6822 0.0000
6 8 3 0.4267 0.0000
6 9 0 1.6969 -0.0000
6 9 1 0.3384 -0.0000
7 -17 0 0.0963 -0.0000
7 -17 1 0.0079 -0.0000
7 -17 2 -0.1106 0.0000
7 -17 3 0.0597 0.0000
7 -17 4 0.0113 0.0000
7 -17 5 -0.0044 0.0000
7 -17 6 -0.1707 0.0000
7 -17 7 -0.0301 -0.0000
7 -17 8 -0.0403 -0.0000
7 -16 0 -0.2399 0.0000
7 -16 1 -0.4090 0.0000
7 -16 2 0.2824 -0.0000
7 -16 3 -0.0570 0.0000
7 -16 4 -0.2171 0.0000
7 -16 5 -0.0856 0.0000
7 -16 6 -0.0462 0.0000
7 -16 7 -0.1631 0.0000
7 -16 8 0.1462 -0.0000
7 -16 9 -0.3463 -0.0000
7 -16 10 -0.4382 0.0000
7 -15 0 -0.9038 0.0000
7 -15 1 0.4494 0.0000
7 -15 2 -0.0574 -0.0000
7 -15 3 -0.0730 0.0000
7 -15 4 -0.0959 -0.0000
7 -15 5 -0.0685 -0.0000
7 -15 6 -0.0175 -0.0000
7 -15 7 0.2624 -0.0000
7 -15 8 0.1223 0.0000
7 -15 9 0.0463 -0.0000
7 -15 10 -0.0022 -0.0000
7 -14 0 0.1988 0.0000
7 -14 1 0.0049 0.0000
7 -14 2 0.3008 -0.0000
7 -14 3 -0.0056 -0.0000
7 -14 4 0.2835 0.0000
7 -14 5 -0.1121 -0.0000
7 -14 6 -0.0846 -0.0000
7 -14 7 -0.4678 0.0000
7 -14 8 0.5552 -0.0000
7 -14 9 1.8575 -0.0000
7 -14 10 0.6607 0.0000
7 -14 11 0.3099 0.0000
7 -13 0 -0.0742 0.0000
7 -13 1 0.6049 -0.0000
7 -13 2 0.2748 -0.0000
7 -13 3 -0.3315 0.0000
7 -13 4 0.5888 -0.0000
7 -13 5 0.4462 0.0000
7 -13 6 -0.2827 0.0000
7 -13 7 -0.4994 0.0000
7 -13 8 0.1122 0.0000
7 -13 9 -0.5178 -0.0000
7 -13 10 -1.7124 0.0000
7 -13 11 -0.1955 0.0000
7 -13 12 0.8258 -0.0000
7 -12 0 0.7537 -0.0000
7 -12 1 0.4653 0.0000
7 -12 2 0.2224 0.0000
7 -12 3 -0.1798 0.0000
7 -12 4 0.4156 0.0000
7 -12 5 -0.1037 0.0000
7 -12 6 -0.2687 -0.0000
7 -12 7 -0.0239 0.0000
7 -12 8 0.1473 0.0000
7 -12 9 0.9121 0.0000
7 -12 10 -0.6138 -0.0000
7 -12 11 -0.3209 -0.0000
7 -12 12 0.7372 0.0000
7 -11 0 -0.0534 0.0000
7 -11 1 -0.2506 -0.0000
7 -11 2 0.1714 0.0000
7 -11 3 -0.2107 0.0000
7 -11 4 0.1844 0.0000
7 -11 5 -0.1038 -0.0000
7 -11 6 0.4742 -0.0000
7 -11 7 0.7069 -0.0000
7 -11 8 -0.4032 -0.0000
7 -11 9 -0.8146 -0.0000
7 -11 10 0.4153 0.0000
7 -11 11 1.7024 0.0000
7 -11 12 0.7805 -0.0000
7 -10 0 0.3596 -0.0000
7 -10 1 0.5613 0.0000
7 -10 2 -0.1136 0.0000
7 -10 3 -0.4627 0.0000
7 -10 4 -0.0473 0.0000
7 -10 5 0.5420 0.0000
7 -10 6 -0.0548 0.0000
7 -10 7 -0.0883 -0.0000
7 -10 8 0.0350 0.0000
7 -10 9 -1.3738 0.0000
7 -10 10 -1.2704 0.0000
7 -10 11 0.2379 0.0000
7 -10 12 -0.1462 0.0000
7 -9 0 -1.0173 0.0000
7 -9 1 -1.7626 0.0000
7 -9 2 0.2104 -0.0000
7 -9 3 -0.1664 0.0000
7 -9 4 0.1962 0.0000
7 -9 5 -0.2760 0.0000
7 -9 6 0.0649 -0.0000
7 -9 7 -0.0368 -0.0000
7 -9 8 -0.1265 0.0000
7 -9 9 1.4873 0.0000
7 -9 10 0.6493 0.0000
7 -9 11 -1.1249 0.0000
7 -9 12 -0.1417 0.0000
7 -8 0 0.5747 0.0000
7 -8 1 2.1630 -0.0000
7 -8 2 -0.2371 0.0000
7 -8 3 -0.6849 -0.0000
7 -8 4 -1.2243 0.0000
7 -8 5 0.3919 -0.0000
7 -8 6 -0.3052 -0.0000
7 -8 7 -0.6302 0.0000
7 -8 8 1.1642 0.0000
7 -8 9 -0.9113 0.0000
7 -8 10 -1.5818 0.0000
7 -8 11 0.1970 0.0000
7 -8 12 2.4564 0.0000
7 -7 0 1.2348 -0.0000
7 -7 1 -0.5965 0.0000
7 -7 2 -0.0055 -0.0000
7 -7 3 -0.3763 0.0000
7 -7 4 0.1757 0.0000
7 -7 5 0.4140 -0.0000
7 -7 6 -0.5646 -0.0000
7 -7 7 0.7077 -0.0000
7 -7 8 0.6409 -0.0000
7 -7 9 0.4574 -0.0000
7 -7 10 -0.8979 -0.0000
7 -7 11 1.4038 -0.0000
7 -7 12 1.3028 -0.0000
7 -6 0 -0.1802 -0.0000
7 -6 1 0.0431 0.0000
7 -6 2 -0.0092 -0.0000
7 -6 3 0.1040 0.0000
7 -6 4 0.0972 0.0000
7 -6 5 0.0282 -0.0000
7 -6 6 0.1035 0.0000
7 -6 7 -0.8386 -0.0000
7 -6 8 -0.7559 -0.0000
7 -6 9 -1.0344 -0.0000
7 -6 10 0.7234 -0.0000
7 -6 11 0.5842 -0.0000
7 -5 0 0.4098 -0.0000
7 -5 1 0.6735 -0.0000
7 -5 2 0.1607 -0.0000
7 -5 3 -0.0327 0.0000
7 -5 4 -0.0467 -0.0000
7 -5 5 -0.3502 -0.0000
7 -5 6 -0.3425 0.0000
7 -5 7 -0.8218 0.0000
7 -5 8 0.7984 -0.0000
7 -5 9 1.0380 0.0000
7 -5 10 -1.4540 0.0000
7 -5 11 -0.9485 0.0000
7 -4 0 -0.0399 -0.0000
7 -4 1 0.6887 -0.0000
7 -4 2 0.0369 -0.0000
7 -4 3 0.1750 -0.0000
7 -4 4 0.0732 -0.0000
7 -4 5 -0.0590 0.0000
7 -4 6 0.6656 -0.0000
7 -4 7 -0.5331 0.0000
7 -4 8 -1.4033 0.0000
7 -4 9 1.0695 -0.0000
7 -4 10 0.3531 -0.0000
7 -4 11 -0.7097 0.0000
7 -3 0 -0.3835 -0.0000
7 -3 1 0.2505 0.0000
7 -3 2 -0.0961 -0.0000
7 -3 3 0.0848 -0.0000
7 -3 4 0.4896 -0.0000
7 -3 5 -0.5749 0.0000
7 -3 6 0.6979 0.0000
7 -3 7 -0.2054 0.0000
7 -3 8 -1.6585 -0.0000
7 -3 9 0.2929 0.0000
7 -3 10 -0.0073 0.0000
7 -2 0 0.3931 -0.0000
7 -2 1 0.0392 -0.0000
7 -2 2 -0.4171 0.0000
7 -2 3 0.2770 0.0000
7 -2 4 0.3347 -0.0000
7 -2 5 0.0728 -0.0000
7 -2 6 0.1433 -0.0000
7 -2 7 -1.0129 0.0000
7 -2 8 1.2564 -0.0000
7 -2 9 0.6512 -0.0000
7 -2 10 -0.4052 0.0000
7 -1 0 -0.5504 0.0000
7 -1 1 0.1046 -0.0000
7 -1 2 0.0615 0.0000
7 -1 3 0.5322 0.0000
7 -1 4 -0.6583 0.0000
7 -1 5 0.8503 -0.0000
7 -1 6 0.4367 0.0000
7 -1 7 -0.3642 0.0000
7 -1 8 0.2802 0.0000
7 -1 9 -0.0207 0.0000
7 0 0 -0.0241 0.0000
7 0 1 0.1887 -0.0000
7 0 2 -0.1469 0.0000
7 0 3 -0.6337 -0.0000
7 0 4 0.4992 0.0000
7 0 5 0.0292 0.0000
7 0 6 0.0564 -0.0000
7 0 7 -0.6204 0.0000
7 0 8 -1.1609 -0.0000
7 0 9 0.7756 0.0000
7 1 0 -0.4975 0.0000
7 1 1 -0.1471 0.0000
7 1 2 0.4740 0.0000
7 1 3 0.3491 0.0000
7 1 4 -0.3012 -0.0000
7 1 5 0.3616 -0.0000
7 1 6 1.0635 -0.0000
7 1 7 0.3369 -0.0000
7 1 8 1.8453 -0.0000
7 2 0 0.0793 0.0000
7 2 1 -0.5473 0.0000
7 2 2 -0.6182 0.0000
7 2 3 -1.4261 0.0000
7 2 4 -0.5152 -0.0000
7 2 5 2.6376 -0.0000
7 2 6 -0.4537 -0.0000
7 2 7 -0.9012 0.0000
7 3 0 1.0663 -0.0000
7 3 1 -0.3812 -0.0000
7 3 2 -0.2144 0.0000
7 3 3 0.0832 -0.0000
7 3 4 0.5779 -0.0000
7 3 5 0.0691 -0.0000
7 3 6 -0.6319 0.0000
7 4 0 -0.0322 0.0000
7 4 1 0.4258 -0.0000
7 4 2 0.5773 0.0000
7 4 3 0.9065 0.0000
7 4 4 1.0196 0.0000
7 4 5 0.5090 0.0000
7 5 0 -1.0057 0.0000
7 5 1 1.1125 -0.0000
7 5 2 1.4934 -0.0000
7 5 3 -1.0637 0.0000
7 5 4 -0.6518 -0.0000
7 6 0 -0.0886 -0.0000
7 6 1 -0.1406 -0.0000
7 6 2 0.6962 0.0000
7 6 3 -0.6718 0.0000
7 7 0 0.4378 -0.0000
7 7 1 0.5844 -0.0000
7 7 2 0.4455 0.0000
7 8 0 -0.0437 -0.0000
8 -17 0 0.2329 0.0000
8 -17 1 -0.1023 -0.0000
8 -17 2 0.1441 0.0000
8 -17 3 0.0626 0.0000
8 -17 4 0.0728 -0.0000
8 -17 5 0.1340 -0.0000
8 -17 6 -0.0049 0.0000
8 -16 0 0.0925 -0.0000
8 -16 1 0.0643 0.0000
8 -16 2 0.1338 -0.0000
8 -16 3 -0.1073 0.0000
8 -16 4 0.0559 0.0000
8 -16 5 0.1486 0.0000
8 -16 6 0.0795 0.0000
8 -16 7 0.0331 0.0000
8 -16 8 0.0056 -0.0000
8 -15 0 0.1952 -0.0000
8 -15 1 -0.0822 0.0000
8 -15 2 -0.0043 -0.0000
8 -15 3 -0.0977 0.0000
8 -15 4 0.0736 -0.0000
8 -15 5 -0.0197 -0.0000
8 -15 6 -0.0819 0.0000
8 -15 7 0.1510 0.0000
8 -15 8 -0.1092 0.0000
8 -15 9 -0.0283 0.0000
8 -14 0 -0.0348 0.0000
8 -14 1 -0.2529 -0.0000
8 -14 2 -0.2662 -0.0000
8 -14 3 0.0310 -0.0000
8 -14 4 0.1255 0.0000
8 -14 5 0.1306 0.0000
8 -14 6 -0.0608 0.0000
8 -14 7 0.1870 0.0000
8 -14 8 0.1791 0.0000
8 -14 9 0.4955 0.0000
8 -14 10 -0.1546 0.0000
8 -13 0 0.0007 -0.0000
8 -13 1 -0.2470 0.0000
8 -13 2 0.4019 -0.0000
8 -13 3 -0.0130 0.0000
8 -13 4 0.3403 0.0000
8 -13 5 0.0628 0.0000
8 -13 6 -0.1170 0.0000
8 -13 7 -0.1276 -0.0000
8 -13 8 0.2452 0.0000
8 -13 9 -0.4618 -0.0000
8 -13 10 -0.3384 0.0000
8 -12 0 -0.2177 0.0000
8 -12 1 -0.3544 0.0000
8 -12 2 -0.7195 0.0000
8 -12 3 -0.3589 -0.0000
8 -12 4 -0.1994 -0.0000
8 -12 5 0.3427 0.0000
8 -12 6 -0.5144 -0.0000
8 -12 7 0.0163 0.0000
8 -12 8 0.9336 0.0000
8 -12 9 -0.1850 -0.0000
8 -12 10 -0.5383 -0.0000
8 -11 0 -0.2768 0.0000
8 -11 1 0.0807 0.0000
8 -11 2 0.4633 0.0000
8 -11 3 0.2488 -0.0000
8 -11 4 0.1230 -0.0000
8 -11 5 -0.0716 -0.0000
8 -11 6 -0.1432 -0.0000
8 -11 7 -0.6470 0.0000
8 -11 8 2.2156 0.0000
8 -11 9 1.1143 0.0000
8 -11 10 -2.5685 -0.0000
8 -11 11 -0.4963 -0.0000
8 -10 0 0.4412 -0.0000
8 -10 1 -0.7552 0.0000
8 -10 2 -0.5336 -0.0000
8 -10 3 -0.4327 0.0000
8 -10 4 -0.2430 0.0000
8 -10 5 0.1547 -0.0000
8 -10 6 -0.6744 0.0000
8 -10 7 0.3406 -0.0000
8 -10 8 0.6517 -0.0000
8 -10 9 -1.6279 0.0000
8 -10 10 -1.1511 0.0000
8 -10 11 0.2783 -0.0000
8 -9 0 -1.8021 0.0000
8 -9 1 -0.2510 0.0000
8 -9 2 0.2851 0.0000
8 -9 3 -0.0221 -0.0000
8 -9 4 -0.0176 -0.0000
8 -9 5 -0.7128 -0.0000
8 -9 6 0.6254 -0.0000
8 -9 7 -1.1737 0.0000
8 -9 8 -0.2929 0.0000
8 -9 9 0.6293 0.0000
8 -9 10 -2.4069 -0.0000
8 -9 11 -1.8413 -0.0000
8 -8 0 -0.2829 -0.0000
8 -8 1 -0.6056 0.0000
8 -8 2 0.0818 0.0000
8 -8 3 0.5093 0.0000
8 -8 4 -0.0421 0.0000
8 -8 5 0.2172 0.0000
8 -8 6 -1.2716 0.0000
8 -8 7 -0.3621 -0.0000
8 -8 8 1.6969 0.0000
8 -8 9 0.8589 0.0000
8 -8 10 -0.9697 -0.0000
8 -8 11 -0.5505 0.0000
8 -7 0 -0.0120 -0.0000
8 -7 1 -0.8977 0.0000
8 -7 2 0.0294 -0.0000
8 -7 3 0.0395 -0.0000
8 -7 4 0.2167 -0.0000
8 -7 5 -0.3367 0.0000
8 -7 6 -1.2706 0.0000
8 -7 7 0.6690 0.0000
8 -7 8 -0.3670 -0.0000
8 -7 9 -0.8022 0.0000
8 -7 10 0.2036 -0.0000
8 -6 0 -0.7049 -0.0000
8 -6 1 -0.3244 0.0000
8 -6 2 0.0710 0.0000
8 -6 3 -0.3272 -0.0000
8 -6 4 0.3253 0.0000
8 -6 5 -1.1318 -0.0000
8 -6 6 -0.7980 -0.0000
8 -6 7 -0.8447 -0.0000
8 -6 8 0.1731 -0.0000
8 -6 9 -0.7156 -0.0000
8 -6 10 -0.7162 -0.0000
8 -5 0 0.0643 -0.0000
8 -5 1 -0.2172 0.0000
8 -5 2 -0.4016 0.0000
8 -5 3 0.0203 0.0000
8 -5 4 0.2346 0.0000
8 -5 5 1.0480 0.0000
8 -5 6 -0.5368 0.0000
8 -5 7 0.9267 -0.0000
8 -5 8 0.6287 -0.0000
8 -5 9 -0.6973 0.0000
8 -5 10 0.5198 0.0000
8 -4 0 0.2094 -0.0000
8 -4 1 -0.3907 0.0000
8 -4 2 0.1647 0.0000
8 -4 3 -0.0882 -0.0000
8 -4 4 0.3270 -0.0000
8 -4 5 0.2253 -0.0000
8 -4 6 -0.1621 0.0000
8 -4 7 -0.6059 0.0000
8 -4 8 0.0726 0.0000
8 -4 9 0.6132 0.0000
8 -3 0 0.3001 0.0000
8 -3 1 0.1043 0.0000
8 -3 2 -0.4946 0.0000
8 -3 3 0.1012 -0.0000
8 -3 4 -0.4858 0.0000
8 -3 5 -1.0204 0.0000
8 -3 6 0.2234 0.0000
8 -3 7 -0.7489 0.0000
8 -3 8 -1.4014 0.0000
8 -3 9 0.7555 0.0000
8 -2 0 0.5639 -0.0000
8 -2 1 0.0878 0.0000
8 -2 2 -0.8870 0.0000
8 -2 3 0.3410 0.0000
8 -2 4 -0.6324 0.0000
8 -2 5 -0.6307 0.0000
8 -2 6 1.6337 -0.0000
8 -2 7 -0.3829 -0.0000
8 -2 8 -0.4815 -0.0000
8 -1 0 0.1885 -0.0000
8 -1 1 -0.1476 0.0000
8 -1 2 -0.4964 0.0000
8 -1 3 -0.0320 0.0000
8 -1 4 -0.5252 0.0000
8 -1 5 1.0004 0.0000
8 -1 6 0.8520 -0.0000
8 -1 7 -0.0430 0.0000
8 -1 8 -0.1372 0.0000
8 0 0 0.9896 0.0000
8 0 1 -0.0287 -0.0000
8 0 2 -0.0677 -0.0000
8 0 3 0.4709 0.0000
8 0 4 -1.2665 0.0000
8 0 5 -0.9110 0.0000
8 0 6 -0.4443 -0.0000
8 0 7 -0.4974 0.0000
8 1 0 -0.0657 0.0000
8 1 1 -0.3590 0.0000
8 1 2 0.0450 0.0000
8 1 3 0.6620 -0.0000
8 1 4 -0.0356 0.0000
8 1 5 -0.5764 -0.0000
8 1 6 1.0244 0.0000
8 2 0 -0.1670 0.0000
8 2 1 -0.2510 -0.0000
8 2 2 -0.2088 0.0000
8 2 3 -0.0315 0.0000
8 2 4 -0.4266 -0.0000
8 2 5 -0.0028 0.0000
8 3 0 0.0986 -0.0000
8 3 1 -1.5583 0.0000
8 3 2 -1.5537 0.0000
8 3 3 -0.3305 0.0000
8 3 4 1.3408 0.0000
8 3 5 0.0615 -0.0000
8 4 0 0.8508 -0.0000
8 4 1 -0.2014 0.0000
8 4 2 0.7980 0.0000
8 4 3 0.2668 -0.0000
8 4 4 0.0592 -0.0000
8 5 0 -0.6380 0.0000
8 5 1 -0.5871 0.0000
8 5 2 0.0319 0.0000
8 6 0 -1.1718 0.0000
8 6 1 -0.4616 0.0000
8 7 0 -0.7657 0.0000
9 -16 0 -0.0000 -0.0000
9 -16 1 -0.0404 -0.0000
9 -16 2 0.3265 0.0000
9 -16 3 -0.0860 0.0000
9 -16 4 -0.0583 0.0000
9 -16 5 0.0032 0.0000
9 -16 6 -0.0655 0.0000
9 -15 0 0.0407 0.0000
9 -15 1 0.2550 -0.0000
9 -15 2 -0.0599 -0.0000
9 -15 3 0.0331 0.0000
9 -15 4 0.1607 -0.0000
9 -15 5 0.0103 0.0000
9 -15 6 -0.0312 0.0000
9 -15 7 0.0015 -0.0000
9 -14 0 0.3257 0.0000
9 -14 1 -0.1098 -0.0000
9 -14 2 0.3822 -0.0000
9 -14 3 0.1738 0.0000
9 -14 4 0.1094 0.0000
9 -14 5 -0.0348 -0.0000
9 -14 6 -0.0350 -0.0000
9 -14 7 -0.0154 0.0000
9 -14 8 -0.2180 0.0000
9 -13 0 -0.1419 0.0000
9 -13 1 0.3650 0.0000
9 -13 2 0.1812 0.0000
9 -13 3 -0.2407 0.0000
9 -13 4 0.1672 -0.0000
9 -13 5 0.1674 0.0000
9 -13 6 0.2987 -0.0000
9 -13 7 0.0303 -0.0000
9 -13 8 0.1728 0.0000
9 -13 9 -0.3753 -0.0000
9 -12 0 -0.0660 -0.0000
9 -12 1 -0.2700 0.0000
9 -12 2 -0.1119 -0.0000
9 -12 3 -0.3488 -0.0000
9 -12 4 0.2601 -0.0000
9 -12 5 0.2807 0.0000
9 -12 6 0.0049 0.0000
9 -12 7 0.4726 0.0000
9 -12 8 -0.4208 -0.0000
9 -12 9 0.1722 0.0000
9 -11 0 -0.3646 0.0000
9 -11 1 -0.3276 -0.0000
9 -11 2 0.2386 0.0000
9 -11 3 0.1540 0.0000
9 -11 4 -0.1519 0.0000
9 -11 5 -0.0119 0.0000
9 -11 6 -0.5270 0.0000
9 -11 7 0.4424 -0.0000
9 -11 8 2.1838 0.0000
9 -11 9 -0.2870 -0.0000
9 -10 0 -0.3984 -0.0000
9 -10 1 0.5240 -0.0000
9 -10 2 0.0971 0.0000
9 -10 3 -0.3915 0.0000
9 -10 4 0.0957 0.0000
9 -10 5 0.0422 0.0000
9 -10 6 -0.6374 0.0000
9 -10 7 1.0082 -0.0000
9 -10 8 0.3106 0.0000
9 -10 9 -2.4339 0.0000
9 -9 0 0.0491 0.0000
9 -9 1 -0.1677 0.0000
9 -9 2 -0.0328 0.0000
9 -9 3 -0.3849 -0.0000
9 -9 4 -0.9448 -0.0000
9 -9 5 -0.2749 0.0000
9 -9 6 -0.6371 0.0000
9 -9 7 -0.9743 0.0000
9 -9 8 0.4451 0.0000
9 -9 9 -0.3700 0.0000
9 -8 0 -0.5587 0.0000
9 -8 1 0.5868 0.0000
9 -8 2 0.0526 -0.0000
9 -8 3 0.2451 0.0000
9 -8 4 -0.1960 0.0000
9 -8 5 0.4144 -0.0000
9 -8 6 -0.2304 0.0000
9 -8 7 -0.5880 -0.0000
9 -8 8 0.4856 0.0000
9 -8 9 -1.8014 0.0000
9 -7 0 0.3724 -0.0000
9 -7 1 -0.3826 0.0000
9 -7 2 0.4786 -0.0000
9 -7 3 -0.0879 -0.0000
9 -7 4 0.1704 -0.0000
9 -7 5 -0.8445 0.0000
9 -7 6 -1.4535 0.0000
9 -7 7 -1.8906 0.0000
9 -7 8 -1.3814 0.0000
9 -7 9 1.5067 0.0000
9 -6 0 -0.2646 0.0000
9 -6 1 0.1536 0.0000
9 -6 2 0.0004 -0.0000
9 -6 3 0.0986 -0.0000
9 -6 4 -0.1927 -0.0000
9 -6 5 -0.7803 -0.0000
9 -6 6 -1.1671 -0.0000
9 -6 7 -1.7212 0.0000
9 -6 8 -1.5471 -0.0000
9 -6 9 -1.3961 0.0000
9 -5 0 -0.9302 0.0000
9 -5 1 0.1650 -0.0000
9 -5 2 0.4670 -0.0000
9 -5 3 0.1363 0.0000
9 -5 4 0.4633 -0.0000
9 -5 5 1.2326 -0.0000
9 -5 6 0.3690 -0.0000
9 -5 7 -0.1526 0.0000
9 -5 8 -0.1926 -0.0000
9 -4 0 -0.3167 0.0000
9 -4 1 -0.3558 0.0000
9 -4 2 0.1659 0.0000
9 -4 3 -0.2905 0.0000
9 -4 4 0.7019 -0.0000
9 -4 5 -0.5691 0.0000
9 -4 6 -1.6644 0.0000
9 -4 7 -0.6401 0.0000
9 -4 8 -0.7349 0.0000
9 -3 0 -0.2912 0.0000
9 -3 1 -0.1436 0.0000
9 -3 2 0.3238 -0.0000
9 -3 3 0.1862 0.0000
9 -3 4 -1.1212 0.0000
9 -3 5 -0.4050 0.0000
9 -3 6 0.5685 -0.0000
9 -3 7 -0.2429 0.0000
9 -2 0 -0.1851 0.0000
9 -2 1 -0.1507 -0.0000
9 -2 2 0.2245 -0.0000
9 -2 3 -0.0748 -0.0000
9 -2 4 0.3356 -0.0000
9 -2 5 0.0838 0.0000
9 -2 6 -0.8601 0.0000
9 -2 7 -1.2957 0.0000
9 -1 0 0.3624 0.0000
9 -1 1 0.1854 0.0000
9 -1 2 -0.2058 -0.0000
9 -1 3 1.2336 0.0000
9 -1 4 -0.4076 0.0000
9 -1 5 0.1425 0.0000
9 -1 6 1.2106 -0.0000
9 0 0 0.7590 -0.0000
9 0 1 -0.1520 -0.0000
9 0 2 0.9839 0.0000
9 0 3 -1.7653 0.0000
9 0 4 -3.6854 0.0000
9 0 5 -0.3876 0.0000
9 1 0 -0.3216 0.0000
9 1 1 -0.0394 -0.0000
9 1 2 1.2356 -0.0000
9 1 3 2.3057 0.0000
9 1 4 0.4601 -0.0000
9 2 0 0.1612 -0.0000
9 2 1 0.1718 -0.0000
9 2 2 0.0735 -0.0000
9 2 3 -0.5711 0.0000
9 2 4 -0.3256 0.0000
9 3 0 -0.7082 0.0000
9 3 1 -1.0712 -0.0000
9 3 2 1.2270 -0.0000
9 3 3 1.7080 0.0000
9 4 0 -0.2652 -0.0000
9 4 1 -0.0406 -0.0000
9 5 0 0.8704 -0.0000
10 -15 0 -0.0604 0.0000
10 -15 1 -0.1739 -0.0000
10 -15 2 0.0845 0.0000
10 -15 3 0.0507 -0.0000
10 -15 4 -0.0745 0.0000
10 -15 5 -0.3788 0.0000
10 -14 0 -0.1826 0.0000
10 -14 1 -0.0781 -0.0000
10 -14 2 -0.2639 0.0000
10 -14 3 -0.2366 -0.0000
10 -14 4 -0.1548 -0.0000
10 -14 5 -0.0156 0.0000
10 -14 6 0.0364 -0.0000
10 -13 0 -0.0897 0.0000
10 -13 1 -0.1150 0.0000
10 -13 2 0.0752 -0.0000
10 -13 3 -0.0168 -0.0000
10 -13 4 0.0940 -0.0000
10 -13 5 0.0846 0.0000
10 -13 6 -0.0587 -0.0000
10 -13 7 -0.1751 0.0000
10 -12 0 -0.1899 -0.0000
10 -12 1 0.0561 -0.0000
10 -12 2 -0.0734 -0.0000
10 -12 3 0.2496 -0.0000
10 -12 4 0.0040 -0.0000
10 -12 5 -0.2467 -0.0000
10 -12 6 -0.1598 -0.0000
10 -12 7 -0.3224 0.0000
10 -11 0 -0.0024 -0.0000
10 -11 1 0.1971 0.0000
10 -11 2 0.3243 0.0000
10 -11 3 -0.0264 0.0000
10 -11 4 0.1759 -0.0000
10 -11 5 -0.0954 -0.0000
10 -11 6 0.2389 -0.0000
10 -11 7 0.4147 0.0000
10 -10 0 -0.1198 -0.0000
10 -10 1 0.0559 -0.0000
10 -10 2 -0.2648 0.0000
10 -10 3 0.3991 -0.0000
10 -10 4 0.2240 -0.0000
10 -10 5 -0.0216 0.0000
10 -10 6 -0.0453 0.0000
10 -10 7 -0.0346 0.0000
10 -9 0 0.0910 0.0000
10 -9 1 -0.1898 0.0000
10 -9 2 0.4336 0.0000
10 -9 3 0.0982 -0.0000
10 -9 4 -0.3266 0.0000
10 -9 5 0.0705 0.0000
10 -9 6 0.1641 0.0000
10 -9 7 1.1417 0.0000
10 -8 0 -0.0812 0.0000
10 -8 1 0.4804 -0.0000
10 -8 2 0.3955 -0.0000
10 -8 3 0.0851 0.0000
10 -8 4 0.2585 -0.0000
10 -8 5 0.5161 -0.0000
10 -8 6 -0.0633 0.0000
10 -8 7 0.3172 -0.0000
10 -7 0 0.7923 -0.0000
10 -7 1 0.9060 -0.0000
10 -7 2 -0.4339 0.0000
10 -7 3 -0.4057 0.0000
10 -7 4 0.2710 -0.0000
10 -7 5 0.5069 0.0000
10 -7 6 -0.3607 0.0000
10 -7 7 -0.4712 0.0000
10 -6 0 0.5804 0.0000
10 -6 1 0.3431 0.0000
10 -6 2 0.1087 -0.0000
10 -6 3 -0.0154 0.0000
10 -6 4 0.2421 0.0000
10 -6 5 0.4082 0.0000
10 -6 6 0.7800 -0.0000
10 -6 7 -0.9082 -0.0000
10 -5 0 0.1624 -0.0000
10 -5 1 0.9742 -0.0000
10 -5 2 0.1891 0.0000
10 -5 3 -0.5469 0.0000
10 -5 4 1.3801 0.0000
10 -5 5 3.1258 -0.0000
10 -5 6 -0.5211 0.0000
10 -4 0 0.3906 -0.0000
10 -4 1 0.8045 -0.0000
10 -4 2 -0.4124 0.0000
10 -4 3 -0.1115 -0.0000
10 -4 4 -0.1194 -0.0000
10 -4 5 -0.8928 0.0000
10 -4 6 1.3955 -0.0000
10 -3 0 -0.1578 0.0000
10 -3 1 0.0321 -0.0000
10 -3 2 0.1204 0.0000
10 -3 3 -0.0527 -0.0000
10 -3 4 -0.4394 -0.0000
10 -3 5 0.6794 0.0000
10 -2 0 0.4394 -0.0000
10 -2 1 0.2749 -0.0000
10 -2 2 -0.2166 -0.0000
10 -2 3 0.0660 -0.0000
10 -2 4 1.4191 -0.0000
10 -2 5 0.8718 -0.0000
10 -1 0 0.4329 0.0000
10 -1 1 0.0128 -0.0000
10 -1 2 -0.0248 0.0000
10 -1 3 1.0289 -0.0000
10 -1 4 -0.0078 -0.0000
10 0 0 0.2910 -0.0000
10 0 1 -0.0953 -0.0000
10 0 2 -0.3132 0.0000
10 0 3 -1.0669 0.0000
10 1 0 0.0914 -0.0000
10 1 1 0.0383 0.0000
10 1 2 1.7953 -0.0000
10 2 0 0.5010 -0.0000
10 2 1 0.0696 0.0000
10 3 0 -0.6875 0.0000
11 -14 0 0.2810 0.0000
11 -14 1 0.2065 0.0000
11 -14 2 -0.1982 0.0000
11 -14 3 -0.0279 -0.0000
11 -13 0 -0.1620 -0.0000
11 -13 1 -0.2096 -0.0000
11 -13 2 -0.1101 0.0000
11 -13 3 0.0391 -0.0000
11 -13 4 -0.2350 0.0000
11 -12 0 0.0520 -0.0000
11 -12 1 0.1268 -0.0000
11 -12 2 0.0194 -0.0000
11 -12 3 -0.0173 0.0000
11 -12 4 -0.0095 0.0000
11 -12 5 -0.0136 -0.0000
11 -11 0 -0.1458 0.0000
11 -11 1 0.0294 0.0000
11 -11 2 0.0185 0.0000
11 -11 3 -0.0515 0.0000
11 -11 4 -0.0216 0.0000
11 -11 5 -0.3230 -0.0000
11 -10 0 0.1245 -0.0000
11 -10 1 -0.0005 -0.0000
11 -10 2 -0.3531 0.0000
11 -10 3 0.4576 -0.0000
11 -10 4 -0.2566 0.0000
11 -10 5 0.1763 -0.0000
11 -9 0 -0.2454 0.0000
11 -9 1 -0.2808 0.0000
11 -9 2 0.4941 -0.0000
11 -9 3 0.2011 0.0000
11 -9 4 -0.1808 0.0000
11 -9 5 0.0700 -0.0000
11 -8 0 -0.1374 0.0000
11 -8 1 0.0782 0.0000
11 -8 2 0.3326 0.0000
11 -8 3 0.0690 -0.0000
11 -8 4 0.1292 -0.0000
11 -8 5 -0.1876 -0.0000
11 -7 0 0.0874 -0.0000
11 -7 1 0.0270 -0.0000
11 -7 2 0.0254 0.0000
11 -7 3 0.2054 -0.0000
11 -7 4 -0.0192 -0.0000
11 -7 5 -0.3845 0.0000
11 -6 0 -0.0553 0.0000
11 -6 1 -0.2618 0.0000
11 -6 2 -0.1733 -0.0000
11 -6 3 0.2259 0.0000
11 -6 4 -0.4403 0.0000
11 -6 5 0.5331 0.0000
11 -5 0 -0.0618 0.0000
11 -5 1 0.3316 -0.0000
11 -5 2 -0.2523 0.0000
11 -5 3 -0.2647 -0.0000
11 -5 4 0.9721 -0.0000
11 -4 0 0.0479 -0.0000
11 -4 1 -0.0262 0.0000
11 -4 2 0.0957 0.0000
11 -4 3 -0.6298 0.0000
11 -4 4 -0.0906 -0.0000
11 -3 0 0.2296 0.0000
11 -3 1 -0.1545 0.0000
11 -3 2 -0.1667 -0.0000
11 -3 3 0.5153 -0.0000
11 -2 0 -0.0534 0.0000
11 -2 1 -0.0532 -0.0000
11 -2 2 -0.0491 0.0000
11 -1 0 -0.1341 -0.0000
11 -1 1 -0.0725 -0.0000
11 -1 2 -0.1105 -0.0000
11 0 0 0.1848 -0.0000
11 0 1 -0.2232 -0.0000
12 -12 0 -0.0755 0.0000
12 -12 1 -0.1030 -0.0000
12 -11 0 0.1781 0.0000
12 -11 1 0.1073 0.0000
12 -11 2 -0.4059 -0.0000
12 -10 0 -0.1371 -0.0000
12 -10 1 0.0110 0.0000
12 -10 2 -0.0499 -0.0000
12 -9 0 0.3016 -0.0000
12 -9 1 0.2564 0.0000
12 -9 2 0.0503 0.0000
12 -8 0 0.4823 -0.0000
12 -8 1 0.2153 0.0000
12 -8 2 -0.1808 -0.0000
12 -7 0 0.0529 -0.0000
12 -7 1 0.3006 0.0000
12 -7 2 0.0168 -0.0000
12 -6 0 -0.0980 0.0000
12 -6 1 -0.1312 0.0000
12 -6 2 0.1799 -0.0000
12 -5 0 -0.1464 0.0000
12 -5 1 -0.2308 0.0000
12 -4 0 -0.1328 0.0000
12 -4 1 0.1454 0.0000
12 -3 0 -0.3095 -0.0000
0 0 0 0.0 0.0
;
loop_
_diffrn_refln_index_h
_diffrn_refln_index_k
_diffrn_refln_index_l
_diffrn_refln_intensity_net
_diffrn_refln_intensity_u
0 0 -1 3183.67 726
0 0 1 3283.08 748.69
0 0 -2 1655.78 378.42
0 0 2 1590.6 363.61
0 0 -3 1646.29 376.4
0 0 3 1586.88 362.91
0 0 -4 751.58 172.67
0 0 4 728.89 167.55
0 0 -5 182.12 42.9
0 0 5 156 37.1
0 0 -6 86.79 21.35
0 0 6 93.31 23.04
0 0 -7 26.71 7.81
0 0 7 38.91 10.9
0 0 -8 -0.2 0.46
0 0 8 3.57 2.43
0 0 -9 0.79 1.27
0 0 9 6.63 3.57
0 0 -10 -0.42 0.86
0 0 10 0.59 1.53
0 0 -11 -0.12 0.5
0 0 11 -0.49 1.59
0 0 -12 -0.36 1.87
0 0 12 0.16 1.83
0 0 -13 -0.11 0.61
0 0 13 -0.16 1.56
0 0 -14 1.84 18.24
0 0 14 -0.43 1.17
0 0 -15 -0.25 1.15
0 0 15 -1.3 2.74
0 -1 15 -0.53 4.44
0 1 -15 0.55 8.43
0 -1 14 -0.52 1.2
0 1 -14 -0.65 1.67
0 -1 13 3.61 5.04
0 1 -13 -1.03 1.87
0 -1 12 0.13 3.81
0 1 -12 -0.34 3.39
0 -1 11 0.54 2.15
0 1 -11 -0.3 0.81
0 -1 10 -0.49 1
0 1 -10 2.67 2.75
0 -1 9 0.5 1.03
0 1 -9 0.05 0.8
0 -1 8 2.19 2.02
0 1 -8 10.03 4.01
0 -1 7 8.6 3.35
0 1 -7 12.63 4.55
0 -1 6 46.78 12.14
0 1 -6 63.77 16.07
0 -1 5 453.34 104.49
0 1 -5 482.21 111.25
0 -1 4 1857.9 424.46
0 1 -4 1995.67 455.81
0 -1 3 2334.34 532.95
0 1 -3 2262.15 516.45
0 -1 2 1690.83 386.3
0 1 -2 1462.32 334.13
0 -1 1 1634.74 296.88
0 -1 1 2240.7 511.09
0 -1 1 1567.08 583.69
0 1 -1 2212.24 504.49
0 1 -1 1714.76 638.97
0 1 -1 1659.08 301.29
0 -1 0 2757.98 629.06
0 -1 -1 2123.55 485.1
0 1 1 1875.63 428.59
0 -1 -2 2495.62 570.07
0 1 2 2078.17 474.78
0 -1 -3 2146.24 490.46
0 1 3 2134.69 487.57
0 -1 -4 495.82 114.22
0 1 4 606.38 139.68
0 -1 -5 66.62 16.59
0 1 5 85.47 21.15
0 -1 -6 6.38 2.77
0 1 6 14.39 5.05
0 -1 -7 4 3.19
0 1 7 8.47 5.4
0 -1 -8 0.67 1.45
0 1 8 2.64 2.1
0 -1 -9 -0.07 5.92
0 1 9 0.27 18.01
0 -1 -10 2.19 17.8
0 1 10 0.02 1.15
0 -1 -11 -0.11 3.34
0 1 11 -0.4 1.04
0 1 12 3.7 3.72
0 -1 -13 -0.46 6.24
0 1 13 0.65 1.79
0 -1 -14 -0.36 1.25
0 1 14 -0.22 2.27
0 -1 -15 -0.15 0.85
0 1 15 0.92 5.37
0 -2 16 -0.7 1.78
0 2 -16 0.07 6.7
0 -2 15 5.61 4.96
0 2 -15 0.15 7.24
0 -2 14 -0.83 1.57
0 2 -14 0.12 3.24
0 -2 13 0.8 8.81
0 2 -13 0.9 3.43
0 -2 12 -0.1 3.32
0 2 -12 -0.33 1.38
0 -2 11 -0.06 2.07
0 2 -11 -0.33 1.26
0 -2 10 -1.03 2.02
0 2 -10 2.54 2.53
0 -2 9 1.84 5.35
0 2 -9 8.86 3.97
0 -2 7 147.76 35.55
0 2 -7 166.85 39.44
0 -2 6 117.44 28.37
0 2 -6 116.82 27.81
0 -2 4 510.26 117.61
0 2 -4 397.44 91.7
0 -2 3 6.68 2.83
0 -2 3 13 8.57
0 2 -3 14.13 4.29
0 2 -3 22.63 10.59
0 2 -3 40.16 8.28
0 -2 2 1598.85 290.4
0 -2 2 1901.62 708.68
0 2 -2 1462.73 265.65
0 2 -2 1428.49 532.54
0 -2 1 2044.35 371.37
0 -2 1 3311.96 1234.2
0 2 -1 1943.7 353.1
0 2 -1 2899.46 1080.75
0 -2 0 2208.52 504.49
0 -2 -1 5.73 2.24
0 2 1 3.8 2.02
0 -2 -2 273.94 63.69
0 2 2 252.82 58.9
0 -2 -3 1475.92 337.76
0 2 3 1129.01 258.51
0 -2 -4 136.09 32.55
0 2 4 118.27 28.24
0 -2 -5 231.91 54.7
0 2 5 220.15 51.81
0 -2 -6 37.82 10.54
0 2 6 42.78 11.68
0 -2 -7 4.71 2.54
0 2 7 3.87 3.05
0 -2 -8 0.76 1.23
0 2 8 0.31 1.4
0 -2 -9 -0.11 0.47
0 2 9 1.87 2.32
0 -2 -10 -0.21 0.76
0 2 10 0.72 5.78
0 -2 -11 2.88 3.37
0 2 11 0.58 2.33
0 -2 -12 -0.03 0.31
0 2 12 0.71 2.93
0 -2 -13 -0.43 1.34
0 2 13 0.11 36.2
0 2 14 -1.5 32.79
0 -3 16 -0.85 2.85
0 3 -16 1.27 6.03
0 -3 15 -0.35 1.14
0 3 -15 1.22 4.14
0 -3 14 2.05 2.59
0 3 -14 1.09 3.04
0 -3 13 -0.41 0.95
0 3 -13 0.74 2.76
0 -3 12 -0.23 0.72
0 3 -12 3.56 3.53
0 -3 11 -0.15 1.39
0 3 -11 -0.23 1.01
0 -3 10 0.26 6.01
0 3 -10 5.67 2.9
0 -3 7 34.29 10.52
0 3 -7 23.09 6.38
0 -3 6 117.98 28.66
0 3 -6 147.56 34.9
0 -3 5 675.26 252.65
0 -3 4 402.64 73.63
0 -3 4 473.55 177.99
0 3 -4 369.39 67.61
0 -3 3 936.79 170.4
0 -3 3 1533.26 350.18
0 -3 3 912.86 340.94
0 3 -3 1592.25 363.57
0 3 -3 1039.09 387.54
0 3 -3 1046.93 190.41
0 -3 2 261.15 47.81
0 -3 2 281.12 64.31
0 -3 2 222.79 84.03
0 3 -2 320.84 73.34
0 3 -2 210.87 79.45
0 3 -2 264 48.35
0 -3 1 291.93 66.87
0 -3 1 252.29 95.41
0 3 -1 278.6 63.85
0 3 -1 383.29 143.97
0 -3 0 819.64 187.73
0 3 1 349.52 80.64
0 -3 -2 592.76 136.25
0 3 2 611.74 140.71
0 -3 -3 239.38 56.1
0 3 3 226.92 53.05
0 -3 -4 33.59 9.5
0 3 4 23.89 6.73
0 -3 -5 22.26 7.41
0 3 5 18.8 5.64
0 -3 -6 36.3 10.97
0 3 6 28.13 8.16
0 -3 -7 1.39 1.79
0 3 7 0.42 1.13
0 -3 -8 -0.08 2.27
0 3 8 0.84 2.02
0 -3 -9 0.13 1.01
0 3 9 1.55 2.02
0 -3 -10 0.8 1.88
0 3 10 -1.23 1.84
0 -3 -11 -0.47 4.78
0 3 11 4.71 4.6
0 -3 -12 -0.14 7.73
0 3 12 4.12 4.99
0 3 13 -0.67 1.69
0 -4 16 8.14 6.92
0 4 -16 -3.85 6.72
0 -4 15 -0.22 4.44
0 4 -15 6.25 6.07
0 -4 14 -0.35 2.06
0 4 -14 0.97 3.44
0 -4 13 0.49 2.16
0 4 -13 0.55 2.7
0 -4 12 -0.12 4.39
0 4 -12 -0.36 1.58
0 -4 11 0.2 1.27
0 4 -11 -0.18 1.63
0 -4 8 -0.22 0.94
0 4 -8 1.24 1.54
0 -4 7 93.14 24.2
0 4 -7 72.31 18.06
0 -4 6 29.36 14.03
0 4 -6 27.49 7.52
0 4 -6 39.81 8.19
0 4 -6 15.34 8.3
0 -4 5 266.02 49.05
0 -4 5 171.64 65.18
0 4 -5 226.05 41.79
0 4 -5 210.25 79.82
0 -4 4 165.66 62.91
0 4 -4 212.6 80.23
0 -4 3 67.65 13.22
0 4 -3 67.86 13.16
0 -4 2 306.69 115.75
0 4 -2 459.93 172.88
0 -4 1 53.62 22.81
0 4 -1 100.69 19.61
0 4 -1 64.02 25.82
0 -4 0 112.94 26.71
0 4 1 153.61 36.17
0 -4 -2 0.59 1.89
0 4 2 4.6 2.24
0 -4 -3 84.69 20.79
0 4 3 85.59 21
0 -4 -4 0.24 0.93
0 4 4 4.29 2.15
0 -4 -5 18.72 7.39
0 4 5 10.82 3.79
0 -4 -6 4.8 3.31
0 4 6 1.51 1.62
0 -4 -7 -0.05 0.37
0 4 7 -0.55 0.92
0 -4 -8 -0.07 4.57
0 4 8 0.37 2.16
0 -4 -9 -0.07 0.38
0 4 9 -1.08 1.82
0 -4 -10 1.37 2.6
0 4 10 -0.47 2.33
0 -4 -11 0.71 1.83
0 4 11 -1.75 3.28
0 4 13 3.81 6.51
0 -5 17 2.03 7.44
0 5 -17 4.14 7.68
0 -5 16 3.71 5.01
0 5 -16 0.69 6.7
0 -5 15 -0.18 5.31
0 5 -15 3.68 4.96
0 -5 14 -0.15 0.73
0 5 -14 0.76 3.91
0 -5 13 -0.28 4.61
0 5 -13 1.27 3.95
0 -5 12 -0.19 8.98
0 5 -12 1.37 4.65
0 -5 11 -0.01 1.65
0 5 -11 1.34 6.69
0 -5 10 3.79 6.88
0 5 -10 10.14 4.09
0 -5 9 -0.32 9.81
0 5 -9 3.71 2.32
0 -5 8 58.08 11.73
0 5 -8 29.4 8.51
0 -5 7 41.87 9.08
0 5 -7 20.95 6.38
0 5 -7 33.33 6.91
0 -5 6 26.41 6.41
0 -5 6 2.96 3.35
0 5 -6 16.01 4.12
0 -5 5 924.83 168.38
0 -5 5 1150.88 263.29
0 -5 5 1353.83 505.31
0 5 -5 939.68 215.08
0 5 -5 1184.28 442.2
0 5 -5 959.88 174.77
0 -5 4 1010.63 230.88
0 -5 4 1073.32 400.37
0 5 -4 1269.26 289.78
0 5 -4 1292.77 482.21
0 -5 3 466.95 85.68
0 -5 3 779.21 177.83
0 -5 3 418.69 157.53
0 5 -3 659.17 247.42
0 5 -3 370.83 68.23
0 -5 2 741.68 169.49
0 -5 2 619.99 232.57
0 5 -2 760.65 173.66
0 5 -2 860.88 322.49
0 -5 1 1145.93 261.85
0 5 -1 957 218.67
0 5 -1 927.71 348.32
0 -5 0 1589.36 363.45
0 5 1 11.46 3.69
0 5 2 4.34 2.04
0 -5 -4 -0.19 7.32
0 5 4 2.74 1.89
0 -5 -5 8.1 5.92
0 5 5 8.37 3.51
0 -5 -6 -0.46 1.36
0 5 6 1.52 1.63
0 -5 -7 -0.59 1.28
0 5 7 0.15 1.93
0 -5 -8 18.76 8.78
0 5 8 1.82 2.39
0 -5 -9 -0.16 0.72
0 5 9 1.96 2.78
0 5 10 -0.8 3.04
0 -5 -11 -0.06 0.53
0 5 11 -1.46 4.39
0 -5 -12 1.6 6.91
0 5 12 13.41 9.56
0 -6 17 -1.09 3.24
0 6 -17 -1.14 3.66
0 -6 16 -0.49 6.63
0 6 -16 0.52 6.29
0 -6 15 2.69 3.57
0 6 -15 4.21 5.29
0 -6 14 -0.54 3.47
0 6 -14 -0.07 2.79
0 6 -13 -1.81 3.23
0 6 -12 -1.32 2.37
0 6 -11 -0.54 1.7
0 -6 10 24.18 11.53
0 6 -10 -0.27 11.61
0 -6 9 4.07 7.14
0 6 -9 -0.14 1.02
0 6 -9 2.45 1.32
0 -6 8 0.44 1.54
0 -6 8 3.77 2.59
0 -6 8 0.35 3.06
0 6 -8 -0.04 1.01
0 6 -8 4.45 1.71
0 -6 7 132.79 32.44
0 -6 6 297.99 54.74
0 -6 6 346.01 80.23
0 -6 6 251.3 94.79
0 6 -6 354.46 81.8
0 6 -6 177.91 68.02
0 6 -6 364.4 66.78
0 -6 5 85.59 16.36
0 6 -5 48.18 11.62
0 6 -5 24.12 10.82
0 -6 4 482.62 110.39
0 -6 4 346.5 63.69
0 -6 4 367.2 138.44
0 6 -4 498.3 113.81
0 6 -4 417.86 76.64
0 -6 3 184.1 70.41
0 6 -3 113.77 45.09
0 -6 2 167.51 64.06
0 6 -2 234.26 89.76
0 -6 1 92.85 22.09
0 6 -1 90.21 21.28
0 6 -1 49.46 10.54
0 6 2 2.08 1.71
0 6 3 -0.18 1.2
0 6 4 2 2.23
0 -6 -5 0.77 2.51
0 6 5 2.27 2.05
0 -6 -6 -0.04 0.28
0 6 6 -0.47 1.46
0 6 7 3.63 3.68
0 6 8 10.07 5.56
0 -6 -9 -0.12 2.81
0 6 9 0.53 3.89
0 6 10 -2.46 3.89
0 6 11 10.52 8.38
0 -7 16 -0.05 0.49
0 7 -16 -0.98 4.93
0 -7 15 2.77 5.28
0 7 -15 3.09 5.46
0 -7 14 -0.62 1.64
0 7 -14 -0.14 3.31
0 7 -13 1.15 3.62
0 7 -12 0.54 2.63
0 -7 11 0.78 2.63
0 7 -11 0.8 1.97
0 7 -11 3.05 20.61
0 -7 10 1.02 2.42
0 -7 10 0.87 3.42
0 7 -10 -0.43 0.79
0 7 -10 -0.06 1.16
0 -7 9 0 1.06
0 -7 9 7.28 5.13
0 7 -9 1.88 2
0 7 -9 -0.11 0.59
0 7 -9 0.81 1.14
0 -7 8 8.16 3.14
0 -7 8 6.98 3.71
0 -7 8 2.66 2.51
0 7 -8 -0.06 0.58
0 -7 7 41.83 17.51
0 -7 6 181.58 42.82
0 -7 6 276.66 104.61
0 7 -6 156.75 36.6
0 7 -6 293.82 111.09
0 -7 5 641.03 146.73
0 -7 5 371.21 68.19
0 7 -5 404.99 74.25
0 -7 4 346.17 64.27
0 -7 4 542.44 124.04
0 7 -4 502.84 114.92
0 7 -4 375.99 145.2
0 7 -4 400.04 73.84
0 -7 3 417.04 157.65
0 7 -3 513.98 194.49
0 -7 2 500.36 114.8
0 7 -2 212.85 82.83
0 -7 1 674.85 154.93
0 7 -1 507.79 116.57
0 -7 -1 1.15 1.21
0 7 1 1.13 1.61
0 7 2 1.6 1.43
0 7 3 -0.58 1.84
0 -7 -4 -0.09 2.88
0 7 4 3.29 2.96
0 -7 -5 -0.13 2.29
0 7 5 3.1 2.86
0 -7 -6 0.61 1.45
0 7 6 0.95 2.18
0 -7 -7 -0.13 0.57
0 7 7 1.21 3.31
0 -7 -8 -0.55 7.66
0 7 8 9.21 5.99
0 -7 -9 -0.12 0.77
0 7 9 -1.16 3.78
0 -7 -10 -0.05 12.51
0 7 10 3.5 7.07
0 -7 -11 -2.19 19.92
0 7 11 -2.57 6.33
0 8 -16 -4.59 5.01
0 8 -15 -0.73 3.47
0 8 -14 -2.62 3.11
0 -8 13 20.25 12.21
0 8 -13 -1.15 3.08
0 -8 12 24.47 14.75
0 8 -12 2.24 6.2
0 8 -12 8.62 2.48
0 -8 11 -0.02 2.4
0 8 -11 0.83 2.15
0 8 -11 7.62 6.08
0 -8 10 10.55 4.29
0 -8 10 3.46 3.61
0 -8 10 24.19 11.41
0 8 -10 4.37 3.94
0 -8 9 7.54 3.3
0 -8 9 0.22 3.04
0 -8 9 7.64 4.71
0 8 -9 3.18 1.67
0 8 -9 2.68 3.07
0 -8 8 65.55 12.6
0 -8 8 45.38 18.7
0 8 -8 60.88 11.6
0 -8 7 142.4 26.52
0 -8 7 144.67 55.23
0 8 -7 166.07 30.69
0 -8 6 4.56 2.66
0 -8 6 4.62 1.95
0 -8 6 8.65 5.77
0 8 -6 -0.03 2.66
0 8 -6 7.07 2.16
0 -8 5 30.62 6.95
0 -8 5 13.98 9.16
0 8 -5 27.93 6.66
0 8 -5 19.67 4.81
0 8 -5 3.25 15.61
0 -8 4 30.31 13.91
0 8 -3 14.29 8.47
0 -8 2 6.81 7.71
0 8 -2 11.24 3.26
0 8 -2 11.22 3.68
0 8 -2 2.4 10.8
0 -8 0 102.71 25.94
0 -8 -1 -0.01 3.09
0 8 1 1.54 1.8
0 8 2 -0.03 1.28
0 8 3 0.27 2.34
0 8 4 1.33 2.7
0 -8 -5 -0.22 8.44
0 8 5 0.56 2.46
0 -8 -6 -0.09 6.2
0 8 6 -0.81 2.28
0 -8 -7 -0.05 0.42
0 8 7 0.39 3.45
0 -8 -8 -1.17 2.13
0 8 8 -0.43 7
0 -8 -9 -0.04 0.47
0 8 9 12.51 8.32
0 -8 -10 -0.99 17.63
0 8 10 38.74 18.11
0 9 -16 11.05 9.15
0 9 -15 -3.71 5.53
0 -9 14 4.88 3.3
0 9 -14 1.69 3.3
0 -9 13 14.57 4.87
0 -9 13 5.98 5.94
0 9 -13 -1.89 3.15
0 9 -13 0.98 26.25
0 -9 12 6.28 4.83
0 -9 12 4.1 3.44
0 -9 12 10.17 7.46
0 9 -12 5.63 4.73
0 9 -12 0.67 13.91
0 -9 11 -0.16 0.57
0 -9 11 1.82 3.02
0 9 -11 -0.02 1.48
0 9 -11 -0.27 57.01
0 -9 10 4.72 3.51
0 -9 10 11.88 3.85
0 9 -10 0.96 2.28
0 9 -10 4.86 1.82
0 -9 9 1.37 2.14
0 -9 9 1.91 1.93
0 -9 9 11.96 6.98
0 9 -9 7.98 3.85
0 9 -9 5.22 1.7
0 -9 8 3.44 2.14
0 -9 8 0 2.25
0 9 -8 5.72 2.84
0 9 -8 -0.22 5.75
0 -9 7 1.89 1.87
0 -9 7 0.23 2.09
0 -9 7 2.67 2.88
0 9 -7 3.15 1.8
0 9 -7 0.08 1.26
0 -9 6 5.49 2.37
0 -9 6 11.72 6.15
0 9 -6 4.86 1.99
0 -9 5 4.96 3.19
0 -9 5 18.06 10.34
0 9 -5 15.03 4.35
0 9 -5 16.5 10.14
0 -9 4 0.62 9.61
0 -9 4 2.65 2.52
0 9 -4 11.08 3.29
0 9 -4 6.8 2.59
0 -9 3 2.3 3.48
0 -9 3 16.91 8.77
0 9 -3 9.78 3.12
0 9 -3 13.82 7.83
0 -9 2 -2.52 3.74
0 9 -2 10.84 3.33
0 9 -2 6.49 4.88
0 -9 1 0 3.04
0 9 -1 0.49 1.27
0 -9 -1 0.19 5.64
0 9 1 0.62 1.87
0 -9 -2 -0.04 0.32
0 9 2 -0.4 13.25
0 9 3 -2.17 2.68
0 9 4 5.16 4.42
0 9 5 -1.74 2.61
0 9 6 -2.44 2.97
0 -9 -7 -0.02 9.33
0 9 7 3.36 4.36
0 -9 -8 -0.18 0.92
0 9 8 -1.81 10.52
0 -9 -9 -1.38 3.15
0 9 9 5.01 8.7
0 10 -16 -1.87 11.03
0 10 -15 0.78 6.41
0 -10 14 0.98 2.9
0 10 -14 1.2 1.05
0 -10 13 -0.06 4.3
0 -10 13 2.65 12.96
0 10 -13 -0.28 3.62
0 10 -13 -0.04 0.52
0 10 -13 1.56 1.09
0 -10 12 -0.14 0.56
0 -10 12 4.15 3.34
0 -10 12 3.23 3.89
0 10 -12 7.09 2.18
0 -10 11 3.08 3.1
0 -10 11 -0.08 0.42
0 -10 11 5.84 4.3
0 10 -11 4.62 1.91
0 10 -11 2.16 2.58
0 -10 10 0.45 7.33
0 -10 10 1.01 1.96
0 -10 10 2.62 4.75
0 10 -10 2.6 2.74
0 10 -10 3.2 1.43
0 -10 9 1.89 1.98
0 -10 9 1.92 2.02
0 10 -9 3.97 2.7
0 10 -9 -0.16 9.36
0 10 -9 2.19 1.17
0 -10 8 4.12 3.64
0 10 -8 2.75 2.14
0 10 -8 5.92 1.75
0 10 -8 0.07 3.45
0 -10 7 4.15 2.26
0 -10 7 2.22 3.13
0 10 -7 3.18 1.43
0 10 -7 1.98 3.08
0 -10 6 0.11 1.22
0 -10 6 5.19 4.22
0 10 -6 3.18 1.24
0 10 -6 -0.44 10.89
0 10 -6 4.57 7.62
0 -10 5 3.34 2.59
0 -10 5 10.2 6.32
0 10 -5 0.76 1.1
0 -10 4 -1.08 2.31
0 -10 4 -0.04 0.79
0 -10 4 18.77 10.68
0 10 -4 1.76 1.31
0 10 -4 1.25 3.73
0 -10 3 -2.08 2.89
0 -10 3 -0.12 1.33
0 -10 3 14.78 8.65
0 10 -3 4.27 2
0 10 -3 -0.03 1.28
0 -10 2 0.82 3.24
0 10 -2 4.74 2.26
0 10 -2 3.2 1.78
0 -10 1 -0.16 3.82
0 10 -1 2.09 1.93
0 -10 0 0.22 0.63
0 -10 -1 -0.17 1.2
0 10 1 0.9 2.34
0 10 2 0.94 3.57
0 10 3 0.42 2.92
0 10 4 -1.67 3.16
0 10 5 -1.03 3.21
0 10 6 -0.8 3.45
0 -10 -7 11.49 9.62
0 10 7 1.94 5.11
0 -10 -8 0 0.96
0 10 8 0.57 13.35
0 -11 15 -0.03 1.13
0 11 -15 -1.9 5.37
0 -11 14 -0.17 5.23
0 -11 13 -0.26 4.57
0 11 -13 1.02 1.06
0 -11 12 -0.12 0.48
0 -11 12 1.89 3.05
0 -11 12 3.98 4.23
0 11 -12 4.41 2.63
0 -11 11 -0.12 4.03
0 -11 11 -0.68 1.96
0 -11 11 9.91 6.93
0 11 -11 1.74 1.11
0 -11 10 6.08 2.77
0 -11 10 15.14 8.54
0 11 -10 -0.11 0.84
0 11 -10 -0.23 0.72
0 -11 9 23.66 5.51
0 -11 9 14.19 7
0 11 -9 16.98 5.83
0 11 -9 17.23 4.01
0 -11 8 2.07 4.52
0 -11 8 3.69 2.3
0 -11 8 17.5 9.75
0 -11 7 0.06 14.1
0 -11 7 -0.01 0.56
0 11 -7 1.62 1.57
0 11 -7 -0.02 3.96
0 11 -7 -0.19 3.44
0 -11 6 11.4 6.96
0 11 -6 3.65 4.86
0 11 -6 1.06 1.44
0 11 -6 -0.11 10.56
0 -11 5 -0.19 4.67
0 -11 5 -0.01 0.26
0 11 -5 0.96 1.88
0 11 -5 5.02 4.47
0 -11 4 -0.37 2.11
0 -11 4 9.39 6.46
0 11 -4 1.74 1.23
0 11 -4 5.16 5.53
0 -11 3 -0.01 0.09
0 -11 3 0.56 2.53
0 -11 3 12.79 7.92
0 11 -3 0.84 4.31
0 11 -3 0.39 1.3
0 11 -2 1.91 26.14
0 -11 1 -0.08 1.58
0 11 -1 5.36 3.17
0 -11 0 -0.11 3.87
0 -11 -1 10.77 5.84
0 11 1 0.69 2.68
0 11 2 3.45 3.19
0 11 3 -1.05 3.27
0 11 4 11.22 7.43
0 11 5 1.92 5.69
0 11 6 9.59 14.34
0 -12 15 0.66 2.39
0 12 -15 -2.47 5.53
0 -12 14 -0.05 0.4
0 -12 13 -0.68 16.94
0 12 -13 0.55 0.96
0 -12 12 2.27 2.26
0 -12 12 -0.26 2.65
0 12 -12 0.37 6.63
0 -12 11 -0.1 1.81
0 -12 11 2.23 4.07
0 12 -11 1.58 13.27
0 12 -11 -0.09 0.44
0 -12 10 0.18 2.18
0 -12 10 -0.37 4.04
0 12 -10 2.29 3.23
0 12 -10 -0.35 1.36
0 -12 9 0.18 0.83
0 -12 9 2.39 2.75
0 12 -9 1.39 2.96
0 12 -9 3.93 3.13
0 12 -9 3.47 1.6
0 -12 8 0.38 0.64
0 -12 8 4.5 2.54
0 -12 8 4.97 3.61
0 12 -8 1.2 2.59
0 -12 7 17.63 5.64
0 -12 7 0.62 4.08
0 12 -7 16.55 4.76
0 12 -7 -0.15 5.21
0 -12 6 -2.29 2.14
0 -12 6 17.28 9
0 12 -6 1.34 5.72
0 -12 5 3.06 6.23
0 -12 5 2.49 2.28
0 -12 5 10.56 116.2
0 12 -5 1.33 3.15
0 12 -5 -0.04 0.47
0 -12 4 2.73 4.5
0 -12 4 5.73 2.75
0 -12 4 20.62 11.1
0 12 -4 12.52 3.84
0 12 -4 10.46 7.13
0 -12 3 11.52 8.4
0 12 -3 6.14 2.81
0 12 -3 -0.29 1.68
0 -12 2 -0.22 33.37
0 12 -2 1.71 2.99
0 12 -2 1.47 9.04
0 12 -1 0.77 2.32
0 -12 0 -0.16 26.96
0 -12 -1 -0.12 2.91
0 12 1 0.99 3.23
0 12 2 3.26 3.73
0 12 3 -0.84 5.01
0 12 4 10.74 8.94
0 -13 15 0 3.55
0 13 -15 6.53 9.79
0 -13 14 5.01 10.21
0 -13 13 5.3 5.74
0 -13 12 -0.23 0.7
0 -13 11 2.23 2.4
0 -13 11 -0.08 2.04
0 13 -11 1.01 1.33
0 -13 10 0.07 3.48
0 -13 10 7.18 3.25
0 -13 10 5 3.83
0 13 -10 0.43 1.31
0 -13 9 2.94 2.37
0 -13 9 0.22 31.11
0 13 -9 1.9 2.46
0 13 -9 -0.17 2.95
0 -13 8 -1.18 7.35
0 -13 8 1.16 2.39
0 -13 8 5.87 7.37
0 13 -8 1.2 1.28
0 -13 7 5.63 4.25
0 -13 7 24.7 12.02
0 13 -7 9.53 3.82
0 13 -7 2.75 4.41
0 13 -6 36.84 17.14
0 -13 5 4.9 5.14
0 13 -5 7.16 2.94
0 13 -5 0 1.25
0 -13 4 3.93 3.94
0 -13 4 0.01 1.69
0 -13 4 3.18 5.71
0 13 -4 -0.1 14.46
0 -13 3 3.46 4.43
0 13 -3 -1.28 2.13
0 13 -3 -0.41 4.67
0 13 -3 -0.53 3.64
0 13 -2 1.58 3.09
0 13 -2 1.85 4.85
0 13 -1 -1.44 6.84
0 13 1 9.47 6.13
0 -13 -2 -0.26 1.15
0 13 2 -1.34 3.5
0 13 3 -0.93 20.21
0 -14 15 -0.24 3.76
0 -14 14 4.37 6.17
0 -14 13 -0.45 9.22
0 14 -13 7.54 7.68
0 -14 11 -0.15 7.35
0 -14 10 -0.06 1.61
0 -14 10 0.41 2.77
0 14 -10 0.24 0.46
0 -14 9 3.44 2.87
0 14 -9 0.89 0.85
0 -14 8 -1.15 3.63
0 -14 8 8.7 4.03
0 14 -8 6.43 16.08
0 14 -8 2.9 1.82
0 -14 7 33.03 9.33
0 14 -7 25.86 6.63
0 14 -6 21.32 5.85
0 14 -5 6.34 3.86
0 14 -5 0.91 1.36
0 -14 4 2.57 3.64
0 14 -4 -1.78 2.98
0 14 -4 0.65 1.37
0 -14 3 -0.05 4.05
0 -14 3 -1.92 3.46
0 14 -3 8.63 5
0 -14 2 0 3.74
0 14 -2 -1.39 2.07
0 -14 1 -0.02 0.26
0 14 1 -2.46 3.7
0 -15 14 -0.13 10.19
0 -15 12 4.41 3.89
0 -15 11 -0.02 1.03
0 -15 10 0.5 2.32
0 -15 9 -0.48 10.43
0 15 -9 16.94 5.31
0 15 -8 12 4.1
0 -15 5 -0.01 0.66
0 -15 4 -0.21 8.46
0 15 -4 5.35 46.16
0 15 -3 3.31 4.28
0 15 -2 0.69 4.36
0 -16 13 0 0.12
0 -16 12 13.72 6.48
0 -16 11 -0.16 1.5
0 -16 10 11.48 4.99
0 -16 9 18.41 10.72
0 -16 7 7 4.53
0 16 -4 -0.15 6.39
0 16 -3 -0.07 6.98
0 16 -2 8.27 7.63
0 -17 10 1.32 8.6
0 17 -8 62.29 17.19
0 17 -6 2.4 7.33
0 17 -5 -7.5 6.91
-1 17 -3 44.88 19.8
-1 17 -4 26.93 11.34
-1 17 -5 54.2 17.78
1 -17 6 -0.74 9.16
1 -17 9 0.4 2.02
1 -17 11 -0.41 2.77
-1 16 -1 -0.95 9.94
-1 16 -2 0.31 8.73
-1 16 -3 4.7 6.57
-1 16 -4 16.96 11.1
1 -16 4 -0.16 3.18
1 -16 6 0.46 0.61
1 -16 7 5.32 1.89
1 -16 9 21.78 6.5
1 -16 11 -0.1 11.75
1 -16 12 2.97 3.24
-1 15 0 7.03 8.79
-1 15 -1 4.24 76.44
-1 15 -2 6.87 7.12
1 -15 3 9.71 4.99
-1 15 -4 13.3 7.69
1 -15 4 -0.01 0.14
-1 15 -5 3.19 2.55
1 -15 5 -0.15 1.81
-1 15 -6 -0.29 3.68
1 -15 6 -0.05 0.29
1 -15 10 -0.04 7.39
1 -15 11 8.41 5.07
1 -15 14 36.91 17.43
-1 14 2 15.94 11.21
-1 14 1 -2.83 15.71
-1 14 0 -1.56 5.63
-1 14 -1 -2.35 42.98
-1 14 -1 0.55 1.26
1 -14 1 6.89 4.48
-1 14 -2 1.52 5.46
-1 14 -2 0.3 6.71
1 -14 2 -0.02 0.16
1 -14 2 3.74 4.24
-1 14 -3 3.93 5.26
-1 14 -3 0.38 1.45
1 -14 3 -0.57 1.74
1 -14 3 -1.32 3.75
-1 14 -4 1.4 1.38
1 -14 4 1.77 2.39
1 -14 4 2.59 3.76
-1 14 -5 8.43 3.34
-1 14 -5 6.05 2.81
-1 14 -5 -0.04 2.15
1 -14 5 0.98 3.09
1 -14 5 -1.63 3.12
-1 14 -6 1.76 1.53
-1 14 -6 -0.43 2.57
1 -14 6 -0.02 0.66
1 -14 6 -4.37 25.71
1 -14 7 19.54 6.72
-1 14 -8 13.2 6.11
-1 14 -8 2.99 2.4
1 -14 8 9.83 3.22
1 -14 8 3.18 3.08
-1 14 -9 21.62 7.4
-1 14 -9 0.51 1.62
-1 14 -10 -0.15 2.73
1 -14 10 -0.02 0.35
1 -14 10 4.43 2.64
1 -14 11 140.58 35.97
1 -14 13 215.95 58.08
-1 13 4 -1.63 14.14
-1 13 3 12.42 9.83
-1 13 2 -3.43 6.65
-1 13 1 1.67 4.9
-1 13 0 6.09 30.25
-1 13 0 2.92 1.95
1 -13 0 -0.09 6.83
-1 13 -1 14.39 7.21
-1 13 -1 -0.05 4.21
1 -13 1 9.74 6.28
-1 13 -2 -0.13 7.72
-1 13 -2 4.39 2.7
-1 13 -2 0.1 3.64
1 -13 2 0.38 0.8
1 -13 2 2.27 5.21
-1 13 -3 1.97 1.62
1 -13 3 13.27 9.21
-1 13 -4 -0.04 0.47
-1 13 -4 -0.05 0.56
1 -13 4 0.1 0.27
1 -13 4 20.78 12.72
-1 13 -5 -0.26 0.7
-1 13 -5 -0.07 0.52
1 -13 5 0.1 0.49
1 -13 5 9.85 8.59
-1 13 -6 1.66 2.24
1 -13 6 12.89 5.73
1 -13 6 14.59 9.78
-1 13 -7 0.93 1.73
1 -13 7 28.38 7.56
1 -13 7 0.6 2.58
1 -13 7 0.54 4.64
1 -13 8 7.57 3.69
-1 13 -9 5.16 2.67
-1 13 -9 6.41 3.69
1 -13 9 18.36 8.82
-1 13 -10 3.72 38.52
1 -13 10 -0.06 3.52
1 -13 10 5.16 3.19
1 -13 10 12.66 24.99
-1 13 -11 1.31 3.23
1 -13 11 0.3 0.8
1 -13 11 2.43 2.86
-1 13 -12 1.57 1.28
1 -13 12 5.09 3.34
-1 13 -15 -0.6 12.38
-1 12 5 8.87 11.17
-1 12 4 12.87 10.37
-1 12 3 14.49 8.75
-1 12 2 41.15 14.05
-1 12 1 3.13 5.41
1 -12 -1 -1.01 17.38
-1 12 0 8.59 5.02
-1 12 0 2.91 2.09
-1 12 -1 0.32 2.98
-1 12 -1 76.23 33.03
1 -12 1 4.25 3.26
1 -12 1 -1.66 4.36
1 -12 1 16.91 10.92
-1 12 -2 -0.34 3.39
-1 12 -2 -0.46 2.18
-1 12 -2 0.12 3.8
1 -12 2 -0.04 2.83
1 -12 2 9.56 8.63
1 -12 2 -1.73 3.33
-1 12 -3 3.71 2.24
1 -12 3 1.98 1.39
1 -12 3 0.35 3.32
-1 12 -4 -0.24 1.05
1 -12 4 0.28 1.61
1 -12 4 2.46 2.77
-1 12 -5 2.96 1.67
-1 12 -5 1.92 3.38
1 -12 5 0 1.55
1 -12 5 -2.29 3.05
-1 12 -6 -0.14 1.44
-1 12 -6 -0.13 0.71
1 -12 6 1.66 2.7
1 -12 6 19.84 10.51
-1 12 -7 6.12 2.17
-1 12 -7 7.5 3.23
-1 12 -7 0.15 1.09
1 -12 7 0.25 1.58
1 -12 7 7.96 5.23
1 -12 7 1.5 2.55
-1 12 -8 0.08 6.09
1 -12 8 2.8 2.77
-1 12 -9 1.38 1.92
-1 12 -9 -0.21 63.94
-1 12 -9 -0.02 0.71
1 -12 9 1.23 2.71
-1 12 -10 1.82 1.42
-1 12 -10 0.16 3.44
1 -12 10 0.68 1.37
1 -12 10 9.59 6.31
1 -12 10 9.71 4.03
-1 12 -11 2.86 2.77
1 -12 11 145.86 37.75
1 -12 11 4.63 3.43
1 -12 11 8.96 5.77
-1 12 -12 4.36 6.79
1 -12 12 -0.23 0.77
1 -12 12 5.91 2.93
-1 12 -15 2.97 11.54
-1 11 7 14.41 10.89
-1 11 6 -1.21 7.52
-1 11 5 5 7.36
-1 11 4 0.62 6.02
-1 11 3 4.04 5.38
-1 11 2 12.12 7.07
-1 11 1 8.53 5.68
1 -11 -1 0.34 0.96
-1 11 0 9.07 5.09
1 -11 0 -0.02 0.97
-1 11 -1 2.83 23.29
-1 11 -1 5.54 12.1
1 -11 1 0.43 0.92
1 -11 1 17.14 11.27
-1 11 -2 2.63 7.36
-1 11 -2 0.61 4.09
1 -11 2 -0.05 1.84
1 -11 2 18.01 10.42
1 -11 2 -1.53 3.35
-1 11 -3 1.36 1.34
1 -11 3 17.33 10.88
1 -11 3 0.47 2.51
-1 11 -4 1.32 1.2
-1 11 -4 2.48 55.65
-1 11 -4 -0.04 0.34
1 -11 4 -0.03 1.14
1 -11 4 2.99 5.5
-1 11 -5 1.44 8.2
1 -11 5 0.23 2.35
1 -11 5 3.05 6.31
-1 11 -6 9.12 10.87
-1 11 -6 -0.22 10.26
1 -11 6 2 2.42
-1 11 -7 2.88 1.58
-1 11 -7 4.27 4.36
1 -11 7 0.07 0.92
1 -11 7 10.23 3.91
1 -11 7 13.26 7.98
-1 11 -8 12.21 4.99
-1 11 -8 7.76 5.42
1 -11 8 2.08 2.03
1 -11 8 21.71 10.57
1 -11 8 28.73 6.93
-1 11 -9 68.97 13.33
-1 11 -9 23.67 12.29
-1 11 -9 38.71 17.88
1 -11 9 61.63 25.35
-1 11 -10 5.67 4.49
1 -11 10 -0.18 19.05
1 -11 10 10.59 6.54
-1 11 -11 11.81 3.24
1 -11 11 -0.2 0.79
1 -11 11 3.97 2.85
1 -11 11 8.68 6.39
-1 11 -12 0.58 1.3
1 -11 12 0.57 1.23
1 -11 12 -2.93 3.57
1 -11 12 4.64 4.38
-1 11 -13 0.51 5.47
1 -11 13 6.68 4.52
-1 11 -15 2.34 13.18
1 -10 -9 -0.98 3.5
-1 10 8 23.55 16.19
-1 10 7 6.74 7.78
-1 10 6 10.36 48.47
-1 10 5 15.73 10.08
-1 10 4 7.79 6.93
1 -10 -4 -0.92 1.59
-1 10 3 4.63 5.71
-1 10 2 3.86 4.15
-1 10 1 -0.31 2.34
-1 10 0 0.57 1.49
-1 10 0 5.02 5.68
1 -10 0 -0.05 1.79
1 -10 0 -1.26 3.1
-1 10 -1 -0.19 0.97
-1 10 -1 2.67 2.38
-1 10 -1 1.07 2.76
1 -10 1 -0.01 1.72
1 -10 1 3.81 7
1 -10 1 9.36 4.81
-1 10 -2 -0.48 2.23
-1 10 -2 2.09 1.56
1 -10 2 0.26 0.5
1 -10 2 4.48 6.33
1 -10 2 1.87 2.97
-1 10 -3 0.62 1.07
-1 10 -3 2.87 1.48
1 -10 3 -0.18 1.76
1 -10 3 6.25 9.27
-1 10 -4 0.17 1
-1 10 -4 0.07 1.62
1 -10 4 -0.26 3.08
1 -10 4 -0.02 2.47
1 -10 4 11.03 8.39
-1 10 -5 -0.05 1.07
-1 10 -5 1.26 2.42
1 -10 5 2.35 2.22
1 -10 5 11.81 7.61
-1 10 -6 5.78 2.92
-1 10 -6 -0.16 2.22
1 -10 6 2.66 3.33
1 -10 6 3.84 4.37
1 -10 6 0.84 1.88
-1 10 -7 2.49 2.89
-1 10 -7 1.72 1.2
1 -10 7 0.24 3.49
1 -10 7 12.23 6.55
1 -10 7 1.2 2
-1 10 -8 1.44 59.48
-1 10 -8 3.43 2.96
-1 10 -8 1.17 2.4
1 -10 8 0.77 2.74
1 -10 8 3.13 4.71
-1 10 -9 5.86 2.06
1 -10 9 -0.19 9.27
1 -10 9 13 3.78
1 -10 9 12.28 7.14
-1 10 -10 5.72 6.39
1 -10 10 -0.06 0.39
1 -10 10 1.81 3.97
-1 10 -11 12.1 7.53
1 -10 11 11.27 6.03
1 -10 11 4.38 4.39
-1 10 -12 1.36 17.61
1 -10 12 102.14 28.43
1 -10 12 3.09 4.14
1 -10 13 5.37 4.42
-1 10 -14 1.77 1.78
1 -10 14 4.57 3.64
-1 10 -15 16 14.47
1 -9 -10 -2.45 5.52
-1 9 9 -0.71 8.18
-1 9 8 7.68 7.94
-1 9 7 1.98 6.64
-1 9 6 1.07 7.15
-1 9 5 5.64 6.5
1 -9 -5 -0.05 4.15
-1 9 4 -1.66 4.07
1 -9 -4 10.09 5.37
-1 9 3 -1.03 3.43
-1 9 2 7.47 3.96
1 -9 -2 0 0.58
1 -9 -1 0.09 0.42
-1 9 0 1.39 13.36
-1 9 0 0.55 1.92
-1 9 0 0.2 1.54
1 -9 0 -2.51 3.42
-1 9 -1 9.26 3.3
-1 9 -1 12.42 7.84
1 -9 1 1.05 3.97
1 -9 1 14.33 10.64
-1 9 -2 4.89 2.36
1 -9 2 0.2 0.26
1 -9 2 0.74 3.19
1 -9 2 23.66 14.97
-1 9 -3 1.94 1.34
-1 9 -3 3.18 3.06
-1 9 -3 0.93 1.43
1 -9 3 0.15 3.87
1 -9 3 5.81 7.71
1 -9 3 2.29 2.84
-1 9 -4 2.15 1.6
-1 9 -4 58.53 27.85
1 -9 4 0.24 2.36
-1 9 -5 4.29 1.81
-1 9 -5 1.96 3.21
1 -9 5 7.76 3.17
1 -9 5 11.74 7.12
-1 9 -6 11.36 3.11
-1 9 -6 19.78 8.02
-1 9 -6 7.97 5.23
1 -9 6 5.1 6.71
1 -9 6 19.16 9.81
-1 9 -7 -0.13 5.75
1 -9 7 0.16 2.37
1 -9 7 1.38 2.41
1 -9 7 18.12 10.18
-1 9 -8 6.92 5.56
-1 9 -8 8.97 5.68
-1 9 -8 1.14 1.89
1 -9 8 7.73 5.28
1 -9 8 12.21 3.97
-1 9 -9 8.17 2.42
-1 9 -9 -0.18 5.48
1 -9 9 -0.22 4.9
1 -9 9 6.63 2.9
1 -9 9 14.55 7.68
-1 9 -10 0.78 1.28
-1 9 -10 -0.15 15.56
1 -9 10 -0.05 1.31
1 -9 10 -0.1 2.92
-1 9 -11 2.8 1.7
-1 9 -11 -0.37 4.7
1 -9 11 -0.1 1.65
1 -9 11 2.63 4.81
1 -9 11 5.16 3.29
-1 9 -12 22.05 10.88
-1 9 -12 0.4 2.05
1 -9 12 3.22 3.59
1 -9 12 16.63 10.1
1 -9 12 8.11 4.81
-1 9 -13 1.52 6.93
-1 9 -13 1.34 1.18
-1 9 -13 -0.34 1.2
1 -9 13 -0.12 0.73
1 -9 13 -1.14 3.5
-1 9 -14 28.47 15.81
1 -9 14 6.55 3.95
-1 9 -15 12.75 12.22
-1 9 -16 -1.96 744.57
-1 8 10 20.34 16.03
-1 8 9 4.23 8.45
-1 8 8 13.15 87.78
-1 8 7 5 6.03
1 -8 -7 -0.12 0.73
-1 8 6 -0.05 5.42
1 -8 -6 -0.25 32.3
-1 8 5 2.09 34.4
1 -8 -5 -0.43 10.24
-1 8 4 -1.78 3.68
1 -8 -4 -0.02 0.18
-1 8 3 -0.39 7.48
1 -8 -2 -0.02 0.2
-1 8 1 6.91 2.89
-1 8 0 33.91 8.74
-1 8 0 3.16 7.73
1 -8 0 24.89 7.24
1 -8 0 13.09 10.18
1 -8 0 0.02 4.87
-1 8 -1 1.6 1.06
-1 8 -1 26.04 12.69
1 -8 1 3.92 1.78
1 -8 1 42.82 19.12
1 -8 1 -0.71 4.05
-1 8 -2 3.29 2.04
-1 8 -2 18.4 10.02
1 -8 2 -0.07 1.09
1 -8 2 -5.26 3.37
1 -8 2 13.07 12.2
-1 8 -3 -0.38 3.19
-1 8 -3 0.14 3.82
1 -8 3 0.28 0.49
1 -8 3 5.44 3.95
1 -8 3 4.22 6.5
-1 8 -4 1.36 1.43
-1 8 -4 0.36 1.31
1 -8 4 1.62 2.57
-1 8 -5 1.45 7.61
-1 8 -6 96.44 23.16
-1 8 -6 73.67 14.22
1 -8 6 115.91 28.48
1 -8 6 119.38 46.65
1 -8 6 73.34 14.39
-1 8 -7 13.04 3.22
-1 8 -7 2.56 2.37
-1 8 -7 8.58 5.34
1 -8 7 0.67 1.21
1 -8 7 19.49 10.01
-1 8 -8 1.71 2.98
-1 8 -8 39.66 19.21
-1 8 -9 -0.61 1.93
-1 8 -9 0.41 1.08
-1 8 -9 -0.06 0.99
1 -8 9 -0.22 30.2
1 -8 9 -0.85 2.32
-1 8 -10 2.67 24.79
-1 8 -10 0.19 16.07
1 -8 10 0.34 2.41
1 -8 10 -2.54 2.41
-1 8 -11 0.97 1.35
-1 8 -11 1.61 4.2
1 -8 11 -0.01 1.52
1 -8 11 5.57 6.74
-1 8 -12 13.61 3.69
-1 8 -12 8.65 7.92
-1 8 -12 -0.02 0.31
1 -8 12 3.05 3.5
1 -8 12 15.62 8.92
1 -8 12 17.94 5.95
-1 8 -13 1.03 12.05
-1 8 -13 2.69 1.66
1 -8 13 -0.09 24.33
1 -8 13 15 13.72
-1 8 -14 3.78 10.65
1 -8 14 4.05 3.74
-1 8 -15 5.89 11.02
-1 8 -16 1.5 448.8
-1 7 11 -10.72 13
-1 7 10 -1.3 38.7
-1 7 9 -0.06 6.26
-1 7 8 6.42 8.13
1 -7 -8 -0.07 0.54
-1 7 7 6.71 6.24
-1 7 6 2.12 9.69
1 -7 -6 -0.01 4.52
-1 7 5 1.6 33.82
1 -7 -5 -0.1 1.19
-1 7 4 -1.25 3.03
1 -7 -4 1.57 2.08
-1 7 3 2.77 3
1 -7 -3 0.22 0.58
1 -7 -2 7.62 3.57
-1 7 0 96.73 19.59
1 -7 0 280.58 65.3
1 -7 0 183.27 70.78
-1 7 -1 2.43 1.18
-1 7 -1 0.13 1.82
-1 7 -1 -0.28 5.66
1 -7 1 -0.02 0.1
1 -7 1 10.56 5.93
-1 7 -2 2.17 11.37
-1 7 -2 -0.66 10.03
1 -7 2 0.07 1.18
1 -7 2 7.36 9.74
1 -7 2 1.84 4.06
-1 7 -3 5.46 5.41
1 -7 3 1.68 3.23
1 -7 3 9.25 11.14
-1 7 -4 36.18 16.99
1 -7 4 4.05 7.69
1 -7 4 6.98 7.15
-1 7 -5 83.08 15.96
-1 7 -5 57.63 14.78
-1 7 -5 154.81 59.73
1 -7 5 86.46 34.25
-1 7 -6 218.13 40.5
-1 7 -6 624.53 234.67
1 -7 6 274.35 64.52
1 -7 6 449.22 168.75
-1 7 -7 12.37 81.88
-1 7 -7 17.63 4.08
-1 7 -7 21.48 11.67
1 -7 7 3.08 2.78
1 -7 7 21.47 5.21
-1 7 -8 22.1 4.89
-1 7 -8 9.68 6.1
1 -7 8 4.37 8.59
1 -7 8 24.36 5.78
1 -7 8 13.7 7.17
-1 7 -9 4.27 1.73
-1 7 -9 0.19 5.02
1 -7 9 -0.09 60.56
1 -7 9 8.08 6.69
1 -7 9 3.56 2.9
-1 7 -10 -0.71 6.69
-1 7 -10 -0.05 1.11
-1 7 -10 -0.02 1.84
1 -7 10 0.84 1.76
1 -7 10 2.7 2.85
-1 7 -11 4.4 5.42
-1 7 -11 0.88 3.63
1 -7 11 3.06 3.41
1 -7 11 5.08 6.51
1 -7 11 -2.69 3.15
-1 7 -12 8.74 7.99
-1 7 -12 14.63 9.88
1 -7 12 -0.47 22.62
1 -7 12 -3.48 3.24
-1 7 -13 7.83 8.97
1 -7 13 0.56 4.31
1 -7 13 11.71 8.24
-1 7 -14 12.54 10.91
-1 7 -15 -10.17 12.11
-1 7 -16 25.17 18.96
-1 6 12 -3.88 11.67
-1 6 11 6.25 24.7
-1 6 10 -0.68 6.65
-1 6 9 0.41 13.05
1 -6 -9 -0.28 1.04
-1 6 8 4.15 6.14
1 -6 -8 0.86 3.23
-1 6 7 -1.5 3.8
1 -6 -7 0.67 1.81
-1 6 6 -0.78 2.93
1 -6 -6 -0.2 7.28
-1 6 5 -1.24 2.7
1 -6 -5 -0.08 1.29
-1 6 4 1.5 2.18
1 -6 -4 -0.03 1.87
1 -6 -3 0.11 2.1
-1 6 2 52.06 13.22
1 -6 -2 36.65 9.88
-1 6 1 9.29 4.18
-1 6 0 21.77 5.4
-1 6 0 34.43 16.19
1 -6 0 25.86 6.8
-1 6 -1 85.8 19.97
-1 6 -1 87.78 36.98
1 -6 1 72.52 17.34
1 -6 1 87.99 36.77
-1 6 -2 19.47 36.82
1 -6 2 14.77 5.85
1 -6 2 27.11 13.92
-1 6 -3 55.73 11.25
1 -6 3 51.07 10.82
-1 6 -4 124.25 23.47
-1 6 -4 210.79 80.69
1 -6 4 99.91 19.14
-1 6 -5 11 3.5
-1 6 -5 14.76 7.17
1 -6 5 -0.18 5.2
1 -6 5 19.38 10.06
1 -6 5 11.88 4.14
-1 6 -6 134.85 25.36
-1 6 -6 283.51 108.36
1 -6 6 145.62 27.48
-1 6 -7 45.29 9.31
-1 6 -7 20.91 6.95
-1 6 -7 36.55 15.57
1 -6 7 46.37 9.98
1 -6 7 45.7 18.76
-1 6 -8 2.19 1.65
1 -6 8 -0.22 10.56
1 -6 8 1.83 2.99
1 -6 8 3.85 4.71
-1 6 -9 -0.6 1.04
-1 6 -9 -0.45 1.25
1 -6 9 -0.03 0.31
1 -6 9 -1.17 2.48
1 -6 9 -0.53 3
-1 6 -10 0.74 7.51
-1 6 -10 3.31 1.56
1 -6 10 -0.06 13.96
1 -6 10 7.51 10.11
-1 6 -11 7.14 6.19
-1 6 -11 1.76 3.14
1 -6 11 1.32 2.78
1 -6 11 9.48 7.87
-1 6 -12 15.3 9.64
1 -6 12 3.6 3.37
-1 6 -13 4.6 8.13
-1 6 -14 3.29 7.62
-1 6 -15 6.58 10.07
-1 6 -16 -8.77 141.53
-1 5 13 17.04 18.7
-1 5 12 6.43 14.71
-1 5 11 30.32 15.46
-1 5 10 4.57 6.27
-1 5 9 12.63 7.87
1 -5 -9 0.85 6.72
-1 5 8 1.05 3.78
1 -5 -8 -0.07 1.54
-1 5 7 0.38 3.15
1 -5 -7 0.23 2.37
-1 5 6 0.86 2.73
1 -5 -6 -0.24 3.95
-1 5 5 0.54 2.91
1 -5 -5 -0.43 1.22
1 -5 -4 0.4 0.85
-1 5 2 77.59 18.86
1 -5 -2 65.18 16.04
-1 5 1 60.6 14.56
1 -5 -1 53.54 13.16
-1 5 0 17.9 4.63
-1 5 0 84.07 33.87
1 -5 0 13.08 3.6
1 -5 0 55.6 23.17
1 -5 0 4.1 5.61
-1 5 -1 10.21 4.31
-1 5 -1 8.26 2.6
-1 5 -1 1.96 3.27
1 -5 1 5.81 7.38
1 -5 1 5.8 5.42
-1 5 -2 0.23 2.5
1 -5 2 3.76 5.35
-1 5 -3 0.59 12.25
-1 5 -3 9.38 3.89
-1 5 -4 85.26 16.31
-1 5 -4 102.3 40.23
1 -5 4 91.9 17.66
-1 5 -5 163.63 30.57
-1 5 -5 62.54 15.65
-1 5 -5 249.24 95.29
1 -5 5 293.78 112.04
1 -5 5 191.36 35.78
-1 5 -6 108.78 26.33
-1 5 -6 166.11 64.1
1 -5 6 128.29 31.51
1 -5 6 115.58 44.3
-1 5 -7 63.53 12.59
-1 5 -7 45.38 13.45
-1 5 -7 64.52 26.92
1 -5 7 99 39.22
-1 5 -8 2.95 2.99
-1 5 -8 -0.67 28.1
1 -5 8 -0.27 17.8
1 -5 8 10.54 7.58
1 -5 8 2.56 2.6
-1 5 -9 8.79 6.51
1 -5 9 4.58 2.86
-1 5 -10 2.74 3.38
1 -5 10 2.21 4.81
-1 5 -11 3.59 4.41
1 -5 11 -0.73 30.45
-1 5 -12 -0.08 3.93
1 -5 12 0 10.09
-1 5 -13 9.4 9.15
1 -5 13 0.81 2.35
-1 5 -14 1.04 19.91
-1 5 -15 -3.92 37.73
-1 5 -16 5.23 12.85
-1 4 13 23.75 16.86
-1 4 12 16 10.63
-1 4 11 4.11 7.26
1 -4 -11 -0.03 2.1
-1 4 10 -1.56 158.68
1 -4 -10 -0.1 0.84
-1 4 9 6.11 6.96
1 -4 -9 -0.13 1.45
-1 4 8 1.57 3.29
1 -4 -8 0.22 3.62
-1 4 7 0.53 2.46
1 -4 -7 -0.03 0.26
-1 4 6 0.06 1.37
1 -4 -6 0.16 1.88
1 -4 -5 0.97 1.85
-1 4 4 2.52 2.37
-1 4 3 3.63 2.02
1 -4 -3 -0.08 7.35
1 -4 -2 114.43 26.98
-1 4 1 16.87 9.94
1 -4 -1 0.31 7.1
-1 4 0 -1.29 2.99
-1 4 0 2.33 1.62
-1 4 0 0.71 21.45
1 -4 0 0.88 1.05
1 -4 0 5.86 8.61
1 -4 0 10.09 5.82
-1 4 -1 7.96 4.19
-1 4 -1 2.01 4.35
1 -4 1 5.25 7.98
-1 4 -2 8.83 4
1 -4 2 14.8 5.34
-1 4 -3 27.83 6.44
-1 4 -3 0.5 1.27
-1 4 -3 1.7 2.08
1 -4 3 0.35 1.15
1 -4 3 12.47 6.52
1 -4 3 23.73 6.21
-1 4 -4 45.5 9.55
-1 4 -4 68.19 16.59
-1 4 -4 32.81 14.4
1 -4 4 47.64 12.17
1 -4 4 61.5 25.14
1 -4 4 60.14 12.36
-1 4 -5 108.12 20.54
-1 4 -5 177.29 68.23
1 -4 5 79.7 19.81
1 -4 5 101.06 19.55
1 -4 5 164.87 63.11
-1 4 -6 0.05 1.75
-1 4 -6 1.56 1.87
1 -4 6 9.02 4.07
-1 4 -8 -0.42 2.11
1 -4 8 -0.64 17.61
1 -4 8 28.99 13.05
-1 4 -9 2.23 21.54
1 -4 9 -0.24 6.84
-1 4 -10 1.99 6.27
1 -4 10 -0.78 12.85
-1 4 -11 0.71 3.49
1 -4 11 -0.34 0.98
-1 4 -12 0.74 3.24
1 -4 12 -0.66 2.66
-1 4 -13 12.27 10.57
1 -4 13 -0.41 6.04
-1 4 -14 0.86 35.87
-1 4 -15 -2.02 125.32
-1 4 -16 6.6 37.81
-1 3 14 6.35 9.14
-1 3 13 -0.92 4.87
-1 3 12 -1.79 99.41
1 -3 -12 -0.3 3.22
-1 3 11 0.35 431.89
1 -3 -11 -0.03 2.28
-1 3 10 -0.51 2.75
1 -3 -10 3.17 3.59
-1 3 9 -1.18 2.36
1 -3 -9 0.33 1
-1 3 8 2.02 5.24
1 -3 -8 -0.24 40.27
-1 3 7 7.93 3.99
1 -3 -7 0 1.26
-1 3 6 2.39 2.4
1 -3 -6 1.25 1.65
-1 3 4 1.96 1.57
1 -3 -4 -0.11 7.06
-1 3 2 8.46 2.8
1 -3 -2 4.8 1.96
-1 3 1 20.89 5.7
-1 3 1 30.28 7.91
1 -3 -1 17.77 4.79
1 -3 -1 -4.59 8.75
-1 3 0 186.49 43.4
-1 3 0 90.3 36.67
1 -3 0 216.07 50.33
1 -3 0 127.22 51.73
-1 3 -1 27 12.74
1 -3 1 32.23 15.56
-1 3 -2 29.17 6.91
-1 3 -2 24.94 8.81
-1 3 -2 6.98 4.71
1 -3 2 29.05 9.94
1 -3 2 3.56 5.16
1 -3 2 22.07 6.2
-1 3 -3 49.71 10.44
-1 3 -3 29.66 8.71
-1 3 -3 5.89 4.29
1 -3 3 14.1 4.84
1 -3 3 17.76 9.21
1 -3 3 41.7 9.32
-1 3 -4 -3.44 3.72
-1 3 -4 3.07 1.83
-1 3 -4 0.03 1.62
1 -3 4 -0.55 1.05
1 -3 4 3.41 3.75
1 -3 4 0.09 4.43
-1 3 -5 26.33 6.34
-1 3 -5 17.85 5.67
-1 3 -5 23.33 11.29
1 -3 5 7.54 7.14
1 -3 5 33.29 14.67
1 -3 5 37.16 8.68
-1 3 -6 0.49 1.52
-1 3 -6 4.2 3.37
1 -3 6 0.21 1.58
1 -3 6 16.16 8.58
1 -3 6 5.69 3.68
1 -3 7 3.33 2.96
-1 3 -8 1.38 2.45
1 -3 8 1.29 3.27
-1 3 -9 -0.14 2.18
1 -3 9 0.63 1.82
-1 3 -10 4.57 4.43
1 -3 10 1.01 28.36
-1 3 -11 3.69 3.43
1 -3 11 -0.63 4.15
-1 3 -12 -0.35 3.57
1 -3 12 -0.1 3.2
-1 3 -13 1.36 40.17
1 -3 13 7.07 5.89
-1 3 -14 -2.1 87.57
-1 3 -15 -2.85 81.3
-1 3 -16 -3.62 120.41
-1 2 15 0.02 6.82
-1 2 14 1.76 6.04
-1 2 13 2.98 5.48
1 -2 -13 -0.09 0.62
-1 2 12 6.11 23.9
1 -2 -12 -0.63 1.52
-1 2 11 0.31 5.25
1 -2 -11 -0.2 2.66
-1 2 10 -0.61 2.82
1 -2 -10 0.76 2.72
-1 2 9 1.45 14.93
1 -2 -9 -0.04 9.33
-1 2 8 -0.33 12.83
1 -2 -8 0.17 2.17
-1 2 7 0.07 3.44
1 -2 -7 -0.09 8.79
-1 2 5 79.12 19.72
1 -2 -5 80.81 20.24
-1 2 4 131.96 31.53
1 -2 -4 130.72 31.32
-1 2 3 0.18 1.05
1 -2 -3 -0.33 0.59
-1 2 2 42.61 10.8
1 -2 -2 32.97 8.7
-1 2 1 535.84 201.75
1 -2 -1 378.8 143.6
-1 2 0 1411.16 256.86
1 -2 0 1410.75 256.69
-1 2 -1 3279.38 1222.24
1 -2 1 3776.03 1407.45
-1 2 -2 730.54 133.08
-1 2 -2 577.08 133.28
-1 2 -2 1359.6 508.2
1 -2 2 592.76 136.71
1 -2 2 1388.89 519.75
1 -2 2 770.13 140.34
-1 2 -3 15.08 5.73
-1 2 -3 10.54 6.4
1 -2 3 127.96 31.82
1 -2 3 15.56 5.98
1 -2 3 33.07 14.73
-1 2 -4 24.39 6.27
1 -2 4 5.33 5.45
-1 2 -5 185.62 44.43
1 -2 5 186.24 44.67
-1 2 -6 9.1 3.95
1 -2 7 45.17 13.79
-1 2 -8 -0.37 6.34
1 -2 8 0.02 1.07
-1 2 -9 0.45 28.79
1 -2 9 1.36 5.37
-1 2 -10 1.09 2.41
1 -2 10 -0.49 2.5
-1 2 -11 0.77 3.01
1 -2 11 -0.47 1.24
-1 2 -12 2.01 5.52
1 -2 12 -0.45 12.59
-1 2 -13 -0.52 18.44
1 -2 13 -0.3 36.84
-1 2 -14 1.1 25.39
-1 2 -15 -2.78 11.61
-1 1 15 -0.37 20.52
-1 1 14 1.55 4.71
1 -1 -14 0 4.28
-1 1 13 8.29 6.36
1 -1 -13 -1.11 2.29
-1 1 12 -0.6 4.45
1 -1 -12 -0.89 1.8
-1 1 11 9.85 6.97
1 -1 -11 -0.26 2.11
-1 1 10 0.22 20.29
1 -1 -10 -0.16 11.63
-1 1 9 1.6 2.56
1 -1 -9 5.82 3.67
-1 1 8 0.23 3.8
1 -1 -8 1.12 2.82
1 -1 -7 2.76 1.98
-1 1 6 -0.63 34.87
1 -1 -6 3.21 2.88
-1 1 5 71.49 17.87
1 -1 -5 58.82 15.06
1 -1 -4 171.35 40.11
-1 1 3 1893.37 432.3
1 -1 -3 2132.21 486.75
-1 1 1 1638.45 298.07
1 -1 -1 1646.7 616.69
-1 1 0 31.47 7.51
-1 1 0 16.62 12.06
1 -1 0 38.72 9.04
1 -1 0 1.74 11.5
-1 1 -1 2675.48 485.92
-1 1 -1 6562.87 1499.02
-1 1 -1 3718.69 1386.41
1 -1 1 7202.25 1644.64
1 -1 1 3654.75 1362.91
1 -1 1 2664.34 483.86
-1 1 -2 2364.45 429.83
-1 1 -2 5997.75 1369.5
-1 1 -2 2592.15 966.9
1 -1 2 6270 1430.96
1 -1 2 2811.6 1048.58
1 -1 2 2428.39 441.38
-1 1 -3 3881.63 886.05
1 -1 3 4129.12 942.15
1 -1 3 2046.42 763.53
-1 1 -4 30.15 8.3
1 -1 4 24.51 7.13
-1 1 -5 75.86 19.27
1 -1 5 78.83 20.32
-1 1 -7 -0.25 0.96
1 -1 7 0.44 2.21
-1 1 -8 2.5 3.41
1 -1 8 1.5 2.92
-1 1 -9 4.24 8.9
1 -1 9 0.07 4.42
-1 1 -10 0.64 12.39
1 -1 10 0.93 15.06
-1 1 -11 -0.21 2.81
1 -1 11 -0.44 6.1
-1 1 -12 -0.1 2.63
1 -1 12 0.48 12.69
-1 1 -13 -0.5 6.38
1 -1 13 -0.8 8.98
-1 1 -14 1.37 6.25
-1 1 -15 -2.13 6.42
-1 0 16 2.92 11.42
-1 0 15 0.53 5.6
1 0 -15 -2.08 5.48
-1 0 14 1.3 4.37
1 0 -14 0.2 4.24
-1 0 13 -0.01 10.67
1 0 -13 6.37 5.83
-1 0 11 4.31 4.3
1 0 -11 -0.17 0.67
-1 0 10 0.02 3.03
1 0 -10 0.06 1.97
-1 0 9 5.66 13.87
1 0 -9 0.19 1.58
1 0 -8 0.33 3.82
-1 0 7 171.8 41.58
-1 0 6 7.02 3.25
1 0 -6 14.23 4.75
-1 0 5 16.06 5.06
1 0 -5 19.59 5.88
-1 0 4 7.76 2.97
1 0 -4 7.4 2.93
-1 0 3 304.22 70.5
1 0 -3 312.06 72.19
-1 0 2 718.58 165.41
1 0 -2 685.57 157.78
-1 0 1 1485 269.9
-1 0 1 2107.05 785.81
1 0 -1 1470.15 267.13
1 0 -1 2191.2 817.16
-1 0 0 3766.13 1403.32
1 0 0 3670.02 1367.43
-1 0 -1 286.93 52.55
1 0 1 406.27 95.25
1 0 1 344.57 63.11
1 0 1 605.96 229.02
-1 0 -2 865.83 199.69
-1 0 -3 16.31 5.7
1 0 3 19.36 6.59
-1 0 -4 56.59 14.67
1 0 4 53.01 13.99
-1 0 -7 4.77 3.28
1 0 7 0.37 2.26
-1 0 -8 -0.01 5.55
1 0 8 -0.06 9.13
-1 0 -9 0.16 2.03
1 0 9 0.18 2.35
-1 0 -10 -0.2 23.08
1 0 10 -0.38 3.18
-1 0 -11 4.62 5.01
1 0 11 -0.66 136
-1 0 -12 -0.41 22.96
1 0 12 -0.34 19.65
-1 0 -13 -0.65 1.92
1 0 13 -0.24 1.16
-1 0 -14 -1.3 4.55
-1 -1 16 -0.48 12.64
1 1 -16 1.71 19.85
-1 -1 14 -0.16 5.21
1 1 -14 -0.12 6.03
-1 -1 13 7.48 5.82
1 1 -13 1.35 5.78
-1 -1 12 1.82 5.78
1 1 -12 1.68 3.12
-1 -1 11 4.76 4.72
1 1 -11 2.55 3.48
-1 -1 10 0.7 17.8
1 1 -10 1.29 2.33
-1 -1 9 1.23 4.74
1 1 -9 1.55 2.07
-1 -1 7 3.49 2.43
1 1 -7 3.18 2.3
-1 -1 6 86.42 21.42
1 1 -6 106.22 25.7
-1 -1 5 929.78 213.3
1 1 -4 3067.35 700.01
-1 -1 3 5882.25 1341.87
1 1 -3 5585.25 1273.8
-1 -1 2 1099.72 252.04
-1 -1 2 1570.8 585.34
1 1 -2 1073.73 246.14
1 1 -2 1138.09 424.46
-1 -1 1 -3.21 3.61
-1 -1 1 -0.55 2.56
1 1 -1 -2.76 3.58
1 1 -1 -1.09 2.23
-1 -1 -2 9999 2280.3
1 1 2 9066.75 2067.87
1 1 3 1261.43 289.49
-1 -1 -4 97.68 24.61
1 1 4 78.54 20.05
1 1 6 1.14 2.2
-1 -1 -7 -0.64 1.15
1 1 7 2.44 3.38
-1 -1 -8 -0.14 1.07
1 1 8 7.61 5.01
-1 -1 -9 -0.12 10.11
1 1 9 17.65 7.99
-1 -1 -10 -0.24 13.18
1 1 10 1.71 8.17
-1 -1 -11 1.93 5.31
1 1 11 -0.85 2.9
-1 -1 -12 -0.09 4.6
1 1 12 -0.59 2.82
-1 -1 -13 -0.13 15.56
1 1 13 2.66 5.36
-1 -2 16 -2.93 7.77
1 2 -16 10.28 10.8
-1 -2 15 0.91 8.66
1 2 -15 -0.29 49.13
-1 -2 14 0.46 8.75
1 2 -14 1.77 9.22
-1 -2 12 0.28 1.53
1 2 -12 -0.25 4.43
-1 -2 11 1.33 30.67
1 2 -11 -0.44 1.56
-1 -2 10 -2.03 2.92
1 2 -10 0.55 1.96
-1 -2 8 930.19 214.91
1 2 -8 721.46 166.48
-1 -2 7 1054.77 242.68
1 2 -7 1030.84 236.74
-1 -2 5 800.66 183.44
1 2 -5 750.75 172.01
-1 -2 4 1320 301.78
1 2 -4 1223.48 279.8
-1 -2 3 34.99 9.29
1 2 -3 50.86 12.96
1 2 -2 1735.39 315.23
-1 -2 -1 2522.85 576.67
1 2 1 2206.87 504.49
-1 -2 -2 1514.7 346.59
1 2 2 1581.93 362.01
-1 -2 -3 4129.12 942.15
1 2 3 4595.25 1048.99
-1 -2 -4 1388.06 318.99
1 2 4 1300.2 298.65
-1 -2 -5 1303.5 301.04
1 2 6 4.99 3.36
-1 -2 -7 10.93 5.79
1 2 7 -0.29 1.84
-1 -2 -8 0.22 1.72
1 2 8 0.35 1.68
-1 -2 -9 -0.06 9.4
1 2 9 0.87 21.25
-1 -2 -10 0.37 6.98
1 2 10 1.25 3.93
-1 -2 -11 0.64 2.04
1 2 11 0.19 10.28
-1 -2 -12 -0.12 0.86
1 2 12 4.57 6.04
-1 -2 -13 0.73 13.65
1 2 13 -0.89 4.48
-1 -3 17 9.37 53.87
1 3 -17 1.95 118.31
-1 -3 16 5.94 21.37
1 3 -16 -3.77 36.34
-1 -3 15 21.14 11.06
1 3 -15 0.48 5.17
-1 -3 14 0.66 9.88
1 3 -14 -2.34 6.22
-1 -3 13 0.11 3.58
1 3 -13 0.97 8.67
-1 -3 12 -0.33 6.76
1 3 -12 -1.22 2.98
-1 -3 11 -0.79 32.03
1 3 -11 -0.52 1.67
-1 -3 9 25.21 8.96
-1 -3 8 3.81 2.73
1 3 -8 12.22 4.75
-1 -3 6 0.73 0.84
1 3 -6 3.77 1.93
-1 -3 5 0.03 0.58
1 3 -5 1.71 1.14
-1 -3 4 343.91 79.41
1 3 -4 328.27 75.74
-1 -3 3 1279.57 232.49
-1 -3 3 1609.99 367.95
-1 -3 3 1352.18 503.66
1 3 -3 1219.76 278.77
1 3 -3 1657.43 617.51
1 3 -3 1134.38 206.09
-1 -3 1 464.06 107.29
1 3 -1 460.76 107.04
-1 -3 0 131.51 31.51
-1 -3 -1 0.88 77.51
1 3 1 2.99 2.48
-1 -3 -2 5.56 2.89
-1 -3 -3 0.49 3.08
1 3 3 5.37 2.87
-1 -3 -4 24.68 8.49
1 3 4 29.7 9.03
-1 -3 -6 -0.07 3.49
1 3 6 1.61 2.43
-1 -3 -7 0.75 1.57
1 3 7 -0.09 18.09
-1 -3 -8 -0.49 79.9
1 3 8 -1.17 2.66
-1 -3 -9 -0.09 10.27
1 3 9 -2.17 3.11
-1 -3 -10 1.03 4.49
1 3 10 -1.91 11.03
-1 -3 -11 -0.12 2.69
1 3 11 -0.44 24.98
1 3 12 -1.17 5.24
1 3 13 -0.86 8.11
-1 -4 17 6.65 8.99
1 4 -17 13.38 32.94
-1 -4 16 -1 21.12
1 4 -16 -1.13 6.94
-1 -4 15 1.1 3.05
1 4 -15 10.31 10.14
-1 -4 14 0.7 11.82
1 4 -14 3.48 5.26
-1 -4 13 0.24 1.22
1 4 -13 1.78 3.88
-1 -4 12 -0.52 4.74
1 4 -12 -0.3 2.33
1 4 -11 1.78 2.97
-1 -4 10 3.51 3.21
-1 -4 9 3 2.85
1 4 -9 8.46 4.13
-1 -4 7 65.46 16.94
-1 -4 5 431.07 78.71
-1 -4 5 459.11 171.6
1 4 -5 372.32 85.76
1 4 -5 384.61 70.21
1 4 -5 444.68 166.56
-1 -4 4 35.96 9.38
-1 -4 4 64.72 24.64
1 4 -4 61.09 23.15
-1 -4 3 1818.71 677.73
1 4 -3 1555.54 579.97
-1 -4 1 3.15 3
1 4 -1 13.73 5.94
-1 -4 0 590.29 136.29
1 4 0 515.63 118.84
-1 -4 -1 48.96 12.35
1 4 1 45 11.34
1 4 2 15.37 5.09
-1 -4 -4 0 2.11
1 4 4 1.05 2.13
1 4 5 0.6 2.17
-1 -4 -6 0.28 7.98
1 4 6 11.39 5.77
-1 -4 -7 16.83 8.68
1 4 7 -0.32 29.16
-1 -4 -8 -0.18 16.24
1 4 8 4.58 13.19
-1 -4 -9 -0.12 0.68
1 4 9 1.34 5.46
-1 -4 -10 -0.08 0.63
1 4 10 0.08 5.47
-1 -4 -11 -0.13 11.9
1 4 11 1.78 7.39
-1 -4 -12 -0.84 25.84
1 4 12 10.38 11.98
-1 -5 17 35.07 17.5
1 5 -17 -1.22 11.53
-1 -5 16 10.47 9.62
1 5 -16 4.22 8.09
-1 -5 15 -0.89 1.84
1 5 -15 1.07 5.94
-1 -5 14 4.34 7.98
1 5 -14 -1.64 4.93
-1 -5 13 -1.04 3.5
1 5 -13 -2.12 4.4
1 5 -12 4.49 4.5
-1 -5 11 -0.03 0.27
-1 -5 10 1.8 2.5
1 5 -10 6.02 3.74
-1 -5 9 0.69 1.88
1 5 -9 3.97 2.67
1 5 -8 41.91 10.94
-1 -5 7 41.91 11.16
-1 -5 7 80.73 31.01
1 5 -7 48.51 12.22
-1 -5 6 225.89 52.55
-1 -5 6 272.87 102.3
1 5 -6 176.46 40.93
1 5 -6 376.94 141.57
-1 -5 5 27.37 7.63
-1 -5 5 81.47 15.22
-1 -5 5 41.11 15.86
-1 -5 4 9.09 4.9
-1 -5 4 50.65 20.22
1 5 -4 38.1 15.8
1 5 -3 2.11 2.54
-1 -5 2 3 13.22
1 5 -2 5.64 3.46
-1 -5 1 1.81 2
1 5 -1 0.32 1.28
-1 -5 -2 59.19 15.5
1 5 2 46.12 12.21
-1 -5 -3 -0.07 1.74
1 5 3 5.59 3.1
-1 -5 -4 15.92 7.21
1 5 5 7.98 4.28
-1 -5 -6 -0.06 2.61
1 5 6 2.74 3.36
-1 -5 -7 -0.09 1.63
1 5 7 1.11 3.29
-1 -5 -8 -0.22 0.86
1 5 8 -0.38 2.77
1 5 9 10.62 8.42
-1 -5 -10 0.09 1.88
1 5 10 0.02 32.69
-1 -5 -11 -0.38 2.61
1 5 11 -3.95 7.16
-1 -6 17 9.22 10.98
1 6 -17 -1.5 40.52
-1 -6 16 5.48 6.18
1 6 -16 11.75 10.7
-1 -6 15 -1.35 4.67
1 6 -15 8.67 7.95
-1 -6 14 1.11 2.63
1 6 -14 -3.02 4.7
1 6 -13 3.45 6.6
-1 -6 12 -0.21 0.75
-1 -6 11 2.31 2.4
-1 -6 10 -0.95 59.28
1 6 -10 5.7 3.65
-1 -6 9 -0.1 1.27
1 6 -9 4.07 2.72
1 6 -8 15.14 3.26
-1 -6 7 8.03 3.07
1 6 -7 13.75 3.81
1 6 -7 5.49 1.97
1 6 -7 1.67 1.52
-1 -6 6 199.57 46.69
-1 -6 6 170.57 64.19
1 6 -6 224.9 84.93
-1 -6 5 -0.41 2.18
-1 -6 5 0.07 0.84
-1 -6 5 5.56 4.79
1 6 -5 4.27 2.28
1 6 -5 0.34 3.47
1 6 -5 1.02 1.19
-1 -6 4 55.89 22.21
1 6 -4 65.05 25.71
1 6 -3 56.84 11.49
-1 -6 2 -0.07 0.87
1 6 -2 8.46 4.58
-1 -6 -2 -0.02 1.56
1 6 2 2.4 2.48
-1 -6 -3 -0.05 0.31
-1 -6 -4 -0.02 0.25
1 6 5 0.48 1.6
1 6 7 3.32 5.57
-1 -6 -8 -0.55 3.66
1 6 8 5.2 7.19
-1 -6 -9 -0.15 0.92
1 6 9 3.91 15.13
-1 -6 -10 21.57 13.42
1 6 10 0.86 7.29
-1 -6 -11 10.84 9.7
1 6 11 -0.42 13.57
-1 -7 17 -0.13 0.99
1 7 -17 -0.27 7.84
-1 -7 16 -0.28 1.15
1 7 -16 5.7 10.32
-1 -7 15 -1.03 10.91
1 7 -15 3.63 9.75
1 7 -14 19.23 10.61
-1 -7 12 -0.35 0.88
-1 -7 11 -0.03 0.26
1 7 -11 2.06 3.43
-1 -7 10 -0.35 0.8
-1 -7 10 9.66 3.52
1 7 -10 1.54 3.16
1 7 -10 1.72 3.44
-1 -7 9 3.66 2.73
-1 -7 9 7.44 4.49
1 7 -9 2.9 2.88
-1 -7 8 0.74 8.03
-1 -7 8 10.2 3.09
1 7 -8 1.19 1.5
1 7 -8 12.41 2.73
-1 -7 7 107.5 20.09
1 7 -7 96.07 17.81
1 7 -7 191.89 73.3
-1 -7 6 22.68 6.76
-1 -7 6 23.35 4.98
1 7 -6 24.42 7.02
1 7 -6 30.22 6.02
-1 -7 5 8.82 3.05
-1 -7 5 11.95 8.61
1 7 -5 15.39 3.68
1 7 -5 5.98 7.92
1 7 -4 1.01 1.41
-1 -7 3 1.23 3.64
1 7 -3 28.8 30.31
1 7 -3 11.68 3.54
-1 -7 2 4.25 2.37
1 7 -2 1.49 17.43
-1 -7 1 140.54 38.72
-1 -7 0 3.93 2.34
1 7 0 12.79 4.49
1 7 1 6.08 3.13
1 7 2 6.22 3.28
-1 -7 -3 -0.02 0.22
1 7 4 3.6 4.15
1 7 5 2.7 4.51
1 7 6 0.31 3.15
-1 -7 -7 -0.3 1.24
1 7 7 3.98 5.74
-1 -7 -8 -0.51 6.38
1 7 8 6.2 7.8
-1 -7 -9 -1.08 2.87
1 7 9 -0.41 32.43
-1 -7 -10 -0.2 10.48
1 7 10 8.49 13.63
-1 -8 16 1.36 25.79
1 8 -16 -4.1 9.25
1 8 -15 1.37 7.02
1 8 -14 10.82 8.24
-1 -8 13 -0.34 21.34
-1 -8 12 -0.27 1.87
-1 -8 12 10.91 6.88
1 8 -12 4.91 5.66
-1 -8 11 6.52 6.87
1 8 -11 2.2 1.41
-1 -8 10 9.71 6.01
1 8 -10 11.1 4.68
1 8 -10 9.21 2.32
-1 -8 9 2.29 1.81
-1 -8 9 10.7 3.15
1 8 -9 5.1 3.14
1 8 -9 7.67 1.97
-1 -8 8 9.06 3.68
-1 -8 8 36.65 7.47
1 8 -8 62.7 25.44
1 8 -8 33.19 6.41
1 8 -7 15.84 3.28
-1 -8 6 3.02 1.73
-1 -8 6 8.3 4.93
1 8 -6 3 2.21
1 8 -6 1.23 1.03
1 8 -6 1.21 1.5
-1 -8 5 -1.14 5.4
-1 -8 5 15.66 8.69
1 8 -5 0.22 0.91
-1 -8 4 -1.66 2.25
-1 -8 4 6.27 4.93
1 8 -4 -0.44 1.07
1 8 -4 0.16 0.69
-1 -8 3 3.1 2.91
1 8 -3 15.73 7.8
1 8 -2 11.44 4.89
1 8 -1 23.89 6.98
-1 -8 0 5.74 3.84
-1 -8 -1 10.15 4.47
1 8 1 5.67 3.51
1 8 2 18.12 6.7
-1 -8 -3 -0.01 4.6
1 8 4 -2.45 3
1 8 5 0.66 2.94
-1 -8 -6 -0.01 1.88
1 8 6 -1.51 23.76
-1 -8 -7 -0.12 4.36
1 8 7 3.34 6.29
-1 -8 -8 -0.14 15.71
1 8 8 2.42 7.47
-1 -8 -9 -0.71 77.47
1 8 9 10.84 12.58
1 9 -16 -9.92 8.91
1 9 -15 10.14 9.77
-1 -9 14 -0.2 12.75
-1 -9 13 0.18 1.92
-1 -9 13 0.06 315.19
-1 -9 12 5.84 3.15
-1 -9 12 2.42 3.06
-1 -9 12 1.91 3.27
1 9 -12 8.9 6.38
1 9 -12 -0.95 3.09
-1 -9 11 7.33 2.89
-1 -9 11 12.07 6.77
1 9 -11 13.33 6.17
1 9 -11 2.78 1.16
1 9 -11 0.52 1.27
-1 -9 10 -0.18 2.69
1 9 -10 6.91 4.59
-1 -9 9 138.56 53.5
1 9 -9 32.01 8.61
1 9 -9 107.21 42.69
-1 -9 8 37.41 15.04
1 9 -8 66.82 16.48
1 9 -8 45.7 18.83
-1 -9 7 4.86 3.17
1 9 -7 6.07 3.88
-1 -9 6 1.52 2.22
1 9 -6 -0.07 0.75
1 9 -6 6.74 4.22
-1 -9 5 -1.85 1.79
-1 -9 5 5.54 5.21
1 9 -5 1.81 3.79
-1 -9 4 -0.84 1.95
1 9 -4 17.86 27.06
1 9 -4 0.92 3.2
1 9 -4 -0.03 0.75
-1 -9 3 -0.13 14.44
1 9 -3 8.69 3.35
-1 -9 2 6.25 3.13
-1 -9 1 12.18 4.97
1 9 -1 18.67 5.52
1 9 0 14.89 5.21
-1 -9 -1 -0.05 0.46
1 9 1 5.3 3.79
1 9 2 2.42 3.62
-1 -9 -3 -0.44 11.98
1 9 4 -0.57 4.06
1 9 5 1.65 3.67
-1 -9 -6 -0.76 2.86
1 9 6 -0.44 6.83
1 9 7 0.17 6.48
-1 -9 -8 41.1 20.93
1 9 8 31.44 19.21
1 10 -16 12.88 10.9
-1 -10 15 -0.07 30.85
-1 -10 14 -0.33 31.41
1 10 -14 0.63 4.86
-1 -10 13 -0.28 2.3
-1 -10 13 4.49 3.7
1 10 -13 1.98 8.77
1 10 -13 -0.01 0.16
-1 -10 12 0 2.51
-1 -10 12 1.24 1.77
1 10 -12 -0.18 0.7
-1 -10 11 -0.03 4.74
-1 -10 11 0.17 2.39
-1 -10 11 1.38 2.62
1 10 -11 -1.57 2.74
-1 -10 10 3.01 2.08
-1 -10 10 -0.33 0.72
-1 -10 10 11.49 8.13
1 10 -10 -0.1 3.57
1 10 -10 0.93 2.37
1 10 -10 3.23 1.91
-1 -10 9 3.77 2.5
1 10 -9 10.18 4
1 10 -9 4.01 1.2
-1 -10 8 16.35 3.89
-1 -10 8 12.47 6.52
1 10 -8 4.69 2.94
-1 -10 7 0.73 2.49
-1 -10 7 6.95 6.27
1 10 -7 5.99 2.44
1 10 -7 2.83 2.52
-1 -10 6 0.49 1.57
1 10 -6 -0.03 2.66
1 10 -6 1.01 5.61
-1 -10 5 2.13 2.8
-1 -10 5 11.88 7.06
1 10 -5 0.76 0.78
1 10 -5 1.77 3.51
-1 -10 4 -0.07 2.35
-1 -10 4 -4.29 3.03
1 10 -4 7.07 12.07
1 10 -4 1.18 3.76
-1 -10 3 -0.26 15.04
1 10 -3 8.89 4.57
1 10 -2 20.65 6.38
-1 -10 1 -0.1 5.5
1 10 0 3.44 3.16
1 10 1 1.38 2.88
-1 -10 -2 0 0.18
1 10 3 -1.49 4.8
1 10 4 -2.64 5.83
-1 -10 -5 -1.26 12.96
1 10 5 -0.12 3.89
1 10 6 -0.99 8.64
-1 -11 16 10.89 8.85
1 11 -16 1.67 12.23
-1 -11 15 -0.36 11.43
-1 -11 14 8.36 5.09
-1 -11 13 -0.12 0.46
-1 -11 13 0.35 2.09
-1 -11 13 0.39 7.44
1 11 -13 1.14 1.85
-1 -11 12 -0.82 2.39
-1 -11 12 -0.03 3.91
-1 -11 12 2.92 3.31
1 11 -12 -0.16 3.47
1 11 -12 -0.01 2.61
-1 -11 11 3.88 6.01
1 11 -11 7.45 5.04
1 11 -11 6.81 2.57
1 11 -11 -0.36 2.42
-1 -11 10 3.97 2.5
-1 -11 10 2.16 3.52
-1 -11 10 10.56 6.55
1 11 -10 1.75 1.91
1 11 -10 3.36 1.25
-1 -11 9 -0.93 1.99
-1 -11 9 -0.08 0.31
-1 -11 9 8.72 5.45
1 11 -9 1.68 31.07
1 11 -9 0.51 1.76
1 11 -9 0.36 0.93
-1 -11 8 0.32 10.03
-1 -11 8 5 3.08
1 11 -8 7.9 4.24
1 11 -8 -0.41 2.15
1 11 -8 -0.04 0.7
-1 -11 7 8.91 3.63
1 11 -7 2.39 6.34
1 11 -7 0.55 2.1
-1 -11 6 16.31 10
1 11 -6 0.22 2.85
-1 -11 5 -0.64 2.52
-1 -11 4 -0.42 3.35
1 11 -4 6.94 4.06
1 11 -4 1.33 1.37
-1 -11 3 -0.53 5.85
1 11 -3 3.31 3.58
-1 -11 2 6.73 5.19
1 11 -2 3.69 2.95
-1 -11 1 -0.02 0.21
1 11 -1 -1.24 2.49
-1 -11 0 -0.45 4.96
1 11 0 5.61 4.11
1 11 1 0.71 3.2
1 11 3 -0.2 5.68
1 11 4 6.5 7.98
-1 -11 -5 -0.01 16.27
1 11 5 2.84 7.66
-1 -12 15 -0.32 41.99
-1 -12 14 -0.04 4.5
-1 -12 12 6.6 10.28
1 12 -12 0.94 1.01
-1 -12 11 5.53 2.28
-1 -12 11 11.89 7.73
1 12 -11 -0.01 0.15
-1 -12 10 -0.26 2.26
-1 -12 10 1.73 1.74
1 12 -10 5.14 5.81
1 12 -10 0.07 0.59
-1 -12 9 5.65 2.63
-1 -12 9 0.12 2.16
-1 -12 9 2.28 2.94
1 12 -9 8.46 4.26
1 12 -9 -0.19 3.63
-1 -12 8 20.23 5.86
-1 -12 8 13.74 7.93
1 12 -8 1.4 7.34
-1 -12 7 33.71 8.86
1 12 -7 23.65 5.45
1 12 -7 6.28 9.14
-1 -12 6 -0.36 3.16
-1 -12 6 10.49 6.56
1 12 -6 5.42 14.26
1 12 -6 0.1 3.27
-1 -12 5 21.25 10.76
1 12 -4 2.94 1.86
-1 -12 3 -0.06 0.29
1 12 -3 7.17 4.62
1 12 -2 -4.65 4.25
1 12 -1 7.33 4.63
1 12 0 0.15 3.26
1 12 1 -2.21 3.74
-1 -12 -2 -0.28 27.19
1 12 3 0.39 6.53
-1 -13 15 -3.91 4.65
-1 -13 14 -0.95 6.58
-1 -13 13 -0.27 4.05
-1 -13 12 -0.21 1.25
-1 -13 11 4.9 3.37
1 13 -11 -0.18 1.79
-1 -13 10 1.02 2.42
-1 -13 10 -0.46 9.43
-1 -13 10 6.06 4.64
1 13 -10 0.16 0.32
1 13 -10 -0.03 0.19
-1 -13 9 2.54 2.54
-1 -13 9 14.79 8.39
1 13 -9 0 0.85
-1 -13 8 4.17 3.52
-1 -13 8 12.79 9.34
1 13 -8 2.06 1.5
1 13 -8 -0.03 1.66
-1 -13 7 13.01 9.01
1 13 -7 0.79 0.99
-1 -13 6 -0.29 2.72
-1 -13 6 6.68 5.59
1 13 -6 1.84 2.68
-1 -13 5 0.57 7.16
-1 -13 5 1.81 17.52
1 13 -5 2.27 1.38
-1 -13 4 6.77 4.05
1 13 -4 7.87 7.1
1 13 -4 0.6 1.01
-1 -13 3 -0.02 0.23
1 13 -3 4.02 4.43
-1 -13 2 -0.1 9.83
1 13 -1 2.42 3.98
1 13 0 0.62 15.37
-1 -14 15 0.59 11.76
-1 -14 14 -1.94 19.26
-1 -14 13 -0.94 4.49
-1 -14 12 -0.88 2.8
-1 -14 11 -0.29 3.67
-1 -14 10 -0.03 1.55
-1 -14 8 0.96 5.05
1 14 -8 0.09 0.33
-1 -14 7 -0.32 2.26
-1 -14 6 0.71 21.29
1 14 -6 71.82 21.37
-1 -14 3 -0.32 10
1 14 -3 17.42 7.32
-1 -14 2 4.66 4.05
1 14 -2 3.3 5.26
-1 -14 1 -0.04 0.43
1 14 -1 -1.8 4.55
1 14 0 6.13 6.85
-1 -15 14 -0.56 51.11
-1 -15 12 -0.15 15.63
-1 -15 10 -0.86 19.99
-1 -15 6 -0.25 1.73
1 15 -6 -4.43 6.73
-1 -15 5 2.49 5.79
1 15 -5 11.48 13.36
-1 -15 4 50.41 17.52
1 15 -4 24.66 10.26
-1 -15 2 -0.61 52.31
1 15 -2 8.59 5.73
-1 -16 12 163.96 41
-1 -16 11 5.74 11.26
-1 -16 7 0.24 4.82
1 16 -6 20.61 15.89
-1 -16 4 18.88 55.77
1 16 -4 1.83 9.62
2 -18 7 -0.17 0.54
-2 17 -2 5.16 8.89
-2 17 -3 1.9 5.6
-2 17 -4 10.89 511.91
2 -17 4 0 0.91
-2 17 -5 3.66 8.5
2 -17 5 0.72 7.02
2 -17 6 18.41 7.44
2 -17 9 1.25 25.99
2 -17 10 17.16 6.41
2 -17 11 181.62 45.66
-2 16 0 3.02 6.65
-2 16 -2 5 4.66
-2 16 -3 -2.26 5.19
2 -16 3 -0.22 11.04
-2 16 -4 3.64 41.37
2 -16 4 -0.1 15.21
-2 16 -5 10.26 26.17
2 -16 5 -0.19 4.85
2 -16 6 -0.3 3.09
2 -16 9 312.14 75.53
2 -16 10 6.95 3.88
2 -16 11 -0.24 12.1
2 -16 13 -0.09 3.4
-2 15 1 31.96 14.72
2 -15 0 -0.03 0.31
-2 15 -1 0.97 3.72
2 -15 1 -0.51 3.19
-2 15 -2 6.25 4.65
-2 15 -3 6.24 6.58
2 -15 3 17.11 7.02
-2 15 -4 -0.01 1.04
2 -15 4 0 2.09
2 -15 4 3.32 3.36
-2 15 -5 -0.36 11.79
-2 15 -5 -0.05 0.46
2 -15 5 2.81 3.56
2 -15 5 0.37 2.77
-2 15 -6 0 0.26
2 -15 6 1.06 3.52
-2 15 -7 2.13 4.37
2 -15 7 1.34 2.8
-2 15 -8 -0.04 7.37
2 -15 8 -0.79 10.73
2 -15 9 -0.02 0.55
2 -15 10 2.06 4.25
2 -15 11 2.55 3.66
2 -15 12 -1.48 2.05
2 -15 13 -1.66 34.48
2 -15 14 -0.62 3.08
-2 14 3 10.43 11.12
-2 14 1 8.8 76.44
-2 14 0 10.64 6.6
2 -14 0 2.19 4.37
-2 14 -1 2.05 2.86
-2 14 -1 -0.41 5.21
2 -14 1 1.37 3.38
-2 14 -2 16.71 6.39
-2 14 -2 0.3 0.77
2 -14 2 2.19 3.62
-2 14 -3 -0.1 1.13
-2 14 -3 9 135.88
-2 14 -3 4.12 7.84
2 -14 3 -0.4 1.22
2 -14 3 0.94 6.85
-2 14 -4 0 4.91
2 -14 4 -0.51 4.04
2 -14 4 -1.57 7.35
2 -14 4 4.53 7.59
-2 14 -5 -0.39 2.12
2 -14 5 -1.24 1.12
2 -14 5 1.36 3.61
2 -14 5 0.88 7.68
-2 14 -6 3.06 3.82
2 -14 6 6.7 3.85
2 -14 6 0.47 4.63
-2 14 -7 -0.11 4.61
2 -14 7 1.86 3.18
2 -14 7 -0.13 3.91
-2 14 -8 0.15 1.37
2 -14 8 6.03 3.63
2 -14 8 4.09 3.42
2 -14 8 0.02 1.18
-2 14 -9 1.67 1.6
2 -14 9 -0.34 2.33
2 -14 9 0 11.13
-2 14 -10 2.65 1.59
2 -14 10 25.1 8.69
2 -14 12 -0.69 20.91
2 -14 13 -1.28 4.66
-2 14 -14 -1.43 10.28
2 -13 -5 -0.01 2.43
-2 13 4 2.1 11.06
-2 13 3 -0.21 7.21
-2 13 2 2.93 62.16
-2 13 2 -0.25 1.01
-2 13 1 -0.35 2.28
-2 13 1 29.29 17.12
2 -13 -1 -3 3.92
-2 13 0 -0.06 10.27
-2 13 0 13.58 5.63
-2 13 0 -0.17 26.59
2 -13 0 2.4 7.47
2 -13 0 3.77 4.16
-2 13 -1 -0.98 3.08
2 -13 1 2.29 4.29
2 -13 1 0.52 5.75
-2 13 -2 1.09 2.51
-2 13 -2 0.78 3.36
-2 13 -2 -0.18 0.97
2 -13 2 -0.01 0.09
2 -13 2 17.51 14.8
2 -13 2 -0.93 3.17
-2 13 -3 4.54 6.66
-2 13 -3 0.42 1.2
-2 13 -3 -0.03 4.29
2 -13 3 -0.05 0.66
2 -13 3 0.72 3.33
-2 13 -4 -0.05 4.09
2 -13 4 0.87 6.32
2 -13 4 7.59 9.85
-2 13 -5 -0.07 1.07
2 -13 5 4.58 321.26
2 -13 5 13.81 10.44
-2 13 -6 -0.08 0.79
2 -13 6 1.07 4.36
2 -13 6 4.15 5.69
-2 13 -7 0.14 2
-2 13 -7 -0.02 0.29
2 -13 7 0.23 4.95
2 -13 7 2.12 2.67
-2 13 -8 -0.01 0.52
2 -13 8 5.28 3.54
-2 13 -9 8.97 8.55
-2 13 -9 -0.03 8.8
2 -13 9 -0.29 2.21
2 -13 9 4.81 8.14
2 -13 9 2.4 3.46
-2 13 -10 1.4 1.28
-2 13 -10 0.44 1.63
2 -13 10 0.89 1.23
2 -13 10 3.95 3.2
2 -13 10 0.24 3.77
-2 13 -11 1.32 1.83
2 -13 11 4.23 3.34
2 -13 12 16.84 7.4
2 -13 13 -0.05 2.56
-2 13 -14 22.82 15.42
-2 12 6 31.18 19.81
2 -12 -6 -0.74 2.35
-2 12 5 3.54 12.51
-2 12 4 59.73 20.89
-2 12 3 8.52 109.23
-2 12 2 0.02 4.06
-2 12 2 1.04 5.15
2 -12 -2 -0.01 6.82
-2 12 1 1.99 3.73
-2 12 1 3.85 9.62
2 -12 -1 -0.2 3.22
2 -12 -1 9.64 9.05
2 -12 -1 -4.46 4.56
-2 12 0 0.54 13.66
-2 12 0 -0.47 0.7
-2 12 0 0.18 5.38
2 -12 0 -0.01 0.8
2 -12 0 3.17 4.27
-2 12 -1 4.1 3.87
-2 12 -1 1.6 1.45
2 -12 1 7.57 6.4
-2 12 -2 17.33 5.6
-2 12 -2 1.72 4.05
2 -12 2 -0.33 3.65
2 -12 2 19.23 12.63
-2 12 -3 4.03 4.71
2 -12 3 0.19 4.73
2 -12 3 25.04 15.01
-2 12 -4 -0.15 1.94
2 -12 4 1.1 2.74
2 -12 4 4.87 6.61
-2 12 -5 5.75 2.42
2 -12 5 2.78 3.51
2 -12 5 4.83 5.87
-2 12 -6 5.09 2.2
2 -12 6 6.72 3.75
2 -12 6 8.26 5.84
-2 12 -7 11.8 10.13
2 -12 7 -0.39 7.25
2 -12 7 29.29 14.62
-2 12 -8 14.1 5.73
-2 12 -8 2.98 1.63
2 -12 8 1.83 2.9
-2 12 -9 18.62 8.31
2 -12 9 4.11 3.12
2 -12 9 5.98 5.86
-2 12 -10 3.18 10.06
-2 12 -10 -0.05 2.02
2 -12 10 8.34 6.44
2 -12 10 22.39 12.87
2 -12 10 6.87 3.75
-2 12 -11 -0.14 3.35
2 -12 11 0.38 2.21
2 -12 11 4.11 3.14
2 -12 11 0.61 10.49
-2 12 -12 0.81 1.21
2 -12 12 -0.05 1.82
2 -12 12 7.37 3.55
2 -12 13 -0.15 2.56
2 -11 -8 102.59 35.59
2 -11 -7 -0.42 6.22
-2 11 6 4.01 8.4
2 -11 -6 1.79 3.12
-2 11 5 35.48 15.75
-2 11 4 5.58 8.21
2 -11 -4 -0.25 0.86
-2 11 3 2.62 4.85
-2 11 2 6.6 3.12
2 -11 -2 0.06 0.37
-2 11 1 3.76 2.46
-2 11 1 0.72 2.05
-2 11 1 0 0.61
2 -11 -1 -0.01 0.13
2 -11 -1 13.05 9.61
2 -11 -1 6.37 4.8
-2 11 0 2.21 1.74
-2 11 0 1.08 23.12
-2 11 0 7.62 6.18
2 -11 0 -0.02 1.3
2 -11 0 1.11 6.91
2 -11 0 2.51 3.29
-2 11 -1 8.11 4.13
-2 11 -1 0.07 1.29
-2 11 -1 -0.23 7.47
2 -11 1 -0.36 3.2
-2 11 -2 -0.56 15.08
-2 11 -2 2.18 2.34
2 -11 2 -0.01 0.13
2 -11 2 11.57 10.63
2 -11 2 -0.78 2.23
-2 11 -3 1.92 1.74
-2 11 -3 7.45 2.78
2 -11 3 4.81 2.61
2 -11 3 19.52 12.17
2 -11 3 2.54 3.41
-2 11 -4 2.72 5.47
-2 11 -4 0.63 6.25
2 -11 4 -0.58 2.43
-2 11 -5 1.16 1.09
2 -11 5 6.52 3.6
2 -11 5 9.54 7
-2 11 -6 0.51 0.92
2 -11 6 0.87 45.21
-2 11 -7 5.03 28.88
-2 11 -7 4.15 7.46
2 -11 7 9.4 3.88
2 -11 7 5.14 5.41
-2 11 -8 1.41 1.44
-2 11 -8 0.46 1.87
2 -11 8 1.1 3.43
2 -11 8 8.11 3.41
-2 11 -9 -0.02 0.91
2 -11 9 6.78 4.23
2 -11 9 0.96 2.53
-2 11 -10 0.56 1.15
-2 11 -10 12.96 6.97
2 -11 10 1.35 2.23
2 -11 10 3.35 10.61
-2 11 -11 1.28 34.48
-2 11 -11 -0.11 5.51
2 -11 11 7.54 3.65
-2 11 -12 1.27 1.71
2 -11 12 -0.28 14.18
2 -11 12 6.03 5.14
2 -11 12 0 1.34
2 -11 13 -0.13 17.92
2 -11 13 9.99 4.72
-2 11 -15 6.88 10.57
2 -11 15 0.85 2.46
2 -10 -9 7.72 11.38
2 -10 -8 -0.33 3.54
-2 10 7 0.42 18.87
2 -10 -7 -0.22 15.09
-2 10 6 8.87 21.76
-2 10 5 24.02 11.59
2 -10 -5 -0.05 1.41
-2 10 4 13.2 8.24
2 -10 -4 0.85 10.11
-2 10 2 2.56 3.01
-2 10 2 5.99 3.17
-2 10 2 0.76 2.72
2 -10 -2 2.08 2.96
-2 10 1 -0.92 1.16
-2 10 1 0.3 2.67
2 -10 -1 0.61 0.9
2 -10 -1 10.09 53.75
-2 10 0 -0.09 7.17
2 -10 0 -1.38 26.28
2 -10 0 12.78 7.88
-2 10 -1 -0.1 341.27
-2 10 -1 1.88 4.9
2 -10 1 -2.13 2.54
2 -10 1 5.44 8.34
-2 10 -2 0.05 0.76
-2 10 -2 3.96 2.16
-2 10 -2 -0.13 15.99
2 -10 2 0.81 2.98
2 -10 2 17.39 13.45
-2 10 -3 -0.03 0.37
2 -10 3 8.71 4.47
2 -10 3 20.2 13.13
-2 10 -4 2.58 13.52
2 -10 4 11.44 4.33
2 -10 4 3.02 7.87
-2 10 -5 -0.12 0.95
2 -10 5 2.9 2.06
-2 10 -6 -1 0.92
-2 10 -6 14.07 11.35
-2 10 -6 0.41 1.23
2 -10 6 -0.04 4.89
2 -10 6 10.51 6.91
2 -10 7 43.68 18.72
-2 10 -8 17.63 7.83
-2 10 -8 2.19 1.46
2 -10 8 3.02 2.37
-2 10 -9 11.84 81.84
-2 10 -9 5.13 1.97
2 -10 9 1.11 4.25
2 -10 9 9.29 3.34
-2 10 -10 9.43 5.72
-2 10 -10 7.45 2.49
2 -10 10 10.3 4.12
-2 10 -11 0.82 1.74
2 -10 11 1.97 3.17
2 -10 11 12.3 8.27
-2 10 -12 3.87 3.74
-2 10 -12 6.32 6.74
-2 10 -12 -0.24 1.54
2 -10 12 1.18 2.99
2 -10 12 12.93 7.36
2 -10 12 -0.3 4.85
-2 10 -13 -1.01 8.18
-2 10 -13 3.67 3.44
2 -10 13 2.44 4.38
-2 10 -14 3.74 9.5
2 -10 15 -0.24 32.07
2 -9 -10 -0.91 3.91
2 -9 -9 -0.68 6.25
-2 9 8 2.74 155.14
2 -9 -8 -0.07 4.83
-2 9 7 -3.97 6.54
-2 9 6 29.21 131.3
2 -9 -6 -0.36 0.98
-2 9 5 0.11 7
2 -9 -5 1.72 2.69
-2 9 4 3.9 4.15
2 -9 -4 -0.06 0.38
-2 9 3 11.67 4.97
-2 9 2 2.14 1.68
-2 9 2 0.18 2.2
-2 9 2 -0.1 3.85
2 -9 -2 -0.03 0.19
2 -9 -2 -1.81 3.91
-2 9 1 4.04 2.07
-2 9 1 2.95 2.08
-2 9 1 -0.01 3.59
2 -9 -1 4.15 4.47
-2 9 0 1.17 1.59
2 -9 0 0.45 4.59
2 -9 0 5.59 5.52
-2 9 -1 5.21 2.82
-2 9 -1 2.29 4.37
2 -9 1 14.26 12.65
-2 9 -2 65.88 13.65
2 -9 2 97.27 20.65
2 -9 2 36.45 19.84
-2 9 -3 167.39 31.92
2 -9 3 192.1 37.35
-2 9 -4 131.71 25.08
2 -9 4 111.79 44.8
-2 9 -5 29.41 6.4
2 -9 5 34.62 8.06
-2 9 -6 13.06 10.07
-2 9 -6 18.27 4.23
-2 9 -7 18.8 4.44
2 -9 7 22.75 5.67
2 -9 7 23.29 12.02
-2 9 -8 4.01 1.68
2 -9 8 -0.16 6.93
2 -9 8 1.72 2.26
-2 9 -9 6.36 4.19
-2 9 -9 0.64 1.01
-2 9 -9 -0.03 2.33
2 -9 9 3.63 2.89
2 -9 9 -3.13 1.82
-2 9 -10 2.53 1.79
-2 9 -10 -0.08 3.19
2 -9 10 78.83 21.97
2 -9 10 -3.9 3.24
2 -9 10 2.37 4.99
-2 9 -11 3.24 1.98
-2 9 -11 0.97 5.28
-2 9 -11 -0.05 6.53
2 -9 11 -0.34 19.39
2 -9 11 1.62 4.93
-2 9 -12 13.61 8.26
-2 9 -12 18.95 4.88
2 -9 12 0.34 3.63
2 -9 12 27.86 8.56
-2 9 -13 -0.75 6.13
-2 9 -13 5 2.19
-2 9 -14 5.57 8.67
2 -9 14 -0.07 7.38
2 -9 15 18.17 11.5
-2 8 11 18.83 16.66
2 -8 -10 7.88 7.33
2 -8 -9 0 0.66
-2 8 8 5.37 7.05
-2 8 7 10.28 7.68
2 -8 -7 -0.13 2.25
-2 8 6 5.26 5.49
2 -8 -6 -0.06 1.94
-2 8 5 6.08 16.1
2 -8 -4 -0.17 5.63
-2 8 3 2.47 2.48
-2 8 2 -0.24 23.3
-2 8 2 2.98 4.85
2 -8 -2 -0.01 0.54
2 -8 -2 -1.42 4.35
2 -8 -2 11.88 8.7
-2 8 1 0.12 1.95
-2 8 1 4.31 3.12
-2 8 1 1.96 3.25
2 -8 -1 -0.04 1.35
2 -8 -1 2.95 5.59
2 -8 -1 -1.98 4.4
-2 8 0 1.25 2.08
-2 8 0 1.54 2.91
-2 8 0 3.82 4.48
2 -8 0 1.55 1.61
2 -8 0 13.35 10.1
2 -8 0 1.15 4.56
-2 8 -1 0.35 1.6
-2 8 -1 -0.67 31.57
-2 8 -1 -0.12 2.41
2 -8 1 -0.07 1.24
2 -8 1 9.99 11.03
2 -8 1 2.39 3.34
-2 8 -2 5.17 2.62
-2 8 -2 2.95 4.27
2 -8 2 18.93 15.08
-2 8 -3 7.78 2.87
-2 8 -3 4.64 4.41
2 -8 3 8.96 3.99
-2 8 -4 -0.43 1.55
-2 8 -4 2.99 4.9
2 -8 4 4.09 3.36
2 -8 4 2.55 8.69
-2 8 -5 0.72 10.94
-2 8 -5 20.36 5.05
2 -8 5 15.54 9.01
2 -8 5 27.5 6.52
-2 8 -6 9.35 4.87
2 -8 6 -0.2 4.31
2 -8 6 29.05 14.2
-2 8 -7 15.13 8.04
-2 8 -7 1.38 1.2
2 -8 7 8.69 8.2
2 -8 7 2.68 2.22
-2 8 -8 0.88 1.13
-2 8 -8 12.03 7
-2 8 -8 -0.06 0.5
2 -8 8 0.25 1.28
2 -8 8 4.88 5.98
2 -8 8 4.37 2.57
-2 8 -9 5.78 3.6
-2 8 -9 1.38 1.22
-2 8 -9 -0.17 0.78
2 -8 9 1.8 2.49
-2 8 -10 2.67 1.67
2 -8 10 1.7 2.81
2 -8 10 0.15 4.76
-2 8 -11 3.37 4.62
-2 8 -11 0.13 1.48
2 -8 11 -0.33 4.76
2 -8 11 5.71 6.19
2 -8 11 -1.99 3.6
-2 8 -12 13.5 8.85
-2 8 -12 1.87 13.47
-2 8 -12 0.11 9.43
2 -8 12 -0.06 0.41
2 -8 12 10.02 4.94
-2 8 -13 -0.01 0.95
-2 8 -13 -2.71 7.11
-2 8 -13 9.82 13
2 -8 13 7.36 4.81
2 -8 13 2.09 6.36
-2 8 -14 2.38 12.38
2 -8 14 -0.48 1.97
2 -8 15 -0.06 2.51
-2 7 12 7.64 16.23
2 -7 -12 -0.14 1.02
2 -7 -11 -0.1 39.14
2 -7 -10 7.86 6.72
-2 7 9 5.75 9.29
-2 7 8 3.76 10.56
2 -7 -8 -0.09 0.54
-2 7 6 12.4 6.01
2 -7 -6 -0.18 1.92
2 -7 -4 -0.05 0.3
-2 7 3 4.11 1.92
2 -7 -3 -0.02 2.08
-2 7 2 5.66 7.11
2 -7 -2 -1.21 6.01
2 -7 -2 16.97 9.79
-2 7 1 11.79 4.26
-2 7 1 17.07 9.78
2 -7 -1 3.15 5.79
2 -7 -1 9.67 6.66
2 -7 0 0.82 5.04
2 -7 0 46.78 21.9
-2 7 -1 2.65 1.94
2 -7 1 0.06 7.49
-2 7 -2 6.68 11.2
2 -7 2 21.91 6.76
2 -7 2 26.62 15.86
-2 7 -3 3.23 2.11
-2 7 -3 1.3 3.34
2 -7 3 1.91 2.5
2 -7 3 6.88 9
-2 7 -4 7.93 2.95
2 -7 4 2.11 2.25
2 -7 4 14.58 4.5
2 -7 4 10.43 7.41
-2 7 -5 23.73 11.79
-2 7 -5 76.52 31.34
2 -7 5 3.51 5.98
2 -7 5 94.63 38.54
-2 7 -6 10.84 3.24
-2 7 -6 1.29 24.47
2 -7 6 16.01 10.61
2 -7 6 15.39 4.71
-2 7 -7 1.9 1.48
-2 7 -7 13.44 6.99
-2 7 -7 -0.1 7.41
2 -7 7 3.15 2.48
2 -7 7 0.88 4.2
-2 7 -8 0.39 1.41
-2 7 -8 6.95 4.8
-2 7 -8 -0.01 0.14
2 -7 8 -0.12 4.41
2 -7 8 3.69 3.75
2 -7 8 0.11 2.83
-2 7 -9 -1.46 7.4
-2 7 -9 2.52 1.7
-2 7 -9 2.23 4.55
2 -7 9 -1.38 2.42
-2 7 -10 7.33 5.11
-2 7 -10 1.43 3.2
2 -7 10 0.22 9.34
2 -7 10 0.31 4.09
2 -7 10 6.86 3.55
-2 7 -11 1.76 1.78
-2 7 -11 -3.17 16.5
-2 7 -11 1.69 3.06
2 -7 11 -0.06 3.28
2 -7 11 4.33 4.71
2 -7 11 0.78 3.76
-2 7 -12 -2.33 5.37
-2 7 -12 1.71 4.95
2 -7 12 -0.1 2.45
2 -7 12 1.42 6.15
2 -7 12 -3.16 2.76
-2 7 -13 4.29 6.79
-2 7 -13 1.46 16.38
-2 7 -13 -0.62 3.24
2 -7 13 4.35 3.76
2 -7 14 -0.29 12.52
2 -7 15 -0.6 4.63
-2 7 -16 0.15 8.25
2 -7 16 11.43 10.82
-2 6 13 2.83 16.48
2 -6 -13 -0.17 2.79
2 -6 -12 -0.14 0.85
-2 6 10 1.23 5.75
-2 6 9 -1.12 3.97
-2 6 8 1.34 4.37
2 -6 -8 -0.05 3.16
-2 6 7 2.2 3.59
2 -6 -7 -0.03 1.09
-2 6 6 -0.93 5.88
2 -6 -6 0.08 1.13
-2 6 5 1.46 1.72
-2 6 4 1.05 1.39
2 -6 -4 0.02 0.55
-2 6 3 3.71 2.93
2 -6 -3 -0.05 0.19
-2 6 2 4.39 2.55
-2 6 2 3.4 2.97
2 -6 -2 -0.1 1.83
2 -6 -2 4.39 6.7
-2 6 1 4.89 2.73
2 -6 -1 2.35 2.06
2 -6 -1 -2.08 4.45
2 -6 -1 5.44 6.7
-2 6 0 39.95 17.92
2 -6 0 53.42 23.6
-2 6 -1 60.23 12.77
-2 6 -1 56.27 24.58
2 -6 1 61.3 13.98
2 -6 1 60.51 26.73
-2 6 -2 165.7 31.62
-2 6 -2 517.69 197.38
2 -6 2 311.48 119.26
-2 6 -3 40 18.1
2 -6 3 33.62 16.85
-2 6 -4 2.58 3.9
-2 6 -4 -0.45 15.49
2 -6 4 2.58 4.81
2 -6 4 11.03 8.86
-2 6 -5 23.48 5.4
-2 6 -5 13.63 6.2
2 -6 5 34.5 7.86
2 -6 5 32.81 14.25
-2 6 -6 4.55 2.46
-2 6 -6 14.11 6.84
-2 6 -6 41.16 18.58
2 -6 6 4.91 7.04
2 -6 6 16.36 8.98
2 -6 6 2.6 3.22
-2 6 -7 0.82 1.76
-2 6 -7 6.19 6.07
-2 6 -7 4.05 3.19
2 -6 7 4.41 7.45
2 -6 7 16.08 8.23
2 -6 7 2.76 2.99
-2 6 -8 6.65 2.53
-2 6 -8 4.53 3.98
-2 6 -8 2.31 2.88
2 -6 8 4.63 5.51
2 -6 8 14.22 8.52
2 -6 8 14.26 4.49
-2 6 -9 0.76 1.55
2 -6 9 5.16 4.09
2 -6 9 2.14 4.66
-2 6 -10 4.1 1.92
-2 6 -10 0.32 2.97
-2 6 -10 0.49 2.28
2 -6 10 -0.08 0.44
2 -6 10 1.59 4.25
2 -6 10 4.31 3.49
-2 6 -11 0.78 1.37
-2 6 -11 4.3 5.16
2 -6 11 -0.19 0.7
2 -6 11 6.38 10.29
-2 6 -12 -0.74 6.03
-2 6 -12 -0.24 58.86
2 -6 12 -0.72 2.66
2 -6 12 7.36 8.49
-2 6 -13 0.97 5.32
2 -6 14 -0.29 3.33
2 -6 15 4.52 7.9
-2 6 -16 7.19 204.56
2 -6 16 0.97 5.78
2 -5 -13 -0.72 8.08
2 -5 -12 -0.58 2.78
-2 5 11 8.04 68.93
-2 5 10 1.61 5.48
-2 5 9 2.57 4.54
2 -5 -9 5.24 4.51
-2 5 8 1.1 2.39
2 -5 -8 0.09 3.32
-2 5 7 0.61 2.57
2 -5 -7 0.9 1.69
2 -5 -6 0 2.26
-2 5 5 -0.12 1.73
2 -5 -5 -0.14 1.04
-2 5 4 2.73 1.47
2 -5 -4 0.17 0.47
-2 5 3 2.31 2.31
-2 5 3 -1.25 3.25
2 -5 -3 0.84 0.94
2 -5 -3 3.51 6.12
-2 5 2 3.86 3.24
-2 5 2 -0.01 20.11
2 -5 -2 2.79 6.4
2 -5 -2 4.32 6.62
-2 5 1 132.33 31.3
-2 5 1 91.9 37.73
2 -5 -1 126.72 30.31
2 -5 -1 70.91 30.61
2 -5 0 658.76 151.67
-2 5 -1 808.91 148.13
2 -5 1 947.93 173.54
2 -5 1 1170.67 438.08
-2 5 -2 1112.93 203.03
2 -5 2 975.97 178.12
-2 5 -3 112.9 21.56
-2 5 -3 148.3 58.41
2 -5 3 133.49 25.43
-2 5 -4 52.88 10.79
-2 5 -4 15.18 7.14
-2 5 -4 28.98 12.81
2 -5 4 7.94 6.91
2 -5 4 32.22 13.92
2 -5 4 44.26 9.5
-2 5 -5 3.27 2.58
-2 5 -5 3.45 3.17
-2 5 -5 0.76 1.73
2 -5 5 5.73 4.29
2 -5 5 0.46 3.39
-2 5 -6 37.58 8.19
-2 5 -6 57.01 23.21
2 -5 6 31.98 7.75
2 -5 6 37.55 15.55
-2 5 -7 13.93 3.91
-2 5 -7 8.37 5.67
-2 5 -7 44.06 19.82
2 -5 7 3.63 3.43
2 -5 7 37.93 16.34
2 -5 7 15.18 4.88
-2 5 -8 5.31 5
-2 5 -8 -0.15 1.43
-2 5 -8 -0.1 0.75
2 -5 8 1.99 2.53
-2 5 -9 5.32 4.57
-2 5 -9 8.34 7.72
2 -5 9 0.82 2.4
2 -5 9 18.01 10.64
2 -5 9 1.27 2.84
-2 5 -10 5.02 14.23
-2 5 -10 0.26 1.05
-2 5 -10 2 5.35
2 -5 10 -0.34 12.15
2 -5 10 0.87 2.39
-2 5 -11 -0.83 35.5
2 -5 11 1.93 2.59
2 -5 11 11.36 7.87
-2 5 -12 4.03 5.26
-2 5 -13 2.51 17.77
2 -5 13 -0.08 0.61
2 -5 14 -0.1 1.95
-2 5 -15 1.3 5.85
2 -5 15 -1.16 4.76
-2 5 -16 0.16 11.03
2 -5 16 -0.03 12.98
-2 4 14 -0.97 23
2 -4 -12 -0.03 1
-2 4 11 4.64 6.14
-2 4 10 0.41 4.57
2 -4 -10 -0.4 1.92
-2 4 9 1.2 8.49
2 -4 -9 7.54 5.13
-2 4 8 0.82 2.71
2 -4 -8 -0.22 4.17
-2 4 7 2.39 2.29
-2 4 6 0.44 3.21
2 -4 -6 0.1 0.62
-2 4 5 5.4 2.92
2 -4 -5 7.35 3.42
-2 4 4 0.42 1.03
-2 4 3 16 5.92
-2 4 3 5.34 6.24
2 -4 -3 3.32 1.82
2 -4 -3 -2.62 6.69
2 -4 -3 8.83 8.75
-2 4 2 39.28 10.53
-2 4 2 32.46 14.41
2 -4 -2 35.6 15.87
-2 4 1 427.35 99.08
-2 4 1 356.73 135.96
2 -4 -1 382.51 88.56
-2 4 0 978.03 368.98
-2 4 -1 390.84 72.06
-2 4 -1 548.63 206.54
2 -4 1 389.4 71.77
2 -4 1 563.47 212.85
-2 4 -2 449.22 169
2 -4 2 374.18 141.2
-2 4 -3 202.58 37.75
-2 4 -3 213.68 52.02
-2 4 -3 127.14 49.29
2 -4 3 186.86 45.95
2 -4 3 111.29 43.11
-2 4 -4 39.86 8.71
-2 4 -4 7.93 3.61
-2 4 -4 3.98 3.73
2 -4 4 7.37 3.62
2 -4 4 3.45 3.53
2 -4 4 50.16 10.86
-2 4 -5 10.44 8.15
-2 4 -5 0.55 1.29
2 -4 5 1.18 5.93
2 -4 5 3.85 2.77
2 -4 5 3.88 3.6
-2 4 -6 26.84 12.96
2 -4 6 11.09 38.59
2 -4 6 30.72 7.37
2 -4 6 25.83 11.43
-2 4 -7 11.03 3.49
-2 4 -7 4.83 3.63
-2 4 -7 15.75 9.42
2 -4 7 11.93 23.38
2 -4 7 13.12 6.65
2 -4 7 13.14 4.24
-2 4 -8 3.19 1.81
2 -4 8 8.34 7.51
-2 4 -9 3.03 3.01
-2 4 -9 34 16.1
2 -4 9 -0.62 3.5
2 -4 9 9.03 6.21
-2 4 -10 -0.03 3.4
2 -4 10 -0.21 1.54
-2 4 -11 2.43 13.24
2 -4 11 -0.1 0.54
-2 4 -12 0.56 7.25
2 -4 13 -0.13 14.24
2 -4 14 11.11 7.85
-2 4 -15 14.49 12.98
2 -4 15 1.59 22.5
2 -3 -14 -0.67 1.96
2 -3 -13 -0.26 1.14
-2 3 12 -2.78 4.85
-2 3 11 3.18 14.64
2 -3 -11 -0.6 5.61
-2 3 10 3.68 3.91
2 -3 -10 0.37 30.83
-2 3 9 0.57 3.25
2 -3 -9 1.66 2.54
-2 3 8 -0.15 3.65
2 -3 -8 4.14 3.2
-2 3 7 2.36 2.22
-2 3 6 2.18 5.36
2 -3 -6 0.25 2.25
2 -3 -5 0.54 1.26
-2 3 4 4.66 2.1
2 -3 -4 6.18 4.9
-2 3 3 10.34 5.04
2 -3 -3 -1.47 7.77
-2 3 2 -2.92 3.43
-2 3 2 4.91 8
2 -3 -2 0.17 1.58
2 -3 -2 -1.7 6.09
-2 3 1 108.86 26.3
-2 3 1 184.51 72.19
2 -3 -1 84.19 20.61
-2 3 0 1652.89 300.92
-2 3 0 1861.62 695.47
2 -3 0 1826.14 332.4
2 -3 0 1813.76 677.73
-2 3 -1 410.56 75.45
-2 3 -1 648.87 243.5
2 -3 1 445.5 81.76
2 -3 1 685.16 257.23
-2 3 -2 689.7 258.8
2 -3 2 408.99 75.07
2 -3 2 664.53 249.44
-2 3 -3 132.58 25.27
-2 3 -3 117.4 46.69
2 -3 3 139.76 26.71
2 -3 3 122.31 48.1
-2 3 -4 27.2 6.7
-2 3 -4 3.54 2.43
-2 3 -4 29.56 13.74
2 -3 4 -0.64 27.04
2 -3 4 28.96 12.74
-2 3 -5 2.46 2.8
-2 3 -5 4.86 3.43
-2 3 -5 9.84 6.49
2 -3 5 14.97 6.09
2 -3 5 13.26 7.31
-2 3 -6 7.64 3.37
-2 3 -6 10.91 5.71
-2 3 -6 14.28 8.97
2 -3 6 3.82 2.92
2 -3 6 0.28 3.34
2 -3 6 0.61 3.01
-2 3 -7 0.66 1.99
-2 3 -7 6.66 15.41
2 -3 7 0.37 2.49
2 -3 7 33.67 16.18
2 -3 8 3.56 3.05
-2 3 -9 -0.32 4.06
2 -3 9 3.74 4.38
-2 3 -10 0.37 3.09
2 -3 10 0.4 18.55
-2 3 -11 0.58 4.01
2 -3 11 1.38 2.27
-2 3 -12 -3.72 4.09
2 -3 13 -1.57 18.48
2 -3 14 0.15 12.17
-2 3 -15 -5.06 8.62
2 -3 15 -0.86 4.75
2 -2 -15 1.96 7.68
2 -2 -14 0.45 4.19
-2 2 13 2.34 4.12
-2 2 12 9.31 6.41
-2 2 11 -1.05 4.93
2 -2 -11 0.6 2.2
-2 2 10 13.4 6.39
2 -2 -10 0.32 8.44
-2 2 9 1.72 11.93
2 -2 -9 -0.08 4.23
2 -2 -8 2.32 2.06
-2 2 7 0.69 2.46
2 -2 -7 0.83 1.68
-2 2 6 197.34 46.28
2 -2 -6 257.64 60.23
-2 2 5 33.34 8.91
2 -2 -5 31.43 8.72
-2 2 4 128.83 31.13
-2 2 3 10.02 3.92
-2 2 3 6.91 4.75
2 -2 -3 3.28 2.26
2 -2 -3 -3.72 5.66
-2 2 2 412.42 76.35
2 -2 -2 286.27 110.14
-2 2 1 531.3 97.56
-2 2 1 305.29 116.57
2 -2 -1 509.03 93.64
2 -2 -1 313.01 119.46
-2 2 0 3799.53 690.11
-2 2 0 5449.12 2031.15
2 -2 0 4529.25 822.94
2 -2 0 4603.5 1716
-2 2 -1 54.7 11.7
-2 2 -1 44.67 19.02
2 -2 1 44.63 10.08
2 -2 1 68.27 27.96
-2 2 -2 373.52 68.72
-2 2 -2 370.01 89.06
-2 2 -2 352.11 133.82
2 -2 2 312.76 75.98
2 -2 2 281.82 107.83
2 -2 2 401.07 73.75
-2 2 -3 65.42 17.47
-2 2 -3 38.17 8.98
-2 2 -3 97.72 39.06
2 -2 3 106.01 26.87
2 -2 3 41.83 9.57
-2 2 -4 106.18 20.69
-2 2 -4 309.75 73.22
-2 2 -4 115.46 45.33
2 -2 4 250.1 59.73
2 -2 4 139.72 53.83
2 -2 4 134.85 25.76
-2 2 -5 196.56 36.85
2 -2 5 405.78 153.53
-2 2 -6 317.5 74.5
2 -2 6 321.17 75.74
2 -2 6 232.78 88.4
-2 2 -7 4.1 3.35
-2 2 -8 -0.11 1.3
2 -2 8 3.21 5.06
-2 2 -9 0.08 29.38
2 -2 9 7.02 4.62
-2 2 -10 -0.15 1.82
2 -2 10 0.07 11.86
-2 2 -11 2.91 3.57
2 -2 11 -0.11 8.01
-2 2 -12 2.6 126.6
2 -2 13 7.45 5.8
2 -2 14 0.85 4.64
-2 2 -15 -5.47 7.46
2 -2 15 -0.74 38.75
2 -1 -16 1.08 4.02
2 -1 -15 0.98 23.71
-2 1 14 1.09 7.43
2 -1 -14 1.63 4.76
-2 1 13 -0.65 37.65
-2 1 12 -0.33 4.98
2 -1 -12 -0.17 2.02
-2 1 11 -1.02 2.81
2 -1 -11 0.58 2.14
-2 1 10 4.65 4.2
2 -1 -10 -0.23 3.06
-2 1 9 2.88 3.77
2 -1 -9 1.38 3.48
-2 1 8 -0.23 2.43
-2 1 7 1.07 1.49
2 -1 -7 1.88 2.45
-2 1 5 11.12 3.76
2 -1 -5 7.97 3.04
-2 1 4 4.26 2.36
2 -1 -4 0.42 1.67
-2 1 3 59.19 15.64
2 -1 -3 80.6 20.67
-2 1 2 508.2 191.61
2 -1 -2 595.24 224.2
-2 1 1 328.35 60.31
-2 1 1 413.33 157.16
2 -1 -1 338.58 62.16
2 -1 -1 408.95 155.26
-2 1 0 -6.08 5.33
-2 1 0 1.47 4.77
2 -1 0 4.15 5.12
-2 1 -1 813.86 305.25
2 -1 1 784.57 294.73
-2 1 -2 62.58 13.55
-2 1 -2 40.92 17.74
2 -1 2 63.81 13.63
2 -1 2 31.9 14.05
-2 1 -3 91 18.06
-2 1 -3 54.7 14.57
-2 1 -3 137.12 53.83
2 -1 3 46.57 12.63
2 -1 3 136.71 53.34
2 -1 3 114.51 22.26
-2 1 -4 23.83 7.83
-2 1 -4 24.6 11.2
2 -1 4 15.9 5.88
2 -1 4 22.34 10.73
2 -1 4 13.77 4.64
-2 1 -5 4.11 3.87
2 -1 5 6.95 11.39
-2 1 -6 1.52 1.94
2 -1 6 7.52 4.29
2 -1 7 0.42 4.71
-2 1 -8 0.43 1.32
2 -1 8 3.17 3.38
-2 1 -9 -0.37 8
2 -1 9 1.23 2.06
-2 1 -10 0.34 2.18
2 -1 10 -0.25 1.65
-2 1 -11 -0.36 6.8
-2 1 -12 -0.27 1.27
2 -1 12 -0.81 18.02
2 -1 13 -0.46 2.52
2 -1 14 0.37 27.94
2 0 -16 1.23 15.61
2 0 -15 -0.76 9.92
-2 0 14 -2.53 5.26
-2 0 13 0.8 42.2
2 0 -13 -1.47 4.89
-2 0 12 0.65 32.47
2 0 -12 -0.21 1.53
-2 0 11 -0.35 2.55
2 0 -11 0.7 5.44
-2 0 10 6.43 4.04
2 0 -10 0.33 1.93
-2 0 9 -0.3 2.04
-2 0 8 4.17 18.31
2 0 -8 0.61 1.25
-2 0 6 18.05 5.5
2 0 -6 19.27 5.7
-2 0 5 421.99 97.68
2 0 -5 434.37 100.65
-2 0 4 10.77 4.34
2 0 -4 17.64 5.95
-2 0 3 7.43 4.82
-2 0 3 2.77 3.31
-2 0 3 8.01 6.51
2 0 -3 9.59 4.89
2 0 -3 11.88 7.46
2 0 -3 -3.54 4.95
-2 0 2 447.15 81.88
-2 0 2 601.42 225.97
2 0 -2 376.86 69.18
2 0 -2 737.14 276.5
-2 0 1 192.72 35.66
-2 0 1 744.98 278.77
2 0 -1 242.47 44.63
2 0 -1 831.19 310.65
-2 0 0 809.74 303.31
2 0 0 939.68 351.54
-2 0 -1 47.6 15.65
-2 0 -1 150.57 58.41
2 0 1 42.86 14.82
2 0 1 173.21 67.16
2 0 1 6.21 5.54
-2 0 -2 260.74 48.35
2 0 2 238.26 57.26
2 0 2 306.36 116.82
-2 0 -3 586.57 137.04
2 0 3 638.97 148.42
-2 0 -4 30.97 25.47
-2 0 -6 0.11 14.35
2 0 6 -0.41 20.2
2 0 7 0.05 1.49
-2 0 -8 -0.45 5.55
2 0 8 -0.14 2.26
-2 0 -9 -0.72 1.61
2 0 9 1.68 13.15
-2 0 -10 -0.39 5.68
2 0 10 6.98 5.09
-2 0 -11 -0.06 1.84
2 0 12 -0.69 6.86
2 0 13 -0.93 3.4
-2 0 -14 -0.15 3.23
2 0 14 1.98 21.63
2 1 -16 9.76 13.45
-2 -1 15 1.8 3.45
-2 -1 14 -1.29 32.48
-2 -1 13 8.89 5.54
2 1 -13 1.51 4.5
-2 -1 12 5.9 4.51
2 1 -12 -0.71 2.27
-2 -1 11 2.41 13.35
2 1 -11 0.53 1.91
2 1 -10 -0.42 1.61
-2 -1 9 0.54 19.11
2 1 -9 0.47 1.7
-2 -1 8 8.18 3.3
2 1 -8 2.85 1.72
-2 -1 7 0.87 1.35
2 1 -7 -0.26 0.76
-2 -1 6 78.17 19.61
2 1 -6 108.41 26.24
-2 -1 5 697.95 160.83
2 1 -5 673.61 155.05
-2 -1 4 734.67 169.29
-2 -1 4 442.62 165.95
2 1 -4 789.52 181.99
2 1 -4 496.65 186.28
-2 -1 3 1456.54 264.95
-2 -1 3 3206.77 1195.01
2 1 -3 1840.16 334.75
2 1 -3 2803.76 1044.45
2 1 -2 319.81 120.08
-2 -1 1 185.83 34.67
-2 -1 1 306.74 115.25
-2 -1 0 3488.1 633.6
-2 -1 0 4347.75 1619.89
2 1 0 3143.25 570.9
2 1 0 4793.25 1784.88
-2 -1 -1 1493.25 344.24
2 1 1 1380.63 318.37
2 1 1 1210.69 452.1
-2 -1 -2 390.35 91.12
2 1 2 411.43 95.95
-2 -1 -3 170.11 41.74
2 1 3 159.84 39.07
-2 -1 -4 3.2 65.71
2 1 4 9.41 5.82
-2 -1 -5 32.39 10.21
2 1 5 15.33 5.84
-2 -1 -6 3.03 3.31
-2 -1 -7 0.44 2.83
2 1 7 0.85 2.94
-2 -1 -8 -0.12 5.68
2 1 8 1.76 2.53
-2 -1 -9 0.59 1.75
2 1 9 13.12 6.67
-2 -1 -10 -0.19 2.12
2 1 10 0.31 17.55
-2 -1 -11 -0.07 0.54
2 1 12 -0.77 41.54
2 1 13 0.8 27.05
2 2 -17 15.57 96.11
-2 -2 16 10.38 7.72
2 2 -16 1.11 42.49
-2 -2 15 82.21 25.23
-2 -2 13 -0.06 11.22
2 2 -13 0.04 4.61
-2 -2 12 -0.98 3.86
2 2 -12 4.56 3.87
2 2 -11 0.41 4.79
-2 -2 10 0.08 1.56
2 2 -8 72.06 17.61
-2 -2 7 282.35 66.04
2 2 -7 286.03 66.78
-2 -2 5 2.35 1.94
2 2 -5 8.87 3.59
-2 -2 4 38.23 10.49
-2 -2 4 131.01 49.87
2 2 -4 31.41 8.9
2 2 -4 134.52 51.11
-2 -2 3 23.94 9.59
2 2 -3 19.27 7.81
-2 -2 2 4929.37 895.12
-2 -2 2 5036.62 1875.22
2 2 -2 5189.25 942.15
2 2 -2 5659.5 2107.05
-2 -2 1 123.5 23.25
-2 -2 0 16.4 7.57
2 2 0 25.9 9.94
2 2 2 103.08 26.43
-2 -2 -3 528.41 123.01
2 2 3 672.37 155.96
-2 -2 -4 206.75 50.2
2 2 4 148.71 35.93
-2 -2 -5 51.6 15.4
2 2 5 84.52 22.44
2 2 6 6.73 3.74
-2 -2 -7 1.57 5.92
2 2 7 13.25 6.14
-2 -2 -8 0.25 4.12
2 2 8 0.1 1.85
-2 -2 -9 -0.29 5.3
2 2 9 1.01 2.64
-2 -2 -10 1.21 29.1
-2 -2 -11 -0.15 15.69
2 2 12 2.64 4.97
2 2 13 0.09 6.72
-2 -3 17 -0.52 8.32
2 3 -17 32.32 18.9
-2 -3 16 3.73 12.61
-2 -3 14 0.91 1.97
2 3 -14 1.82 5.59
-2 -3 13 0.48 2.32
2 3 -13 -0.59 26.65
-2 -3 12 -0.2 7.78
2 3 -12 -2.13 3.4
-2 -3 11 5.79 4.01
-2 -3 8 250.93 59.44
2 3 -8 198.7 46.98
-2 -3 5 69.55 17.86
2 3 -5 71.07 17.86
-2 -3 3 1416.53 257.35
-2 -3 3 1919.78 715.28
2 3 -3 1381.05 250.93
2 3 -3 1769.21 659.17
-2 -3 -1 622.05 144.01
2 3 1 542.03 125.28
-2 -3 -2 7.14 4.11
2 3 2 21.16 8.19
2 3 3 406.6 95.66
-2 -3 -4 188.3 46.61
2 3 4 174.81 41.83
-2 -3 -6 17.78 7.54
2 3 6 14.61 5.72
-2 -3 -7 -0.15 5.45
2 3 7 2.27 3.2
-2 -3 -8 -0.12 6.62
2 3 8 3.92 4.05
-2 -3 -9 -0.2 0.91
2 3 9 -0.04 3.28
-2 -3 -10 -0.11 0.7
-2 -3 -11 1.13 15.68
2 3 11 5.79 7.69
2 3 12 3.73 7.83
-2 -4 17 -2.14 3.43
-2 -4 16 -0.68 13.13
-2 -4 15 -0.3 0.99
2 4 -15 8.93 8.92
-2 -4 14 4.41 3.87
2 4 -14 10.61 8.55
-2 -4 13 -0.54 4.02
2 4 -13 7.03 9.69
2 4 -12 19.69 8.11
-2 -4 11 -0.68 14.98
2 4 -11 -0.09 2.89
-2 -4 9 0.65 1.49
-2 -4 8 1.53 2.43
2 4 -8 5.88 3.5
-2 -4 7 250.97 59.61
2 4 -7 169 39.93
-2 -4 6 21.8 7.31
2 4 -6 32.93 9.38
-2 -4 5 449.22 103.99
2 4 -5 471.9 108.86
2 4 -4 334.09 60.8
2 4 -4 446.74 166.65
-2 -4 0 40.74 13.31
-2 -4 -3 13.43 6.57
2 4 3 6.61 3.7
-2 -4 -4 1.61 15.11
2 4 4 4.06 3.26
2 4 5 3.52 3.28
-2 -4 -6 2.09 2.84
2 4 6 11.38 5.96
-2 -4 -7 0.24 10.05
2 4 7 3.34 3.5
-2 -4 -8 -0.28 3.59
2 4 8 -2.07 2.5
-2 -4 -10 -0.03 40.96
2 4 11 0.25 8.47
-2 -5 17 16.89 11.63
-2 -5 16 -1.06 94.01
2 5 -16 4.87 7.1
-2 -5 15 -0.38 3.58
2 5 -15 0.92 13.25
-2 -5 14 4.12 3.77
2 5 -14 2.12 6.35
2 5 -13 37.01 13.59
-2 -5 12 -0.05 0.57
-2 -5 11 1.04 4.22
2 5 -11 3.75 3.23
2 5 -10 1.79 11.35
-2 -5 9 8.89 4.09
2 5 -9 10.09 3.77
-2 -5 8 -0.22 1.92
-2 -5 7 108.12 27.26
2 5 -7 78.66 19.99
-2 -5 6 1.03 5.52
2 5 -6 13.97 5.25
2 5 -5 120.49 45.17
2 5 -1 36.64 12.02
-2 -5 0 29.54 9.69
2 5 0 36.11 10.22
-2 -5 -3 0.22 10.13
2 5 3 0.57 5.94
-2 -5 -4 -0.07 0.38
2 5 4 11.77 5.95
2 5 5 3.09 3.64
-2 -5 -6 -0.2 1.85
2 5 6 1.38 3.63
-2 -5 -7 -0.22 5.22
2 5 7 1.14 4.05
2 5 8 -1.03 3.92
-2 -5 -10 -0.21 2.36
2 5 11 2.02 11.69
-2 -6 17 -2.48 265.4
2 6 -17 2.08 13.58
-2 -6 16 -0.06 0.51
2 6 -16 -2.12 11.88
-2 -6 14 0.21 1.68
2 6 -14 8.61 7.19
-2 -6 13 2.48 28.15
2 6 -13 1.5 4.49
-2 -6 12 0.85 1.85
2 6 -12 2.12 4.33
-2 -6 11 -0.21 2.34
2 6 -11 1.04 2.71
-2 -6 10 -0.06 0.56
2 6 -9 11.01 4.83
-2 -6 8 27.74 19.73
2 6 -8 29.67 8.42
-2 -6 7 48.92 9.26
-2 -6 7 55.07 20.95
2 6 -7 23.43 7.58
2 6 -7 72.93 28.56
-2 -6 6 178.69 32.65
-2 -6 6 175.1 42.32
-2 -6 6 227.7 85.3
2 6 -6 147.6 35.03
2 6 -6 215.95 80.89
2 6 -6 170.11 31.01
2 6 -5 0.06 0.97
-2 -6 2 7.54 4.69
-2 -6 1 14.74 7.66
-2 -6 0 2.05 2.01
-2 -6 -3 0.16 11.13
2 6 3 5.74 3.56
-2 -6 -4 2.39 2.71
2 6 5 -0.03 6.22
-2 -6 -6 -0.13 0.59
2 6 6 -1.51 39.37
-2 -6 -7 -0.71 13.08
2 6 7 -1.51 3.31
-2 -6 -8 0.43 3.07
2 6 8 1.06 4.55
-2 -6 -9 -1.2 22.47
-2 -6 -10 0.76 14.57
2 6 10 -1.69 35.9
-2 -7 17 -0.01 9.76
2 7 -17 8.44 21.24
-2 -7 16 -0.13 2.13
2 7 -16 8.42 11.36
2 7 -15 18.13 11.18
2 7 -14 8.83 7.71
-2 -7 13 -0.07 6.46
-2 -7 12 -0.24 0.64
2 7 -12 1.57 4.06
2 7 -11 2.84 2.19
-2 -7 10 -0.42 14.35
2 7 -10 2.3 8.27
-2 -7 9 -0.24 2.58
-2 -7 9 4.7 3.56
2 7 -9 3.52 6.78
-2 -7 8 -0.17 2.71
-2 -7 8 4.35 1.69
2 7 -8 5.99 3.86
2 7 -8 1.73 1.42
2 7 -8 9.14 1.91
-2 -7 7 2.87 1.21
-2 -7 7 9.99 5.13
2 7 -7 6.83 3.61
-2 -7 6 7.29 2.21
-2 -7 6 1.96 3.62
2 7 -6 -0.04 0.53
2 7 -5 99.74 18.51
2 7 -2 25.08 11.23
2 7 -1 5.15 3.58
2 7 0 6.87 5.14
2 7 2 7.73 5
-2 -7 -3 8.1 4.37
2 7 3 13.55 7.05
2 7 4 7.87 10.77
-2 -7 -5 -0.08 8.94
2 7 5 3.52 4.36
-2 -7 -6 -0.02 0.25
2 7 6 2.64 48.43
-2 -7 -7 -1.01 2.2
2 7 7 0.08 32.82
-2 -7 -8 -0.06 0.62
-2 -7 -9 -0.1 15.39
-2 -8 16 1.96 3.73
2 8 -16 9.73 12.06
2 8 -15 15.69 11.6
-2 -8 14 -0.15 14.71
-2 -8 13 -0.25 17.92
2 8 -13 2.71 5.89
-2 -8 12 -0.28 0.96
2 8 -12 1.31 2.68
-2 -8 11 0.1 0.84
2 8 -11 1.13 2.26
-2 -8 10 -0.77 1.23
-2 -8 10 6.37 4.18
2 8 -10 6.1 49.13
2 8 -10 0.38 0.63
-2 -8 9 3.14 3.05
2 8 -9 7.43 4.07
2 8 -9 0.04 2.88
-2 -8 8 0.52 1.17
-2 -8 8 -0.65 16.11
2 8 -8 0.6 4.43
2 8 -8 -0.18 1.73
-2 -8 7 0.45 1.12
-2 -8 7 0.86 1.37
2 8 -7 0.85 3.22
2 8 -7 1.3 3.1
2 8 -7 0.38 4.76
-2 -8 6 19.49 8.73
2 8 -6 2.31 0.98
2 8 -3 16.77 10.73
2 8 -2 15.09 7.85
-2 -8 1 0.29 0.83
-2 -8 0 0.1 3.56
2 8 0 8.58 4.93
2 8 1 10.91 6.69
-2 -8 -2 -0.02 1.23
2 8 2 8.49 5.14
-2 -8 -3 -0.06 1.87
2 8 4 -0.47 10.72
2 8 5 9.32 7.35
-2 -8 -6 -0.06 17.26
2 8 6 3.2 4.7
2 8 7 -1.2 5.13
-2 -8 -8 -2.03 4.24
2 9 -16 0.52 9.62
-2 -9 13 -0.07 2.39
-2 -9 12 -0.39 4.5
-2 -9 12 4.1 2.32
2 9 -12 -1.28 1.98
-2 -9 11 3.76 1.96
-2 -9 11 -0.07 1.6
-2 -9 11 4.98 4.53
2 9 -11 5.68 4.96
2 9 -11 -0.49 6.61
2 9 -11 0.7 2.82
-2 -9 10 3.47 1.6
-2 -9 10 2.19 1.96
2 9 -10 5.33 17.11
2 9 -10 0.55 1.85
2 9 -10 1.79 0.7
-2 -9 9 -0.53 8.77
-2 -9 9 8.83 5.7
2 9 -9 8.26 10.87
2 9 -9 0.76 2.71
-2 -9 8 2.55 1.27
-2 -9 8 -0.07 8.46
-2 -9 8 6.6 4.48
2 9 -8 3.33 3.64
2 9 -8 -0.06 4.52
2 9 -8 1.17 1.16
-2 -9 7 3.83 1.69
2 9 -7 0.05 0.55
-2 -9 6 2.93 53.75
2 9 -6 4.22 6.1
-2 -9 3 -0.12 13.15
2 9 -3 21.56 8.69
2 9 -2 4.95 2.95
2 9 -1 7.66 5.05
-2 -9 0 -0.33 0.99
2 9 1 1.42 4.99
-2 -9 -2 -0.35 7
2 9 2 -2.63 4.32
-2 -9 -3 -0.07 9.54
2 9 3 2.76 6.16
2 9 4 3.58 5.7
-2 -9 -5 2.22 4.91
2 9 5 4.33 5.14
-2 -9 -6 -0.23 6.13
2 9 6 -0.23 4.8
-2 -9 -7 5.45 7.91
2 9 7 1.59 117.69
2 10 -16 31.5 15.81
-2 -10 15 -0.27 1.29
-2 -10 14 -1 2.15
-2 -10 13 1.51 2.21
-2 -10 13 4.71 6.15
-2 -10 12 -0.08 0.36
-2 -10 12 8.34 5.74
2 10 -12 1.4 1.31
-2 -10 11 4.29 1.81
-2 -10 11 5.19 4.27
2 10 -11 18.43 8.93
2 10 -11 4.2 3.94
2 10 -11 0.05 1.71
-2 -10 10 0.02 1.13
-2 -10 10 -0.79 5.26
-2 -10 10 19.18 9.05
2 10 -10 15.88 6.7
2 10 -10 -0.23 13.32
2 10 -10 0.45 2.57
-2 -10 9 -0.63 9.51
-2 -10 8 14.59 3.75
-2 -10 8 19.64 9.88
2 10 -8 22.7 7.41
2 10 -8 9.12 3.1
2 10 -8 4.41 3.46
-2 -10 6 -0.37 2.39
2 10 -6 0.22 2.14
2 10 -6 -0.02 2.59
2 10 -4 27.74 10.37
-2 -10 3 -1.18 4.4
2 10 -3 11.59 6.85
-2 -10 2 0.51 1.13
-2 -10 1 -0.27 13.62
2 10 -1 23.76 9.09
-2 -10 0 9.41 6.96
2 10 0 17.53 8.63
2 10 1 1.56 3.97
-2 -10 -2 0 1.69
2 10 3 10.37 7.92
-2 -10 -4 -0.21 1.01
2 10 4 0.57 96.44
-2 -10 -5 -0.2 28.97
2 10 5 -0.68 18.95
-2 -11 16 -2.82 27.49
2 11 -16 -1.96 6.07
-2 -11 15 -0.24 12
-2 -11 14 -0.18 0.6
-2 -11 13 0.28 2.15
-2 -11 13 -0.24 12.43
2 11 -13 1 9.11
2 11 -13 5.44 6.32
-2 -11 12 3.97 1.85
-2 -11 12 2.93 4.1
2 11 -12 0.09 2
2 11 -12 -0.07 2.5
-2 -11 11 2.46 1.39
-2 -11 11 -0.51 10.89
-2 -11 11 7.28 4.91
2 11 -11 0.08 1.92
2 11 -11 0.52 1.04
-2 -11 10 1.48 1.48
-2 -11 10 -0.24 1.8
-2 -11 10 0.51 3.03
2 11 -10 9.97 6.76
2 11 -10 -0.02 0.6
2 11 -10 0.66 1.28
-2 -11 9 -0.24 2.21
-2 -11 9 8.81 5.6
2 11 -9 8.08 37.6
2 11 -9 -0.03 0.17
2 11 -9 1.82 7.09
-2 -11 8 2.94 1.71
2 11 -8 -0.14 5
-2 -11 7 59.32 23.95
2 11 -7 79.7 15.49
-2 -11 6 26.03 7.65
2 11 -3 0.42 3.05
2 11 -2 4.31 5.68
-2 -11 1 -0.5 2.25
2 11 0 13.44 7.73
2 11 1 5.11 5.38
2 11 3 15.36 11.1
-2 -11 -4 -0.58 2.23
-2 -12 15 -0.18 16.1
2 12 -15 -3.3 8.42
-2 -12 14 -1.18 25.43
-2 -12 13 -0.93 36.44
-2 -12 12 -0.12 0.95
-2 -12 12 0.03 5.35
2 12 -12 0.72 0.54
-2 -12 11 -0.01 0.15
-2 -12 11 1.83 1.45
-2 -12 11 -0.75 2.73
2 12 -11 0.39 0.96
-2 -12 10 2.44 1.78
-2 -12 10 0 0.68
-2 -12 10 -0.62 2.72
2 12 -10 1.09 1.02
2 12 -10 -0.01 0.32
-2 -12 9 0.59 1.69
-2 -12 9 21.76 11.23
2 12 -9 12.04 6.17
-2 -12 8 25.06 13.16
2 12 -8 0.13 4.2
2 12 -8 -0.74 3.53
-2 -12 7 3.27 2.82
-2 -12 7 11.74 8.23
2 12 -7 -0.29 1.47
2 12 -6 1.67 2.44
-2 -12 5 21.42 7.66
2 12 -5 3.29 50.49
2 12 -4 5.97 7.91
-2 -12 3 -0.01 3.09
-2 -12 2 -0.48 20.7
2 12 -2 31.59 11.64
-2 -12 1 -0.2 0.77
2 12 -1 4.74 7.49
2 12 0 13.86 8.01
-2 -12 -1 13.01 7.66
2 12 1 10.68 11.77
-2 -12 -2 -0.29 1.4
2 12 2 -0.14 6.99
-2 -13 14 0.03 8.02
-2 -13 13 -1.51 27.76
-2 -13 11 162.97 41.66
-2 -13 10 -0.04 1.45
-2 -13 10 0.2 1.65
-2 -13 9 0.17 3.51
2 13 -9 0.11 0.6
-2 -13 8 0.15 4.13
-2 -13 8 2.43 6.6
2 13 -7 -0.03 0.63
2 13 -6 -0.09 0.51
2 13 -5 25.77 15.03
-2 -13 4 -0.11 0.82
2 13 -4 -0.49 31.27
-2 -13 3 12.24 6.51
2 13 -3 0.5 8.38
-2 -13 2 -0.16 3.42
2 13 -2 11.41 29.78
2 13 -1 20.66 10.22
-2 -13 0 4.1 5.48
2 13 0 32.01 13.53
-2 -14 14 0.11 4.85
-2 -14 13 0.38 29.86
-2 -14 12 3.02 4.1
-2 -14 6 -0.72 5.14
-2 -14 4 -0.11 2.49
2 14 -3 11.78 9.24
2 15 -7 33.87 16.38
-2 -15 6 -0.48 17.7
2 15 -6 46.37 27.49
-2 -15 5 -0.05 0.58
2 15 -5 16.77 12.05
2 15 -4 11.46 16.24
-2 -15 3 -4.64 5.41
-3 18 -5 38.38 18.88
3 -18 6 -0.01 6.86
-3 17 -2 38.35 17.91
-3 17 -3 54.66 21.95
-3 17 -4 10.42 8.89
3 -17 5 -0.22 0.7
3 -17 11 3.33 6.1
-3 16 0 12.3 8.27
-3 16 -1 12.97 137.04
3 -16 1 -0.1 3.55
-3 16 -2 39.34 14.03
3 -16 2 23.08 10.3
-3 16 -3 9.99 39.34
-3 16 -4 1.45 7.54
3 -16 4 -0.11 6.93
3 -16 9 -0.8 14.97
3 -16 11 -0.43 20.66
3 -16 12 -0.85 15.69
-3 15 2 7.01 5.66
-3 15 1 6.95 6.71
-3 15 0 4.15 9.24
-3 15 -1 -0.46 8.93
3 -15 1 16.29 7.33
-3 15 -2 15.49 8.71
-3 15 -2 -0.01 0.37
3 -15 2 -0.04 0.27
-3 15 -3 6.01 4.7
-3 15 -3 -0.08 0.33
3 -15 3 0.05 2.9
3 -15 3 4.55 4.15
-3 15 -4 0.23 0.89
3 -15 4 -0.09 2.19
3 -15 4 -1.4 5.13
-3 15 -5 -0.06 1.2
3 -15 5 2.58 3.94
-3 15 -6 -0.27 5.43
3 -15 6 -0.29 24.79
-3 15 -7 0.62 1.02
-3 15 -8 0.29 28.46
3 -15 9 14.36 7.32
3 -15 10 -0.57 11.2
-3 15 -11 19.15 13.11
3 -15 11 -0.84 6.36
3 -15 12 39.71 28.36
3 -15 13 10.33 8
-3 14 4 4.04 6.66
-3 14 3 10.53 6.84
3 -14 -3 10.84 7.64
-3 14 1 3.38 4.16
-3 14 1 -0.15 3.01
3 -14 -1 3.27 4.74
-3 14 0 0.84 1.45
3 -14 0 0 0.56
3 -14 0 -0.23 2.91
-3 14 -1 -0.02 0.56
-3 14 -1 17.73 8.83
-3 14 -1 -0.04 2.18
3 -14 1 0 2.91
3 -14 1 0.55 10.12
3 -14 1 3.34 4.2
-3 14 -2 0.34 0.98
-3 14 -2 11.63 7.61
-3 14 -2 9.46 10.63
3 -14 2 -1.62 3.22
3 -14 2 7.94 14.48
-3 14 -3 -0.46 0.7
-3 14 -3 10.67 5.67
-3 14 -3 1.36 5.99
3 -14 3 -0.01 0.13
3 -14 3 4.9 6.93
-3 14 -4 2.29 1.86
-3 14 -4 -0.07 3.54
3 -14 4 4.1 4.22
3 -14 4 3.57 69.84
-3 14 -5 0.69 4.33
3 -14 5 -2.19 2.89
3 -14 5 14.76 10.13
-3 14 -6 -0.03 0.34
3 -14 6 0.22 3.02
3 -14 6 7.06 5.89
-3 14 -7 -0.01 4.65
3 -14 7 2.39 3
3 -14 7 -0.03 4.74
3 -14 8 0.22 3.66
3 -14 8 1.84 3.42
-3 14 -9 0.16 1.28
3 -14 9 3.04 2.73
-3 14 -10 1.11 20.22
3 -14 10 0.92 1.48
3 -14 10 0.2 2.89
3 -14 11 10.79 7.95
3 -14 13 17.79 8.67
-3 13 5 28.08 15.57
3 -13 -5 -0.5 2
-3 13 4 24.61 12.65
-3 13 3 -0.36 3.88
-3 13 3 -0.05 1.13
3 -13 -3 1.73 4.1
-3 13 2 -0.19 2.42
-3 13 2 3.92 4.24
3 -13 -2 -0.02 0.21
3 -13 -2 20 13.01
-3 13 1 1.18 1.4
-3 13 1 5.96 5.87
-3 13 1 -0.81 4.93
3 -13 -1 -0.09 6.62
3 -13 -1 14.14 12.76
3 -13 -1 -1.81 3.17
-3 13 0 -0.76 1.35
-3 13 0 13.54 6.69
-3 13 0 0 1.76
3 -13 0 0.4 4.6
3 -13 0 11.06 9.32
-3 13 -1 0.46 0.89
-3 13 -1 1.04 4.68
-3 13 -1 0.31 19.19
3 -13 1 -0.01 2.07
3 -13 1 2.72 7.38
3 -13 1 0.38 3.13
-3 13 -2 1.45 4.73
-3 13 -2 -0.64 3.01
-3 13 -2 0.25 6.69
3 -13 2 0.69 4.2
3 -13 2 2.66 8.53
-3 13 -3 0.04 20.21
-3 13 -3 20.62 12.43
3 -13 3 0.14 0.46
3 -13 3 2.43 4.36
-3 13 -4 0.55 1.06
-3 13 -4 87.78 39.12
3 -13 4 6.88 4.7
-3 13 -5 -0.03 47.52
-3 13 -5 -0.04 6.05
3 -13 5 3.79 3.26
3 -13 5 11.8 9.95
-3 13 -6 -0.3 1.64
-3 13 -6 -0.02 0.26
3 -13 6 3.4 2.84
3 -13 6 1.7 3.18
-3 13 -7 4.66 2.18
3 -13 7 2.54 3.71
3 -13 7 -1.48 4.33
-3 13 -8 0.11 2.69
-3 13 -8 -0.02 0.28
3 -13 8 -0.28 2.99
3 -13 8 2.77 3.97
-3 13 -9 -0.12 2.17
-3 13 -9 -0.03 0.35
3 -13 9 -0.16 4.03
3 -13 9 4.76 3.36
3 -13 9 5.07 11.22
-3 13 -10 2.17 1.42
3 -13 10 99.45 26.95
3 -13 10 7.96 3.79
-3 13 -11 -0.38 2.31
3 -13 11 1.1 4.22
3 -13 12 -0.28 10.64
3 -13 13 17.89 7.84
-3 13 -14 29.58 17.46
-3 12 7 -1.24 8.07
3 -12 -6 -0.15 28.63
-3 12 5 -3.13 8.21
-3 12 4 -1.2 5.54
-3 12 4 5.78 2.76
3 -12 -4 -0.03 0.74
-3 12 3 2.26 2.09
-3 12 3 1.19 13.26
3 -12 -3 -0.2 4.74
3 -12 -3 1.33 9.73
-3 12 2 0.72 1.73
-3 12 2 12.47 6.28
-3 12 2 0.93 10.75
3 -12 -2 4.46 7.52
3 -12 -2 3.62 3.78
-3 12 1 -0.1 10.25
3 -12 -1 -0.05 9.1
3 -12 -1 -0.25 5.31
3 -12 -1 9.21 8.19
-3 12 0 12.63 6.01
-3 12 0 6.59 3.17
3 -12 0 7.9 3.87
3 -12 0 7.66 11.03
3 -12 0 -0.22 2.98
-3 12 -1 0.96 1.77
-3 12 -1 9.38 5.59
3 -12 1 -0.09 6.03
3 -12 1 18.3 12.55
3 -12 1 4.14 3.79
-3 12 -2 -0.18 0.92
-3 12 -2 9.14 3.97
-3 12 -2 0.44 2.14
3 -12 2 10.85 8.54
-3 12 -3 1.47 1.96
-3 12 -3 0.5 3.35
3 -12 3 9.26 8.77
-3 12 -4 -0.02 1.31
-3 12 -4 -0.37 7.71
3 -12 4 11.2 8.22
-3 12 -5 1.81 4.99
-3 12 -5 1.69 3.11
3 -12 5 1.33 3.84
-3 12 -6 3.1 87.62
-3 12 -6 -0.3 1.36
3 -12 6 7.47 8.52
-3 12 -7 8.25 2.75
-3 12 -7 14.01 8.44
-3 12 -7 1.06 2.23
3 -12 7 1.65 7.43
3 -12 7 17.57 10.55
3 -12 7 15.23 5.42
-3 12 -8 0.32 51.44
3 -12 8 2.11 2.7
3 -12 8 7.54 6.25
-3 12 -9 0.55 7.09
3 -12 9 0.26 5.96
3 -12 9 7.46 7.2
-3 12 -10 0.73 6.6
-3 12 -10 0.29 6.81
3 -12 10 0.24 1.77
3 -12 10 25.14 12.82
3 -12 11 -0.06 2.94
-3 12 -12 0.9 11.48
3 -12 12 -1.42 5.61
3 -12 12 1.82 4.09
3 -12 13 -0.49 1.19
-3 12 -14 10.38 12.89
3 -11 -9 -0.76 5.95
-3 11 8 9.4 12.07
3 -11 -8 10.22 8.59
3 -11 -7 -0.56 2.91
-3 11 6 0.01 5.34
-3 11 5 -4.09 5.8
3 -11 -5 -0.11 9.37
-3 11 4 2.68 8.13
-3 11 4 4.48 3.02
3 -11 -4 -0.31 1.2
-3 11 3 3.94 4.08
-3 11 3 7 5.89
3 -11 -3 5.12 4.67
3 -11 -3 5.84 33.97
-3 11 2 22.16 8.19
-3 11 2 2.16 3.79
-3 11 2 1.32 4.9
3 -11 -2 12.68 5.89
-3 11 1 0.63 10.62
-3 11 1 11.2 5.63
-3 11 1 0.63 2.61
3 -11 -1 -0.32 1.11
3 -11 -1 5.44 6.19
-3 11 0 0.38 2.73
-3 11 0 5.91 4.13
-3 11 0 0.47 2.74
3 -11 0 17.54 11.2
3 -11 0 0.03 3.3
-3 11 -1 -0.35 1.06
-3 11 -1 4.48 2.8
-3 11 -1 -0.17 31.19
3 -11 1 -0.38 5.4
3 -11 1 14.02 10.48
3 -11 1 0.71 2.74
-3 11 -2 -0.15 22.6
-3 11 -2 7.59 6.13
3 -11 2 1.35 3.3
3 -11 2 9.91 10.55
-3 11 -3 0.07 24.2
-3 11 -3 2.59 4.81
3 -11 3 -3.31 68.19
3 -11 3 24 14.26
-3 11 -4 -0.51 4.69
-3 11 -4 3.83 4.52
3 -11 4 -0.51 2.44
3 -11 4 16.33 9.92
-3 11 -5 -0.77 3.43
3 -11 5 1.3 1.93
3 -11 5 0.2 4.99
-3 11 -6 0.87 1.21
-3 11 -6 0.3 1.32
3 -11 6 -1.35 2.02
3 -11 6 15.7 9.48
-3 11 -7 2.32 1.55
-3 11 -7 26.67 12.12
-3 11 -7 7.39 6.02
3 -11 7 15.16 8.6
-3 11 -8 20.15 10.51
-3 11 -8 14.35 12.17
3 -11 8 -0.13 4.01
-3 11 -9 -0.34 4.31
-3 11 -9 9.5 6.76
-3 11 -9 0.16 1.19
3 -11 9 19.26 11.33
-3 11 -10 26.98 15.15
-3 11 -10 0 1.07
3 -11 10 -0.32 13.07
3 -11 10 -0.05 6.86
3 -11 10 0.63 2.81
-3 11 -11 0.86 11.9
-3 11 -11 -0.55 3.21
3 -11 11 16.71 7.53
3 -11 11 -0.73 3.2
3 -11 11 7.4 7.5
-3 11 -12 3.85 2.16
3 -11 12 -0.01 12.24
-3 11 -14 0.05 12.93
3 -11 14 -0.05 0.45
-3 10 10 38.55 25.15
3 -10 -10 21.6 14.76
-3 10 9 8.07 13.38
3 -10 -9 -0.32 1.46
3 -10 -8 4.05 4.85
-3 10 7 -2.03 6.25
3 -10 -7 -0.01 3.56
-3 10 6 3.91 6.05
3 -10 -6 0.5 1.62
-3 10 5 5.46 4.56
3 -10 -5 -0.07 8.3
-3 10 4 4.63 2.76
3 -10 -4 -0.15 0.49
3 -10 -4 1.6 162.44
-3 10 3 -0.03 0.18
-3 10 3 2.97 5.37
-3 10 3 1 3.37
3 -10 -3 6.15 7.92
3 -10 -3 3.97 4.98
-3 10 2 1.91 1.94
-3 10 2 -0.21 8.91
3 -10 -2 0 0.48
3 -10 -2 -0.22 3.25
3 -10 -2 5.04 7.75
-3 10 1 2.94 2.16
3 -10 -1 1.17 1.66
3 -10 -1 -0.22 3.29
-3 10 0 41.23 10.12
3 -10 0 9.43 4.4
3 -10 0 159.96 63.2
-3 10 -1 7.98 3.67
-3 10 -1 7.2 3.07
3 -10 1 2.33 2.1
-3 10 -2 1.29 1.81
-3 10 -2 0.57 2.93
3 -10 2 11.13 9.12
-3 10 -3 5.67 2.6
3 -10 3 1.14 2.75
3 -10 3 12.42 9.15
-3 10 -4 2.6 1.82
-3 10 -4 -0.05 3.57
3 -10 4 4.61 2.81
-3 10 -5 24.09 5.65
-3 10 -5 24.97 13.2
3 -10 5 26.72 6.93
3 -10 5 37.49 16.45
-3 10 -6 19.8 9.83
-3 10 -6 211.53 83.61
3 -10 6 16.05 8.55
3 -10 6 151.59 58.82
3 -10 6 78.54 15.82
-3 10 -7 16.12 10.14
-3 10 -7 3.94 4.63
3 -10 7 46.94 17.35
3 -10 7 24.36 12.98
3 -10 7 10.06 4.19
-3 10 -8 6.2 5.44
-3 10 -8 1.55 3.91
3 -10 8 1.41 2.07
3 -10 8 6.85 6.24
3 -10 8 9.44 3.77
-3 10 -9 2.97 5.52
3 -10 9 0.04 1.87
3 -10 9 9.85 3.8
3 -10 9 18.06 12.19
-3 10 -10 0.16 1.18
-3 10 -10 6.98 8.68
-3 10 -10 70.54 33.97
3 -10 10 5.99 6.51
3 -10 10 5.14 3.53
-3 10 -11 4.07 2.4
3 -10 11 -0.17 2.23
3 -10 11 13.98 5.98
3 -10 11 -0.86 2.99
-3 10 -12 16.44 11.38
-3 10 -12 0.98 3.13
3 -10 12 9.25 5.43
3 -10 12 0.33 2.81
3 -10 12 6.91 5.46
-3 10 -13 29.66 14.58
3 -10 14 0.84 2.53
-3 9 11 46.28 24.43
3 -9 -11 -0.92 32.48
-3 9 10 14.85 29.22
3 -9 -10 -0.24 1.25
-3 9 9 -1.44 5.25
3 -9 -9 10.35 8.5
3 -9 -8 -0.02 1
-3 9 7 9.6 111.91
-3 9 6 1.03 3.51
3 -9 -6 -0.09 13.21
-3 9 5 4.05 3.43
3 -9 -5 0.26 0.89
-3 9 4 0.95 3.09
-3 9 4 1.61 24.33
-3 9 4 -0.23 6.73
3 -9 -4 -2.31 3.13
-3 9 3 5.7 7.69
-3 9 3 3.06 4.68
3 -9 -3 7.26 7.04
-3 9 2 -0.55 0.87
-3 9 2 9.02 4.34
-3 9 2 11.33 7.88
3 -9 -2 0 0.4
3 -9 -2 8.12 6.31
3 -9 -2 -1.4 14.41
-3 9 1 1.78 2.27
-3 9 1 6.37 3.79
-3 9 1 -0.29 6.96
3 -9 -1 0.13 5.4
3 -9 -1 9.33 9.03
3 -9 -1 1.51 3.41
-3 9 0 -0.05 5.81
-3 9 0 3 2.72
-3 9 0 3.38 4.56
3 -9 0 -0.3 3.75
3 -9 0 7.06 10.07
3 -9 0 -1.58 2.2
-3 9 -1 -0.64 1.35
-3 9 -1 -0.12 13.46
3 -9 1 -0.14 0.43
3 -9 1 -1.02 3.47
3 -9 1 5.04 6.58
-3 9 -2 1.17 1.8
-3 9 -2 0.21 1.64
3 -9 2 1.49 3.35
3 -9 2 8.98 13.23
-3 9 -3 0.62 1.61
-3 9 -3 -0.54 1.61
3 -9 3 0.83 4.7
-3 9 -4 0.39 1.58
3 -9 4 2.03 3.04
3 -9 4 13.51 10.76
-3 9 -5 1.05 1.79
-3 9 -5 1.91 23.54
3 -9 5 0.88 2.44
-3 9 -6 4.41 2.03
-3 9 -6 8.15 13.44
-3 9 -6 0.07 2.2
3 -9 6 5.26 7.99
3 -9 6 4.25 7.06
3 -9 6 1.1 2.45
-3 9 -7 11.81 9.28
-3 9 -7 0.83 21.78
3 -9 7 0.42 2.47
3 -9 7 12.51 7.78
-3 9 -8 1.99 3.56
-3 9 -8 3.31 5.34
3 -9 8 2.82 5.08
3 -9 8 3.71 2.39
-3 9 -9 4.26 1.87
-3 9 -9 15.73 9.12
-3 9 -9 -0.06 0.62
3 -9 9 54.61 16.76
3 -9 9 0.38 4.77
3 -9 9 -0.19 2.28
-3 9 -10 1.68 1.84
-3 9 -10 13.46 9.69
-3 9 -10 -0.1 0.64
3 -9 10 4.58 3.88
3 -9 10 0.51 2.42
-3 9 -11 22.31 11.74
-3 9 -11 0.53 2.77
3 -9 11 1.43 7.33
3 -9 11 2.11 3.07
3 -9 11 -0.74 3.7
-3 9 -12 17.21 10.39
-3 9 -12 1.81 2
-3 9 -12 -0.66 2.01
3 -9 12 -0.04 0.36
3 -9 12 10.71 5.54
-3 9 -13 2.57 10.07
3 -9 13 0.94 3.74
3 -9 14 0.18 12.35
-3 9 -15 4.56 10.94
3 -9 15 -1.95 4
3 -8 -12 -0.39 69.84
-3 8 10 25.2 13.55
3 -8 -10 0.25 2.25
3 -8 -9 3.5 9.02
-3 8 8 5.81 6.08
-3 8 7 1.74 4.73
3 -8 -7 -0.06 3.77
-3 8 6 -0.7 1.75
3 -8 -6 -0.15 10.91
-3 8 5 3.22 9.6
-3 8 4 -1.81 132.17
-3 8 4 1.35 5.77
3 -8 -4 1.17 1.54
3 -8 -4 2.7 3.53
3 -8 -4 -2.96 7.07
-3 8 3 5.94 4.32
-3 8 3 1.72 2.09
-3 8 3 6.3 6.48
3 -8 -3 2.6 131.18
-3 8 2 3.32 2.64
-3 8 2 -0.07 11.57
3 -8 -2 0.84 6.8
3 -8 -2 4.59 5.04
-3 8 1 2.8 2.78
-3 8 1 3.49 3.03
-3 8 1 2.01 7.55
3 -8 -1 0.09 0.79
3 -8 -1 18.43 12.66
3 -8 -1 0.07 52.02
-3 8 0 98.51 20.13
-3 8 0 38.04 10.07
-3 8 0 69.22 30.08
3 -8 0 47.64 13.38
3 -8 0 16.93 10.75
-3 8 -1 59.32 12.94
3 -8 1 40.95 11.04
3 -8 1 66.95 28.95
-3 8 -2 -1.79 1.78
-3 8 -2 31.43 16.55
3 -8 2 6.12 3.95
3 -8 2 6.3 8.11
-3 8 -3 38.44 48.84
3 -8 3 90.63 18.23
3 -8 3 22.82 12.02
-3 8 -4 158.93 30.21
3 -8 4 159.51 30.49
-3 8 -5 13.85 3.9
-3 8 -5 17.25 9.51
-3 8 -5 -0.38 2.16
3 -8 5 9.13 3.82
3 -8 5 4.84 8.53
-3 8 -6 23.05 5.47
-3 8 -6 41.62 17.71
-3 8 -6 18.56 10.98
3 -8 6 9.73 13.01
3 -8 6 40.33 19.16
3 -8 6 32.82 7.45
-3 8 -7 0.07 1.12
-3 8 -7 3.64 7.57
-3 8 -7 -0.16 1.28
3 -8 7 -0.14 1
3 -8 7 -1.37 4.56
3 -8 7 3.47 2.48
-3 8 -8 0.8 1.14
-3 8 -8 2.05 4.44
3 -8 8 2.81 4.56
3 -8 8 -0.85 1.99
3 -8 8 -0.86 3.71
-3 8 -9 9.01 8.03
-3 8 -9 -0.11 1.24
-3 8 -9 -0.41 1.31
3 -8 9 26.16 10.18
3 -8 9 0.18 2.88
-3 8 -10 2.38 1.66
-3 8 -10 -0.15 0.83
3 -8 10 -2.01 2.68
3 -8 10 0.6 3.92
-3 8 -11 16.25 4.32
-3 8 -11 9.3 9.79
-3 8 -11 -0.21 1.03
3 -8 11 3.82 3.59
3 -8 11 7.26 6.72
3 -8 11 4.82 3.8
-3 8 -12 3.1 2.09
-3 8 -12 13.17 16.47
-3 8 -12 -0.18 1.17
3 -8 12 1.26 7.01
-3 8 -13 1.35 1.84
3 -8 13 1.64 4.75
3 -8 13 -3.33 3.55
-3 8 -14 9.03 12.49
3 -8 14 -0.05 5.93
-3 8 -15 11.62 14.14
3 -8 15 -0.33 12.17
-3 7 12 16.85 16.44
3 -7 -12 -0.14 2.12
-3 7 11 1.22 378.18
3 -7 -10 40.98 16.16
-3 7 9 1.47 4.52
3 -7 -9 0.73 1.96
-3 7 8 1.45 5.53
-3 7 7 3.44 2.72
-3 7 5 3.75 2.79
3 -7 -5 -0.15 8.22
-3 7 4 8.66 4.13
-3 7 4 4.48 7.7
3 -7 -4 -0.05 1.21
3 -7 -4 -0.66 5.2
3 -7 -4 14.47 9.98
-3 7 3 8.05 4.23
-3 7 3 4.57 6.67
3 -7 -3 -1.94 92.65
3 -7 -3 16.78 12.19
-3 7 2 2.65 3.63
-3 7 2 -0.06 1.91
-3 7 2 2 5.88
3 -7 -2 0.22 4.55
3 -7 -2 0.33 4.77
-3 7 1 8.8 4.09
-3 7 1 10.86 15.33
3 -7 -1 -3.83 4.29
3 -7 -1 10.82 11.63
-3 7 0 17.54 5.73
-3 7 0 9.64 6.61
3 -7 0 0.41 2.05
3 -7 0 25.36 8.72
3 -7 0 4.33 6.32
-3 7 -1 0.57 5.96
3 -7 1 6.28 8.17
-3 7 -2 0.59 1.67
-3 7 -2 1.75 23.08
3 -7 2 4.27 3.03
-3 7 -3 2.54 3.77
3 -7 3 44.14 9.8
3 -7 3 28.17 14.21
3 -7 4 6.43 7.32
-3 7 -5 35.43 7.73
-3 7 -5 52.39 37.69
-3 7 -5 51.6 23.3
3 -7 5 20.59 13.03
3 -7 5 50.41 22.01
3 -7 5 41.37 9.07
-3 7 -6 77.63 15.29
-3 7 -6 55.89 20.13
-3 7 -6 72.31 31.68
3 -7 6 121.36 48.55
3 -7 6 68.89 13.89
-3 7 -7 1.43 1.57
-3 7 -7 7.57 6.79
-3 7 -7 1.2 8.42
3 -7 7 0.82 3.34
3 -7 7 15.26 8.65
3 -7 7 4.97 2.7
-3 7 -8 5.43 7.12
-3 7 -8 1.88 1.85
-3 7 -8 -0.15 0.73
3 -7 8 4.76 5.55
3 -7 8 1.52 2.87
-3 7 -9 7.6 2.78
-3 7 -9 -0.2 5.7
3 -7 9 9.95 7.64
-3 7 -10 1.05 1.75
-3 7 -10 6.76 7.92
-3 7 -10 -0.1 0.67
3 -7 10 -0.12 0.86
3 -7 10 -0.63 4.41
3 -7 10 -3.24 3.18
-3 7 -11 16.41 9.52
-3 7 -11 -0.66 1.56
3 -7 11 1.22 1.88
3 -7 11 4.33 6.23
3 -7 11 -0.73 2.88
-3 7 -12 -2.08 6.16
-3 7 -12 -0.34 1.42
3 -7 12 -0.99 2.99
-3 7 -13 -0.26 0.95
-3 7 -13 30.59 19.35
3 -7 13 -0.45 6.71
3 -7 13 -0.81 2.67
3 -7 13 9.85 13.02
-3 7 -14 3.08 8.17
3 -7 14 -0.15 9.87
-3 7 -15 15.35 15.47
3 -7 15 66.29 25.17
-3 6 13 9.76 12.94
3 -6 -13 -0.5 1.74
-3 6 12 0.42 11.5
3 -6 -12 -0.08 1.62
-3 6 11 1.16 29.03
3 -6 -10 -0.06 0.83
-3 6 9 4.36 5.57
-3 6 8 -0.95 3.43
3 -6 -8 -0.41 12.01
-3 6 7 2.63 1.93
-3 6 6 1.53 1.5
-3 6 5 5.21 2.96
-3 6 5 -0.43 2.38
3 -6 -5 -0.23 1.94
-3 6 4 7.85 6.2
3 -6 -4 -1.01 4.78
3 -6 -4 9.03 8.4
-3 6 3 3.68 3.28
-3 6 3 4.41 3.74
-3 6 3 2.85 13.62
3 -6 -3 -2.37 4.9
3 -6 -3 2.64 5.4
-3 6 2 13.94 5.39
-3 6 2 24.24 7.59
-3 6 2 10.17 8.15
3 -6 -2 1.25 5.01
3 -6 -2 18.62 12.8
-3 6 1 10.06 3.9
-3 6 1 11.44 8.75
3 -6 -1 4.33 2.21
3 -6 -1 31.14 15.78
-3 6 0 53.3 25.64
-3 6 -1 2.15 32.91
3 -6 1 -1.19 3.65
3 -6 1 0.91 3.71
-3 6 -2 85.47 17.05
-3 6 -2 20.16 11.45
3 -6 2 88.69 17.83
-3 6 -3 64.47 13.22
-3 6 -3 16.26 9.08
3 -6 3 22.05 10.87
-3 6 -4 31.91 11.93
-3 6 -4 64.56 12.93
-3 6 -4 38.77 17.68
3 -6 4 49.91 10.71
-3 6 -5 28.03 13.39
-3 6 -5 26.42 6.09
3 -6 5 -0.46 26.8
3 -6 5 21.15 5.63
-3 6 -6 15.03 4.14
-3 6 -6 11.39 7.89
-3 6 -6 7.09 7.49
3 -6 6 0.68 2.87
3 -6 6 17.85 9.53
3 -6 6 19.97 5.6
-3 6 -7 15.32 3.99
-3 6 -7 10.3 7.03
3 -6 7 8.15 8.28
3 -6 7 15.42 4.56
3 -6 7 11.88 6.55
-3 6 -8 4.68 2.45
-3 6 -8 8.9 9.36
3 -6 8 9.22 8.86
3 -6 8 1.91 3.86
3 -6 8 1.16 2.57
-3 6 -9 -0.17 1.78
3 -6 9 -0.92 5.34
3 -6 9 13.65 4.7
3 -6 9 11.28 7.69
-3 6 -10 6.28 5.39
-3 6 -10 1.72 1.94
-3 6 -10 1.56 2.45
3 -6 10 2.09 2.54
3 -6 10 1.53 2.9
-3 6 -11 0.86 1.52
-3 6 -11 2.37 5.21
-3 6 -11 -2.24 16.88
3 -6 11 -0.31 1.16
3 -6 11 1.97 4.93
3 -6 11 1.55 2.78
-3 6 -12 6.11 9.62
-3 6 -12 2.58 1.54
3 -6 12 -0.23 27.15
3 -6 12 12.01 14.02
3 -6 13 2.67 3.87
3 -6 13 0.95 3.67
-3 6 -14 -7.07 9.31
3 -6 14 -1.49 3.88
-3 6 -15 18.22 13.58
3 -6 15 7.56 37.83
-3 5 14 -4.26 11.15
3 -5 -14 -0.15 1.04
-3 5 13 14.52 16.39
3 -5 -13 71.61 24.75
-3 5 12 0.57 405.65
3 -5 -12 3.16 5.5
3 -5 -11 -0.05 3.61
-3 5 10 6.91 5.73
-3 5 9 4.81 4.48
3 -5 -9 0.65 2.69
-3 5 8 2.42 1.98
3 -5 -8 -0.15 8.43
3 -5 -7 0.92 1.33
-3 5 6 0.77 1.89
3 -5 -6 0 2.95
-3 5 5 1.94 2.93
3 -5 -5 5.29 3.76
-3 5 4 5.31 3.65
-3 5 4 4.15 3.27
3 -5 -4 5.84 3.2
-3 5 3 21.47 7.39
-3 5 3 6.8 4.13
3 -5 -3 9.52 4.06
3 -5 -3 24.43 14.38
-3 5 2 178.82 70.54
3 -5 -2 97.64 24.44
-3 5 1 274.47 52.02
-3 5 1 249.9 97.02
3 -5 -1 336.73 64.19
3 -5 -1 169.62 66.25
-3 5 0 245.52 46.32
3 -5 0 218.63 41.91
-3 5 -1 40.97 19.94
3 -5 1 50.53 23.65
-3 5 -2 612.15 112.28
-3 5 -2 1150.05 430.65
3 -5 2 623.29 114.43
3 -5 2 1040.74 389.56
-3 5 -3 71.16 14.29
3 -5 3 69.09 14.14
3 -5 3 55.6 23.09
-3 5 -4 117.56 22.55
-3 5 -4 387.79 94.17
-3 5 -4 446.33 169.78
3 -5 4 320.23 79.61
3 -5 4 315.36 120.04
3 -5 4 134.48 25.67
-3 5 -5 31.77 7.4
-3 5 -5 28.55 14.95
-3 5 -5 105.31 42.61
3 -5 5 13.41 10.63
3 -5 5 70.83 28.79
3 -5 5 34.06 8.28
-3 5 -6 5.51 2.85
-3 5 -6 1.58 11.93
-3 5 -6 0.03 1.2
3 -5 6 -0.4 8.97
3 -5 6 7.2 4.98
3 -5 6 7.86 3.87
-3 5 -7 16.96 10.87
-3 5 -7 3.05 2.35
-3 5 -7 -0.47 11.03
3 -5 7 -1.14 12.67
3 -5 7 6.43 3.44
-3 5 -8 8.74 3.42
-3 5 -8 24.82 10.79
-3 5 -8 -0.42 3.24
3 -5 8 5.05 5.51
-3 5 -9 3.38 2.1
-3 5 -9 9.92 5.6
-3 5 -9 -0.1 11.4
3 -5 9 -0.11 2.69
3 -5 9 -2.35 2.73
3 -5 9 -0.84 2.71
-3 5 -10 7.19 5.51
-3 5 -10 -0.49 41.29
3 -5 10 -0.35 3.31
3 -5 10 5.37 8.89
3 -5 10 -1.34 2.57
-3 5 -11 2.74 6.66
-3 5 -11 2.16 1.58
-3 5 -11 -0.9 29.54
3 -5 11 5.18 3.84
3 -5 12 -0.33 7.58
3 -5 12 7.35 8.89
-3 5 -13 -0.17 7.47
3 -5 13 -0.46 77.3
-3 5 -14 9.82 10.87
3 -5 14 -1.05 20.93
-3 5 -15 -2.34 10.86
3 -5 15 -0.75 23.95
-3 4 14 -4.37 75.86
-3 4 13 9.43 9.27
3 -4 -13 -0.03 1.82
-3 4 12 6.75 6.98
3 -4 -12 -0.27 5.5
-3 4 11 1 4.6
3 -4 -11 0.54 2.56
-3 4 10 2.06 10.57
3 -4 -10 9.03 5.54
-3 4 9 1.71 4.19
3 -4 -9 1.79 4.97
-3 4 8 0.2 2.74
3 -4 -8 0.47 0.79
-3 4 7 1.3 1.55
3 -4 -7 0.4 0.8
-3 4 6 9.55 4.17
3 -4 -6 0.96 2.01
-3 4 5 17.23 8.27
-3 4 5 11.85 8.57
3 -4 -5 0.3 2.24
-3 4 4 186.82 44.26
-3 4 4 153.24 60.51
3 -4 -4 176.88 42.86
3 -4 -4 145.2 58.25
-3 4 3 88.98 22.13
-3 4 3 113.27 45.75
3 -4 -3 96.69 24.52
3 -4 -3 66.33 29.76
-3 4 2 769.31 289.2
3 -4 -2 208.64 42.28
3 -4 -2 725.59 272.91
-3 4 1 49.83 11.76
3 -4 -1 39.37 11.18
3 -4 -1 21.85 13.23
-3 4 0 -0.26 3.77
-3 4 0 3.34 4.66
3 -4 0 -1.23 4.47
3 -4 0 0.46 5
-3 4 -1 125.07 24.33
3 -4 1 116.45 22.9
-3 4 -2 307.11 116.66
3 -4 2 260.74 98.84
-3 4 -3 219.08 40.93
-3 4 -3 90.87 23.76
-3 4 -3 574.2 216.85
3 -4 3 490.87 185.5
3 -4 3 213.8 39.98
-3 4 -4 249.32 46.53
-3 4 -4 525.53 125.11
-3 4 -4 441.38 167.43
3 -4 4 488.4 116.66
3 -4 4 303.89 115.54
3 -4 4 241.73 45.29
-3 4 -5 165.41 41.74
-3 4 -5 139.55 26.81
3 -4 5 123.01 34.11
3 -4 5 115.46 22.42
-3 4 -6 11.89 4.21
-3 4 -6 -0.29 0.98
3 -4 6 4.86 3.38
3 -4 6 6.3 4.98
-3 4 -7 24.25 12.08
3 -4 7 33.66 12.98
3 -4 7 53.67 23.15
-3 4 -8 1.6 1.74
-3 4 -8 6.74 6.22
3 -4 8 1 3.14
3 -4 8 2.12 3.89
-3 4 -9 2.97 4.45
-3 4 -9 7.16 2.69
3 -4 9 -1.33 24.87
3 -4 9 6.17 8.53
-3 4 -10 -0.81 10.14
3 -4 10 2.52 3.23
3 -4 10 0.09 2.95
-3 4 -11 1.86 5.81
-3 4 -13 -0.61 2.96
3 -4 13 2.47 3.8
-3 4 -14 -1.54 27.53
3 -4 14 -0.94 5.07
-3 4 -15 -3.71 10.35
3 -4 15 -3.33 8.03
-3 3 15 0.91 27.91
3 -3 -15 -0.46 1.81
-3 3 14 3.89 5.96
3 -3 -14 -1.08 3.14
-3 3 13 -0.4 70.33
3 -3 -13 -0.17 0.86
3 -3 -12 6.06 5.14
-3 3 11 2.07 4.29
-3 3 10 2.52 25.08
3 -3 -10 3.91 6.23
-3 3 9 0.8 1.56
3 -3 -9 -0.11 7.37
-3 3 8 1.67 3.3
-3 3 7 5.09 3.29
3 -3 -7 4.18 2.91
-3 3 6 10.2 4.52
-3 3 5 -0.99 3.7
-3 3 5 9.1 4.09
-3 3 5 14.38 9.23
3 -3 -5 -0.12 6.9
3 -3 -5 13.45 9.73
3 -3 -5 -4 5.63
-3 3 4 4.57 3.84
-3 3 4 8.02 3.63
-3 3 4 9.76 6.79
3 -3 -4 2.69 2.35
3 -3 -4 8.9 6.64
3 -3 -4 -0.97 5.5
-3 3 3 49.09 11.48
3 -3 -3 23.08 14.34
-3 3 2 2.13 4.6
-3 3 2 1.28 4.17
3 -3 -2 7.14 5.45
3 -3 -2 5.22 5.34
-3 3 1 415.39 76.97
-3 3 1 546.57 205.8
3 -3 -1 390.31 72.72
3 -3 -1 705.37 265.48
-3 3 0 75.16 15.72
-3 3 0 29.26 13.34
3 -3 0 65.55 14.62
3 -3 0 15.1 8.13
-3 3 -1 514.8 94.55
-3 3 -1 896.36 335.9
3 -3 1 518.1 95.29
3 -3 1 948.75 355.24
-3 3 -2 43.31 9.56
-3 3 -2 40.28 18.2
3 -3 2 48.3 10.54
3 -3 2 54.2 23.2
-3 3 -3 81.8 16.35
-3 3 -3 194.53 49.46
-3 3 -3 177.13 68.89
3 -3 3 160.05 42.36
3 -3 3 124.66 49.05
3 -3 3 103.79 20.4
-3 3 -4 8.01 4.15
-3 3 -4 1.81 24.19
-3 3 -4 7.51 4.85
3 -3 4 9.71 26.41
3 -3 4 21.31 9.44
3 -3 4 9.58 4.76
-3 3 -5 16.9 5.59
-3 3 -5 2.48 3.26
-3 3 -5 0.49 1.8
3 -3 5 8.42 5.06
3 -3 5 7.51 5.16
3 -3 5 23.79 6.47
-3 3 -6 34.91 7.99
-3 3 -6 27.65 10.13
-3 3 -6 9.03 6.15
3 -3 6 25.55 10.89
3 -3 6 13.7 7.7
3 -3 6 40.57 9.09
-3 3 -7 13.56 6.15
-3 3 -7 9.25 16.63
3 -3 7 6.67 6.32
3 -3 7 28.47 14.88
3 -3 7 30.6 7.4
-3 3 -8 2.39 3.94
-3 3 -8 2.03 1.76
-3 3 -8 -0.55 3.64
3 -3 8 5.94 6.45
3 -3 8 0.27 2.81
-3 3 -9 3.18 2.95
3 -3 9 -1.23 3.3
3 -3 9 9.13 7.68
-3 3 -10 -0.26 8.95
3 -3 10 2.21 2.98
3 -3 11 44.34 14.36
-3 3 -12 1.24 4.98
3 -3 12 2.58 4.1
-3 3 -13 6.47 7.47
3 -3 13 -1.05 11.27
-3 3 -14 0.96 37.62
3 -3 14 -1.32 7.43
-3 2 15 0.9 7.25
3 -2 -15 -0.36 76.15
-3 2 14 3.82 11.67
3 -2 -14 2.63 78.83
3 -2 -13 0.1 1.29
-3 2 12 9.63 5.68
-3 2 10 0.69 2.24
3 -2 -10 0.16 1.33
3 -2 -9 -0.21 0.49
-3 2 8 2.9 2.65
3 -2 -8 -0.25 5.63
-3 2 7 -1.54 4.36
3 -2 -7 3.05 2.43
-3 2 6 17.87 6.23
3 -2 -6 8.99 3.98
-3 2 5 61.46 16.07
-3 2 5 63.2 26.57
3 -2 -5 55.03 14.79
3 -2 -5 103.66 41.83
-3 2 4 15.88 5.59
-3 2 4 20.64 12.07
3 -2 -4 8.25 5.2
-3 2 3 -2.91 3.8
-3 2 3 3.85 4.07
3 -2 -3 3.05 2.18
3 -2 -3 4.7 5.12
3 -2 -3 2.75 68.85
-3 2 2 264.78 49.71
-3 2 2 371.82 141.45
3 -2 -2 282.97 53.38
3 -2 -2 352.73 134.73
-3 2 1 37.62 9.17
3 -2 -1 25.15 7.85
3 -2 -1 53.67 23.3
-3 2 0 368.24 67.9
-3 2 0 508.2 191.15
3 -2 0 346.05 63.98
3 -2 0 611.74 229.81
-3 2 -1 58.45 12.1
-3 2 -1 49.46 21.49
3 -2 1 64.43 13.65
-3 2 -2 27.53 7.22
-3 2 -2 7.22 4.42
-3 2 -2 45.09 19.41
3 -2 2 4.77 13.58
3 -2 2 79.74 32.36
3 -2 2 50.94 11.34
-3 2 -3 167.68 64.84
3 -2 3 173.58 44.18
3 -2 3 167.93 64.72
-3 2 -4 116.66 30.81
-3 2 -4 152.46 59.73
3 -2 4 92.44 24.87
3 -2 4 135.59 53.17
3 -2 4 96.24 18.88
-3 2 -5 6.93 3.47
-3 2 -5 0 19.93
-3 2 -5 4.89 5.07
3 -2 5 8.42 3.92
3 -2 5 2.02 2.91
-3 2 -6 4.39 4.86
-3 2 -6 -1.05 2
3 -2 6 25.62 11.73
3 -2 6 12.77 9.76
-3 2 -7 4.96 4.6
-3 2 -7 0.61 2.76
3 -2 7 3.79 4.61
-3 2 -8 0.52 4.04
3 -2 8 3.29 19.23
-3 2 -9 -0.4 14.84
3 -2 9 -0.83 13.04
-3 2 -10 0.2 3.31
3 -2 11 -0.43 4.53
-3 2 -12 -0.83 3.09
3 -2 12 -1.26 2.63
-3 2 -13 -0.78 53.42
3 -2 13 0.18 2.35
-3 2 -14 -2.52 5.79
3 -2 14 -0.4 11.09
-3 1 16 -0.16 11.76
3 -1 -16 3.07 6.46
-3 1 15 2.91 68.31
3 -1 -15 18.59 11.86
-3 1 14 2.36 12.27
3 -1 -14 0.21 11.3
-3 1 13 0.6 3.07
3 -1 -13 0.65 2.15
-3 1 11 -0.37 6.96
3 -1 -11 1.85 46.32
-3 1 10 0.78 1.4
3 -1 -10 -0.17 0.89
-3 1 9 1.09 1.6
-3 1 8 1.37 2.4
3 -1 -8 2.12 3.06
-3 1 7 0 10.8
3 -1 -7 4.48 3.16
3 -1 -6 14.69 5.78
-3 1 5 37.71 17.67
3 -1 -5 24.19 7.67
-3 1 4 13.6 5.26
-3 1 4 78.25 32.37
3 -1 -4 12.22 5.07
3 -1 -4 68.64 28.69
-3 1 3 94.5 37.64
3 -1 -3 94.71 38.51
-3 1 2 23.82 6.28
-3 1 2 23.38 11.55
3 -1 -2 19.23 5.87
3 -1 -2 14.43 8.41
-3 1 -1 244.91 93.39
3 -1 1 97.43 19.14
3 -1 1 221.47 84.89
-3 1 -2 42.82 18.72
-3 1 -2 91.49 17.89
3 -1 2 92.15 25.95
3 -1 2 118.02 22.77
-3 1 -3 119.13 32.64
-3 1 -3 89.22 17.6
3 -1 3 187.19 48.1
3 -1 3 109.44 43.35
-3 1 -4 26.33 6.4
-3 1 -4 19.3 8.67
-3 1 -4 67.86 28.94
3 -1 4 14.42 6.44
3 -1 4 31.08 14.49
3 -1 4 18.98 5.4
-3 1 -5 1.67 2.13
-3 1 -5 18.66 8.35
-3 1 -5 7.17 5.99
3 -1 5 7.38 10.91
3 -1 5 3.77 5.78
3 -1 5 2.94 2.73
-3 1 -6 4.62 4.47
3 -1 6 2.75 5.02
3 -1 7 2.78 7.54
-3 1 -8 0.28 1.59
3 -1 8 5.66 4.56
-3 1 -9 2.15 2.88
3 -1 9 1.26 2.68
-3 1 -10 0.44 2.79
3 -1 11 -0.06 4.98
-3 1 -12 -0.57 13.77
3 -1 12 -0.72 4.3
-3 1 -13 0.73 8.02
3 -1 13 -0.71 10.3
-3 0 16 0.61 8.07
3 0 -16 -1.02 8.47
3 0 -14 14.19 8.57
-3 0 13 2.66 6.49
-3 0 12 0.52 2.07
3 0 -12 1.85 2.44
-3 0 11 0.57 10.47
3 0 -11 0.07 1.07
3 0 -10 0.05 0.52
-3 0 9 3.5 3.61
3 0 -9 -0.51 1.32
3 0 -8 8.44 4.01
-3 0 7 1.9 18.08
3 0 -7 1.25 76.48
-3 0 6 5.7 3.16
3 0 -6 6.74 3.38
-3 0 5 4.36 3.23
-3 0 5 -0.57 1.25
-3 0 5 6.69 6.08
3 0 -5 1.04 1.73
3 0 -5 5.13 11.07
3 0 -5 0.66 3.03
-3 0 4 11.27 5.37
-3 0 4 4.52 4.43
3 0 -4 5.61 3.86
3 0 -4 -0.04 16.21
-3 0 3 169.66 32.03
-3 0 3 246.56 93.68
3 0 -3 158.97 30.32
3 0 -3 222.5 84.89
-3 0 2 9.7 4.18
-3 0 2 14.01 6.57
3 0 -2 16.68 5.1
3 0 -2 26.73 11.37
-3 0 1 33.59 14.05
3 0 -1 23.49 10.07
-3 0 0 326.33 123.38
3 0 0 359.04 135.67
-3 0 -1 -2.22 3.92
-3 0 -1 0.21 1.91
3 0 1 -6.74 4.09
3 0 1 0.56 1.73
-3 0 -2 52.18 11.12
-3 0 -2 38.74 16.12
3 0 2 -0.15 13.74
3 0 2 71.36 14.57
3 0 2 27.04 11.94
-3 0 -3 46.04 9.77
3 0 3 28.86 10.53
3 0 3 44.34 19.97
-3 0 -4 0.18 1.86
3 0 4 29.99 13.67
-3 0 -5 11.41 6.62
3 0 5 8.04 6.97
-3 0 -6 3.36 4.35
-3 0 -8 1.44 9.38
3 0 8 2.48 4.49
-3 0 -9 -0.3 3.28
3 0 10 0.2 2.8
-3 0 -11 -0.2 2.31
3 0 11 1.62 5.32
-3 0 -12 -0.47 13.42
3 0 12 -0.65 3.61
-3 0 -13 -0.09 0.74
3 0 13 -1.67 6.11
-3 -1 17 1.69 6.29
3 1 -17 41.2 24.49
-3 -1 16 17 10.36
3 1 -16 3 6.16
3 1 -15 1.98 33.14
-3 -1 14 -1.44 14.09
-3 -1 13 3.41 3.27
3 1 -13 6.89 29.14
-3 -1 12 1.12 1.65
3 1 -12 -0.7 2.52
-3 -1 11 -0.02 1.33
3 1 -11 1.34 1.52
-3 -1 10 6.2 3.84
3 1 -10 1.15 1.64
-3 -1 9 -0.41 4.33
3 1 -9 6.62 3.82
-3 -1 8 2.19 2.49
3 1 -8 3.77 3.72
-3 -1 6 19.16 6.2
-3 -1 6 12.78 8.98
3 1 -6 17.81 14.3
-3 -1 5 46.32 12.82
-3 -1 5 62.54 25.41
3 1 -5 38.13 11.11
3 1 -5 57.87 23.78
-3 -1 4 11.98 7.48
-3 -1 3 93.97 18.04
3 1 -3 78.42 15.26
-3 -1 2 5.49 3.87
-3 -1 2 2.78 2.3
3 1 -2 -2.12 3.3
3 1 -2 -0.09 1.01
3 1 -1 181 69.84
-3 -1 0 30.05 7.49
-3 -1 0 59.32 24.15
3 1 0 31.22 7.64
3 1 0 36.78 15.53
-3 -1 -1 133.82 25.43
-3 -1 -1 199.81 50.57
-3 -1 -1 239.71 92.07
3 1 1 186.16 47.11
3 1 1 255.09 97.47
3 1 1 113.81 21.91
-3 -1 -2 15.61 8.86
-3 -1 -2 26.94 11.93
3 1 2 6.87 6.33
3 1 2 12.89 7.04
3 1 2 11.24 4.17
-3 -1 -3 4.19 3.53
3 1 3 -1.39 3.88
3 1 4 13.89 8.55
-3 -1 -5 5.21 4.71
3 1 5 7.78 33.13
3 1 6 1.79 5.12
-3 -1 -7 -0.34 0.98
3 1 7 4.31 4.15
-3 -1 -8 -0.42 1.37
3 1 8 2.28 3.5
-3 -1 -9 16.96 8.67
3 1 10 -1.43 75.2
-3 -1 -11 -0.34 3.01
3 1 11 1.07 5.35
-3 -1 -12 -0.47 1.5
3 1 12 -0.12 20.51
-3 -2 17 5.81 9.82
3 2 -17 -2.12 13.79
3 2 -16 4.26 8.21
-3 -2 15 3.96 4.9
3 2 -15 3.69 5.91
-3 -2 13 -0.13 1.9
3 2 -13 2.06 10.17
-3 -2 12 5.44 3.28
3 2 -12 0.8 3.43
-3 -2 11 3.12 2.78
-3 -2 10 1.84 2.16
3 2 -10 3.4 3.92
-3 -2 8 23.42 8.38
3 2 -8 20.66 7.01
-3 -2 7 77.63 20.55
3 2 -7 115.67 29.21
-3 -2 6 1.52 1.79
-3 -2 6 9.95 5.69
3 2 -6 3.64 3.23
3 2 -6 0.28 2.72
-3 -2 5 39.8 11.04
-3 -2 5 104.61 40.43
3 2 -5 27.56 8.2
3 2 -5 88.44 34.01
-3 -2 4 3.58 2.21
-3 -2 4 2.68 3.64
3 2 -4 -1.31 1.7
3 2 -4 0.68 1.2
-3 -2 3 239.09 43.93
-3 -2 3 465.3 174.15
3 2 -3 271.63 50
3 2 -3 490.05 183.4
-3 -2 2 609.26 111.29
-3 -2 2 390.88 146.57
3 2 -2 563.88 210.95
3 2 -1 1.42 1.84
-3 -2 0 163.39 30.57
3 2 0 431.89 163.8
3 2 2 41.37 13.37
-3 -2 -3 -0.58 2.15
3 2 3 0.17 7.83
-3 -2 -4 -0.23 3.01
3 2 4 15.23 8.84
-3 -2 -5 -0.01 8.94
3 2 5 6.43 6.3
-3 -2 -6 7.68 10.65
3 2 6 16.18 6.84
-3 -2 -7 0.29 5.52
3 2 7 0.82 2.9
-3 -2 -8 -0.7 7.39
3 2 8 9.57 12.59
-3 -2 -9 28.45 13.55
3 2 9 1.04 4.3
3 2 10 3.81 6.02
-3 -2 -11 0.58 3.28
3 2 11 -0.6 3.66
3 2 12 -0.31 5.25
-3 -3 17 4.9 7.76
3 3 -17 16.12 16.01
3 3 -16 2.94 11.24
-3 -3 15 6.58 4.7
-3 -3 14 3.55 3.02
3 3 -14 3.03 7.33
-3 -3 13 -0.19 0.97
3 3 -13 -1.18 13.34
3 3 -12 2.57 2.09
-3 -3 11 6.26 7.57
3 3 -11 3.29 2.66
-3 -3 10 -0.21 2.47
3 3 -10 11.73 6.25
-3 -3 9 1.98 29.19
3 3 -9 4.28 8.91
-3 -3 8 41.37 12.77
-3 -3 7 2.89 3.26
-3 -3 6 183.27 44.84
-3 -3 6 212.48 40.03
3 3 -6 220.94 52.84
3 3 -6 143.55 54.37
3 3 -5 11.65 5.82
3 3 -4 10.03 6.03
-3 -3 3 -1.22 3.94
-3 -3 3 0.69 2.03
3 3 -3 -0.23 3.03
3 3 -3 -0.14 0.61
-3 -3 2 71.2 27.91
3 3 -2 42.49 16.74
3 3 -1 133.28 50.94
-3 -3 -1 39.01 15.6
3 3 1 27.92 12.63
-3 -3 -2 31.42 11.38
3 3 2 36.37 11.12
3 3 3 3.21 4.48
-3 -3 -4 4.19 4.19
3 3 4 16.23 7.93
-3 -3 -6 2.07 5.09
3 3 6 10.66 5.92
-3 -3 -7 0.72 42.69
3 3 7 1.72 86.71
-3 -3 -8 144.17 39.7
3 3 9 2.58 5.93
-3 -3 -10 -0.61 19.58
3 3 10 2.66 8.39
-3 -3 -11 7.4 23.76
3 3 11 -5.73 8.33
3 4 -17 7.34 15.41
-3 -4 16 -0.91 3.28
-3 -4 15 -0.35 4.34
3 4 -15 9 7.65
-3 -4 14 -0.08 1.8
3 4 -14 7.82 6.62
-3 -4 13 0.12 0.99
3 4 -13 -0.72 2.26
-3 -4 12 -0.29 16.55
-3 -4 11 6.55 4.1
3 4 -11 8.08 6.67
-3 -4 10 29.73 17.96
-3 -4 9 73.71 21.64
3 4 -9 75.24 19.75
3 4 -7 336.27 142.07
-3 -4 6 225.02 42.24
3 4 -6 214.67 39.64
3 4 -6 348.57 130.68
3 4 -5 45.25 17.68
-3 -4 4 502.01 91.53
3 4 -4 597.3 108.78
3 4 -4 762.71 284.58
-3 -4 3 781.27 142.36
-3 -4 3 987.11 368.61
-3 -4 -1 287.55 76.68
-3 -4 -2 25.93 14.25
3 4 2 50.37 14.33
-3 -4 -4 10.85 5.38
3 4 4 7.65 5.18
3 4 5 9.56 6.74
-3 -4 -6 20.65 8.22
3 4 6 2.56 4.11
-3 -4 -7 5.11 3.99
3 4 7 0.97 9.73
-3 -4 -8 -0.22 0.91
3 4 9 2.29 7.89
-3 -4 -10 -0.07 4.38
3 4 10 -6.45 8.68
-3 -5 17 -0.9 126.1
3 5 -17 29.39 16.82
-3 -5 16 -0.39 5.88
-3 -5 15 -0.26 13.42
3 5 -15 3.28 7.73
-3 -5 14 0 3.57
3 5 -14 -1.27 4.09
-3 -5 13 -0.04 0.33
3 5 -13 -0.59 2.28
-3 -5 12 -0.03 0.23
3 5 -12 2.25 3.5
3 5 -11 8.04 5.56
-3 -5 10 13.75 6.21
3 5 -10 3.41 3.08
-3 -5 9 1.44 3.45
3 5 -9 3.51 3.53
-3 -5 8 119.13 31.78
3 5 -8 131.34 32.88
-3 -5 6 178.12 32.6
3 5 -6 180.1 32.98
3 5 -6 338.91 126.81
-3 -5 1 49.95 18.31
3 5 -1 143.64 150.61
-3 -5 -1 1.37 7.35
-3 -5 -3 1.78 3.86
3 5 3 16.72 7.57
-3 -5 -4 -0.06 3.41
-3 -5 -6 -0.04 2.41
3 5 6 5.77 5.28
-3 -5 -7 -0.25 4.09
3 5 8 12.57 9.76
-3 -5 -9 -0.22 18.04
3 5 9 13.14 10.67
-3 -5 -10 -0.24 2.77
3 5 10 4.95 10.59
-3 -6 17 1.29 2.95
3 6 -16 21.25 12.82
-3 -6 15 -0.14 0.55
3 6 -15 -0.99 6.25
3 6 -14 0.52 3.55
-3 -6 13 -0.97 2.52
3 6 -13 12.98 7.07
-3 -6 12 -1.32 3.61
3 6 -12 11.32 8.08
-3 -6 11 -0.3 2.05
3 6 -10 7.14 9.48
3 6 -8 12.14 6.25
3 6 -7 2.53 3.2
3 6 -6 4.91 1.22
3 6 -6 3.23 1.9
-3 -6 2 0.18 2.97
3 6 -2 20.79 9.88
-3 -6 1 -0.07 0.68
-3 -6 -1 0 1.52
-3 -6 -3 -0.14 1.24
3 6 3 8.72 6.77
3 6 4 3.82 5.83
-3 -6 -5 -0.26 16.38
3 6 5 6.64 6.94
-3 -6 -6 6.08 4.48
3 6 6 -1.25 6.03
-3 -6 -7 -0.26 2.17
3 6 8 2.97 6.24
-3 -6 -9 -0.61 32.62
3 6 9 -3.3 11.62
3 7 -17 6.1 11.23
-3 -7 16 0.25 3.12
3 7 -16 14.49 10.59
-3 -7 13 -0.3 10.65
3 7 -13 13.37 6.59
-3 -7 11 0.01 3.07
3 7 -11 8.17 5.08
-3 -7 10 -0.42 7.64
3 7 -10 7.35 67.65
-3 -7 8 -0.15 32.78
3 7 -8 9.15 5.5
-3 -7 2 0.27 1.8
3 7 -2 22.42 12.7
-3 -7 1 3.22 3.47
3 7 -1 25.24 10.7
3 7 0 6.91 4.49
-3 -7 -1 0.33 0.99
-3 -7 -2 -0.01 4.19
3 7 2 20.16 10.35
-3 -7 -3 -0.23 18.1
-3 -7 -4 -0.24 0.98
3 7 4 7.78 8.64
3 7 5 -1.24 5.91
-3 -7 -6 -0.45 1.91
3 7 6 6.46 8.93
-3 -7 -7 -2.52 14.62
3 7 7 1.79 7.23
3 7 8 -4.19 12.28
-3 -8 16 -0.1 17.4
3 8 -16 19.96 12.73
3 8 -15 -1.15 3.22
-3 -8 14 6.73 4.25
3 8 -14 -1.11 4.38
-3 -8 13 8.2 5.82
3 8 -13 18.55 21.22
-3 -8 12 7.33 4.32
3 8 -12 34.18 14.06
-3 -8 11 0 0.85
3 8 -11 1.72 3.54
3 8 -10 12.82 6.46
-3 -8 9 -0.65 5.4
-3 -8 9 22.21 4.35
-3 -8 9 14.59 6.29
-3 -8 8 4.67 1.2
3 8 -8 5.37 4.17
3 8 -8 4.59 1.65
3 8 -3 18.88 7.3
-3 -8 2 2.77 11.86
-3 -8 1 5.29 4.74
3 8 0 1.76 4.51
3 8 1 11.6 10.91
-3 -8 -2 0 2.65
3 8 2 13.25 10.86
3 8 3 3.51 15.14
-3 -8 -4 -0.24 18.52
3 8 4 13.29 124.78
-3 -8 -5 -0.01 1.78
3 8 5 1.38 6.47
-3 -8 -7 -4.02 6.86
3 8 7 13.91 13.56
3 9 -16 5.47 5.69
-3 -9 13 4.05 4.14
-3 -9 12 -0.2 4.14
-3 -9 11 -0.23 1.09
-3 -9 11 1.79 5.08
3 9 -11 3.31 17.87
-3 -9 10 2.04 1.19
-3 -9 10 -0.08 11.95
-3 -9 10 0.86 2.23
3 9 -10 6.76 5.19
3 9 -10 0.32 1
3 9 -10 0.83 1.91
-3 -9 9 -0.45 0.87
-3 -9 9 1.85 2.2
3 9 -9 12.87 5.61
3 9 -9 0.52 0.92
-3 -9 8 1.88 1.35
3 9 -8 87.28 33.34
-3 -9 3 0.1 1.09
-3 -9 2 -0.03 5.93
3 9 -2 20.35 10.1
3 9 -1 12.04 6.24
-3 -9 -1 -0.19 2.62
3 9 1 29.34 14.12
-3 -9 -2 13.09 7.04
3 9 3 9.78 10.25
-3 -9 -4 -1.38 14.05
3 9 4 2.45 7.63
-3 -9 -5 -0.2 5.26
3 9 5 4.25 8.64
-3 -9 -6 0 0.82
-3 -10 16 -0.32 1.14
3 10 -16 10.32 6.68
-3 -10 15 45.75 15.06
-3 -10 13 -0.14 1.26
-3 -10 12 3.46 1.51
-3 -10 12 -0.27 0.69
-3 -10 12 -0.45 3.38
3 10 -12 0.1 2.41
-3 -10 11 0.68 10.35
-3 -10 11 8.87 2.36
-3 -10 11 12.12 5.98
-3 -10 10 21.97 10.2
-3 -10 10 7.49 2
3 10 -10 2.49 6.77
3 10 -10 8.4 1.86
-3 -10 9 1.26 1.5
-3 -10 9 24.51 10.52
3 10 -9 1.58 0.96
3 10 -8 0.78 0.58
3 10 -8 0.94 4.33
3 10 -4 11.38 7.04
-3 -10 3 0.9 1.75
-3 -10 2 6.15 5.49
-3 -10 1 -0.33 7.71
3 10 -1 5.69 32.69
3 10 0 18.1 11.64
3 10 1 37.71 15.75
3 10 2 4.53 14.64
3 10 3 15.57 12.99
-3 -10 -4 -1.82 6.57
3 10 4 5.33 9.08
-3 -11 15 10.79 7.17
-3 -11 14 0 4.46
-3 -11 12 5.67 2.33
-3 -11 12 -0.2 5.06
-3 -11 12 5.18 4.17
3 11 -12 0.05 0.27
3 11 -12 0.19 2.79
-3 -11 11 -0.62 1.39
3 11 -11 1.43 0.62
3 11 -11 2.91 2.11
-3 -11 10 0.84 1.84
-3 -11 10 -0.05 0.33
3 11 -10 0.3 6.41
3 11 -10 -0.31 5.22
-3 -11 9 1.03 1.63
-3 -11 9 17.35 8.61
3 11 -9 0.76 1.21
3 11 -9 5.68 3.52
3 11 -8 1.09 1.19
3 11 -3 8.75 9.22
3 11 -2 8.39 6.85
-3 -11 0 -0.23 3.12
3 11 0 20.52 14.55
-3 -11 -1 -0.22 21.7
3 11 2 58.99 22.63
-3 -12 15 14.01 9.96
3 12 -15 36.93 20.74
-3 -12 14 5.37 7.45
-3 -12 13 16.15 9.95
-3 -12 12 -0.34 8.89
-3 -12 11 -0.07 0.67
-3 -12 11 2.28 2.17
3 12 -11 0.5 0.83
-3 -12 10 1.7 2.06
-3 -12 10 33.05 15.33
3 12 -10 -0.05 0.41
-3 -12 9 1.79 1.88
-3 -12 4 -2.14 14.32
-3 -12 3 7.36 6.18
3 12 -3 17.2 11.22
3 12 -2 9.63 7.11
3 12 -1 203.69 54.16
-3 -12 0 -0.39 4.47
3 12 0 20.08 15.1
-3 -13 15 -2.84 47.73
-3 -13 14 6.41 7.27
-3 -13 13 -2.39 22.62
3 13 -12 38.82 17
3 13 -4 21.37 14.3
3 13 -3 26.44 11.78
-3 -14 14 -1 46.61
-3 -14 13 38.58 14.92
-3 -14 12 -0.51 12.96
-3 -14 4 -0.11 15.18
3 14 -4 17.16 14.96
-3 -14 3 -1.72 56.27
3 14 -3 1.4 11.38
-3 -15 6 -0.14 6.36
3 15 -5 32.27 73.67
-4 18 -4 80.19 25.86
4 -18 4 44.63 20.13
-4 17 -1 -0.83 8.06
-4 17 -2 14.31 12.73
-4 17 -3 3.41 10.59
4 -17 10 -0.83 60.1
-4 16 1 13.25 13.84
-4 16 0 12.68 13.79
-4 16 -1 14.17 24.71
4 -16 1 -0.85 50.33
-4 16 -2 -0.95 5.99
4 -16 2 -0.05 36.39
-4 16 -3 13.67 8.74
4 -16 3 -0.27 6.28
4 -16 9 10.34 9.73
4 -16 10 28.06 39.27
4 -16 12 47.03 19.05
4 -15 -2 0.58 1.88
-4 15 1 23.04 13.72
-4 15 0 11.2 9.69
4 -15 0 -0.21 5.43
-4 15 -1 13.13 8.2
4 -15 1 -0.61 6.44
-4 15 -2 5.01 7.69
-4 15 -2 0.48 1.17
4 -15 2 -0.08 5.08
4 -15 2 2.69 4.38
-4 15 -3 -0.25 1.55
4 -15 3 -3.23 4.84
-4 15 -4 1.23 1.84
4 -15 4 -0.75 6
-4 15 -5 3.17 2.43
4 -15 5 8.28 5.43
-4 15 -6 3.72 19.44
4 -15 7 0.91 3.49
4 -15 9 -0.03 27.77
4 -15 10 296.63 76.85
4 -15 11 2.12 35.61
-4 14 4 8.08 9.45
-4 14 3 17.69 12.11
4 -14 -3 -0.15 21.24
-4 14 2 22.94 12.12
-4 14 1 0.04 3.6
-4 14 1 -0.09 1.79
4 -14 -1 -3.38 4.1
-4 14 0 0.22 0.65
-4 14 0 10.18 7.66
-4 14 0 6.35 9.04
4 -14 0 -1.33 3.66
4 -14 0 17.29 14.16
-4 14 -1 -0.17 2.02
-4 14 -1 1.93 5.23
-4 14 -1 -0.09 5.21
4 -14 1 2.23 3.02
4 -14 1 12.37 13.03
4 -14 1 1.52 3.92
-4 14 -2 -0.05 1.62
-4 14 -2 20.41 8.11
-4 14 -2 2.9 5.02
4 -14 2 0.89 4.6
4 -14 2 10.2 10.72
-4 14 -3 -0.26 1.86
-4 14 -3 -1.17 2.7
4 -14 3 11.93 9.62
-4 14 -4 15.91 11.96
4 -14 4 9.21 6.08
4 -14 4 14.66 8.87
-4 14 -5 3.51 2.55
-4 14 -5 -0.71 19.38
4 -14 5 11.46 6.02
4 -14 5 9.86 6.77
-4 14 -6 1.42 1.44
-4 14 -6 -0.57 13.89
4 -14 6 0.41 3
-4 14 -7 0.77 1.19
-4 14 -7 -0.46 21.77
4 -14 7 3.23 3.93
-4 14 -8 -0.11 4.25
4 -14 8 1.95 3.56
-4 14 -9 1.93 1.35
4 -14 9 -3.45 3.67
4 -14 11 -0.93 21.77
4 -14 12 30.53 13.08
4 -13 -6 -0.17 12.85
-4 13 5 11.52 10.7
-4 13 4 7.99 12
-4 13 3 2.05 2.02
4 -13 -3 0.76 3.79
-4 13 2 1.44 1.95
-4 13 2 -0.26 1.5
4 -13 -2 -0.14 15.38
4 -13 -2 10.62 10.28
-4 13 1 0 2.79
-4 13 1 20.93 9.57
-4 13 1 6.67 8.61
4 -13 -1 5.57 5.11
4 -13 -1 10.97 13.26
-4 13 0 -0.26 1.51
-4 13 0 2.71 277.86
4 -13 0 -0.42 1.08
4 -13 0 9.66 11.15
4 -13 0 -1.25 2.65
-4 13 -1 2.64 2.34
-4 13 -1 2.24 3.95
-4 13 -1 -0.26 16.86
4 -13 1 0.9 3.71
4 -13 1 7.21 7.92
-4 13 -2 -0.57 5.09
-4 13 -2 -0.09 0.71
4 -13 2 2.52 2.52
4 -13 2 -0.87 4.07
4 -13 2 5.94 6.81
-4 13 -3 0.46 3.68
-4 13 -3 0 5.78
4 -13 3 -1.89 3.82
-4 13 -4 1.19 5.03
-4 13 -4 1.63 3.1
4 -13 4 4.38 3.78
-4 13 -5 -0.34 5.23
4 -13 5 -1.13 2.88
4 -13 5 0.85 2.9
-4 13 -6 -0.24 2.6
4 -13 6 0.01 4.23
4 -13 6 5.63 5.92
-4 13 -7 2.29 1.94
-4 13 -7 -0.01 1.51
4 -13 7 3.09 4.56
-4 13 -8 3.42 1.96
-4 13 -8 -0.1 11.31
4 -13 8 10.32 6.68
-4 13 -9 -1.16 21.68
4 -13 9 -0.18 6.33
4 -13 9 5.8 20.33
4 -13 9 0.25 4.64
-4 13 -10 2.03 1.91
4 -13 10 -0.19 1.12
4 -13 10 -0.92 3.1
4 -13 12 28.03 12.06
-4 13 -13 17.58 26.75
4 -13 13 -1.61 373.35
-4 12 7 5.81 6.34
4 -12 -7 4.76 37.9
-4 12 6 0.98 6.18
4 -12 -6 -0.16 0.8
-4 12 5 -0.92 2.8
4 -12 -5 8.73 5.38
-4 12 4 12.21 10.3
-4 12 4 -0.15 1.38
4 -12 -4 13.57 11.65
-4 12 3 -0.17 3.18
-4 12 3 -1.17 15.68
-4 12 3 5.21 4.55
4 -12 -3 2.9 4.55
4 -12 -3 12.4 13.43
-4 12 2 0.08 1.01
4 -12 -2 0.62 2.86
4 -12 -2 20.65 14.11
-4 12 1 17.25 8.55
-4 12 1 -0.42 4.15
4 -12 -1 0.13 3.19
4 -12 -1 5.13 10.1
-4 12 0 0.37 1.1
-4 12 0 2.7 4.14
-4 12 0 16.74 10.47
4 -12 0 0 1.79
4 -12 0 9.86 11.48
4 -12 0 -0.13 14.74
-4 12 -1 4.45 2.71
-4 12 -1 0.68 3.47
4 -12 1 -0.09 1.93
4 -12 1 -0.37 2.83
4 -12 1 9.84 11.88
-4 12 -2 0.65 2.05
-4 12 -2 0.26 11.36
4 -12 2 5.93 5.37
4 -12 2 7.17 8.88
-4 12 -3 7.45 3.09
-4 12 -3 3.19 4.21
4 -12 3 6.63 7.17
-4 12 -4 4.9 2.35
-4 12 -4 3.09 4.2
4 -12 4 13.26 7.66
-4 12 -5 7.94 3.2
-4 12 -5 4.45 5.59
4 -12 5 13.7 5.29
4 -12 5 10.09 8.04
-4 12 -6 -0.1 0.63
4 -12 6 -0.04 3.01
4 -12 6 -0.04 5.26
-4 12 -7 -0.01 1.13
4 -12 7 1.96 13.32
4 -12 7 4.39 3.66
4 -12 7 0.36 3.11
-4 12 -8 2.6 1.7
-4 12 -8 18.13 14.28
-4 12 -8 -0.29 1.2
4 -12 8 -0.09 7.57
4 -12 8 8.7 7.23
4 -12 8 1.11 3.42
-4 12 -9 3.33 2.04
-4 12 -9 0.96 4.29
4 -12 9 0.37 2.42
4 -12 9 1.19 3.2
-4 12 -10 4.48 2.06
4 -12 10 -0.62 18.47
4 -12 10 -2.77 3.1
4 -12 10 -0.08 3.94
-4 12 -11 0.37 4.62
4 -12 11 9.59 7.79
4 -12 11 0.07 2.98
4 -12 12 -0.32 29.21
-4 12 -13 57.38 28.43
-4 11 9 9.14 11.49
4 -11 -9 -2.91 57.38
-4 11 8 5.28 6.53
4 -11 -8 -0.01 12.8
4 -11 -7 -0.09 2.1
-4 11 6 10.86 6.71
-4 11 6 2.18 6.74
-4 11 5 -0.44 2.77
-4 11 5 3.05 7.19
-4 11 5 -0.04 6.69
4 -11 -5 2.5 4.78
4 -11 -5 15.69 13.91
-4 11 4 4.16 7.85
-4 11 4 -0.04 3.31
4 -11 -4 -0.09 16.17
4 -11 -4 0.51 4.42
-4 11 3 -0.02 21.82
-4 11 3 18.06 9.92
-4 11 3 0 5.1
4 -11 -3 7.29 5.06
4 -11 -3 19.05 12.58
-4 11 2 21.71 8.78
-4 11 2 -0.1 0.81
-4 11 2 77.72 34.26
4 -11 -2 0.77 3.01
-4 11 1 10.23 5.53
-4 11 1 16.54 5.59
4 -11 -1 12.49 13.52
-4 11 0 13.93 5.35
-4 11 0 0 5.52
4 -11 0 5.63 5.07
4 -11 0 11.46 9.26
-4 11 -1 9.29 4.02
-4 11 -1 2.88 5.57
4 -11 1 5.57 5.31
4 -11 1 9.92 7.23
-4 11 -2 17.95 5.57
-4 11 -2 1.51 2.33
4 -11 2 22.01 8.04
4 -11 2 8.91 8.88
-4 11 -3 9.49 3.37
-4 11 -3 -0.14 0.7
4 -11 3 10.89 5.29
4 -11 3 2.17 5.86
-4 11 -4 16.41 4.55
-4 11 -4 2.93 6.87
4 -11 4 18.92 5.97
4 -11 4 26.04 13.34
-4 11 -5 10.35 3.28
-4 11 -5 0.5 2.15
4 -11 5 7.85 4.34
4 -11 5 12.59 7.67
-4 11 -6 11.25 3.62
-4 11 -6 2.69 3.85
4 -11 6 21.02 6.24
4 -11 6 8.99 6.08
-4 11 -7 0.67 1.65
-4 11 -7 -0.1 0.66
4 -11 7 1.74 2.5
4 -11 7 6.17 3.58
4 -11 7 1.98 4.82
-4 11 -8 0.37 1.29
-4 11 -8 0 2.1
4 -11 8 17.38 8.66
4 -11 8 -1.63 2.75
-4 11 -9 0.27 2.43
4 -11 9 43.64 15.74
4 -11 9 -0.01 3.11
4 -11 9 1.9 4.08
-4 11 -10 0.09 1.38
-4 11 -10 0.45 4.02
4 -11 10 0 79.86
4 -11 10 0.19 3.12
4 -11 10 6.46 7.31
-4 11 -11 1.44 1.41
4 -11 11 -0.17 1.96
4 -11 11 2.3 3.6
4 -11 11 -0.33 3.07
4 -11 12 -0.15 20.05
-4 11 -13 42.61 26.09
-4 10 10 8.58 13.05
4 -10 -10 -1.04 4.15
-4 10 9 2.76 10.33
4 -10 -9 -0.1 6.82
-4 10 8 0.9 3.08
4 -10 -8 -0.1 0.55
-4 10 7 14.26 8.18
-4 10 6 5.3 6.12
-4 10 6 2.3 2.94
-4 10 6 0.12 1.79
4 -10 -6 0.16 1.21
4 -10 -6 -0.45 3.7
-4 10 5 0.29 4.39
4 -10 -5 -0.59 9.27
4 -10 -5 0.63 4.72
4 -10 -5 4.85 10.29
-4 10 4 2.25 2.05
-4 10 4 12.52 7.96
-4 10 4 18.95 11.21
4 -10 -4 5.49 3.62
4 -10 -4 17.24 14.42
4 -10 -4 2.07 4.39
-4 10 3 0.72 1.3
-4 10 2 -0.32 3.16
-4 10 2 2.52 5.12
-4 10 2 1.52 3.72
4 -10 -2 -0.04 0.27
4 -10 -2 11.59 10.2
4 -10 -2 0.82 2.99
-4 10 1 2.21 3.21
-4 10 1 12.96 5.98
-4 10 1 5.94 6.14
4 -10 -1 6.47 3.77
4 -10 -1 3.76 9.57
4 -10 -1 -2.02 2.33
-4 10 0 17.48 11.08
4 -10 0 0.93 4.2
4 -10 1 74.08 31.41
4 -10 2 42.2 19.54
-4 10 -3 55.23 11.72
4 -10 3 42.86 10.2
4 -10 3 36.65 15.91
-4 10 -4 89.31 17.8
4 -10 4 93.31 19.07
-4 10 -5 46.08 9.71
-4 10 -5 28.58 14.78
4 -10 5 37.88 9.22
-4 10 -6 -0.33 76.27
-4 10 -6 -0.82 22.18
4 -10 6 6.68 4.71
4 -10 6 2.96 3.15
-4 10 -7 1.67 1.56
-4 10 -7 8.39 9.22
-4 10 -7 1.04 3.14
4 -10 7 1.93 2.83
4 -10 7 6.36 5.96
-4 10 -8 36.31 16.86
-4 10 -8 -0.29 1.11
4 -10 8 109.73 32.62
4 -10 8 4.6 5.59
4 -10 8 -2.66 2.17
-4 10 -9 14.2 10.41
-4 10 -9 0.13 1.3
4 -10 9 5.4 4.6
4 -10 9 3.2 6.6
4 -10 9 -0.31 2.65
-4 10 -10 0.42 1.36
-4 10 -10 14.35 9.08
-4 10 -10 -0.24 2.06
4 -10 10 0.23 4.3
4 -10 10 0.88 2.94
-4 10 -11 0 17.5
-4 10 -11 34.23 19.22
4 -10 11 -0.07 8.53
4 -10 11 8.04 6.6
4 -10 11 7.12 5.42
-4 10 -12 51.44 23.87
-4 10 -12 1.85 2.2
4 -10 12 6.62 4.85
4 -10 13 3.61 5.45
-4 10 -14 41.04 25.71
4 -10 14 -0.34 1.89
-4 9 11 3.6 15.16
-4 9 10 5.64 7.81
4 -9 -10 3.9 17
-4 9 9 -1.2 3.2
4 -9 -9 -0.6 6.08
4 -9 -8 -0.21 7.74
-4 9 7 1.41 3.87
4 -9 -7 -0.01 4.66
-4 9 6 -1.12 3.6
-4 9 6 -0.24 5.01
4 -9 -6 0.57 2.91
-4 9 5 0.07 1.77
-4 9 5 4.86 6.86
4 -9 -5 0.55 3.78
4 -9 -5 2.64 8.08
-4 9 4 1.72 2.37
-4 9 4 7.7 6.88
-4 9 4 -0.39 5.46
4 -9 -4 -0.04 0.28
4 -9 -4 9.14 11.03
4 -9 -4 -1.05 3.29
-4 9 3 2.59 4.76
-4 9 3 1.17 1.7
-4 9 3 0 10.63
4 -9 -3 -0.03 0.24
4 -9 -3 2.81 3.35
-4 9 2 -0.84 1.15
-4 9 2 9.78 5.2
-4 9 2 6.39 8.57
4 -9 -2 22.8 13.83
-4 9 1 18.19 6.69
-4 9 1 8.18 6.83
4 -9 -1 -0.13 10.17
4 -9 -1 7.29 7.13
4 -9 -1 5.52 6.88
-4 9 0 90.79 19.05
-4 9 0 42.2 34.12
4 -9 0 107.7 23.51
4 -9 0 82.42 34.34
-4 9 -1 215.12 41.91
-4 9 -1 279.76 111.05
4 -9 1 176.05 35.18
4 -9 1 175.72 68.76
-4 9 -2 394.89 153.28
4 -9 2 216.73 41.87
4 -9 2 321.26 122.39
-4 9 -3 239.54 45.25
-4 9 -3 477.67 184.92
4 -9 3 424.05 161.82
-4 9 -4 104.94 20.64
-4 9 -4 124.7 50.98
4 -9 4 80.64 16.85
4 -9 4 123.09 48.55
-4 9 -5 31.23 6.99
4 -9 5 24.48 6.5
4 -9 5 51.93 22.18
-4 9 -6 0.09 1.69
4 -9 6 0.73 15.25
4 -9 6 -1.03 2.44
4 -9 6 9.39 6.99
-4 9 -7 3.67 1.9
-4 9 -7 -0.08 0.5
4 -9 7 4 5.35
4 -9 7 2.56 3.93
-4 9 -8 1.45 11.74
-4 9 -8 -0.25 4.83
4 -9 8 1.68 2.33
4 -9 8 2.18 5.31
-4 9 -9 4.76 31.09
-4 9 -9 0.57 1.36
4 -9 9 2.26 10.39
4 -9 9 0.88 3.77
4 -9 9 -2.46 2.24
-4 9 -10 2.33 2.06
-4 9 -10 0 3.18
4 -9 10 -0.42 11.32
4 -9 10 0.98 3.24
4 -9 10 0.84 3.6
-4 9 -11 32.76 19.45
-4 9 -11 -0.06 0.54
4 -9 11 0.23 5.47
4 -9 11 6.89 6.4
4 -9 11 4.71 4.09
-4 9 -12 -0.46 10.35
-4 9 -12 4.69 14.03
-4 9 -12 1.34 4.05
4 -9 12 -0.08 4.98
4 -9 12 0.52 3.44
-4 9 -13 36.75 23.74
4 -9 13 -0.37 3.82
-4 9 -14 29.93 21.18
4 -9 14 1.21 7.08
-4 8 12 16.01 17.58
-4 8 11 3.7 12.11
4 -8 -11 11.12 16.36
-4 8 10 2.48 4.69
4 -8 -10 -0.53 3.61
4 -8 -9 -0.62 2.3
-4 8 8 -1.15 1.99
-4 8 6 2.98 3.23
-4 8 6 6.05 6.57
4 -8 -6 0.4 5.73
4 -8 -6 -0.94 4.25
4 -8 -6 15.89 13.39
-4 8 5 4.48 4.28
-4 8 5 -0.38 15.93
4 -8 -5 -0.14 1.74
4 -8 -5 4.3 7.15
-4 8 4 1.42 2.17
-4 8 4 13.03 7.19
-4 8 4 -0.08 4.71
4 -8 -4 -0.82 4.66
4 -8 -4 10.48 7.73
-4 8 3 1.25 2.06
-4 8 3 -0.12 60.39
4 -8 -3 2.78 15.98
4 -8 -3 5.52 4.71
4 -8 -3 13.14 10.64
-4 8 2 2.08 2.68
-4 8 2 0.51 11.32
4 -8 -2 5.86 3.5
4 -8 -2 -2.28 3.48
-4 8 1 48.22 13.29
-4 8 1 155.76 62.86
-4 8 0 312.76 123.34
-4 8 -1 159.06 31.07
-4 8 -1 120.29 50.41
4 -8 1 118.64 24.41
4 -8 1 202.13 79.78
-4 8 -2 162.11 31.13
-4 8 -2 188.76 74.87
4 -8 2 165.29 32.08
4 -8 2 117.07 48.55
-4 8 -3 345.56 133.65
4 -8 3 117.11 23.03
4 -8 3 199.15 77.1
-4 8 -4 147.84 28.38
-4 8 -4 317.67 123.34
4 -8 4 213.43 82.42
-4 8 -5 9.67 3.26
-4 8 -5 -0.32 1.71
4 -8 5 0.23 5.27
4 -8 5 15.88 9.16
-4 8 -6 3.42 2.05
-4 8 -6 8.48 12.2
-4 8 -6 0.21 1.1
4 -8 6 3.78 5.95
4 -8 6 8 5.47
-4 8 -7 21.64 13.11
4 -8 7 0.08 21.22
4 -8 7 -1.63 1.77
-4 8 -8 0.58 1.07
-4 8 -8 -0.14 0.92
4 -8 8 3.84 2.34
4 -8 8 6.43 6.22
-4 8 -9 1.71 39.18
-4 8 -9 1.07 1.59
-4 8 -9 -0.04 1.21
4 -8 9 0.56 2.61
-4 8 -10 35.73 18.44
-4 8 -10 -0.37 25.51
4 -8 10 -0.37 91.12
4 -8 10 -0.04 2.5
4 -8 10 5.18 3.16
-4 8 -11 28.83 17.69
-4 8 -11 5.92 2.52
-4 8 -11 0.03 12.05
4 -8 11 4.71 4.4
4 -8 11 5.68 4.25
-4 8 -12 0.35 3.93
4 -8 12 0.5 3.11
4 -8 12 0.69 3.17
4 -8 12 2.65 6.95
-4 8 -13 18.67 17.35
4 -8 13 -0.94 2.2
-4 8 -14 23.8 20.56
4 -8 14 -1.22 18.95
-4 7 13 34.91 21.34
-4 7 12 10.93 13.79
4 -7 -12 -0.13 4.95
-4 7 11 -1.31 5.16
4 -7 -11 -0.07 0.55
-4 7 9 2.68 3.8
4 -7 -9 -0.08 0.39
-4 7 7 8.23 5.25
4 -7 -7 -0.07 0.38
-4 7 6 12.59 5.18
-4 7 6 6.59 4.5
-4 7 6 1.49 5.29
4 -7 -6 2.52 2.63
4 -7 -6 6.1 7.38
4 -7 -6 -0.03 6.65
-4 7 5 5.46 4.26
-4 7 5 -0.03 11.37
-4 7 5 0.2 4.82
4 -7 -5 -0.04 8.33
4 -7 -5 5.92 5.1
-4 7 4 5.04 2.92
-4 7 4 4.24 12.63
-4 7 4 1.73 2.98
4 -7 -4 0.25 9.53
4 -7 -4 21.19 11.77
-4 7 3 2.51 2.94
-4 7 3 8.81 4.84
-4 7 3 2.96 5.14
4 -7 -3 0.33 1.3
4 -7 -3 5.39 10.14
4 -7 -3 1.97 4.02
-4 7 2 15.04 5.99
-4 7 2 15.38 6.23
-4 7 2 4.57 4.78
4 -7 -2 0.17 8.5
4 -7 -2 5.97 25.01
4 -7 -2 4.09 5.5
-4 7 1 7.7 13.37
4 -7 -1 0.56 3.86
4 -7 -1 0.8 8.9
-4 7 0 15.34 5.14
-4 7 0 12.04 32.23
4 -7 0 24.24 15.04
-4 7 -1 55.56 11.83
4 -7 1 53.3 12.05
4 -7 1 82.79 34.25
-4 7 -2 6.64 3.47
-4 7 -2 7.59 10.7
4 -7 2 2.37 3.38
4 -7 2 19.28 11.03
-4 7 -3 24.64 6.38
-4 7 -3 8.54 33.58
4 -7 3 21.52 6.03
4 -7 3 11.25 7.45
-4 7 -4 7.28 8.45
4 -7 4 15.94 5.4
4 -7 4 3.6 6.66
-4 7 -5 2.8 3.82
4 -7 5 10.24 8.03
4 -7 5 15.06 8.46
-4 7 -6 1.67 3.46
4 -7 6 2.79 12.4
4 -7 6 13.36 4.17
4 -7 6 7.92 7.25
-4 7 -7 0.34 1.67
-4 7 -7 0.44 11.45
-4 7 -7 -0.59 3.82
4 -7 7 0.7 2.19
4 -7 7 3.57 4.55
-4 7 -8 4.33 5.51
-4 7 -8 3.09 2.01
-4 7 -8 -0.06 0.5
4 -7 8 -0.1 0.47
4 -7 8 3.37 3.09
-4 7 -9 0.23 1.44
-4 7 -9 -0.19 1.04
4 -7 9 -0.17 1.47
4 -7 9 -2.59 3.89
-4 7 -10 1.91 2.11
-4 7 -10 16.61 128.21
-4 7 -10 -0.68 40.52
4 -7 10 4.18 6.91
4 -7 10 3.08 5.52
4 -7 10 -0.52 2.73
-4 7 -11 3.37 2
-4 7 -11 16.55 12.34
-4 7 -11 1.38 3.97
4 -7 11 2.19 3.45
4 -7 11 -0.85 232.28
-4 7 -12 -5.06 50.24
-4 7 -12 1.48 1.42
-4 7 -12 -0.33 3.25
4 -7 12 -0.49 8.22
4 -7 12 4.07 3.57
-4 7 -13 33.89 17.66
4 -7 13 -0.12 3.22
-4 7 -14 22.53 19.91
4 -7 14 -3.56 7.34
-4 6 13 -10.31 10.81
4 -6 -13 7.08 6.93
-4 6 12 0.41 8.95
4 -6 -12 -0.38 9.13
-4 6 11 0.53 2.83
4 -6 -10 -0.09 0.83
-4 6 9 3.05 3.35
4 -6 -9 -0.26 0.91
-4 6 8 7.68 4.76
4 -6 -8 9.28 5
-4 6 7 1.56 2.62
4 -6 -7 0 0.92
-4 6 6 -3.84 3.33
-4 6 6 2.05 3.59
-4 6 6 2.09 11.26
4 -6 -6 0.1 4.07
4 -6 -6 -0.17 54.24
4 -6 -6 6.78 4.99
-4 6 5 4.11 3.22
-4 6 5 7.51 4.02
-4 6 5 5.2 5.01
4 -6 -5 6.6 9.31
4 -6 -5 -3.41 38.39
-4 6 4 -0.75 2.35
-4 6 4 1.38 4.48
4 -6 -4 -0.34 0.91
4 -6 -4 -3.77 4.14
-4 6 3 6.51 3.58
-4 6 3 15.83 12.32
4 -6 -3 -0.18 15.37
4 -6 -3 -0.03 4.38
-4 6 2 9.97 4.64
-4 6 2 5.13 6.6
4 -6 -2 0.63 7.77
-4 6 1 45.83 11.35
-4 6 1 81.14 36.77
4 -6 -1 54.53 13.3
4 -6 -1 35.92 22.4
-4 6 0 26.66 7.07
-4 6 0 18.53 11.77
4 -6 0 12.46 5.33
4 -6 0 8.26 7.7
-4 6 -1 25.63 7.02
-4 6 -1 2.26 4.61
4 -6 1 15.62 5.35
4 -6 1 15.12 13.46
-4 6 -2 142.44 27.32
-4 6 -2 149.12 59.36
4 -6 2 110.63 21.81
4 -6 2 124.66 49.71
-4 6 -3 25.14 6.26
-4 6 -3 20.88 11.41
4 -6 3 23.19 6.19
4 -6 3 43.23 20.64
-4 6 -4 72.19 30.19
4 -6 4 2.68 5.69
4 -6 4 66.41 13.75
4 -6 4 48.72 20.71
-4 6 -5 0 13.66
-4 6 -5 2.84 4.24
4 -6 5 6.07 36.56
4 -6 5 1.96 4.64
4 -6 5 0.27 2.66
-4 6 -6 7.78 2.95
-4 6 -6 -0.22 6.81
4 -6 6 8.14 3.52
4 -6 6 -0.87 2.4
-4 6 -7 2.51 2.28
-4 6 -7 10.67 12.8
-4 6 -7 0.19 2.8
4 -6 7 23.99 10.34
4 -6 7 -0.39 2.15
4 -6 7 3.15 3.52
-4 6 -8 2.23 2.04
-4 6 -8 -0.53 3.35
-4 6 -8 3.3 4.08
4 -6 8 8.1 8.17
-4 6 -9 5.11 2.48
-4 6 -9 6.79 7.18
-4 6 -9 1.15 3.31
4 -6 9 1.48 4.93
4 -6 9 8.61 7.79
4 -6 9 4.94 3.62
-4 6 -10 7.45 9.62
-4 6 -10 0.91 1.58
4 -6 10 -0.34 18.99
4 -6 10 12.07 11.01
-4 6 -11 2.09 1.56
-4 6 -11 0.23 2.04
4 -6 11 -0.47 4.73
4 -6 11 3.07 3.09
4 -6 11 4.88 6.4
-4 6 -12 11.69 13.13
-4 6 -12 0.28 2.59
4 -6 12 1.85 3.57
4 -6 12 3.04 7.66
4 -6 12 -2.64 3.15
-4 6 -13 4.24 12.99
4 -6 13 -0.94 17.15
-4 6 -14 17.77 15.25
-4 5 14 -0.52 8.59
-4 5 13 6.07 25.5
4 -5 -13 -0.1 0.66
-4 5 12 -0.62 3.01
4 -5 -12 -0.09 8.2
-4 5 11 -0.97 1.73
4 -5 -11 -0.22 6.4
-4 5 10 1.13 3.34
-4 5 9 3.1 18.52
4 -5 -9 3.58 3.61
-4 5 8 4.61 3.89
4 -5 -8 -0.38 4.38
-4 5 7 4.43 3.89
-4 5 7 -0.87 3
4 -5 -7 0.36 2.96
4 -5 -6 2.17 4.46
4 -5 -6 3.22 6.93
4 -5 -6 4.31 6.02
-4 5 5 4.95 3.88
-4 5 5 17.21 6.28
-4 5 5 11.24 7.3
4 -5 -5 8.07 5.27
4 -5 -5 12.04 8.95
4 -5 -5 -7.76 5.66
-4 5 4 46.24 11.48
-4 5 4 72.64 31.03
4 -5 -4 -1.4 226.34
4 -5 -4 68.31 31.32
-4 5 3 9.69 4.33
-4 5 3 25.06 12.56
4 -5 -3 8.01 4.2
4 -5 -3 41.62 19.13
-4 5 2 0.66 4.41
4 -5 -2 83.41 18.9
4 -5 -2 5.29 10.1
-4 5 1 59.36 13.27
4 -5 -1 69.59 15.66
-4 5 0 589.87 108.69
-4 5 0 467.36 179.52
4 -5 0 598.95 110.43
4 -5 0 638.55 241.73
-4 5 -1 93.22 18.71
-4 5 -1 217.76 84.56
4 -5 1 83.9 17.14
4 -5 1 165.37 64.68
-4 5 -2 23.37 6.34
-4 5 -2 12.81 8.52
4 -5 2 11.67 4.73
4 -5 2 19.94 12.17
-4 5 -3 173.66 32.9
-4 5 -3 164.83 63.9
4 -5 3 160.21 30.5
4 -5 3 142.11 55.19
-4 5 -4 92.61 38.73
4 -5 4 40.7 15.73
4 -5 4 159.47 30.49
4 -5 4 88.93 36.34
-4 5 -5 52.22 10.96
-4 5 -5 153.4 62.08
4 -5 5 25.95 19.4
4 -5 5 71.28 14.69
4 -5 5 205.43 79.86
-4 5 -6 31.53 7.31
-4 5 -6 44.92 22.28
-4 5 -6 21.38 11.52
4 -5 6 26.26 7.23
4 -5 6 26.8 12.26
-4 5 -7 -0.04 2.05
-4 5 -7 2.25 5.75
4 -5 7 8.78 6.16
4 -5 7 3.6 4.41
4 -5 7 3.42 3.14
-4 5 -8 10.26 4.03
-4 5 -8 6.3 7.64
4 -5 8 3.23 5.48
4 -5 8 16.92 6.11
4 -5 8 16.5 10.28
-4 5 -9 8.31 3.37
-4 5 -9 9.77 7.9
-4 5 -9 -0.23 0.99
4 -5 9 -0.52 4.24
4 -5 9 11.73 9.31
4 -5 9 11.7 4.64
-4 5 -10 2.51 16.5
-4 5 -10 0.69 1.68
4 -5 10 -0.44 4.58
4 -5 10 3.53 3.05
-4 5 -11 -0.05 4.23
4 -5 11 -1.3 10.16
4 -5 11 2.5 11.46
-4 5 -12 -0.08 1.49
4 -5 12 -2.52 2.62
-4 5 -13 12.88 10.17
4 -5 13 -1.73 13.22
-4 5 -14 3.22 13.65
-4 4 15 21.48 18.74
-4 4 14 -0.77 9.35
4 -4 -14 -0.43 1.45
-4 4 13 -1.45 3.6
-4 4 12 4.14 3.65
4 -4 -12 -0.22 1.05
4 -4 -11 0.28 0.96
-4 4 10 -0.05 2.51
4 -4 -10 0.19 4.24
-4 4 9 13.26 6.03
4 -4 -9 -0.75 3.56
-4 4 8 2.64 4.12
-4 4 7 1.6 3.36
-4 4 7 -0.51 3.22
-4 4 7 1.23 5.47
4 -4 -7 0.03 1.54
4 -4 -7 0.52 3.35
-4 4 6 12.9 21.35
-4 4 6 7.52 4.34
-4 4 6 18.75 10.74
4 -4 -6 4.34 3.41
-4 4 5 1.85 3.24
-4 4 5 -0.72 2.39
4 -4 -5 7.09 7.7
-4 4 4 11.92 5.14
4 -4 -4 11.65 12.3
-4 4 3 2.6 2.13
-4 4 3 9.42 7.8
4 -4 -3 11.5 4.62
-4 4 2 669.48 123.59
-4 4 2 865.01 326.45
4 -4 -2 664.12 123.34
4 -4 -2 828.3 312.22
-4 4 1 295.1 55.07
4 -4 -1 258.39 48.92
-4 4 0 641.44 117.77
4 -4 0 716.51 131.63
-4 4 -1 653.82 119.96
4 -4 1 601.84 110.63
-4 4 -2 118.97 23.01
-4 4 -2 128.5 50.45
4 -4 2 101.48 19.92
4 -4 2 123.67 48.67
-4 4 -3 49.71 10.73
-4 4 -3 66.58 28.54
4 -4 3 13.46 7.1
4 -4 3 44.39 9.78
4 -4 3 51.56 22.28
-4 4 -4 51.15 20.46
-4 4 -4 14.69 8.41
4 -4 4 21 13.48
4 -4 4 13.79 8.13
-4 4 -5 40.61 8.75
-4 4 -5 96.69 32.05
-4 4 -5 43.35 18.6
4 -4 5 84.77 29.98
4 -4 5 60.64 25.53
4 -4 5 26.74 6.83
-4 4 -6 14.9 12.19
-4 4 -6 6.8 3.1
-4 4 -6 7.67 6.6
4 -4 6 9.6 7.85
4 -4 6 0.31 3.15
-4 4 -7 1.31 5.92
-4 4 -7 -0.01 4.21
4 -4 7 -0.51 6.74
4 -4 7 4.07 5.33
4 -4 7 3.38 3.25
-4 4 -8 0.67 3
-4 4 -8 5.96 3.3
-4 4 -8 -0.27 31.21
4 -4 8 4.09 5.92
4 -4 8 9.56 4.25
-4 4 -9 6.46 5.07
-4 4 -9 0.27 1.78
4 -4 9 4.49 21.42
4 -4 9 1.44 2.64
-4 4 -10 1.36 1.89
-4 4 -10 0.95 39.23
4 -4 10 16.83 15.1
-4 4 -11 3.2 197.71
-4 4 -11 0.6 2.27
4 -4 11 126.19 33.06
4 -4 11 17.02 14.82
4 -4 11 3.21 3.22
-4 4 -13 13.14 11.55
4 -4 13 5.09 24.21
-4 4 -14 14.26 65.18
-4 3 15 16.32 12.55
-4 3 14 4.12 9.5
4 -3 -14 0.58 19.06
-4 3 13 3.08 3.27
4 -3 -13 3.2 3.54
4 -3 -12 2.04 2.25
-4 3 11 -0.44 1.93
4 -3 -9 0.7 2.47
-4 3 8 4.64 3.59
4 -3 -8 2.83 3.05
-4 3 7 -1.83 3.18
-4 3 7 9.44 8.48
4 -3 -7 5.21 4.24
4 -3 -7 -0.3 2.78
4 -3 -7 13.54 9.85
-4 3 6 8.95 4.52
-4 3 6 6.36 4.91
-4 3 6 38.26 18.02
4 -3 -6 -0.23 3.61
4 -3 -6 8.28 8.66
4 -3 -6 0.86 4.65
-4 3 5 1.38 2.76
-4 3 5 0.1 1.97
-4 3 5 8.72 7.52
4 -3 -5 -0.46 0.95
4 -3 -5 1.68 87.45
4 -3 -5 3.92 4.45
-4 3 4 1.26 2.81
-4 3 4 -0.01 1.72
-4 3 4 3.43 50.12
4 -3 -4 1.41 3.14
4 -3 -4 3.6 5.16
4 -3 -4 7.6 5.04
-4 3 3 75.94 16.35
-4 3 3 47.52 23.76
4 -3 -3 60.97 26.95
-4 3 2 446.74 82.87
-4 3 2 200.23 77.51
4 -3 -2 537.9 99.87
4 -3 -2 243.96 94.92
-4 3 1 1684.23 306.98
-4 3 1 1901.62 710.33
4 -3 -1 1608.34 293.37
-4 3 0 1669.38 623.7
4 -3 0 1655.37 618.34
-4 3 -1 41.16 9.2
-4 3 -1 17.2 9.66
4 -3 1 39.61 9.07
4 -3 1 16.2 9.22
-4 3 -2 39.23 8.7
-4 3 -2 38.14 17.49
4 -3 2 32.29 7.63
4 -3 2 37.26 16.81
-4 3 -3 8.64 4.17
-4 3 -3 10.61 6.65
4 -3 3 7.67 5.75
4 -3 3 10.03 4.34
4 -3 3 7.71 5.36
-4 3 -4 22.39 5.96
-4 3 -4 36.78 15.9
4 -3 4 22.63 6.25
4 -3 4 40.02 16.89
-4 3 -5 4.14 3.01
-4 3 -5 13.36 24.61
-4 3 -5 12.84 7.98
4 -3 5 0.5 6.19
4 -3 5 28.24 14.19
4 -3 5 1.74 3.5
-4 3 -6 1.02 2.25
-4 3 -6 1.13 90.34
-4 3 -6 2.56 4.04
4 -3 6 0.34 19.72
4 -3 6 8.82 7.33
-4 3 -7 1.8 2.76
-4 3 -7 5.7 5.68
4 -3 7 8.05 4.15
4 -3 7 15.06 8.46
-4 3 -8 7.73 5.56
-4 3 -8 -1.62 4.64
4 -3 8 -2.37 55.56
4 -3 8 0.39 8.2
4 -3 8 4 3.35
-4 3 -9 0.19 5.04
-4 3 -9 -0.5 1.72
-4 3 -9 2.03 11.92
4 -3 9 2.02 8.25
4 -3 9 0.76 2.6
4 -3 10 3.09 5.94
4 -3 10 18.45 11.66
-4 3 -11 3.51 7.96
4 -3 11 2.96 5.1
-4 3 -12 2.58 5.66
4 -3 12 -1.33 10.91
-4 3 -13 3.1 43.6
-4 2 16 14.69 12.69
-4 2 15 7.77 7.31
4 -2 -15 2.08 13.34
-4 2 14 0.62 1.41
4 -2 -14 10.73 7.64
-4 2 13 0.86 1.91
4 -2 -13 0.57 1.64
-4 2 12 -0.85 1.64
4 -2 -12 2.1 2.24
-4 2 11 6.45 10.04
4 -2 -11 0.42 1.51
-4 2 10 12.47 5.99
4 -2 -10 0.78 1.56
-4 2 9 2.87 4.47
-4 2 8 1.65 4.38
4 -2 -8 0.61 19.17
-4 2 7 -0.39 2.85
-4 2 7 -0.11 4.15
-4 2 7 4.69 6.53
4 -2 -7 1.11 2.74
4 -2 -7 2.14 12.05
4 -2 -7 -1.72 3.3
-4 2 6 4.19 3.54
-4 2 6 3.98 3.33
-4 2 6 6.72 6.02
4 -2 -6 -0.42 2.23
4 -2 -6 19.54 11.25
4 -2 -6 -2.59 3.86
-4 2 5 25.29 8.74
-4 2 5 29.54 15.13
4 -2 -5 26.21 16.36
-4 2 4 74.21 30.52
4 -2 -4 66.08 28.94
-4 2 3 69.92 29.88
4 -2 -3 47.11 11.9
4 -2 -3 67.32 29.71
-4 2 2 2.56 3.27
-4 2 2 9.61 8.6
4 -2 -2 3.81 3.57
4 -2 -2 2.13 5.18
-4 2 1 5.08 4.08
-4 2 1 0.59 2.54
4 -2 -1 3.11 3.81
4 -2 -1 5.64 4.13
-4 2 0 31.23 7.59
-4 2 0 5.65 5.4
4 -2 0 31.35 7.66
-4 2 -1 75.94 15.17
-4 2 -1 67.81 28.5
4 -2 1 72.72 14.59
4 -2 1 66.7 27.84
-4 2 -2 175.43 67.81
4 -2 2 173.62 32.92
4 -2 2 190.9 73.88
-4 2 -3 3.39 3.13
-4 2 -3 14.87 9.13
-4 2 -3 -0.85 1.38
4 -2 3 17.62 10.67
4 -2 3 1.87 2.4
4 -2 3 -3.79 3.89
-4 2 -4 4.26 3.42
-4 2 -4 20.8 12.12
-4 2 -4 5.03 4.63
4 -2 4 -1.98 25.23
4 -2 4 4.36 4.29
4 -2 4 4.76 3.28
-4 2 -5 1.87 2.69
4 -2 5 5.95 5.32
4 -2 5 -0.84 2.57
4 -2 5 7.66 7.02
-4 2 -6 -0.93 2.09
-4 2 -6 -0.07 1.89
-4 2 -6 -1.2 118.93
4 -2 6 6.35 4.63
4 -2 6 3.35 5.83
4 -2 6 1.87 2.98
-4 2 -7 5.23 4.65
-4 2 -7 3.11 2.4
4 -2 7 13.04 8
4 -2 7 3.43 7.67
-4 2 -8 0.51 3.63
-4 2 -8 4.08 5.8
4 -2 8 12.11 6.96
4 -2 8 6.83 8.46
4 -2 8 -0.65 2.35
-4 2 -9 0.8 7.12
-4 2 -10 1.65 5.92
4 -2 10 7.48 5.05
-4 2 -11 0.04 6.62
4 -2 11 1.57 4.61
-4 2 -12 -0.43 3.16
4 -2 12 -1.67 54.82
-4 2 -13 0.7 15.14
-4 1 16 4.72 7.39
4 -1 -16 -0.91 5.16
-4 1 15 -1.53 15.89
4 -1 -15 -0.36 7.57
-4 1 14 7.46 4.74
4 -1 -14 0.25 1.96
4 -1 -13 -0.26 0.79
-4 1 12 0.34 3.8
4 -1 -12 -0.15 4.39
-4 1 11 13.46 6.18
4 -1 -11 -0.07 4.9
4 -1 -10 5.75 4.83
-4 1 9 8.39 5.03
4 -1 -9 1.15 1.92
-4 1 8 3.72 4.05
-4 1 7 -0.2 57.71
4 -1 -7 -0.7 1.7
4 -1 -7 42.49 19.87
4 -1 -7 -1.3 3.62
-4 1 6 20.52 7.31
-4 1 6 29.82 8.25
-4 1 6 14.53 10.18
4 -1 -6 12.61 8.54
-4 1 5 48.22 13.09
-4 1 5 39.66 17.25
4 -1 -5 26.23 8.34
4 -1 -5 51.73 22.94
-4 1 4 237.07 44.92
-4 1 4 377.19 144.26
4 -1 -4 231.75 44.39
-4 1 3 237.23 44.43
4 -1 -3 286.31 54
-4 1 2 185.79 35.01
4 -1 -2 189.17 35.94
-4 1 1 502.84 189.75
4 -1 -1 420.75 158.73
-4 1 0 196.76 36.8
-4 1 0 364.11 138.36
4 -1 0 205.55 38.5
4 -1 0 324.72 123.92
-4 1 -1 162.64 62.82
4 -1 1 72.64 14.9
4 -1 1 148.05 57.79
-4 1 -2 41.79 17.86
4 -1 2 21.17 6.31
4 -1 2 56.27 23.77
-4 1 -3 3.62 3.29
-4 1 -3 1.53 2.73
4 -1 3 5.6 3.79
4 -1 3 -0.99 2.07
-4 1 -4 0.89 2.43
-4 1 -4 1.23 34.53
-4 1 -4 -0.32 1.39
4 -1 4 -0.2 13.36
4 -1 4 1.42 3.04
4 -1 4 2.12 2.65
-4 1 -5 0.51 12.96
-4 1 -5 10.16 8.52
4 -1 5 2.63 11.67
4 -1 5 5.01 6.74
4 -1 5 3.1 2.7
-4 1 -6 9.25 5.29
-4 1 -6 -0.94 2.29
-4 1 -6 2.9 4.35
4 -1 6 -1.84 2.43
-4 1 -7 3.59 4.47
4 -1 7 5.25 7.36
4 -1 7 3.42 4.48
-4 1 -8 4.08 4.03
4 -1 8 6.95 6.37
4 -1 9 0.37 4.6
-4 1 -10 2.75 5.4
4 -1 10 1.39 4.95
-4 1 -11 -0.14 4.71
4 -1 11 1.15 3.35
-4 1 -12 7.02 7.35
4 -1 12 -1.59 33.08
-4 1 -13 -0.9 3.97
-4 0 16 -0.3 4.94
4 0 -16 0.39 5.61
-4 0 15 -0.3 0.99
4 0 -15 5.24 15.96
-4 0 14 -0.03 5.55
4 0 -14 -1.02 6.51
-4 0 13 -0.2 4.22
-4 0 12 1.01 5
4 0 -12 4.45 3.32
-4 0 11 5.11 4.37
4 0 -11 0.93 2.9
-4 0 10 -2.63 4.33
4 0 -10 -0.32 2.84
-4 0 9 3.66 9.52
4 0 -9 7.68 39.5
-4 0 8 19.2 8.39
-4 0 8 4.18 3.13
4 0 -8 3.56 9.17
-4 0 7 0.17 2.39
-4 0 7 1.32 2.41
-4 0 7 0.89 5.35
4 0 -7 -0.07 2.54
4 0 -7 3.74 5.6
-4 0 6 15.88 6.55
-4 0 6 28.93 14.22
4 0 -6 21.47 8.1
4 0 -6 11.83 8.8
-4 0 5 100.9 20.22
-4 0 5 42.2 17.81
4 0 -5 121.24 24.26
4 0 -5 94.55 38.04
-4 0 4 98.05 19.35
-4 0 4 60.84 25.46
4 0 -4 77.67 15.91
4 0 -4 42.32 19.82
-4 0 3 322.54 59.61
-4 0 3 237.31 90.34
4 0 -3 367.7 67.86
4 0 -3 250.39 95.41
-4 0 2 490.87 90.01
-4 0 2 839.03 313.87
4 0 -2 608.03 111.42
4 0 -2 1027.13 384.28
-4 0 1 355.82 65.51
-4 0 1 731.36 274.64
4 0 -1 378.22 69.63
4 0 -1 699.19 263.13
-4 0 0 18.23 8.67
4 0 0 16.67 8.59
-4 0 -1 120.29 23.03
4 0 1 129.24 50.78
-4 0 -2 -1.23 31.62
-4 0 -2 6.51 5.72
4 0 2 4.67 33.9
4 0 2 7.24 6.2
4 0 2 9.66 4.1
-4 0 -3 -0.43 2.09
-4 0 -3 -1.06 21.52
-4 0 -3 1.47 3.05
4 0 3 20.86 12.49
4 0 3 3.34 4.69
4 0 3 4.55 2.96
-4 0 -4 2.08 2.3
4 0 4 7.69 5.93
4 0 4 3.15 6.6
-4 0 -5 -0.46 16.6
-4 0 -5 -0.36 2.24
4 0 5 0.51 3.21
4 0 5 10.65 6.9
4 0 6 5.24 6.2
-4 0 -8 -0.58 14.05
-4 0 -9 5.96 5.81
4 0 9 0.06 4.69
-4 0 -10 -0.12 25.57
4 0 10 -0.04 4.8
-4 0 -11 5.12 5.42
4 0 11 4.67 6.08
-4 0 -12 -0.49 2.71
-4 -1 17 4.11 18.99
4 1 -17 -4.09 129.57
-4 -1 16 0.63 3.19
4 1 -16 0.1 5.29
4 1 -14 -0.15 2.13
-4 -1 13 0.99 2.63
4 1 -13 -1.2 2.47
-4 -1 12 2.1 6.93
4 1 -12 3.72 11.31
-4 -1 11 7.4 6.36
-4 -1 10 7.28 13.22
4 1 -10 8.59 4.35
-4 -1 9 0.31 9.58
-4 -1 8 3.72 3.9
-4 -1 8 4.47 3.69
-4 -1 8 15.8 9.78
4 1 -8 11.51 5.81
-4 -1 7 5.89 3.33
-4 -1 7 1.28 2.84
-4 -1 7 6.27 5.37
4 1 -7 2.7 2.96
4 1 -7 1.4 3.67
4 1 -7 -1.11 1.51
-4 -1 6 10.03 6.85
4 1 -6 2.08 3.72
4 1 -6 0.87 6.23
-4 -1 5 325.18 60.64
4 1 -5 263.09 49.38
4 1 -4 280.83 52.06
4 1 -4 446.33 169.7
-4 -1 3 250.19 46.24
-4 -1 3 316.8 119.79
4 1 -3 228.53 42.36
4 1 -3 333.22 126.15
-4 -1 2 267.71 49.46
-4 -1 2 315.48 119.34
4 1 -2 243.87 45.21
4 1 -2 286.11 108.9
4 1 -1 678.97 255.04
-4 -1 0 270.89 50.16
-4 -1 0 316.88 119.87
4 1 0 297.66 55.07
-4 -1 -1 -1.43 2.51
4 1 1 5.35 3.6
-4 -1 -2 1.71 2.32
-4 -1 -2 2.61 5.43
4 1 2 0.7 2.16
4 1 2 4.69 6.22
-4 -1 -3 1.97 2.01
-4 -1 -3 1.87 5.75
-4 -1 -3 2.84 3.72
4 1 3 -0.11 5.68
4 1 3 1.35 5
4 1 3 2.83 2.01
-4 -1 -4 1.48 7.14
4 1 4 4.96 4.68
-4 -1 -5 -0.15 1
-4 -1 -6 1.22 33.55
4 1 6 -1 4.71
-4 -1 -7 -0.26 3.44
4 1 7 4.47 41.19
4 1 8 1.55 8.55
-4 -1 -9 -0.32 4.31
4 1 9 -3.23 5.81
-4 -1 -10 -0.15 2.05
4 1 10 5.54 6.24
-4 -1 -11 -0.22 1
4 1 11 7.7 8.2
-4 -2 17 -1.49 3.83
4 2 -17 11.81 14.82
-4 -2 16 1.14 8.38
4 2 -16 5.28 6.25
4 2 -15 3.25 4.18
-4 -2 14 -0.12 3.26
-4 -2 13 -0.78 91.58
4 2 -13 3.75 6.56
4 2 -12 28.27 10.69
-4 -2 11 1.32 2.39
4 2 -11 -1.02 8.7
4 2 -10 4.67 4.06
-4 -2 9 2.4 6.22
4 2 -9 5.86 18.41
-4 -2 8 -0.52 3.44
-4 -2 8 4.48 4.06
-4 -2 8 13.06 8.41
4 2 -8 0.77 3.42
4 2 -8 11.72 7.84
4 2 -8 0.82 1.6
-4 -2 7 68.8 14.69
-4 -2 7 55.19 16.94
-4 -2 7 47.31 19.7
4 2 -7 71.11 19.91
4 2 -7 46.69 22.08
-4 -2 6 49.54 11.05
-4 -2 6 134.19 52.06
4 2 -6 54.49 11.46
4 2 -6 95.12 37.54
-4 -2 5 0.68 4.6
4 2 -5 5.6 2.54
4 2 -4 3.36 1.97
4 2 -4 3 2.76
-4 -2 3 281.74 106.55
4 2 -3 365.43 138.4
-4 -2 2 35.23 8.06
-4 -2 2 23.85 10.08
-4 -2 1 0.63 3.47
-4 -2 1 -0.08 2.32
4 2 -1 0.17 2.66
4 2 -1 2.14 2.85
-4 -2 0 220.69 41.04
-4 -2 0 278.85 105.52
4 2 0 221.76 41.29
4 2 0 419.93 158.97
-4 -2 -1 32.99 17.37
-4 -2 -1 35.4 7.57
4 2 1 26.02 13.23
4 2 1 25.34 14.81
-4 -2 -2 -0.49 14.45
4 2 2 2.66 8.86
4 2 2 2.24 21.96
4 2 3 5.47 5.88
4 2 4 4.5 3.46
4 2 5 2.56 13.12
-4 -2 -6 3.78 9.58
4 2 6 15.5 9.81
-4 -2 -7 -0.12 5.37
4 2 8 2.08 8.66
-4 -2 -9 -0.38 17.58
4 2 9 9.24 10.01
-4 -3 17 -0.9 11.23
4 3 -17 18.61 14.04
-4 -3 16 -0.31 6.02
4 3 -16 0.41 6.61
-4 -3 15 -0.27 0.87
4 3 -15 -1.1 2
-4 -3 14 -0.37 3.21
4 3 -14 0.13 3.58
-4 -3 13 2.16 7.36
4 3 -13 22.16 9.94
-4 -3 12 -0.62 37.67
-4 -3 11 2.97 3.68
4 3 -11 6.61 6.04
-4 -3 10 3.31 5.06
4 3 -10 7.23 5.11
4 3 -9 1.86 4.91
4 3 -8 6.19 5.3
4 3 -8 -0.79 1.28
4 3 -7 20.91 8.67
4 3 -7 2.57 11.75
-4 -3 6 18.79 5
-4 -3 6 14.91 8.13
4 3 -6 12.37 3.49
4 3 -6 5.84 4.64
-4 -3 4 29.33 6.25
-4 -3 4 62.91 24.85
4 3 -4 41.46 17.8
-4 -3 3 39.73 8.62
-4 -3 3 57.17 22.51
4 3 -3 54.37 21.71
-4 -3 2 109.64 20.84
-4 -3 2 271.38 102.63
4 3 -2 132.04 24.77
4 3 -2 269.36 102.84
-4 -3 1 14.49 9.14
4 3 -1 1.02 4.2
-4 -3 0 88.89 34.95
4 3 0 73.47 14.21
4 3 0 137.04 54.66
-4 -3 -1 78.66 30.31
-4 -3 -2 0.26 16.12
4 3 2 -1.22 4.71
-4 -3 -3 -0.36 60.8
4 3 3 4.58 4.01
-4 -3 -4 -0.04 4.42
-4 -3 -5 12.82 62.04
4 3 5 3.93 83.08
-4 -3 -6 3.15 19.41
4 3 6 11.04 8.63
-4 -3 -7 111.99 33.53
4 3 8 43.72 17.32
-4 -3 -9 0.75 2.29
4 3 9 20.75 13.98
-4 -3 -10 14.01 9.73
4 3 10 19.68 15.73
-4 -4 17 -1.31 2.13
4 4 -17 -5.17 8.11
4 4 -16 -2.76 3.34
-4 -4 15 0.25 1.8
-4 -4 14 -0.38 11.34
4 4 -14 7.74 7.46
4 4 -13 12.21 10.07
-4 -4 12 1.56 2.22
4 4 -12 1.52 6.72
4 4 -11 6.86 36.78
-4 -4 10 9.59 5.44
4 4 -10 11.09 7.08
-4 -4 9 7.16 5.86
4 4 -9 6.33 5.07
-4 -4 8 31.38 7.49
-4 -4 8 17.38 9.15
4 4 -8 26.18 10.08
4 4 -8 6.25 3.74
4 4 -6 24.71 10.58
-4 -4 5 1.62 3.38
4 4 -5 1.62 1.18
-4 -4 4 88.36 34.06
4 4 -4 142.61 54.7
-4 -4 3 4.79 3.66
-4 -4 2 72.15 14.04
4 4 -2 81.14 35.27
-4 -4 0 7.53 7.2
4 4 0 46.24 18.67
-4 -4 -1 -0.08 0.73
4 4 1 16.55 10.26
4 4 2 2.62 4.83
-4 -4 -3 -0.02 3
4 4 3 1.4 10.42
4 4 4 14.65 10.07
-4 -4 -5 0.32 31.58
4 4 5 10.63 10.11
-4 -4 -6 -0.21 0.76
4 4 7 15.18 15.2
-4 -4 -8 0.85 2.29
4 4 8 6.95 9.45
-4 -4 -9 0.34 3.05
4 4 9 3.47 10.23
4 5 -17 7.89 8.57
-4 -5 16 -0.94 34.15
-4 -5 15 1.91 2.97
4 5 -15 -2.66 4.86
-4 -5 14 -0.17 3.3
4 5 -14 17.41 10.98
-4 -5 13 -0.13 9.51
-4 -5 12 0.44 1.94
4 5 -12 -1.1 148.42
-4 -5 11 -0.5 7.45
4 5 -11 7.6 5.53
-4 -5 10 -0.84 47.64
4 5 -9 16.11 8.31
-4 -5 8 2.16 2.76
4 5 -8 3.03 2.86
4 5 -8 5.51 1.82
4 5 -7 51.27 20.39
4 5 -6 28.8 11.84
-4 -5 4 740.03 134.93
4 5 -4 827.89 150.61
4 5 -3 58.78 24.63
-4 -5 1 -0.13 0.65
-4 -5 0 -0.74 4.55
-4 -5 -1 -0.64 19.1
4 5 1 11.91 9.14
-4 -5 -2 4.01 3.57
4 5 2 2.15 4.18
-4 -5 -4 -0.12 5.52
4 5 4 8.97 8.8
-4 -5 -5 2.14 5.61
4 5 5 4.72 9.29
-4 -5 -6 16.51 9.21
-4 -5 -7 0.97 15.83
4 5 7 12.75 11.23
-4 -5 -9 -0.32 2.81
4 5 9 4.41 14.42
-4 -6 17 -0.04 13.65
4 6 -17 2.82 6.01
-4 -6 16 0 2.9
4 6 -16 1.26 6.74
-4 -6 15 0.25 6.34
4 6 -15 11.64 12.66
-4 -6 14 2.05 3.28
4 6 -14 35.6 16.39
-4 -6 13 -0.08 1.12
4 6 -13 9.17 7.66
-4 -6 12 -0.85 1.44
4 6 -12 7.96 6.77
-4 -6 11 -0.11 6.12
4 6 -11 5.09 6.32
-4 -6 10 -0.19 2.33
4 6 -10 2.6 4.1
-4 -6 9 -0.47 1.21
4 6 -9 3.03 8.98
4 6 -8 52.68 10.03
4 6 -8 34 13.61
4 6 -7 525.53 196.72
4 6 -1 24.56 12.33
-4 -6 0 0.44 2.1
4 6 0 16.61 10.53
-4 -6 -1 0.54 34.65
-4 -6 -2 -0.18 11.55
4 6 2 2.28 6.82
4 6 3 -0.58 9.06
4 6 4 42.45 17.56
-4 -6 -5 -0.51 15.03
4 6 5 22.09 14.65
4 6 6 15.2 12.4
-4 -6 -7 -0.72 3.8
4 6 7 21.94 14.05
-4 -6 -8 -0.11 12.59
4 6 8 6.58 18.84
-4 -7 16 -1.13 2.86
4 7 -16 -6.29 247.67
4 7 -15 26.23 16.58
-4 -7 14 -0.04 0.28
4 7 -14 15.35 13.58
4 7 -13 10.3 8.15
-4 -7 12 -1.19 33.92
4 7 -12 31.95 12.83
4 7 -8 181.66 68.31
-4 -7 2 0.17 0.82
4 7 -1 55.69 21.46
-4 -7 0 -0.01 5.63
4 7 0 13.9 11.62
-4 -7 -1 -0.67 1.62
4 7 1 -0.86 6.02
-4 -7 -2 -0.16 8.83
4 7 2 -2.84 241.19
4 7 3 23.8 14.95
4 7 4 8.49 13.66
-4 -7 -5 8.65 6.77
4 7 6 -5.32 12.69
-4 -7 -7 1.19 9.41
4 7 7 25.56 20.93
-4 -8 16 0.58 1.67
4 8 -16 16.5 15.02
-4 -8 14 -0.15 8.17
4 8 -14 21.25 11.3
-4 -8 13 6.48 10.7
-4 -8 11 -0.68 1.25
4 8 -11 6.31 6.51
-4 -8 10 0.91 2.16
4 8 -10 9.24 7.05
4 8 -8 3.17 0.84
4 8 -8 2.24 2.91
-4 -8 2 -0.07 0.43
4 8 -2 14.66 10.99
4 8 -1 15.86 12.12
-4 -8 0 -0.05 35.47
-4 -8 -1 -0.51 14.34
4 8 1 -0.64 7.16
-4 -8 -2 0.69 1.47
4 8 2 8.87 15.9
-4 -8 -3 -1.04 5.58
4 8 3 8.45 14.32
-4 -8 -4 -1.64 9.2
4 8 4 17.46 13.84
-4 -8 -5 101.97 45.21
4 8 5 27.47 23.58
-4 -8 -6 -6.89 34.85
4 8 6 -1.25 14.62
4 9 -16 6.76 22.66
-4 -9 13 -0.99 17.82
-4 -9 12 -0.21 1.38
-4 -9 11 -0.03 0.24
-4 -9 3 1.61 3.62
-4 -9 2 -0.04 2.52
4 9 -2 19.99 12.94
4 9 -1 19.26 13.98
4 9 0 27.03 12.41
4 9 2 46.82 21.01
-4 -9 -3 37.28 18.61
4 9 3 30.3 16.68
-4 -9 -4 0 1.07
-4 -10 15 -0.08 6.41
4 10 -15 22.73 13.87
-4 -10 14 -0.93 9.31
-4 -10 11 0.57 1.17
4 10 -10 2.14 2.57
-4 -10 3 -0.11 19.53
4 10 -3 3.02 15.47
4 10 -2 25.55 14.57
4 10 0 54.78 19.51
-4 -10 -1 0.52 1.55
-4 -10 -2 -0.86 29.29
4 10 2 28.29 23.5
-4 -11 15 -0.2 2.77
4 11 -15 -2.68 12.46
-4 -11 13 0 3.18
-4 -11 12 6.91 5.7
-4 -11 11 2.09 1.35
4 11 -11 1.16 0.93
4 11 -10 0.31 0.28
-4 -11 4 -0.08 0.47
4 11 -3 17 15.59
4 11 -2 25.82 110.63
-4 -11 1 -0.77 3.03
4 11 -1 10.51 12.4
-4 -11 0 -0.03 11.76
4 11 0 17.91 13.64
-4 -12 15 -3.28 274.14
-4 -12 14 2.03 6.63
4 12 -4 1.04 16.26
4 12 -3 6.34 14.88
-4 -13 14 -0.6 45.09
-4 -13 13 -2.24 8.86
-4 -13 5 -0.07 4
4 13 -4 148.3 50.57
4 14 -6 11.68 12.12
-5 17 -1 5.86 8.37
-5 17 -2 18.48 9.43
5 -17 10 -0.09 10.55
-5 16 1 -2.09 10.54
5 -16 -1 3.27 5
-5 16 0 26.59 13.64
-5 16 -1 10.88 8.74
-5 16 -2 0.35 5.16
5 -16 2 -0.29 1.19
5 -16 9 -2.72 39.99
5 -16 10 23.89 19.23
5 -16 11 28.57 159.55
-5 15 3 16.22 18.41
5 -15 -3 0 2.89
-5 15 2 9.93 14.79
5 -15 -1 2.98 3.87
-5 15 0 1.97 49.09
5 -15 0 -0.21 0.92
-5 15 -1 6.78 5.82
5 -15 1 -0.47 26.15
5 -15 2 -0.04 5.94
-5 15 -3 0.58 3.56
5 -15 3 3.49 4.54
-5 15 -4 0.38 1.81
5 -15 4 8.26 5.39
-5 15 -5 0 0.42
5 -15 5 -1.36 2.7
5 -15 6 5.36 4.2
5 -15 10 -9.74 49.95
-5 15 -11 48.47 38.97
5 -15 11 46.16 22.83
5 -14 -5 -1.56 6.67
-5 14 4 44.1 20.4
5 -14 -4 -0.29 7.43
-5 14 2 3.13 9.48
5 -14 -2 0 1.4
-5 14 1 14.18 8.18
5 -14 -1 0.14 2.63
-5 14 0 -0.75 4.11
-5 14 0 -0.11 9.64
5 -14 0 0.3 14.31
5 -14 0 28.76 18.8
-5 14 -1 0.37 1.64
-5 14 -1 3.63 4.76
5 -14 1 -3.42 4.2
-5 14 -2 0.07 5.61
5 -14 2 -3.07 280.87
5 -14 2 16.83 12.79
-5 14 -3 0 0.35
-5 14 -3 -0.06 23.04
5 -14 3 1.79 4.27
5 -14 3 11.78 9.31
-5 14 -4 0.14 2.17
-5 14 -4 -0.24 12.72
5 -14 4 0.77 3.53
5 -14 4 2.22 4.74
-5 14 -5 0.88 1.52
-5 14 -5 -0.64 5.73
5 -14 5 0.83 3.63
-5 14 -6 -0.01 3.12
5 -14 6 5.56 5.23
5 -14 6 0.11 4.11
-5 14 -7 2.19 1.76
5 -14 7 0 1.13
5 -14 8 -0.6 2.95
5 -14 9 17.73 11.17
-5 14 -12 36.08 29.25
5 -14 12 34.72 14.72
5 -13 -6 6.06 6.67
-5 13 5 28.78 17.74
-5 13 4 52.92 21.21
-5 13 3 5.31 11.01
-5 13 3 -0.07 0.36
-5 13 3 0.75 3.15
5 -13 -3 -0.3 3.19
-5 13 2 11.55 9.12
5 -13 -2 1.27 2.4
5 -13 -2 2.21 3.59
5 -13 -2 16.84 16.58
-5 13 1 1.98 6.22
-5 13 1 0.68 3.98
5 -13 -1 0.29 1.14
5 -13 -1 -0.83 30.48
-5 13 0 0.87 1.35
-5 13 0 3.8 3.85
5 -13 0 1.88 5.38
5 -13 0 5.54 9.39
-5 13 -1 9.74 9.12
5 -13 1 -3.39 3.29
5 -13 1 1.47 6.39
-5 13 -2 -0.62 12.62
-5 13 -2 2.14 3.73
5 -13 2 0.19 66.04
5 -13 2 10.11 9.58
-5 13 -3 0.65 1.29
-5 13 -3 -0.12 16.16
5 -13 3 -0.22 2.58
-5 13 -4 1.59 1.65
5 -13 4 -1.01 2.95
5 -13 4 2.44 3.82
-5 13 -5 15.36 4.73
-5 13 -5 -0.38 18.55
5 -13 5 7.45 6.33
-5 13 -6 4.6 5
5 -13 6 1.98 4.09
5 -13 6 0.09 4.41
-5 13 -7 2.73 1.9
-5 13 -7 -0.36 28.27
5 -13 7 3.46 3.72
5 -13 7 5.77 4.98
-5 13 -8 2.53 15.38
-5 13 -8 -0.26 4.69
5 -13 8 1.97 3.56
-5 13 -9 1.95 13.86
5 -13 9 4.34 3.89
5 -13 10 -0.52 8.76
5 -13 11 -0.31 13.25
-5 13 -12 72.44 30.58
5 -13 12 28.15 12.25
-5 12 7 14.33 17.37
5 -12 -7 -0.31 48.55
-5 12 6 12.62 10.9
5 -12 -6 8.44 6.88
-5 12 5 29.02 16.98
-5 12 5 1.43 2.46
5 -12 -5 54.16 16.76
5 -12 -5 2.78 3.81
-5 12 4 -0.16 0.87
-5 12 4 -0.02 1.78
5 -12 -4 0.69 5.61
5 -12 -4 0.43 25.13
5 -12 -4 4.84 9.35
-5 12 3 0.17 4.42
-5 12 3 10.49 9.1
-5 12 3 0.46 2.05
5 -12 -3 0 0.69
5 -12 -3 13.08 17.38
5 -12 -3 3.6 24.42
-5 12 2 3.15 2.4
-5 12 2 16.09 7.83
5 -12 -2 12.19 14.13
-5 12 1 -0.32 0.66
-5 12 1 12.62 6.71
-5 12 1 42.32 19.32
5 -12 -1 1.68 9.87
5 -12 -1 1.22 4.26
-5 12 0 -0.75 2.59
-5 12 0 0.06 3.51
5 -12 0 -1.25 3.03
5 -12 0 7.04 10.75
-5 12 -1 1.73 1.7
5 -12 1 4.51 3.74
5 -12 1 8.25 8.53
-5 12 -2 2.09 4.39
-5 12 -2 7.91 6.5
5 -12 2 -1.16 5.71
-5 12 -3 -0.17 0.85
5 -12 3 2.21 2.87
5 -12 3 2.06 3.81
-5 12 -4 -0.1 6.93
5 -12 4 -0.42 2.2
5 -12 4 7.12 6.82
-5 12 -5 2.17 1.8
5 -12 5 2.85 3.13
5 -12 5 3.76 6.41
-5 12 -6 -0.29 1.3
-5 12 -6 0.29 1.08
5 -12 6 -0.82 2.93
-5 12 -7 6.05 2.63
-5 12 -7 -0.09 25.28
5 -12 7 1.04 3.16
5 -12 7 1.48 4.3
-5 12 -8 -0.12 1.68
-5 12 -8 0.29 6.02
5 -12 8 -0.4 10.85
5 -12 8 4.28 5.98
-5 12 -9 1.99 3
5 -12 9 -0.59 17.82
5 -12 9 -0.88 3.49
5 -12 9 19.3 10.87
-5 12 -10 0.36 2.14
5 -12 10 -1.42 2.61
-5 12 -12 24.94 20.17
-5 11 9 21.67 15.88
-5 11 8 27.48 13.77
5 -11 -8 2.81 4.81
5 -11 -7 -0.15 141.99
-5 11 6 9.67 9.42
-5 11 6 0.29 2.31
5 -11 -6 1.7 6.46
-5 11 5 0.47 7.01
-5 11 5 10.98 10
-5 11 5 38.92 18.03
5 -11 -5 -0.31 3.6
5 -11 -5 14.75 14.55
-5 11 4 21.27 11.2
-5 11 4 -0.67 1.23
5 -11 -4 24.68 17.06
-5 11 3 0.02 2.26
-5 11 3 10.42 8.67
5 -11 -3 -0.03 0.34
5 -11 -3 36.86 21.25
5 -11 -3 7.37 4.46
-5 11 2 1.59 1.93
-5 11 2 75.82 33.31
5 -11 -2 1.32 6.54
-5 11 1 6.95 4.55
-5 11 1 -0.2 0.61
5 -11 -1 -0.03 0.23
5 -11 -1 8.65 9.94
-5 11 0 0.91 3.11
5 -11 0 -1.05 3.84
5 -11 0 13.08 11.15
-5 11 -1 3.22 2.36
-5 11 -1 2.85 3.26
5 -11 1 0.02 2.8
5 -11 1 5.57 7.52
-5 11 -2 -0.3 3.09
-5 11 -2 0.09 10.23
5 -11 2 0.09 2.39
5 -11 2 2.09 5.04
-5 11 -3 0.85 1.45
-5 11 -3 -0.13 4.4
5 -11 3 1.04 5.57
-5 11 -4 1.02 1.63
-5 11 -4 -0.2 1.18
5 -11 4 -2.88 2.18
-5 11 -5 -0.1 29.6
5 -11 5 -0.4 2.55
5 -11 5 -0.08 2.99
-5 11 -6 0.32 1.1
-5 11 -6 -0.01 4.32
5 -11 6 -2.01 2.1
5 -11 6 9.52 7.11
-5 11 -7 1.3 1.44
-5 11 -7 14.73 8.93
-5 11 -7 0 1.11
5 -11 7 12.18 9.38
-5 11 -8 0.61 2.56
-5 11 -8 32.06 19.19
-5 11 -8 -0.06 8.01
5 -11 8 116.95 36.12
5 -11 8 4.23 7.02
5 -11 8 1.33 2.62
-5 11 -9 23.88 18.22
-5 11 -9 5.64 2.69
-5 11 -9 5.32 6.5
5 -11 9 1.91 5.4
5 -11 9 3.9 3.01
-5 11 -10 0.98 13.24
-5 11 -10 -0.42 1.91
5 -11 10 2.58 5.62
5 -11 10 6.57 9.4
-5 11 -11 12.31 15.04
5 -11 11 -0.04 0.37
-5 11 -12 33.29 20.57
5 -11 12 -1.41 4.51
-5 11 -13 7.92 33.87
5 -11 13 6.89 7.97
-5 10 10 5.89 8.69
-5 10 9 14.31 304.05
5 -10 -9 -1.3 2.55
-5 10 8 21.91 12.34
5 -10 -8 -0.26 13.58
-5 10 7 2.13 3.47
-5 10 7 6.39 68.64
-5 10 7 -0.14 6.12
5 -10 -7 -2.65 3.96
5 -10 -7 13.48 11.25
-5 10 6 22.17 10.24
-5 10 6 -0.49 2.53
-5 10 6 -0.57 5.92
5 -10 -6 4.72 3.95
5 -10 -6 1.53 2.97
-5 10 5 -0.64 9.49
-5 10 5 -1.59 7.17
-5 10 5 -0.36 74.87
5 -10 -5 1.92 3.63
5 -10 -5 11.34 10.58
-5 10 4 -0.41 1.44
-5 10 4 5.53 5.71
5 -10 -4 5.72 4.49
-5 10 3 1.02 1.93
-5 10 3 4.02 5.93
-5 10 3 4.94 5.7
5 -10 -3 18.12 16.52
-5 10 2 1.11 2.04
-5 10 2 24.41 8.77
-5 10 2 0.76 5.48
5 -10 -2 -0.93 4.27
5 -10 -2 4.23 9.64
-5 10 1 -0.11 1.97
-5 10 1 1.81 2.81
5 -10 -1 -0.03 0.26
5 -10 -1 3.09 3.9
5 -10 -1 14.18 10.96
-5 10 0 -0.64 1.9
-5 10 0 2.98 7.57
5 -10 0 2.71 3.62
-5 10 -1 2.77 2.96
5 -10 1 2.88 3.28
5 -10 1 7.72 6.62
-5 10 -2 -0.28 1.19
5 -10 2 1.67 2.35
5 -10 2 0.66 3.14
-5 10 -3 1.13 1.95
-5 10 -3 -0.2 3.87
5 -10 3 -0.28 2.87
5 -10 3 1.36 5.66
-5 10 -4 13.03 4.22
-5 10 -4 15.28 9.19
5 -10 4 12.88 8.25
-5 10 -5 4.09 2.24
-5 10 -5 1.06 3.15
5 -10 5 9.45 6.73
-5 10 -6 3.97 4.35
5 -10 6 3.85 3.15
5 -10 6 9.36 7.62
-5 10 -7 1.27 1.49
-5 10 -7 -0.12 0.75
5 -10 7 6.2 2.9
5 -10 7 20.43 12.74
-5 10 -8 5.16 2.27
-5 10 -8 -0.42 8.64
5 -10 8 0.65 6.52
5 -10 8 0.37 2.64
-5 10 -9 0.68 10.94
-5 10 -9 38.61 21.38
-5 10 -9 -0.81 2.99
5 -10 9 -1.06 5.39
5 -10 9 7.12 7.92
-5 10 -10 11.7 14.39
-5 10 -10 -0.5 1.82
5 -10 10 -0.06 0.39
5 -10 10 1.98 5.48
-5 10 -11 62.37 23.65
-5 10 -11 4.62 2.72
5 -10 11 -0.06 3.06
5 -10 12 3.92 20.3
-5 10 -13 59.89 36.24
5 -10 13 19.46 11.62
-5 9 10 7.35 8.7
5 -9 -10 -0.12 0.79
-5 9 9 -0.12 7.46
5 -9 -9 0.63 2.26
-5 9 8 4.28 3.56
-5 9 8 2.56 4.92
5 -9 -8 10.64 6.43
5 -9 -8 0.72 3.9
-5 9 7 0.25 4.67
5 -9 -7 0.27 4.36
5 -9 -7 7.78 7.82
-5 9 6 1.98 2.35
-5 9 6 4.95 8.15
-5 9 6 0.48 16.58
5 -9 -6 -0.14 3.6
5 -9 -6 5.02 133.57
5 -9 -6 1.63 4.12
-5 9 5 0.42 1.61
-5 9 5 5.44 6.75
-5 9 5 7.4 7.7
5 -9 -5 -0.13 2.63
5 -9 -5 5.98 8.3
5 -9 -5 -0.18 3.33
-5 9 4 -0.11 2.01
-5 9 4 16.71 7.32
-5 9 4 7.22 6.94
5 -9 -4 -0.62 2.52
5 -9 -4 23.61 16.55
-5 9 3 0.04 2.04
-5 9 3 1.83 4.92
5 -9 -3 -0.33 0.86
5 -9 -3 0.43 2.31
-5 9 2 1.34 2.2
5 -9 -2 -0.05 0.58
5 -9 -2 18.26 11.83
-5 9 1 8.65 7.91
5 -9 -1 2.16 3.18
5 -9 -1 7.41 8.03
-5 9 0 2.99 6.55
5 -9 0 -0.3 2.9
5 -9 0 8.5 7.27
-5 9 -1 1.81 4.34
5 -9 1 1.45 2.94
5 -9 1 1.77 3.39
-5 9 -2 13.25 9.77
5 -9 2 0.87 1.96
5 -9 2 3.77 5.48
-5 9 -3 6.57 6.34
5 -9 3 5.39 3.23
5 -9 3 13.83 8.75
-5 9 -4 7.3 6.37
5 -9 4 7.32 3.18
5 -9 4 9.06 6.04
-5 9 -5 1.93 1.74
-5 9 -5 0.08 3.27
5 -9 5 3.76 2.92
5 -9 5 25.16 13.22
-5 9 -6 1.06 1.99
-5 9 -6 -1.37 4.48
-5 9 -6 1.69 2.66
5 -9 6 3.3 2.24
5 -9 6 11.15 8.75
-5 9 -7 12.47 12.14
-5 9 -7 1.25 1.53
-5 9 -7 6.49 6.86
5 -9 7 1.5 7.92
5 -9 7 2.89 2.33
-5 9 -8 0.23 4.09
-5 9 -8 7.85 37.05
-5 9 -8 -0.4 16.59
5 -9 8 5.19 7.14
5 -9 8 -3.17 4.76
-5 9 -9 3.08 25.53
-5 9 -9 -0.6 4.33
5 -9 9 -0.91 6.32
5 -9 9 -1.46 2.62
5 -9 9 0.3 3.93
-5 9 -10 5.87 2.95
-5 9 -10 21.69 13.74
-5 9 -10 -0.58 1.92
5 -9 10 10.84 6.01
5 -9 10 -0.73 3.32
5 -9 10 5.35 4.25
-5 9 -11 6.41 11.15
-5 9 -11 -0.19 2.18
5 -9 11 -0.54 14.87
5 -9 11 5.14 7.26
5 -9 11 9.15 4.9
-5 9 -12 44.92 31.66
5 -9 12 18.62 10.94
-5 9 -13 56.68 37.42
5 -9 13 -0.05 10.54
5 -8 -12 -0.04 0.41
-5 8 11 4.85 7.47
-5 8 10 6.6 10.51
5 -8 -10 4.38 4.45
-5 8 9 18.97 11.51
5 -8 -9 0.57 4.56
-5 8 8 5.85 8.2
-5 8 8 2.92 3.1
-5 8 8 2.64 8.22
5 -8 -8 -0.57 3.54
-5 8 7 -0.33 94.96
-5 8 7 -2.36 2.53
5 -8 -7 0.31 0.76
5 -8 -7 1.68 9.26
-5 8 6 3.24 3.46
-5 8 6 -0.06 5.26
-5 8 6 -0.3 3.55
5 -8 -6 2 7.69
5 -8 -6 1.01 6.53
-5 8 5 1.19 2.75
-5 8 5 4.79 35.83
-5 8 5 -0.47 6.7
5 -8 -5 -0.09 15.51
5 -8 -5 9.4 9.83
5 -8 -5 4.67 4.05
-5 8 4 1.33 4.38
-5 8 4 -0.05 4.59
5 -8 -4 -0.03 2.46
5 -8 -4 31.65 18.29
5 -8 -4 0.05 3.17
-5 8 3 1.57 2.58
-5 8 3 7.27 6.31
-5 8 3 0.17 2.97
5 -8 -3 0.48 4.08
5 -8 -3 10.54 10.5
5 -8 -3 6.75 5.88
-5 8 2 12.65 5.17
-5 8 2 14.72 12.89
5 -8 -2 -0.03 0.22
5 -8 -2 13.11 7.33
5 -8 -2 20.03 12.19
-5 8 1 10.39 4.29
-5 8 1 21.89 14.24
5 -8 -1 0.03 3.03
5 -8 -1 29.8 17.7
-5 8 0 -1.71 2.24
-5 8 0 4.27 5.97
5 -8 0 7.14 4.18
5 -8 0 30.61 16.26
-5 8 -1 1.23 1.79
-5 8 -1 3.72 4.29
5 -8 1 5.27 3.11
5 -8 1 7.5 7.87
-5 8 -2 13.08 4.31
-5 8 -2 6.51 6.25
5 -8 2 8.86 4.2
5 -8 2 0.59 5
-5 8 -3 18.08 5.07
-5 8 -3 4.04 4.76
5 -8 3 17 5.35
5 -8 3 6.38 5.7
-5 8 -4 25.3 6.31
-5 8 -4 40.99 20.52
5 -8 4 29.47 7.35
5 -8 4 62.04 26.53
-5 8 -5 19.09 5.29
-5 8 -5 24.06 13.83
5 -8 5 14.22 4.53
5 -8 5 38.7 19.26
-5 8 -6 9.14 3.3
-5 8 -6 16.42 9.03
-5 8 -6 5.4 6.8
5 -8 6 9.18 6.37
5 -8 6 12.15 7.78
5 -8 6 7.42 3.33
-5 8 -7 4.12 2.34
-5 8 -7 -0.08 5.99
5 -8 7 6.93 7.52
-5 8 -8 2.79 1.84
-5 8 -8 23.04 17.15
-5 8 -8 -0.26 1.28
5 -8 8 4.09 5.4
5 -8 8 6.19 7.19
5 -8 8 0.09 2.68
-5 8 -9 1.82 1.68
-5 8 -9 20.97 14.13
-5 8 -9 -0.55 2.39
5 -8 9 0.37 1.69
5 -8 9 -0.26 3.37
5 -8 9 -0.01 3.66
-5 8 -10 25.92 13.23
-5 8 -10 0.92 2.15
5 -8 10 -0.17 2.64
5 -8 10 3.03 5.31
5 -8 10 9.62 4.97
-5 8 -11 2.02 2.27
-5 8 -11 -0.07 32.58
5 -8 11 7.25 7.28
5 -8 11 2.95 3.75
5 -8 11 5.17 7
-5 8 -12 21.33 23.49
5 -8 12 8.66 6.86
-5 8 -13 34.3 27.79
5 -8 13 -1.88 78.38
5 -7 -13 -0.06 0.47
-5 7 12 0.47 6.6
-5 7 11 20.64 13.92
-5 7 10 5.56 6.93
5 -7 -10 0 0.97
5 -7 -9 1.22 4.39
-5 7 8 3.03 52.51
-5 7 8 5.67 6.04
-5 7 8 3.83 76.44
5 -7 -8 25.03 10.06
5 -7 -8 2.96 5.31
5 -7 -8 -0.24 2.65
-5 7 7 2.07 2.49
-5 7 7 6.79 7.39
5 -7 -7 2.13 3.86
-5 7 6 1.61 228.82
-5 7 6 -0.91 2.42
5 -7 -6 14.99 6.92
5 -7 -6 -0.25 3.45
-5 7 5 5.97 3.95
-5 7 5 14.2 6.63
-5 7 5 15.36 9.49
5 -7 -5 19.81 14.44
5 -7 -5 2.51 3.82
5 -7 -4 1.71 3.15
-5 7 3 35.12 9.01
5 -7 -3 -0.86 1.92
5 -7 -3 44.63 22.4
-5 7 2 6.01 3.4
-5 7 2 36.87 18.41
5 -7 -2 52.88 26.8
-5 7 1 0.77 2.09
-5 7 1 0.81 2.68
5 -7 -1 22.68 14.9
-5 7 0 3.93 2.56
5 -7 0 2.21 2.78
5 -7 0 5.55 6.18
-5 7 -1 2.27 2.96
5 -7 1 13.54 4.99
5 -7 1 29.02 18.31
-5 7 -2 1.54 2.27
-5 7 -2 1.15 3
5 -7 2 -1.27 2.46
-5 7 -3 45.83 9.77
-5 7 -3 65.88 29.85
5 -7 3 60.6 12.85
-5 7 -4 72.23 14.67
-5 7 -4 176.51 71.16
5 -7 4 81.35 16.6
-5 7 -5 37.58 16.25
-5 7 -5 45.42 9.92
5 -7 5 27.36 13.99
5 -7 5 73.51 29.95
5 -7 5 43.89 9.72
-5 7 -6 13.8 4.53
-5 7 -6 27.23 17.66
-5 7 -6 13.5 8.4
5 -7 6 9.27 37.79
5 -7 6 16.58 9.84
-5 7 -7 3.52 2.06
-5 7 -7 -1.45 6.02
-5 7 -7 0.74 2.94
5 -7 7 0.01 4.19
5 -7 7 0.31 4.56
5 -7 7 3.33 2.77
-5 7 -8 2.83 70.78
-5 7 -8 0.67 2.26
-5 7 -8 -0.16 0.74
5 -7 8 2.78 3.63
-5 7 -9 22.34 236.08
-5 7 -9 -0.19 8.35
5 -7 9 3.17 3.26
5 -7 9 0.58 4.56
5 -7 9 7.64 4.5
-5 7 -10 5.3 10.03
-5 7 -10 2.29 2
-5 7 -10 3.73 4.54
5 -7 10 2.25 3.29
-5 7 -11 0.88 1.36
-5 7 -11 12.14 19.01
-5 7 -11 -0.18 110.63
5 -7 11 -0.95 4.17
5 -7 11 -1.49 5.23
5 -7 11 7.31 4.33
-5 7 -12 20.88 25.1
5 -7 12 4.64 9.35
-5 7 -13 74.21 34.81
5 -7 14 61.13 24.86
-5 6 14 8.65 8.67
5 -6 -14 0 0.91
-5 6 13 4.38 8.65
5 -6 -13 -0.05 0.59
-5 6 12 7.59 6.82
5 -6 -12 4.24 4.57
-5 6 11 7.67 9.16
5 -6 -11 0.11 2.86
5 -6 -10 114.1 30.91
-5 6 9 8.25 6.36
-5 6 9 0.68 2.78
5 -6 -9 0.33 32.01
-5 6 8 0.24 3.41
-5 6 8 -0.51 4.97
-5 6 8 4.21 7.12
5 -6 -8 0.61 10.65
5 -6 -8 -1.94 4.31
5 -6 -8 1.15 3.46
-5 6 7 12.17 6.58
-5 6 7 4.12 3.6
-5 6 7 1.03 4.55
5 -6 -7 5.98 11.14
5 -6 -7 12.07 5.8
-5 6 6 11.57 6.86
-5 6 6 5.73 72.76
5 -6 -6 12.08 6.85
5 -6 -6 15.97 9.79
5 -6 -6 -2.56 3.61
-5 6 5 3.19 2.74
-5 6 5 -1.53 1.88
-5 6 5 5.29 62.7
5 -6 -5 0.5 2.9
5 -6 -5 14.17 11.14
5 -6 -5 11.62 5.61
-5 6 4 5.04 3.86
-5 6 4 8.04 6.34
5 -6 -4 -0.17 1.75
5 -6 -4 10.62 11.43
-5 6 3 5.83 4.24
-5 6 3 5.73 5.06
5 -6 -3 4.3 4.75
5 -6 -3 3.34 5.9
-5 6 2 0.26 2.91
-5 6 2 3.37 5.42
5 -6 -2 -2.63 3.26
5 -6 -2 2.65 9.79
-5 6 1 14.68 5.02
-5 6 1 156.83 63.15
5 -6 -1 26.16 7.93
5 -6 -1 146.81 59.36
-5 6 0 0.12 8.15
5 -6 0 -1.26 2.88
5 -6 0 14.74 13.44
-5 6 -1 45.05 10.14
-5 6 -1 50.57 22.77
5 -6 1 52.96 24.16
-5 6 -2 2.04 2.57
5 -6 2 2.22 2.68
5 -6 2 0.79 6.98
-5 6 -3 19.86 5.46
5 -6 3 13.67 4.63
5 -6 3 32.55 17.43
-5 6 -4 5.32 2.71
5 -6 4 7.85 3.5
5 -6 4 18.92 9.97
-5 6 -5 8.82 3.58
-5 6 -5 1.73 7.83
-5 6 -5 10.52 7.27
5 -6 5 16.68 11.2
5 -6 5 9.19 6.6
-5 6 -6 48.55 25.33
5 -6 6 17.75 11.38
-5 6 -7 26.31 14.55
-5 6 -7 -0.15 1.16
5 -6 7 1.15 40.45
-5 6 -8 16.05 9.34
5 -6 8 -0.6 2.67
5 -6 8 2.93 3.65
-5 6 -9 3.28 2.49
-5 6 -9 4.27 11.36
5 -6 9 0.33 6.04
5 -6 9 12.77 10.39
5 -6 9 14.14 5.21
-5 6 -10 0.09 1.02
5 -6 10 0.91 6.3
5 -6 10 1.74 3.26
5 -6 10 13.35 10.58
-5 6 -11 1.83 2.2
-5 6 -11 8.05 16.31
-5 6 -11 0.46 22.35
5 -6 11 11.38 7.11
5 -6 11 -1.59 6.55
5 -6 11 4.29 2.93
-5 6 -12 5.09 21.97
5 -6 12 3.4 6.97
-5 6 -13 0.44 12.21
5 -6 13 5.55 11.55
-5 5 13 0.38 6.03
-5 5 12 5.24 153.65
5 -5 -12 -0.12 2.71
-5 5 11 14.58 9.09
5 -5 -11 22.55 9.79
-5 5 10 8.04 14.92
-5 5 9 0 3.96
-5 5 9 1.28 2.85
5 -5 -9 3.84 8.66
5 -5 -8 3.13 3.56
5 -5 -8 0.25 3.61
-5 5 7 -2.14 2.53
-5 5 7 3.43 171.6
-5 5 7 -0.4 29.84
5 -5 -7 1.65 2.54
5 -5 -7 0.11 3.75
5 -5 -7 1.95 3.49
-5 5 6 9.16 5.09
-5 5 6 -1.73 2.61
-5 5 6 9.9 7.85
5 -5 -6 0.14 2.56
-5 5 5 -0.4 1.91
5 -5 -5 14.4 13.13
-5 5 4 6.57 3.92
5 -5 -4 19.78 14.22
-5 5 3 3.11 3.55
5 -5 -3 0.44 3.6
5 -5 -3 8.22 11.4
-5 5 2 24.18 6.89
-5 5 2 27.2 14.95
5 -5 -2 12.57 5.49
-5 5 1 11.17 4.27
-5 5 1 36.6 19.2
5 -5 -1 6.21 3.91
5 -5 -1 26.82 19.04
-5 5 0 35.62 8.61
5 -5 0 43.89 10.29
-5 5 -1 384.41 146.77
5 -5 1 251.18 96.86
-5 5 -2 12.46 4.31
-5 5 -2 18.2 10.8
5 -5 2 17.44 111.99
-5 5 -3 6.85 3.05
-5 5 -3 9.07 6.29
5 -5 3 15.44 8.95
-5 5 -4 -0.08 1.8
-5 5 -4 18.57 9.19
-5 5 -4 7.19 5.34
5 -5 4 0.53 6.85
5 -5 4 13.99 9.42
-5 5 -5 1.41 2.05
-5 5 -5 -2.43 11.78
-5 5 -5 3.05 4.19
5 -5 5 11.54 12.41
5 -5 5 1.6 3.99
5 -5 5 3.88 3.04
-5 5 -6 2.32 2.82
-5 5 -6 -0.86 10.46
-5 5 -6 -0.97 2.08
5 -5 6 11.02 10.17
5 -5 6 3.38 4.66
5 -5 6 5.25 4.47
-5 5 -7 2.28 2.51
-5 5 -7 10.05 9.22
-5 5 -7 0.07 2.55
5 -5 7 8.72 9.46
-5 5 -8 -2.14 2.34
-5 5 -8 0.2 14.35
-5 5 -8 -0.22 68.48
5 -5 8 6.13 4.4
5 -5 8 5.85 8.34
5 -5 8 4.54 3.41
-5 5 -9 -0.33 2.17
-5 5 -9 -0.54 42.49
-5 5 -9 -0.36 2.08
5 -5 9 1.29 3.11
5 -5 9 6.45 8.89
-5 5 -10 -1.24 2.08
-5 5 -10 -0.28 18.38
5 -5 10 3.27 3.44
-5 5 -11 0.47 52.39
-5 5 -12 0.83 9.61
5 -5 13 -2.79 10.75
-5 4 14 5.16 5.01
5 -4 -14 -0.15 0.69
-5 4 13 10.22 7.02
5 -4 -13 -0.1 0.62
-5 4 12 7.24 6.87
5 -4 -12 3.32 4.55
5 -4 -11 5.96 5.29
-5 4 10 -0.74 3.24
5 -4 -10 0.09 2.03
-5 4 9 3.04 10.57
-5 4 9 -2.59 2.99
-5 4 9 6.51 7.93
5 -4 -9 -0.93 2.68
5 -4 -9 3.63 3.05
-5 4 8 10.58 6.4
-5 4 8 1.24 1.92
5 -4 -8 2.1 4.35
5 -4 -8 -0.38 3.2
-5 4 7 0.38 2.37
-5 4 7 0.35 3.59
5 -4 -7 0.74 3.11
5 -4 -7 -1.31 2.45
5 -4 -7 6.73 5.57
-5 4 6 2.83 3.04
-5 4 6 3.61 3.22
-5 4 6 5.38 6.01
5 -4 -6 -0.06 1.86
5 -4 -6 8.02 31.52
5 -4 -6 1.38 3.04
-5 4 5 0.7 2.29
-5 4 5 3.8 3.82
-5 4 5 13.64 9.21
5 -4 -5 6.05 4.64
5 -4 -5 4.51 9.57
5 -4 -5 0.24 3.45
-5 4 4 9.38 5
-5 4 4 46.37 21.5
5 -4 -4 8.44 5.98
5 -4 -4 2.43 26.7
-5 4 3 -1.38 3.48
-5 4 3 5.13 7.51
5 -4 -3 -0.16 4.28
5 -4 -3 0.62 8.59
-5 4 2 36.56 8.92
5 -4 -2 6.86 7.54
-5 4 1 0.37 3.46
-5 4 1 10.06 8.5
5 -4 -1 -4.99 3.52
5 -4 -1 6.17 8.02
-5 4 0 95.25 19.05
-5 4 0 27.04 13.48
5 -4 0 110.3 21.89
5 -4 0 23.16 12.77
-5 4 -1 8.84 6.6
5 -4 1 14.51 5.12
5 -4 1 2.63 5.15
-5 4 -2 38.31 8.86
-5 4 -2 14.05 7.55
5 -4 2 7.33 5.4
-5 4 -3 6.99 5.3
5 -4 3 12.08 8.04
-5 4 -4 11.93 4.14
-5 4 -4 4.5 11.12
-5 4 -4 0.02 1.56
5 -4 4 -0.18 17.8
5 -4 4 7.06 6.41
5 -4 4 9.71 4.17
-5 4 -5 7.31 3.65
-5 4 -5 -3.95 135.96
-5 4 -5 2.5 3.2
5 -4 5 4.25 4.88
5 -4 5 7.65 3.89
-5 4 -6 8.27 3.31
-5 4 -6 2.46 12.99
5 -4 6 18.25 12.61
5 -4 6 2.03 5.45
5 -4 6 9.92 4.34
-5 4 -7 4.64 3.8
-5 4 -7 5.67 5.31
-5 4 -7 1.48 4.04
5 -4 7 3.9 4.74
5 -4 7 16.56 11.72
5 -4 7 11.77 5.01
-5 4 -8 -0.4 2.28
-5 4 -8 6.87 3.38
5 -4 8 0.14 10.8
5 -4 8 -2.78 5.73
-5 4 -9 3.7 2.87
-5 4 -9 -0.23 10.41
5 -4 9 60.51 19.26
5 -4 9 2.48 2.72
5 -4 9 5.61 6.83
-5 4 -10 2.72 8.58
5 -4 10 12.31 393.32
5 -4 10 8.31 4.36
-5 4 -11 32.87 16.15
5 -4 11 23.27 12.08
-5 4 -12 8.13 17.01
5 -4 13 5.3 13.95
5 -3 -15 -0.41 2.52
-5 3 14 2.72 3.63
-5 3 13 6.92 5.32
5 -3 -13 -0.08 1.34
-5 3 12 5.74 5.57
5 -3 -12 1.93 4.05
-5 3 11 9.92 7.03
-5 3 9 -0.1 2.84
-5 3 9 0.81 3.27
-5 3 9 20.51 12.58
5 -3 -9 5.21 3.5
5 -3 -9 -0.21 6.28
-5 3 8 1.74 20.81
-5 3 8 -2.6 2.13
-5 3 8 7.48 6.23
5 -3 -8 4.83 4.56
5 -3 -8 2.18 2.96
-5 3 7 12.05 5.7
5 -3 -7 11.95 6.67
5 -3 -7 5.84 6.92
5 -3 -7 -0.04 2.96
-5 3 6 20.1 9.77
-5 3 6 45.42 21.35
5 -3 -6 -2.88 44.3
5 -3 -6 54.33 27.98
-5 3 5 13.43 5.83
5 -3 -5 17.47 13.2
-5 3 4 156.62 30.78
-5 3 4 159.14 64.97
5 -3 -4 175.93 35.27
-5 3 3 242.84 45.91
-5 3 3 117.11 47.36
5 -3 -3 255.91 48.84
5 -3 -3 209.34 83.98
-5 3 2 53.17 25.73
5 -3 -2 31.01 18.69
-5 3 1 19.14 5.4
-5 3 1 6.83 5.43
5 -3 -1 18.15 5.39
5 -3 -1 7.2 6.23
-5 3 0 254.05 47.36
-5 3 0 378.34 143.68
5 -3 0 262.63 49.21
5 -3 0 493.76 187.93
-5 3 -1 101.85 39.96
5 -3 1 120.04 23.52
5 -3 1 145.82 56.92
-5 3 -2 92.03 36.58
5 -3 2 120.08 47.97
-5 3 -3 71.82 21.8
-5 3 -3 63.24 27.21
5 -3 3 77.34 25.4
5 -3 3 84.52 35.83
5 -3 3 67.03 13.9
-5 3 -4 22.63 13.3
-5 3 -4 5.68 4.34
5 -3 4 45.17 23.59
5 -3 4 12.05 7.9
-5 3 -5 9.22 12.12
-5 3 -5 1.98 2.87
-5 3 -5 0.39 17.24
5 -3 5 14.62 10.53
5 -3 5 12.4 4.06
-5 3 -6 10.18 4.29
-5 3 -6 1.08 5.38
-5 3 -6 2.95 4.55
5 -3 6 3.46 3.17
5 -3 6 1.75 4.54
-5 3 -7 5.54 4.24
-5 3 -7 4.43 4.3
-5 3 -7 0.74 2.19
5 -3 7 3.87 5.02
5 -3 7 -0.01 2.47
-5 3 -8 4.6 3.19
-5 3 -8 0.2 2.31
-5 3 -8 -0.25 40.19
5 -3 8 -0.48 3.86
5 -3 8 3.39 3.25
-5 3 -9 4.93 2.77
-5 3 -9 12.19 9.48
-5 3 -9 0.07 3.07
5 -3 9 7.73 6.76
5 -3 9 -0.08 8.89
5 -3 9 -0.06 2.94
-5 3 -10 13.81 11.07
-5 3 -10 0.68 1.79
5 -3 10 10.95 7.48
5 -3 10 -0.37 18.1
-5 3 -11 11.74 9.7
5 -3 12 10.69 10.46
5 -2 -16 5.59 20.27
-5 2 15 0.4 2.78
-5 2 14 -0.68 5.31
5 -2 -14 -0.24 19.62
-5 2 13 2.18 8.84
5 -2 -13 0.28 3.1
5 -2 -12 1.41 25.17
-5 2 11 9.19 5.48
5 -2 -11 1.8 3
-5 2 10 2.37 4.96
5 -2 -10 3.72 4.51
-5 2 9 -0.22 2.62
-5 2 9 5.97 119.13
-5 2 9 15.96 10.02
5 -2 -9 3.49 2.94
5 -2 -9 2.58 4.94
5 -2 -9 -1.11 2.26
-5 2 8 -0.29 2.48
-5 2 8 5.45 6.16
5 -2 -8 0.58 4.09
5 -2 -8 2.97 2.97
5 -2 -8 1.99 9.13
-5 2 7 8.6 5.18
-5 2 7 13.61 8.75
5 -2 -7 6.49 4.98
5 -2 -7 8.34 9.5
-5 2 6 15.77 6.04
-5 2 6 101.1 40.94
5 -2 -6 40.54 12.77
5 -2 -6 118.72 49.71
-5 2 5 134.64 26.82
-5 2 5 149.7 60.06
5 -2 -5 153.65 31.2
5 -2 -5 133.16 54.12
-5 2 4 267.5 50.74
5 -2 -4 352.44 138.23
-5 2 3 91.04 18.1
-5 2 3 96.53 39.46
5 -2 -3 84.03 17.13
5 -2 -3 39.49 21.03
-5 2 2 6.49 3.35
5 -2 -2 11.2 7.69
-5 2 1 139.76 26.67
-5 2 1 137.74 54.33
5 -2 -1 156.29 29.77
5 -2 -1 176.51 70.12
-5 2 0 202.87 38.13
-5 2 0 313.5 118.64
5 -2 0 223.12 41.91
5 -2 0 384.37 145.86
-5 2 -1 75.98 30.36
5 -2 1 43.52 10.01
5 -2 1 76.06 31.76
-5 2 -2 351.58 133.86
5 -2 2 165.9 31.6
5 -2 2 316.76 122.27
-5 2 -3 63.03 12.92
-5 2 -3 24.79 13.31
-5 2 -3 55.28 22.94
5 -2 3 51.48 19.92
5 -2 3 44.96 19.86
5 -2 3 48.67 10.67
-5 2 -4 6.14 3.53
-5 2 -4 2.29 52.02
-5 2 -4 10.37 7.15
5 -2 4 8.56 7.33
5 -2 4 5.54 3.41
-5 2 -5 10 8.17
-5 2 -5 0.36 3.93
5 -2 5 6.48 7.98
5 -2 5 3.44 5.09
5 -2 5 1.45 2.54
-5 2 -6 -2.41 2.83
-5 2 -6 0.74 2.25
5 -2 6 0.15 27.37
5 -2 6 3.69 2.89
5 -2 6 1.12 19.07
-5 2 -7 2.01 2.68
-5 2 -7 0.38 2.87
-5 2 -7 3.24 7.69
5 -2 7 -0.11 5.61
5 -2 7 3.21 5.16
5 -2 7 3.82 3.07
-5 2 -8 0.92 2.05
5 -2 8 2.43 20.46
-5 2 -9 -1.86 31.22
-5 2 -9 2.59 4.24
5 -2 9 2.71 16.08
5 -2 9 10.68 10.47
5 -2 9 0.16 3.09
-5 2 -10 9.22 8.18
5 -2 10 10.98 9.73
-5 2 -11 3.64 6.66
5 -2 12 7.41 10.7
-5 1 16 1.58 4.63
5 -1 -16 -0.84 1.94
-5 1 15 0.23 32.89
5 -1 -15 0.38 3.42
-5 1 14 9 49.29
5 -1 -14 15.28 9.08
5 -1 -13 3.7 7.83
-5 1 11 -0.5 21.06
5 -1 -11 0.03 4.96
-5 1 10 2.3 5.87
-5 1 9 1.44 3
-5 1 9 2.44 64.06
-5 1 9 3.21 6.67
5 -1 -9 1.63 4.88
5 -1 -9 0.93 3.84
5 -1 -9 0.62 2.93
-5 1 8 13.11 4.72
-5 1 8 3.98 4.21
-5 1 8 2.64 4.32
5 -1 -8 5.46 4.81
5 -1 -8 10.6 7.01
5 -1 -8 5.59 3.28
-5 1 7 8.17 6.06
-5 1 7 45.58 21.62
5 -1 -7 7.84 6.71
5 -1 -7 34.16 18.91
-5 1 6 3.17 3.09
5 -1 -6 3.4 3.56
5 -1 -6 22.21 13.95
5 -1 -6 8.46 5
-5 1 5 21.72 6.49
-5 1 5 24.35 14.26
5 -1 -5 42.03 9.88
5 -1 -5 35.88 21.63
5 -1 -4 0.35 3.11
-5 1 3 10.79 4.18
-5 1 3 34.51 16.59
5 -1 -3 3.67 2.9
5 -1 -3 20.81 12.1
-5 1 2 -0.51 5.86
-5 1 1 0.03 2.71
-5 1 1 7.58 5.56
5 -1 -1 6.69 3.32
5 -1 -1 1.15 2.89
5 -1 0 -1.48 2.41
-5 1 -1 119.96 47.07
5 -1 1 32.81 7.96
5 -1 1 244.74 95.45
-5 1 -2 55.52 11.43
-5 1 -2 23.59 35
-5 1 -2 91.9 37.03
5 -1 2 53.71 18.83
5 -1 2 113.31 45.62
5 -1 2 49.01 10.35
-5 1 -3 33.11 7.81
-5 1 -3 37.43 19.43
-5 1 -3 24.93 12.59
5 -1 3 20.96 17.05
5 -1 3 41.46 19.55
5 -1 3 27.98 6.84
-5 1 -4 8.51 3.9
-5 1 -4 0.24 32.95
5 -1 4 6.94 7.56
5 -1 4 3.09 16.12
-5 1 -5 8.09 3.66
-5 1 -5 4.01 5.88
-5 1 -5 -0.57 1.76
5 -1 5 -0.16 1.77
5 -1 5 5.16 3.32
-5 1 -6 -0.14 1.01
-5 1 -6 0.94 8.2
5 -1 6 0.6 32.24
5 -1 6 2.22 5.94
5 -1 6 2.03 3.05
-5 1 -7 0.5 1.57
-5 1 -7 0.38 2.69
-5 1 -7 3.83 7.34
5 -1 7 2.42 4.67
5 -1 7 -0.46 3.18
5 -1 8 -1.1 13.1
5 -1 8 3.89 5.05
-5 1 -9 0.31 3.09
5 -1 9 4.02 8.83
-5 1 -10 2.85 6.94
5 -1 10 16.01 11.93
5 -1 11 2.23 10.38
-5 1 -12 0.89 5.02
5 0 -17 -7.99 8.6
-5 0 16 2.24 8.96
-5 0 15 0.55 8.15
5 0 -15 -0.95 2.07
-5 0 14 0.6 5.46
5 0 -14 0.26 4.58
-5 0 13 31.26 11.53
-5 0 12 6.22 5.49
5 0 -12 0.44 2.32
5 0 -11 3.39 4.1
-5 0 10 11.77 7.3
5 0 -10 5.37 149.45
-5 0 9 4.5 7.16
-5 0 9 -0.16 1.85
5 0 -9 2.45 2.8
-5 0 8 -0.24 1.68
-5 0 8 1.36 3.2
-5 0 8 -0.63 4.47
5 0 -8 0.19 8.43
5 0 -8 0.42 1.95
5 0 -8 -1.1 5.77
-5 0 7 4.69 3.33
-5 0 7 3.36 3.19
-5 0 7 21.28 11.36
5 0 -7 0.94 1.94
5 0 -7 9.11 9.26
5 0 -7 0.98 4.45
-5 0 6 7.85 4.22
-5 0 6 5.75 7.42
5 0 -6 4.07 2.83
5 0 -6 3.14 4.67
-5 0 5 20.1 5.54
-5 0 5 24.89 13.14
5 0 -5 20.51 5.84
5 0 -5 3.42 4.66
-5 0 4 6.18 3.17
-5 0 4 143.93 55.85
-5 0 3 4.09 5.58
5 0 -3 -1.17 1.81
5 0 -3 1.39 40.46
-5 0 2 2.48 2.75
-5 0 2 0.77 3.57
5 0 -2 1.04 2.14
5 0 -2 3.18 3.34
5 0 -1 5.1 2.73
-5 0 0 57.63 23.86
5 0 0 91.12 38.16
-5 0 -1 12.91 8.14
5 0 1 -0.29 2.77
5 0 1 4.12 4.99
-5 0 -2 8.92 3.44
-5 0 -2 10.79 6.94
5 0 2 11.17 8.81
5 0 2 8.77 3.63
5 0 2 8.53 7.62
-5 0 -3 1.14 8.32
-5 0 -3 3.46 2.96
-5 0 -3 3.86 3.46
5 0 3 3.78 2.24
-5 0 -4 -0.89 2.1
-5 0 -4 3.3 6.72
-5 0 -4 -3.63 4.78
5 0 4 24.47 12.52
5 0 4 -0.69 2.47
5 0 4 -1.05 3.01
-5 0 -5 -0.48 2.53
5 0 5 11.05 6.88
5 0 5 7.25 7.19
-5 0 -6 -0.29 4.61
-5 0 -6 -0.14 4.67
5 0 6 3.06 4.74
5 0 6 4.33 5.82
5 0 6 0.48 3.11
-5 0 -7 8.18 5.53
-5 0 -8 12.48 8.84
5 0 8 12.28 10.9
-5 0 -9 1.5 3.84
5 0 9 3.5 9.63
-5 0 -10 8.18 7.05
5 0 11 2.14 15.28
-5 -1 17 -1.61 4.01
5 1 -17 -1.26 3.73
-5 -1 16 7.06 6.19
5 1 -16 1.31 3.8
-5 -1 15 48.92 16.33
5 1 -15 24.29 13.38
5 1 -14 -2.2 66.25
-5 -1 13 5.12 3.59
5 1 -13 5.49 8.41
-5 -1 12 0.66 29.04
5 1 -12 10.33 7.58
-5 -1 11 5.83 6.6
-5 -1 10 -0.53 9.91
-5 -1 10 1.05 2.51
-5 -1 10 11.78 9.81
5 1 -10 -0.75 4.85
-5 -1 9 0.6 10.2
-5 -1 9 2.1 2.3
5 1 -9 1.14 4.09
-5 -1 8 0.14 1.92
-5 -1 8 -0.44 51.77
-5 -1 8 7.97 5.95
5 1 -8 3.37 4.75
5 1 -8 3.76 4.69
5 1 -8 2.44 1.69
-5 -1 7 -0.83 2.7
-5 -1 7 6.07 4.02
5 1 -7 2.46 3.58
5 1 -7 7.35 7.26
5 1 -7 0.31 1.42
-5 -1 6 94.83 18.99
-5 -1 6 152.58 59.48
5 1 -6 109.07 21.34
5 1 -6 153.2 61.42
-5 -1 5 5.92 2.6
-5 -1 5 7.01 7.35
5 1 -5 1.7 1.65
5 1 -5 -0.34 3.08
-5 -1 4 1.16 2.11
-5 -1 4 9.25 5.93
5 1 -4 -0.09 1.51
5 1 -4 0.93 9.61
-5 -1 3 0.89 2.06
-5 -1 3 1.27 3.49
5 1 -3 1.27 1.84
5 1 -3 0.79 2.14
-5 -1 2 6.12 4.1
5 1 -2 9.48 3.13
5 1 -2 2.74 3.8
5 1 -1 128.62 51.89
5 1 0 300.88 116.82
-5 -1 -1 0.01 2.45
-5 -1 -1 -0.21 2.24
-5 -1 -1 1 3.9
5 1 1 8.37 11.28
5 1 1 17.43 11.17
5 1 1 -2.25 2.53
-5 -1 -2 1.1 2.5
5 1 2 7.62 12.42
5 1 2 -0.22 5.73
-5 -1 -3 13.77 9.59
5 1 3 -0.39 26.88
5 1 3 2.64 2.35
5 1 3 -1.48 3.48
-5 -1 -4 -0.73 6.82
-5 -1 -4 1.78 2.3
-5 -1 -4 -0.44 4.6
5 1 4 27.73 12.81
5 1 4 6.01 2.87
-5 -1 -5 9.74 6.37
5 1 5 4.61 4.12
5 1 5 26.5 13.36
-5 -1 -6 1.8 4.87
5 1 6 3.76 4.72
5 1 7 18.01 13.77
-5 -1 -8 3.67 8.18
5 1 8 18.62 16.18
-5 -1 -9 -0.54 3.62
5 1 9 21.63 14.66
5 1 10 10.55 14.7
-5 -2 17 3.29 77.76
-5 -2 16 3.99 8.82
5 2 -16 -1.21 5.36
-5 -2 14 -0.38 19.51
-5 -2 13 4 4.5
5 2 -13 0.09 33.87
5 2 -12 34.72 12.5
-5 -2 11 0.44 18.08
5 2 -11 0.89 147.76
-5 -2 10 -1.39 2.61
-5 -2 10 -0.65 233.35
-5 -2 10 10.1 8.62
5 2 -10 1.83 4.44
5 2 -10 2.27 3.82
-5 -2 9 5.03 3.52
-5 -2 9 8.49 6
5 2 -9 7.26 5.76
5 2 -9 0.56 4.68
5 2 -9 -0.06 1.12
-5 -2 8 0.48 2.25
-5 -2 8 27.18 13.39
5 2 -8 11.03 6.02
5 2 -8 -0.18 3.05
-5 -2 7 3.35 3
5 2 -7 0 2.03
5 2 -7 -0.55 2.31
-5 -2 6 0.08 2.16
5 2 -6 1.32 1.43
5 2 -6 1.82 2.7
-5 -2 5 1.44 2.23
-5 -2 5 2.72 3.33
5 2 -5 2.1 1.42
-5 -2 4 -1.77 2.33
-5 -2 4 -0.53 4.04
-5 -2 3 2.86 2.35
-5 -2 3 0.63 2.55
5 2 -3 -0.86 1.19
5 2 -3 -0.22 2.84
-5 -2 2 0.2 2.75
-5 -2 2 -0.11 2.01
-5 -2 1 4.83 2.79
-5 -2 1 3.54 4.15
5 2 -1 4.76 2.57
-5 -2 0 23.24 11.95
5 2 0 7.06 10.09
-5 -2 -1 21.9 5.35
-5 -2 -1 39.81 17.84
5 2 1 23.83 12.3
5 2 1 14.96 4.3
5 2 1 32.06 16.71
-5 -2 -2 25.55 13.3
-5 -2 -2 3.99 2.4
5 2 2 7.98 9.05
-5 -2 -3 -0.11 14.74
-5 -2 -3 5.6 5.53
5 2 3 -0.38 6.03
5 2 3 7.7 69.42
5 2 3 4.03 3.02
5 2 4 10.57 6.13
-5 -2 -5 3.15 4.09
5 2 5 12.54 6.83
-5 -2 -6 100.73 28.42
5 2 7 1.12 117.73
-5 -2 -8 10.42 8.37
5 2 8 4.21 13.95
5 2 10 134.31 287.88
-5 -3 17 -3.59 4.22
5 3 -17 1.03 6.24
-5 -3 16 -0.45 14.89
5 3 -16 -13.09 15.96
5 3 -15 2.6 11.04
-5 -3 14 -0.14 8.22
5 3 -14 10.24 12.11
-5 -3 13 -0.07 11.8
5 3 -13 0.7 6.27
-5 -3 12 -0.34 26.27
5 3 -12 -0.68 4.17
5 3 -11 6.36 4.96
-5 -3 10 -0.37 2.87
-5 -3 10 0.58 2.31
5 3 -10 -0.41 17.38
5 3 -10 0.63 1.27
-5 -3 9 0.77 10.15
-5 -3 9 1.46 2.19
-5 -3 9 0.25 3.48
5 3 -9 6.39 6.62
5 3 -9 0.51 1.23
-5 -3 8 0.45 2.66
5 3 -8 1.35 9.38
5 3 -8 -0.07 0.76
5 3 -8 1.87 3.53
-5 -3 7 11.41 7.09
5 3 -7 0.95 2.16
-5 -3 6 5.13 2.54
5 3 -6 -1 3.29
5 3 -6 0.25 1.37
5 3 -5 1.31 2.58
-5 -3 4 0.73 1.93
-5 -3 4 6.91 4.52
5 3 -4 -0.57 0.87
5 3 -4 -0.26 2.47
-5 -3 3 10.45 3.73
-5 -3 3 29.65 12.89
5 3 -3 7.14 2.42
-5 -3 2 5.86 2.61
-5 -3 2 -0.41 2.9
5 3 -2 1.81 1.82
5 3 -2 4.84 4.88
-5 -3 1 10.61 6.31
-5 -3 0 9.52 6.92
-5 -3 0 16.06 10.16
5 3 0 10.16 7.02
5 3 0 3 5.06
5 3 0 2.12 2.24
-5 -3 -1 -0.2 19.49
-5 -3 -1 1.07 8.09
5 3 1 2.07 14.05
5 3 1 -1.28 3.93
5 3 1 1.64 2.13
5 3 2 18.62 8.83
-5 -3 -3 -1.39 7.54
5 3 3 15.82 9.48
-5 -3 -5 1.55 17.77
5 3 5 2.28 4.34
5 3 6 31.73 17.35
5 3 7 57.71 25.21
-5 -3 -8 -0.35 1.4
5 3 8 14.24 19.6
-5 -3 -9 -0.17 23.92
-5 -4 17 55.44 20.31
5 4 -17 10.47 12.23
5 4 -16 57.17 22.52
-5 -4 15 0.62 12.66
-5 -4 14 1.3 7.86
5 4 -14 0.95 5.52
-5 -4 13 -0.03 4.06
5 4 -13 7.76 7.68
-5 -4 12 -0.1 1.4
5 4 -12 4.43 7.7
5 4 -11 -2.48 4.79
-5 -4 10 1.39 1.79
-5 -4 10 0.46 6.53
5 4 -10 -0.29 0.88
-5 -4 9 0.57 2.19
5 4 -9 3.95 3.92
5 4 -9 0.18 0.64
5 4 -9 3.06 3.84
-5 -4 8 -0.5 4.6
5 4 -8 -0.02 0.83
-5 -4 7 3.79 2.15
5 4 -7 0.02 5.93
5 4 -7 0.28 3.95
-5 -4 6 1.79 2
5 4 -6 0.68 0.74
5 4 -6 0.97 6.11
-5 -4 5 0.06 1.58
-5 -4 5 1.09 2.57
5 4 -5 0.17 0.64
5 4 -5 -0.54 1.37
-5 -4 4 16.13 4.54
-5 -4 4 3.1 3.31
5 4 -4 11.52 2.96
5 4 -4 5.87 4.2
-5 -4 3 1.59 2.88
-5 -4 3 0.82 3.54
5 4 -3 3.03 1.59
5 4 -3 -0.29 7.79
-5 -4 2 2.56 4.15
5 4 -2 4.74 3.92
-5 -4 1 -1.64 1.83
5 4 -1 16.94 11.69
5 4 0 16.59 8.25
5 4 0 2.27 3.97
-5 -4 -1 1.27 18.77
5 4 2 23.2 12.62
5 4 3 1.71 5.19
-5 -4 -4 0 2.7
5 4 4 0.9 6.01
-5 -4 -5 -0.28 8.02
-5 -4 -6 12.87 11.1
5 4 6 40.54 22.14
-5 -4 -7 -0.22 40.33
5 4 7 22.72 135.8
-5 -4 -8 1.89 3.99
-5 -5 17 -3.48 23.05
5 5 -17 35.42 23.5
-5 -5 16 -0.54 4.54
5 5 -16 1.01 809.74
-5 -5 15 1.93 4.87
5 5 -15 4.55 13.6
5 5 -14 -4.82 7
-5 -5 13 -0.06 0.41
5 5 -13 6.99 8.8
5 5 -12 20.15 12.1
-5 -5 11 -0.47 1.7
5 5 -11 1.76 12.45
-5 -5 10 3.95 2.18
5 5 -10 0.08 1.21
-5 -5 9 1.92 2.05
-5 -5 9 2.23 5.22
5 5 -9 4.23 24.92
5 5 -9 1.69 1.01
5 5 -9 7.99 4.44
-5 -5 8 9.07 5.45
5 5 -8 12.99 13.41
5 5 -8 0.52 1.06
-5 -5 7 9.24 6.31
5 5 -7 0.81 0.75
5 5 -7 -0.24 6.97
-5 -5 6 0.74 2.09
-5 -5 6 -0.35 2.25
5 5 -6 -0.47 0.67
5 5 -6 -0.37 1.46
-5 -5 5 -0.34 3.26
5 5 -5 2.12 2.9
5 5 -4 -0.26 1.33
5 5 -4 1.22 4.55
-5 -5 3 12.71 9.23
5 5 -3 9.93 2.65
5 5 -3 3.94 4.24
-5 -5 2 16.42 9.37
5 5 -2 3.43 1.71
5 5 -2 63.11 27.19
5 5 -1 1.24 12.4
-5 -5 0 1.9 23.87
5 5 0 1.44 16.15
5 5 1 4.11 17.44
-5 -5 -2 -0.56 4.34
5 5 2 7.95 8.53
-5 -5 -3 -0.03 5.43
5 5 3 0.71 5.89
-5 -5 -4 17.83 8.88
5 5 4 3.26 6.13
5 5 5 4.39 15.66
-5 -5 -6 -1.73 7.02
5 5 6 0.52 18.86
-5 -5 -7 216.36 84.97
5 5 7 40.65 26.87
5 6 -17 -1.83 66.08
-5 -6 16 -0.27 2.49
-5 -6 15 3.11 4.35
5 6 -15 -0.84 8.32
-5 -6 14 -0.19 6.58
-5 -6 13 -0.07 0.46
5 6 -13 -1.23 10.94
-5 -6 12 0 2.57
5 6 -12 1.84 7.68
-5 -6 11 5.95 4.72
-5 -6 10 -0.12 33.85
-5 -6 10 11.5 9.68
5 6 -10 5.78 5.24
5 6 -10 26.34 5.47
5 6 -10 -0.23 3.11
-5 -6 9 2.41 1.63
-5 -6 9 1.01 3.22
5 6 -9 0.56 0.79
5 6 -9 3.02 2.25
-5 -6 8 3.71 1.76
-5 -6 8 0.13 3.16
5 6 -8 0.99 2.39
5 6 -8 0.28 1.78
-5 -6 7 14.71 3.55
5 6 -7 8.96 2.15
5 6 -7 3.82 3.34
5 6 -6 82 15.29
5 6 -6 59.28 24.1
-5 -6 5 172.67 32.39
-5 -6 4 29.44 6.72
-5 -6 4 35.4 16.66
5 6 -4 49.09 22.9
5 6 -1 18.23 10.49
-5 -6 0 4.54 8.49
-5 -6 -1 -0.77 1.76
5 6 1 20.56 13.28
-5 -6 -2 -0.18 7.04
5 6 2 -0.36 6.05
-5 -6 -3 -0.06 0.5
5 6 3 -5.17 10.32
-5 -6 -4 -0.63 8.49
5 6 5 16.8 20.02
-5 -6 -6 -0.39 56.68
5 6 6 12.41 21.96
-5 -7 16 6.75 8.89
5 7 -16 23.34 18.27
5 7 -15 27.19 15.47
-5 -7 14 -0.1 1.98
5 7 -14 7.94 12.17
-5 -7 13 -0.05 0.38
5 7 -13 1.68 9.39
-5 -7 12 -0.41 10.65
5 7 -12 9.12 8.4
-5 -7 11 4.27 3.68
-5 -7 11 -0.99 1.91
5 7 -11 17.03 11.6
-5 -7 10 2.86 1.71
5 7 -10 8.37 6.41
5 7 -10 0.05 0.78
-5 -7 9 6.34 3.83
5 7 -9 4.42 1.3
5 7 -9 0.18 1.19
-5 -7 8 6.39 1.8
5 7 -8 5.86 1.43
5 7 -8 0.7 1.77
-5 -7 7 6.38 5.15
5 7 -7 12.31 6.39
5 7 -6 63.32 26.13
5 7 -5 7.05 1.95
5 7 -5 -0.04 4.68
5 7 -2 17.17 10.47
-5 -7 1 2.05 5.4
5 7 -1 33.35 18.18
5 7 0 25.69 14.22
5 7 1 -4.1 10.21
5 7 2 24.59 12.46
-5 -7 -3 -0.56 17.51
5 7 3 10.92 9.08
5 7 4 10.57 19.66
-5 -7 -5 6.98 12.46
5 7 5 18.49 26.61
-5 -8 16 -0.11 0.74
5 8 -16 3.93 12.34
-5 -8 15 -0.09 0.67
-5 -8 13 1.04 1.9
-5 -8 12 -0.08 3.94
-5 -8 11 91.24 25.45
-5 -8 11 2.99 2.1
5 8 -11 4.15 3.34
-5 -8 10 -0.17 2.99
5 8 -10 0.56 0.46
5 8 -10 -0.37 11.1
-5 -8 9 -0.29 0.91
-5 -8 9 5.47 3.57
5 8 -9 0.37 0.96
5 8 -9 -0.28 0.71
5 8 -8 60.02 24.06
5 8 -7 33.48 6.52
5 8 -7 13.67 7.59
5 8 -2 16.26 12.77
-5 -8 1 -0.07 2.1
5 8 -1 21.54 19.54
-5 -8 0 10.4 7.46
5 8 0 9.57 17.24
-5 -8 -1 -0.4 3.99
5 8 1 7.87 13.01
-5 -8 -2 -1.31 61.67
5 8 2 10.37 9.09
-5 -8 -3 -0.56 35.52
5 8 4 32.36 29.22
-5 -9 14 -0.3 4.48
-5 -9 12 -1.34 2.31
-5 -9 11 4.95 1.4
-5 -9 11 8.46 4.46
-5 -9 10 3.93 1.08
5 9 -10 2.84 1.1
5 9 -10 -0.14 1.27
-5 -9 9 6.1 1.83
5 9 -9 5.75 1.33
5 9 -9 1.55 2.09
5 9 -3 30.06 13.33
5 9 -2 35.31 19.95
5 9 -1 2.26 17.23
-5 -9 0 -0.13 0.94
5 9 0 15.61 22.23
5 9 1 17.92 14.85
-5 -9 -2 4.24 6.81
5 9 2 17.65 13.63
5 10 -15 28.37 26.27
-5 -10 14 -0.93 3.47
-5 -10 13 0.2 2.11
-5 -10 12 0.26 2.94
5 10 -10 16.21 3.15
5 10 -10 3.16 2.5
-5 -10 3 0 1.36
5 10 -3 27.43 15.75
-5 -10 2 -0.17 13.23
5 10 -2 18.82 22.61
-5 -10 1 -0.19 49.58
5 10 -1 34.26 26.56
-5 -10 0 0.99 12.21
5 11 -14 9.92 15.25
-5 -11 13 0 1.96
5 11 -4 27.64 17.25
-5 -11 3 0.84 3.46
5 11 -3 6.93 23.07
-5 -11 2 -0.3 144.3
5 11 -2 32.01 22.73
-5 -12 14 39.05 17.92
-5 -12 4 0 1.01
5 12 -4 24.99 21.92
6 -16 -1 -0.43 5.08
-6 16 0 19.81 65.13
6 -16 10 39.08 19.98
6 -15 -3 -0.26 47.73
-6 15 2 23.33 12.65
6 -15 -2 17.91 11.54
-6 15 1 4.92 11.06
-6 15 0 20.23 11.47
-6 15 -3 1.93 5.28
6 -15 3 0.33 20.72
-6 15 -4 0 1.8
6 -15 4 -0.45 113.85
6 -15 9 7.39 12.08
-6 15 -10 8.02 24.87
6 -15 10 6.27 6.49
-6 14 5 10.18 19.5
6 -14 -5 -0.44 194.95
-6 14 4 38.78 21.81
6 -14 -4 1.16 13.82
-6 14 3 7.56 11.07
-6 14 1 7.23 6.09
-6 14 1 -0.14 2.17
6 -14 -1 12.63 7.22
-6 14 0 0.37 3.12
-6 14 0 2.09 4.83
6 -14 0 -0.15 3.36
6 -14 0 -0.24 7.08
6 -14 0 5.1 9.62
-6 14 -1 -0.19 4.55
-6 14 -1 0 8.16
6 -14 1 0.37 5.47
6 -14 1 25.78 16.1
-6 14 -2 2.31 1.92
-6 14 -2 -0.71 6.33
6 -14 2 1.53 3.47
6 -14 2 6.38 7.75
-6 14 -3 2.74 2.08
-6 14 -3 5.3 5.33
6 -14 3 1.61 3.96
6 -14 3 4.39 19.5
-6 14 -4 -0.35 3.4
-6 14 -4 -0.55 1.72
6 -14 4 -1.43 3.17
-6 14 -5 0.4 4.31
-6 14 -5 0.01 3.46
6 -14 5 6.75 6.93
-6 14 -6 -1.04 3.98
6 -14 6 -0.04 3.19
6 -14 6 -0.38 4.27
-6 14 -7 0.11 0.97
6 -14 7 0.1 5.56
6 -14 9 16.71 10.79
6 -14 11 14.08 38.13
-6 13 7 27.75 16.01
6 -13 -6 12.1 14.42
-6 13 5 33.9 19.78
-6 13 3 18.38 11.17
-6 13 3 2.38 2.48
6 -13 -3 0 1.59
-6 13 2 0.15 15.77
-6 13 2 15.19 9.17
6 -13 -2 0.91 7.77
6 -13 -2 25.22 18.43
-6 13 1 8.83 6.81
-6 13 1 -0.31 1.53
-6 13 1 6.04 6.18
6 -13 -1 1.57 5.36
-6 13 0 1.63 8.16
-6 13 0 3.47 8.77
6 -13 0 1.11 4.2
6 -13 0 6.2 11.11
-6 13 -1 0.26 2.15
-6 13 -1 -0.12 2.85
6 -13 1 5.5 9.13
6 -13 1 5.35 10.02
-6 13 -2 -0.04 2.83
-6 13 -2 0.51 11.29
6 -13 2 5.38 4.18
-6 13 -3 -0.33 1.1
-6 13 -3 3.5 5.09
6 -13 3 -1.85 3.41
6 -13 3 3.33 4.36
-6 13 -4 -0.18 4
6 -13 4 4.03 3.32
6 -13 4 5.12 5.47
-6 13 -5 9.16 3.49
-6 13 -5 6.65 5.79
6 -13 5 0.76 3.2
6 -13 5 0.97 5.04
-6 13 -6 1.63 1.68
-6 13 -6 -0.88 2.03
6 -13 6 5.61 4.28
-6 13 -7 0.49 2
-6 13 -7 -0.54 2.13
6 -13 7 19.82 11.09
-6 13 -8 10.28 9.03
6 -13 8 15.77 7.84
6 -13 8 -3.78 3.06
6 -13 8 0.53 4.76
6 -13 9 21.44 12.51
6 -13 10 4.61 13.79
-6 13 -11 55.4 42.73
6 -13 11 2.57 197.96
-6 12 8 20.66 18.92
6 -12 -8 -0.46 14.87
-6 12 7 13.63 11.94
6 -12 -7 -0.44 25.22
-6 12 6 14.41 11.36
-6 12 5 23.08 19.76
-6 12 5 -0.66 8.83
6 -12 -5 -0.23 0.88
6 -12 -5 0.62 3.28
-6 12 4 0.98 1.99
-6 12 4 -1.07 7.85
-6 12 4 46.78 22.3
6 -12 -4 2.72 3.74
6 -12 -4 15.4 15.93
-6 12 3 0.67 2.41
-6 12 3 29.26 15.3
6 -12 -3 3.62 3.83
6 -12 -3 2.24 3.34
-6 12 2 -0.14 2.29
-6 12 2 8.98 5.86
-6 12 2 -0.27 144.67
6 -12 -2 -0.06 3.95
6 -12 -2 10.52 27.02
6 -12 -2 4.59 4.88
-6 12 1 -0.06 6.54
6 -12 -1 2.08 7.02
6 -12 -1 1.16 8.45
-6 12 0 0.63 11.14
-6 12 0 2.26 4.65
6 -12 0 -0.51 3.5
-6 12 -1 -0.33 0.97
-6 12 -1 34.21 17.03
6 -12 1 11.36 10.36
-6 12 -2 2.07 3.96
6 -12 2 9.16 4.61
6 -12 2 5.95 6.22
-6 12 -3 1.05 2.22
-6 12 -3 9.83 7.69
6 -12 3 -1.18 1.42
6 -12 3 9.27 9.42
-6 12 -4 3.5 2.27
-6 12 -4 2.5 4.08
6 -12 4 1.51 3.07
-6 12 -5 0.78 1.67
6 -12 5 5.96 3.88
6 -12 5 6.4 5.54
-6 12 -6 1.5 10.15
-6 12 -6 7.91 7.01
6 -12 6 0.21 4.14
-6 12 -7 1.27 1.82
-6 12 -7 21.2 13.31
6 -12 7 4.24 3.34
6 -12 7 1.21 5.78
-6 12 -8 1.61 1.68
-6 12 -8 3.29 5.02
6 -12 8 4.44 6.88
-6 12 -9 5.46 2.54
-6 12 -9 -1.15 2.35
6 -12 9 -0.25 3.75
6 -12 9 -0.96 25
-6 12 -11 89.43 43.48
6 -11 -10 4.83 42.53
-6 11 9 16.53 23.02
-6 11 8 31.32 16.33
6 -11 -8 11.4 7.87
-6 11 6 18.74 12.85
6 -11 -6 -0.12 24.77
6 -11 -6 10.04 9.14
6 -11 -6 4.04 5.82
-6 11 5 0.36 1.38
-6 11 5 -0.19 1.2
6 -11 -5 -0.25 1.07
6 -11 -5 -0.86 2.31
6 -11 -5 4.29 10.89
-6 11 4 0.86 1.93
-6 11 4 12.61 8.08
-6 11 4 -0.12 4.13
6 -11 -4 0.85 4.02
6 -11 -4 11.16 15.39
-6 11 3 0.47 1.44
-6 11 3 12.71 8
-6 11 3 -0.33 1.81
6 -11 -3 -0.14 33.47
6 -11 -3 20.87 16.81
-6 11 2 4.93 6.42
-6 11 2 4.64 11.12
-6 11 2 0.17 1.71
6 -11 -2 1.46 3.36
-6 11 1 0.03 2.18
-6 11 1 30.57 15.85
6 -11 -1 28.09 17.87
-6 11 0 0.35 1.25
6 -11 0 0.26 2.87
-6 11 -1 0.18 3.48
-6 11 -1 0.47 1.83
6 -11 1 -2.34 5.37
6 -11 1 8.86 8.23
-6 11 -2 0.62 1.72
-6 11 -2 2.75 4.41
6 -11 2 3.04 2.63
-6 11 -3 0.76 1.8
6 -11 3 -0.13 2.9
6 -11 3 27.78 17.12
-6 11 -4 0.42 18.85
-6 11 -4 1.83 9.59
6 -11 4 10.84 9.17
-6 11 -5 2.78 4.11
6 -11 5 1.97 2.71
6 -11 5 0.77 3.97
-6 11 -6 -0.25 3.57
-6 11 -6 -0.41 3.48
6 -11 6 -2.88 2.78
6 -11 6 5.09 6.71
-6 11 -7 0.33 1.09
-6 11 -7 1.94 6.8
6 -11 7 -1.43 4.57
6 -11 7 3.09 3.25
6 -11 7 0.33 5.25
-6 11 -8 2.12 2.05
-6 11 -8 16.71 13.14
-6 11 -8 -1.22 5.62
6 -11 8 10.04 8.02
6 -11 8 7.16 7.11
-6 11 -9 0.14 1.36
-6 11 -9 27.53 24.97
-6 11 -9 0.04 49.38
6 -11 9 3.47 2.91
6 -11 9 0.52 11.36
-6 11 -10 34.94 29.79
6 -11 10 10.23 8.93
6 -11 11 22.97 12.37
-6 11 -12 20.28 28.7
6 -11 12 -0.19 2.5
6 -10 -10 -0.21 9.53
-6 10 8 22.26 21.99
-6 10 8 0.41 3.11
6 -10 -8 -0.24 3.26
-6 10 7 -0.38 19.14
-6 10 7 -0.65 9.23
-6 10 7 3.22 5.86
6 -10 -7 26.65 16.93
6 -10 -7 0.58 3.75
-6 10 6 -0.19 2.13
-6 10 6 7.09 7.48
6 -10 -6 -0.14 12.1
6 -10 -6 6.68 8.39
-6 10 5 1.32 3.12
-6 10 5 2.98 5.08
-6 10 5 -0.56 4.86
6 -10 -5 -0.05 11.46
6 -10 -5 4.34 41.58
6 -10 -5 0.25 10.67
-6 10 4 2.12 2.8
-6 10 4 0.29 3.97
6 -10 -4 1.05 2.5
6 -10 -4 1.63 3.28
-6 10 3 5.72 5.19
-6 10 3 9.67 8.14
6 -10 -3 4.45 4.3
6 -10 -3 9.67 8.98
6 -10 -3 2.9 6.1
-6 10 2 -0.67 2.66
-6 10 2 2.05 7.64
6 -10 -2 -0.63 204.44
6 -10 -2 11.35 9.6
-6 10 1 4.9 3.54
-6 10 1 2.53 6.42
6 -10 -1 -0.21 3.73
6 -10 -1 20.16 16.57
-6 10 0 2.07 2.54
6 -10 0 1.39 3.3
6 -10 0 13.48 9.71
-6 10 -1 2.63 1.96
-6 10 -1 -0.07 1.13
6 -10 1 2.85 4.92
-6 10 -2 -0.29 1.31
-6 10 -2 2.61 7.39
6 -10 2 9.1 9.05
-6 10 -3 5.87 5.67
6 -10 3 19.92 5.88
6 -10 3 8.95 7.82
-6 10 -4 0.32 1.16
-6 10 -4 1.57 3.27
6 -10 4 -1.31 1.89
6 -10 4 2.04 3.9
-6 10 -5 1.04 1.39
-6 10 -5 2.58 4
6 -10 5 1.65 2.24
-6 10 -6 0.65 1.16
6 -10 6 -1.45 2.46
6 -10 6 9.15 9.18
-6 10 -7 -0.31 6.11
-6 10 -7 7.12 974.32
-6 10 -7 0.91 3.13
6 -10 7 3.08 3.01
6 -10 7 -1.9 5.91
-6 10 -8 1.37 5.55
-6 10 -8 50.98 26.98
-6 10 -8 -0.33 2.31
6 -10 8 -0.07 0.54
6 -10 8 16.78 14.61
6 -10 8 -0.23 2.42
-6 10 -9 30.12 26.19
-6 10 -9 -0.39 5.75
6 -10 9 0 2.83
6 -10 9 8.92 7.94
6 -10 9 5.96 4.04
-6 10 -10 16.69 26.53
-6 10 -10 3.03 1.91
6 -10 10 4.5 3.39
-6 10 -11 54.9 30.2
6 -10 11 -0.26 8.69
-6 10 -12 12.75 23.76
6 -10 12 -0.34 6.41
6 -9 -11 15.96 20.74
-6 9 10 18.86 17.58
-6 9 9 15.63 11.13
6 -9 -9 -1.45 9.6
6 -9 -9 1.25 4.86
-6 9 8 -0.66 58.33
-6 9 8 -0.65 6.77
6 -9 -8 10.77 7.1
6 -9 -8 0.96 3.22
-6 9 7 2 2.81
-6 9 7 8.9 9.88
-6 9 7 0.48 6.54
6 -9 -7 -0.25 0.86
6 -9 -7 2.08 5.14
6 -9 -7 4.83 7.77
-6 9 6 2.32 2.52
-6 9 6 4.78 6.77
6 -9 -6 -0.13 7.21
6 -9 -6 2.68 3.45
-6 9 5 15.76 7.59
-6 9 5 4.17 6.65
6 -9 -5 -0.07 0.46
6 -9 -5 11.78 11.8
6 -9 -5 1.39 2.78
-6 9 4 2.14 2.52
-6 9 4 0.36 4.22
-6 9 4 2.12 4.06
6 -9 -4 -0.92 24.22
6 -9 -4 24.25 15.83
6 -9 -4 2.21 2.87
-6 9 3 0.04 3.35
-6 9 3 1.98 2.45
-6 9 3 5.13 6.06
6 -9 -3 -2.42 4.07
-6 9 2 0.09 2.39
-6 9 2 2.07 4.08
6 -9 -2 6.41 10.16
-6 9 1 0.68 3.29
6 -9 -1 4.1 3.69
6 -9 -1 1.67 6.79
-6 9 0 4.59 2.71
-6 9 0 0.41 9.93
6 -9 0 4.93 3.53
6 -9 0 3 4.48
-6 9 -1 -0.28 1.21
-6 9 -1 3.41 6.83
6 -9 1 0.23 2.07
6 -9 1 11.2 8.77
-6 9 -2 3.61 2.39
-6 9 -2 -0.83 5.43
6 -9 2 2.35 3.08
6 -9 2 2.55 5.65
-6 9 -3 1.2 1.63
-6 9 -3 1.03 2.8
6 -9 3 0.71 2.23
6 -9 3 1.4 4.49
-6 9 -4 2.13 1.7
-6 9 -4 2.15 39.46
6 -9 4 0.61 1.79
-6 9 -5 4.69 2.4
-6 9 -5 0.22 1.9
6 -9 5 17.37 10.94
-6 9 -6 0.86 2.67
6 -9 6 -1.43 4.13
6 -9 6 2.91 2.91
6 -9 6 15.27 10.45
-6 9 -7 3.16 4.62
-6 9 -7 15.61 11.15
-6 9 -7 68.31 32.04
6 -9 7 11.57 8.34
6 -9 7 12.88 13.21
6 -9 7 4.56 2.96
-6 9 -8 59.94 28.97
-6 9 -8 3.36 2.11
6 -9 8 5.6 8.7
6 -9 8 1.1 2.85
-6 9 -9 4.79 2.35
-6 9 -9 6.34 17.51
-6 9 -9 -0.77 4.37
6 -9 9 1.87 27.21
6 -9 9 7.92 8.45
6 -9 9 -0.02 2.68
-6 9 -10 1.08 2.74
6 -9 10 5.63 8.96
6 -9 10 2.39 4.12
6 -9 10 6.37 7.12
-6 9 -11 21.33 21.27
-6 9 -12 3.48 225.93
-6 8 12 73.59 29.28
-6 8 11 0.25 11.28
-6 8 10 19.69 16.1
-6 8 10 1.97 3.1
6 -8 -10 0.25 3.63
6 -8 -10 2.05 3.8
-6 8 9 11.03 11.62
-6 8 9 3.53 8.03
6 -8 -9 -0.15 2.1
6 -8 -9 2.52 6.33
6 -8 -9 8.81 5.06
-6 8 8 -0.63 2.23
-6 8 8 3.89 6.48
-6 8 8 1.53 7.7
6 -8 -8 13.34 6.2
6 -8 -8 3.05 71.53
-6 8 7 4.09 6.07
-6 8 7 -0.24 13.26
6 -8 -7 -0.02 1.48
6 -8 -7 -1.21 317.5
6 -8 -7 1.76 4.41
-6 8 6 -0.9 2.03
-6 8 6 8.6 5.77
-6 8 6 5.94 6.38
6 -8 -6 -0.03 2.61
6 -8 -6 3.42 8.69
6 -8 -6 0.01 805.61
-6 8 5 -0.34 2.28
6 -8 -5 3.57 3.6
6 -8 -5 -0.85 1.69
6 -8 -5 2.83 7.18
-6 8 4 2.4 3.15
-6 8 4 6.12 6.18
6 -8 -4 -0.02 2.12
6 -8 -4 8.93 7.46
6 -8 -4 -0.72 3.28
-6 8 3 -0.17 2.5
-6 8 3 3.46 4.24
6 -8 -3 0.33 2.69
6 -8 -3 21.8 12.59
-6 8 2 0.85 2.11
-6 8 2 2.32 6.39
6 -8 -2 -1.69 2.45
6 -8 -2 17.38 13.2
-6 8 1 1.77 2.44
-6 8 1 2.19 3.49
6 -8 -1 0.4 3.78
6 -8 -1 3.1 6.42
-6 8 0 3.6 2.73
-6 8 0 0.23 11.48
6 -8 0 7.8 3.82
-6 8 -1 9.52 31.61
-6 8 -2 -1.06 1.68
6 -8 2 -0.78 2.44
6 -8 2 0.06 2.98
-6 8 -3 1.55 1.72
6 -8 3 -0.29 2.13
6 -8 3 2.9 5.59
-6 8 -4 -0.3 1.73
-6 8 -4 0.76 3.61
6 -8 4 11.57 8.69
-6 8 -5 5.68 5.31
6 -8 5 10.96 3.98
6 -8 5 15.04 9.78
-6 8 -6 4.11 2.54
-6 8 -6 15.37 10.18
-6 8 -6 45.21 22.97
6 -8 6 0.38 2.01
6 -8 6 11.5 11.86
-6 8 -7 13.67 16.36
-6 8 -7 2.65 2.24
6 -8 7 2.06 3.96
6 -8 7 9.68 8.86
6 -8 7 1.78 2.52
-6 8 -8 4.45 2.6
6 -8 8 5.67 5.74
6 -8 8 1.64 3.03
6 -8 8 1.08 5.4
-6 8 -9 0.67 39.28
-6 8 -9 36.64 24.8
-6 8 -9 0.53 12.93
6 -8 9 1.53 34.23
6 -8 9 -1.58 4.04
6 -8 9 4.84 4.02
-6 8 -10 1.09 7.64
-6 8 -10 2.7 13.93
-6 8 -10 0.22 0.96
6 -8 10 -1.38 4.6
6 -8 10 0.2 5.25
6 -8 10 13.11 5.6
-6 8 -11 10.91 12.81
6 -8 11 -2.76 170.48
-6 8 -12 44.84 23.89
6 -8 12 36.23 21.81
-6 8 -13 31.97 42.12
6 -8 13 -8.57 18.79
-6 7 13 31.13 18.53
6 -7 -13 2.2 5.97
6 -7 -12 -0.48 2.07
-6 7 11 28.33 14.8
-6 7 10 -1.52 3.47
-6 7 10 19.68 15.19
6 -7 -10 0.62 3.57
6 -7 -10 1.6 4.63
-6 7 9 5.29 4.67
6 -7 -9 0.8 2.45
6 -7 -9 61.26 26.19
-6 7 8 2.96 3.28
-6 7 8 9.15 9.98
-6 7 8 2.04 11.86
6 -7 -8 10.31 7.63
6 -7 -8 4.66 6.66
6 -7 -8 -0.04 2.88
-6 7 7 1.76 5.18
-6 7 7 1.42 2.11
6 -7 -7 -0.96 3.71
6 -7 -7 1.85 11.08
-6 7 6 2.7 3.35
-6 7 6 6.94 4.38
-6 7 6 5.57 7.55
6 -7 -6 -0.1 2.27
6 -7 -6 8.44 7.53
6 -7 -6 -0.39 3.14
-6 7 5 2.91 4.01
6 -7 -5 -0.44 49.54
6 -7 -5 -0.9 1.7
-6 7 4 2.58 35.22
-6 7 4 8.18 4.07
-6 7 4 3.13 37.06
6 -7 -4 -0.26 0.81
6 -7 -4 1.53 2.9
-6 7 3 -1.79 2.24
6 -7 -3 1.78 3.24
6 -7 -3 2.93 6.55
-6 7 2 1.18 2.55
-6 7 2 0.28 2.3
6 -7 -2 7.81 9.32
-6 7 1 3.5 3.01
-6 7 1 3.99 4.47
6 -7 -1 5.26 6.58
-6 7 0 34.3 8.54
-6 7 0 7.69 8.93
6 -7 0 22.16 15.71
-6 7 -1 1.56 2.29
-6 7 -1 -0.14 18.19
6 -7 1 16.87 11.11
-6 7 -2 9 3.71
-6 7 -2 21.79 12.11
6 -7 2 29.05 14.59
-6 7 -3 -0.37 2.56
6 -7 3 2.48 2.76
6 -7 3 3.78 6.21
-6 7 -4 1.72 2.37
-6 7 -4 -1.05 2.22
6 -7 4 1.41 2.68
6 -7 4 3.67 5.11
-6 7 -5 -0.27 1.98
-6 7 -5 13.27 9.74
6 -7 5 7.38 7.02
6 -7 5 3.51 2.74
6 -7 5 12.47 11.13
-6 7 -6 6.27 3.03
-6 7 -6 16.81 9.82
6 -7 6 5.77 9.07
6 -7 6 25.86 14.64
6 -7 6 4.63 3.31
-6 7 -7 3.12 2.29
-6 7 -7 8.41 10.63
-6 7 -7 0.26 2.88
6 -7 7 4.28 3.34
6 -7 7 0.26 6.66
-6 7 -8 -1.18 27.42
-6 7 -8 0.38 1.67
6 -7 8 -1.01 4.17
-6 7 -9 12.44 18.03
-6 7 -9 -0.09 0.54
6 -7 9 2.14 3.42
6 -7 9 5.03 6.72
6 -7 9 3.69 3.77
-6 7 -10 3.93 2.93
-6 7 -10 9.94 19.87
-6 7 -10 0 0.71
6 -7 10 -0.06 9.68
6 -7 10 -1.75 5.26
6 -7 10 10.45 4.09
-6 7 -11 31.26 21.15
6 -7 12 -4.04 11.76
-6 6 14 11.36 16.39
-6 6 12 -0.94 8.25
-6 6 11 3.37 8.68
-6 6 11 2 3.61
6 -6 -11 0.69 2.2
-6 6 10 4.19 5.21
-6 6 10 6.27 41.13
-6 6 10 8.67 10.17
6 -6 -10 54.61 18.12
6 -6 -10 0.63 6.37
6 -6 -10 12.51 5.33
-6 6 9 4.68 19.88
-6 6 9 7.63 4.36
-6 6 9 5.06 8.56
6 -6 -9 0 2.8
-6 6 8 0.56 2.25
-6 6 8 1.42 5.14
-6 6 8 4.07 7.16
6 -6 -8 3.39 5.59
6 -6 -8 8.33 6.8
6 -6 -8 0.87 3.06
-6 6 7 0.78 3.56
-6 6 7 0.62 1.74
6 -6 -7 -0.25 40.01
6 -6 -7 -0.59 2.86
-6 6 6 10.61 6.49
-6 6 6 -1.35 421.58
6 -6 -6 7.39 8.12
-6 6 5 2.49 4.56
6 -6 -5 3.51 4.11
6 -6 -5 1.4 2.85
6 -6 -5 4.35 4.86
-6 6 4 1.16 2.42
-6 6 4 -1.08 4.46
6 -6 -4 0.51 140.01
6 -6 -4 4.63 7.87
-6 6 3 3.8 3.32
-6 6 3 6.05 6.59
6 -6 -3 7.12 5.55
6 -6 -3 2.24 55.15
-6 6 1 61.67 13.2
-6 6 1 163.02 66.21
6 -6 -1 81.35 17.12
6 -6 -1 99.7 42.82
-6 6 0 92.69 18.73
-6 6 0 197.59 77.96
6 -6 0 109.11 21.97
6 -6 0 135.67 55.36
-6 6 -1 3.3 2.9
-6 6 -1 14.65 9.47
6 -6 1 1.13 3.01
6 -6 1 13.35 9.38
-6 6 -2 2.16 2.29
-6 6 -2 0.53 60.6
6 -6 2 2.59 2.77
6 -6 2 12.59 9.81
-6 6 -3 -0.86 2.42
-6 6 -3 1.84 3.26
6 -6 3 2.44 2.29
6 -6 3 16.1 10.41
-6 6 -4 4.6 2.51
-6 6 -4 0.88 3.03
6 -6 4 1.5 2.36
6 -6 4 6.39 8.2
-6 6 -5 10.06 6.64
6 -6 5 12.65 8.43
-6 6 -6 3.29 2.79
-6 6 -6 12.25 11.12
-6 6 -6 5.91 17.27
6 -6 6 -0.22 8.69
6 -6 6 9.31 9.4
6 -6 6 6.03 3.36
-6 6 -7 3.74 3.49
-6 6 -7 1.74 2.85
6 -6 7 4.75 14.46
6 -6 7 2.23 3.54
-6 6 -8 -0.53 103.99
-6 6 -8 -0.38 1.27
6 -6 8 11.29 8.83
6 -6 8 -1.05 3.63
6 -6 8 2.86 3.51
-6 6 -9 16.24 15.65
-6 6 -9 8.28 3.64
-6 6 -9 57.05 25.98
6 -6 9 3.47 5.99
6 -6 9 -0.17 3.59
-6 6 -10 4.19 3.21
6 -6 10 14.85 5.82
-6 6 -11 -0.79 123.92
-6 6 -12 9.96 27
6 -6 12 1.36 12.66
-6 5 14 4.8 7.06
6 -5 -13 -0.29 2.38
-6 5 12 13.99 10.48
6 -5 -12 -0.01 13.83
-6 5 11 12.98 10.49
-6 5 11 2.02 3.98
6 -5 -11 13.7 7.64
-6 5 10 6.48 6.2
-6 5 10 10.06 7.78
-6 5 10 11.22 12.44
6 -5 -10 0.1 13.55
6 -5 -10 -1.03 2.66
-6 5 9 1.19 2.78
-6 5 9 3.16 5.67
-6 5 9 4.48 9.9
6 -5 -9 -1.67 26.38
6 -5 -9 47.48 22.86
6 -5 -9 -0.68 2.04
-6 5 8 -0.47 10.79
-6 5 8 1.98 6.65
6 -5 -8 4.43 3.29
6 -5 -8 8.76 7.17
-6 5 7 -0.6 1.68
-6 5 7 -0.67 2.4
-6 5 7 2.71 54.45
6 -5 -7 -0.03 0.31
6 -5 -7 4.24 6.48
6 -5 -7 0.71 1.91
-6 5 6 -0.07 6.69
-6 5 6 -1.83 3.9
-6 5 6 0.71 4.74
6 -5 -6 3.87 3.51
6 -5 -6 5.19 7.8
6 -5 -6 1.95 4.11
-6 5 5 2.06 2.39
-6 5 5 6.86 3.62
-6 5 5 3.57 4.28
6 -5 -5 3.55 3.24
-6 5 4 24.77 7.5
-6 5 4 2.3 5.66
6 -5 -4 7.7 4.84
-6 5 3 33.22 8.7
-6 5 3 75.41 32.39
6 -5 -3 26.59 7.73
-6 5 2 11.67 4.69
-6 5 2 29.71 15.86
6 -5 -2 10.36 4.61
6 -5 -2 17.91 15.04
-6 5 1 6.44 3.48
-6 5 1 12.47 9.25
6 -5 -1 4.36 3.45
6 -5 -1 4.82 8.22
-6 5 0 29.2 7.42
-6 5 0 6.3 5.12
6 -5 0 28.34 7.16
6 -5 0 25.79 14.56
-6 5 -1 76.4 15.58
-6 5 -1 134.44 54.49
6 -5 1 106.96 21.21
6 -5 1 135.43 55.81
-6 5 -2 32.72 15.66
6 -5 2 23.41 14.73
-6 5 -3 0.58 1.74
-6 5 -3 3.73 5.05
6 -5 3 -1.12 1.95
-6 5 -4 0.59 2.24
6 -5 4 0 7.78
6 -5 4 5 2.81
6 -5 4 5.59 5.18
-6 5 -5 -0.98 2.13
-6 5 -5 -0.55 3.2
-6 5 -5 4.14 5.47
6 -5 5 14.76 10.66
6 -5 5 0.34 4.45
6 -5 5 3.51 2.68
-6 5 -6 4.13 3.4
-6 5 -6 0.7 5.12
-6 5 -6 1.48 3.2
6 -5 6 -1.29 3.19
6 -5 6 0.22 3.99
-6 5 -7 8.07 33.17
-6 5 -7 0.03 9.12
6 -5 7 -0.3 2.62
6 -5 7 3.25 5.75
6 -5 7 6.2 3.62
-6 5 -8 15.12 13.93
-6 5 -8 1.97 2.75
-6 5 -8 -0.43 15.65
6 -5 8 2.65 3.22
-6 5 -9 8.19 3.99
6 -5 9 11.37 4.97
6 -5 9 4.94 6.41
-6 5 -10 7.12 7.8
6 -5 10 29.19 12.04
6 -5 11 200.72 55.36
-6 5 -12 74.66 33.42
6 -5 12 24.73 20.25
-6 4 15 11.47 12.88
6 -4 -14 -0.14 10.17
-6 4 13 15.69 10.96
-6 4 12 11.97 8.63
6 -4 -12 3.18 3.31
-6 4 11 -1.02 3.99
-6 4 11 2.73 10.59
6 -4 -11 13.37 7.31
-6 4 10 2.68 5.31
-6 4 10 17.96 13.55
6 -4 -10 -0.28 2.44
6 -4 -10 4.9 6.58
6 -4 -10 6.49 3.77
-6 4 9 -0.48 2.55
-6 4 9 2.85 27.81
-6 4 9 8.58 7.76
6 -4 -9 -0.23 3.88
6 -4 -9 0.52 3.85
6 -4 -9 -0.05 2.3
-6 4 8 0.66 3.98
-6 4 8 0.53 1.59
-6 4 8 7.93 7.83
6 -4 -8 -0.6 1.29
-6 4 7 5.49 8.84
-6 4 7 9.4 8.17
6 -4 -7 0.64 1.71
6 -4 -7 2.29 7.41
-6 4 6 1.86 2.58
-6 4 6 4.41 10
6 -4 -6 0.45 2.06
6 -4 -6 -0.61 2.61
6 -4 -6 6.63 7.24
-6 4 5 1.44 3.27
-6 4 5 2.91 5.81
6 -4 -5 0.5 9.92
6 -4 -5 1.73 6.13
-6 4 4 98.42 41.15
6 -4 -4 46.98 11.71
6 -4 -4 65.83 31.67
-6 4 3 79.65 32.53
6 -4 -3 69.14 31.58
-6 4 2 133.74 26.16
6 -4 -2 199.11 38.45
6 -4 -2 237.85 95.99
-6 4 1 153.03 29.41
-6 4 1 217.27 84.27
6 -4 -1 183.85 35.36
-6 4 0 132.37 25.65
-6 4 0 259.95 100.9
6 -4 0 120.66 23.67
6 -4 0 181.62 73.43
-6 4 -1 83.53 16.9
-6 4 -1 148.38 58.99
6 -4 1 97.23 19.45
6 -4 1 151.39 61.87
-6 4 -2 3.13 5.75
-6 4 -3 5.19 2.98
6 -4 3 2.09 2.59
6 -4 3 2.04 3.24
-6 4 -4 1.58 10.34
-6 4 -4 -0.58 1.68
6 -4 4 2.32 2.32
6 -4 4 -0.29 2.97
-6 4 -5 2.52 3.12
-6 4 -5 -1.29 26.89
-6 4 -5 0.78 3.3
6 -4 5 21.01 13.45
6 -4 5 -0.51 3.63
6 -4 5 -3.38 3.01
-6 4 -6 4.98 3.23
-6 4 -6 -0.57 2.05
6 -4 6 1 4.67
6 -4 6 -2.2 4.88
-6 4 -7 4.31 3.34
-6 4 -7 2.31 26.68
-6 4 -7 2.46 3.57
6 -4 7 -0.01 32.25
6 -4 7 -0.19 3.09
6 -4 7 2.85 3.68
-6 4 -8 0.65 2.8
6 -4 8 35.2 12.62
6 -4 8 1.14 2.86
6 -4 8 1.19 5.45
-6 4 -9 7.62 11.04
-6 4 -9 1.36 2.37
-6 4 -9 -0.38 6.82
6 -4 9 0.52 4.88
6 -4 9 3.16 3.82
-6 4 -10 0.75 5.39
-6 4 -12 14.05 28.37
6 -4 12 10.01 14.67
-6 3 15 7.74 8.77
6 -3 -15 1.53 125.94
6 -3 -14 7.66 7.81
-6 3 13 11.34 6.91
6 -3 -13 -1.65 5.04
-6 3 12 2.12 6.39
6 -3 -12 -0.37 1.81
-6 3 11 7.61 11.67
-6 3 11 9.24 4.86
-6 3 11 -0.14 10.59
6 -3 -11 3.79 2.93
-6 3 10 0.02 3.35
-6 3 10 5.4 6.36
6 -3 -10 0.14 3.32
6 -3 -10 5.89 12.41
-6 3 9 0.7 3.34
-6 3 9 -0.11 1.21
-6 3 9 14.68 9.5
6 -3 -9 4.66 3.28
6 -3 -9 2.09 4.53
-6 3 8 1.79 2.03
-6 3 8 0.26 9.11
-6 3 8 22.48 12.54
6 -3 -8 0.57 2.79
6 -3 -8 12.81 10.48
6 -3 -8 -0.65 1.11
-6 3 7 0.45 1.91
-6 3 7 1.35 7.13
-6 3 7 10.18 7.92
6 -3 -7 -0.36 3.55
6 -3 -7 10.39 9.95
6 -3 -7 0.52 2.32
-6 3 6 1.84 2.22
-6 3 6 5.35 8.14
6 -3 -6 0.81 18.59
6 -3 -6 0.48 2.44
6 -3 -6 17.05 14.07
-6 3 5 0.92 3.07
-6 3 5 1.31 7.02
6 -3 -5 1.99 2.97
6 -3 -5 1.13 7.47
-6 3 3 26.92 6.77
-6 3 3 18.97 12.62
6 -3 -3 29.9 7.61
6 -3 -3 7.96 9.44
-6 3 2 34.34 15.81
6 -3 -2 59.65 116.37
-6 3 1 39.42 8.83
6 -3 -1 41.62 9.51
6 -3 -1 16.27 11.81
-6 3 0 10.82 4.06
-6 3 0 21.55 12.02
6 -3 0 20.45 5.66
-6 3 -1 0.1 3.36
-6 3 -2 0.61 2.49
6 -3 2 -0.49 2.29
6 -3 2 1.43 3.1
-6 3 -3 -0.2 1.46
6 -3 3 -1.5 5.48
6 -3 3 6.36 2.88
6 -3 3 2.95 4.56
-6 3 -4 -0.51 2.5
-6 3 -4 2.35 10.27
-6 3 -4 1.32 2.82
6 -3 4 0.03 16.13
6 -3 4 7.94 8.75
6 -3 4 1.64 7.77
-6 3 -5 3.86 2.71
-6 3 -5 5.32 6.63
6 -3 5 2.1 5.07
-6 3 -6 -1.65 2.76
-6 3 -6 -0.08 6.19
-6 3 -6 1.27 3.63
6 -3 6 1.57 5.5
6 -3 6 4.13 6.44
6 -3 6 2.85 3.13
-6 3 -7 4.47 2.98
-6 3 -7 6.22 48.39
-6 3 -7 6.25 7.29
6 -3 7 -0.75 4.85
-6 3 -8 7.31 7
-6 3 -8 3.24 2.83
-6 3 -8 -0.25 5.77
6 -3 8 7.24 5.88
6 -3 8 7.94 4.38
-6 3 -9 12.92 8.77
-6 3 -9 9.07 3.59
6 -3 9 1.31 21.83
6 -3 9 10.36 5.68
6 -3 10 5.08 15.46
-6 3 -11 24.4 19
6 -3 11 15.89 33.38
-6 2 16 20.92 12.98
6 -2 -16 -2.93 6.93
6 -2 -15 1.75 13.24
-6 2 14 6.27 6.96
-6 2 13 6.9 6.56
6 -2 -13 2.45 5.07
6 -2 -12 -0.67 3.24
-6 2 11 10.85 4.78
-6 2 11 4.12 4.93
-6 2 11 12.76 12.01
6 -2 -11 6.66 5.17
6 -2 -11 7.4 8.55
6 -2 -11 4.51 2.64
-6 2 10 1.12 7.67
-6 2 10 20.05 13.21
6 -2 -10 4.95 4.52
-6 2 9 0.23 21.14
6 -2 -9 3.03 3.51
6 -2 -9 0.14 3.54
6 -2 -9 1.51 10.52
-6 2 8 1.75 2.07
-6 2 8 6.03 5.51
-6 2 8 12.11 9.77
6 -2 -8 0.04 1.73
6 -2 -8 1.64 13.68
-6 2 7 0.15 1.73
-6 2 7 12.34 8.97
6 -2 -7 4.64 4.67
6 -2 -7 1.86 2.9
6 -2 -7 0 2.26
-6 2 6 1.69 2.4
-6 2 6 -1.18 7.73
6 -2 -6 1.47 2.59
6 -2 -6 -0.15 3.06
-6 2 5 1.74 2.63
6 -2 -5 3.73 7.65
-6 2 4 10.48 3.81
-6 2 4 10.18 8.27
6 -2 -4 7.52 3.41
6 -2 -4 2.16 5.77
-6 2 3 76.48 15.39
-6 2 3 53.17 23.55
6 -2 -3 95.33 19.06
6 -2 -3 71.36 32.31
-6 2 2 135.96 54.12
6 -2 -2 87.94 17.9
6 -2 -2 98.01 41.5
-6 2 1 19.66 5.39
6 -2 -1 16.29 10.61
-6 2 0 2.67 2.88
6 -2 0 2.7 2.57
6 -2 0 6.47 6.46
-6 2 -1 4.44 2.75
6 -2 1 -0.1 2.93
-6 2 -2 2.66 3.44
6 -2 2 10.8 3.6
6 -2 2 0.15 2.51
-6 2 -3 6.36 3.32
-6 2 -3 1.8 3.91
-6 2 -3 -0.48 1.26
6 -2 3 3.77 7.39
6 -2 3 -0.59 2.51
6 -2 3 2.59 3
-6 2 -4 4.78 5.76
-6 2 -4 3.19 2.77
6 -2 4 21.35 12.84
6 -2 4 2.94 4.33
6 -2 4 1.2 2.49
-6 2 -5 -1.04 2.61
-6 2 -5 -0.57 3.08
6 -2 5 3.23 5.31
6 -2 5 -1.13 3.49
6 -2 5 3.28 5.09
-6 2 -6 2.7 3.1
-6 2 -6 -0.75 4.12
6 -2 6 -1.61 4.27
6 -2 6 3.65 6.31
-6 2 -7 0.7 2.36
-6 2 -7 0.5 4.56
6 -2 7 0.25 23.06
6 -2 7 3.91 3.72
6 -2 7 -0.64 2.99
-6 2 -8 1.19 3.57
-6 2 -8 5.2 10.46
6 -2 8 1.06 7.91
6 -2 8 3.96 7.54
6 -2 8 4.9 3.92
-6 2 -9 21.51 10.96
6 -2 10 7.21 11.76
-6 2 -11 0.77 25.95
6 -2 11 14.31 17.94
-6 1 16 2.26 17.97
6 -1 -16 1.68 10.35
-6 1 14 0.27 3.8
6 -1 -14 6.67 8.75
-6 1 13 5.1 4.71
6 -1 -13 -1.97 41.46
-6 1 12 1.78 5.47
-6 1 11 1.37 3.63
-6 1 11 9.84 6.66
-6 1 11 12.74 10.96
6 -1 -11 3.3 4.77
6 -1 -11 18.99 12.05
6 -1 -11 5.61 3.24
-6 1 10 -0.14 2.13
-6 1 10 4.31 4.38
-6 1 10 13.74 9.64
6 -1 -10 2.2 14.15
6 -1 -10 0.7 2.81
6 -1 -10 1.59 2.81
-6 1 9 0.16 1.66
-6 1 9 3.36 6.58
6 -1 -9 1.4 3.22
6 -1 -9 0.72 1.86
-6 1 8 2.16 2.85
-6 1 8 -0.79 1.53
-6 1 8 1.65 6.66
6 -1 -8 4.76 3.83
-6 1 7 2.55 2.59
6 -1 -7 -0.15 1.75
6 -1 -7 3.49 3.1
-6 1 6 20.84 6.38
-6 1 6 5.31 5.52
6 -1 -6 7.31 3.82
6 -1 -6 0.17 4.1
-6 1 5 112.08 44.47
6 -1 -5 175.68 33.64
6 -1 -5 150.65 62.86
-6 1 3 524.7 96.4
-6 1 3 368.03 139.55
6 -1 -3 584.1 107.29
6 -1 -3 536.25 204.68
-6 1 2 605.55 228.24
6 -1 -2 174.15 33.14
6 -1 -2 789.11 298.69
-6 1 1 140.01 26.57
6 -1 -1 154.97 62.16
-6 1 0 47.64 10.12
6 -1 0 25.35 13.87
-6 1 -1 39.07 17.5
6 -1 1 12.45 4.11
6 -1 1 56.92 27.44
-6 1 -2 7.52 3.34
-6 1 -2 1.69 3.57
6 -1 2 1.83 2.8
6 -1 2 -0.72 2.61
-6 1 -3 -0.95 6.96
-6 1 -3 -0.3 2.61
-6 1 -3 4.49 5.52
6 -1 3 21.47 9.94
6 -1 3 6.22 3.05
-6 1 -4 3.72 5.19
-6 1 -4 3.9 3.34
6 -1 4 9.69 3.99
-6 1 -5 1.14 56.39
-6 1 -5 2.02 3.43
-6 1 -5 3.37 5.44
6 -1 5 6.26 7.84
6 -1 5 14.44 5.05
-6 1 -6 28.35 7.87
-6 1 -6 0.92 61.59
-6 1 -6 24.04 15.64
6 -1 6 2.99 6.15
6 -1 6 10.49 4.83
-6 1 -7 2.79 3.12
-6 1 -7 2.51 8.44
-6 1 -7 15.53 14.24
6 -1 7 6.95 6.19
6 -1 7 3.71 144.21
6 -1 7 0.98 4.35
-6 1 -8 0.05 1.8
-6 1 -8 1.91 2.62
6 -1 8 2.56 4.14
6 -1 8 11.63 4.96
6 -1 9 11.47 12.12
-6 1 -10 14.11 11.21
6 -1 10 13.65 15.91
6 0 -16 16.35 15.03
-6 0 15 0.44 94.26
6 0 -15 10.65 10.13
-6 0 14 12.81 9.05
6 0 -14 5.5 7.64
6 0 -13 5.14 7.84
-6 0 12 2.4 3.44
6 0 -12 2.77 10.82
6 0 -11 12.11 7.54
6 0 -11 5.36 4.67
6 0 -11 -0.35 2.34
-6 0 10 7 3.81
-6 0 10 -0.6 5.23
-6 0 10 10.8 9.64
6 0 -10 8.39 5.54
6 0 -10 3.25 3.94
6 0 -10 1.88 1.98
-6 0 9 0.23 1.74
-6 0 9 24.27 11.48
-6 0 9 17.99 11.93
6 0 -9 4.72 4.2
6 0 -9 51.6 38.15
6 0 -9 1.41 2.38
-6 0 8 0.24 2.54
-6 0 8 -0.69 15.36
-6 0 8 12.15 9.31
6 0 -8 0 2.02
6 0 -8 51.6 22.02
-6 0 6 45.25 10.21
-6 0 6 17.79 9.92
6 0 -6 53.62 11.5
6 0 -6 9.22 8.29
-6 0 5 46.45 20.87
6 0 -5 79.98 15.79
6 0 -5 28.17 16.47
-6 0 4 73.51 14.56
-6 0 4 54.12 22.81
6 0 -4 78.79 15.62
6 0 -4 24.32 14.58
-6 0 3 64.6 12.85
-6 0 3 74.17 30.46
6 0 -3 77.47 15.3
6 0 -3 79.37 35.03
-6 0 2 79.9 15.79
6 0 -2 46.49 21.66
-6 0 1 34.68 7.76
6 0 -1 7.17 5.82
-6 0 0 126.64 24.21
-6 0 0 113.65 45.62
6 0 0 114.26 49.21
-6 0 -1 2.74 2.76
-6 0 -1 8.1 6.39
6 0 1 0.75 3.07
6 0 1 3.76 5.09
-6 0 -2 5.75 2.77
-6 0 -2 -0.45 2.36
-6 0 -2 30.74 15.15
6 0 2 12.31 8.09
6 0 2 4.74 6.9
6 0 2 2.78 3.31
-6 0 -3 1.13 6.42
-6 0 -3 9.97 8.73
6 0 3 6.56 13.73
6 0 3 18.83 13.39
6 0 3 15.83 4.98
-6 0 -4 15.81 9.64
6 0 4 10.97 9.66
6 0 4 31.57 15.21
-6 0 -5 13.95 5.29
-6 0 -5 12 10.74
-6 0 -5 17.05 15.72
6 0 5 20.71 11.93
6 0 5 20.52 12.87
6 0 5 8.17 4.43
-6 0 -6 8.58 3.97
6 0 6 4.45 8.83
6 0 6 10.84 9.85
-6 0 -7 -0.23 2.16
-6 0 -7 0.67 5.6
6 0 7 -3.21 5.4
6 0 7 4.64 6.98
6 0 7 9.47 4.47
-6 0 -8 10.06 7.29
6 0 9 13.64 17.05
6 0 10 11.68 20.15
6 1 -17 -3.12 43.15
-6 -1 16 6.24 25.75
-6 -1 15 13.92 9.79
[truncated: 89,084 more chars]
