# Supplementary material for: The Assembly of a High-Efficiency Tris-benzotriazolate-Based Metal–Organic Framework Solid-State Electrolyte
Source: ACS Cent Sci. 2025 Jun 27;11(7):1199–206. doi: 10.1021/acscentsci.5c00567 (PMC12291110; doi:10.1021/acscentsci.5c00567)
Supplement: Supplementary file 4 [file oc5c00567_si_004.cif]

####################################################################### 
# 
# This file contains crystal structure data downloaded from the 
# Cambridge Structural Database (CSD) hosted by the Cambridge 
# Crystallographic Data Centre (CCDC).
# 
# Full information about CCDC data access policies and citation 
# guidelines are available at http://www.ccdc.cam.ac.uk/access/V1 
# 
# Audit and citation data items may have been added by the CCDC. 
# Please retain this information to preserve the provenance of 
# this file and to allow appropriate attribution of the data. 
# 
#######################################################################

data_nascn
_database_code_depnum_ccdc_archive 'CCDC 2389800'
loop_
_audit_author_name
_audit_author_address
'Wu S.'
;SHTU
China
;
_audit_update_record             
;
2024-10-09 deposited with the CCDC.	2024-10-30 downloaded from the CCDC.
;
_audit_creation_date             2024-09-30
_audit_creation_method           
;
Olex2 1.5
(compiled 2024.02.16 svn.r378c4104 for OlexSys, GUI svn.r6928)
;
_shelx_SHELXL_version_number     2018/3
loop_
_audit_author_email
''

# start Validation Reply Form
_vrf_THETM01_nascn               
;
PROBLEM: The value of sine(theta_max)/wavelength is less than 0.550
RESPONSE: Due to the low crystallinity of specimen, 
the resolution of the data is low.
;
_vrf_PLAT029_nascn               
;
PROBLEM: _diffrn_measured_fraction_theta_full value Low . 0.635 Why?
RESPONSE: Due to the unit cell is P-1 and the tilt range of 3D ED is limited,
 resulting a low completeness
;
_vrf_PLAT082_nascn               
;
PROBLEM: High R1 Value .................................. 0.26 Report
RESPONSE: Electron diffraction would have high R1 value 
due to multiple scattering
;
_vrf_PLAT084_nascn               
;
PROBLEM: High wR2 Value (i.e. > 0.25) ...................       0.62 Report
RESPONSE: Electron diffraction have high wR2 value due to multiple scattering
;
_vrf_PLAT026_nascn               
;
PROBLEM: Ratio Observed / Unique Reflections (too) Low ..        33% Check 
RESPONSE: Due to the low crystallinity of specimen, the diffraction spots have 
low signal to noise ratio
;
_vrf_PLAT341_nascn               
;
PROBLEM: Low Bond Precision on  C-C Bonds ...............    0.0193 Ang.
RESPONSE: Determined by the specific location of C atoms, some atoms are 
regulated based on benzene assumption (AFIX 66) whilst other sites such 
as C-C single bonds was not strictly regulated or fixed at about 1.51 \^a?? (DFIX 1.51) 
Under these restraints, some bond lengths may vary. Furthermore, 
the poor crystallinity and disorder of crystal structure also worsen 
the variation of the C-C bonds.
;
# end Validation Reply Form
_audit_contact_author_address    ?
_audit_contact_author_email      ?
_audit_contact_author_phone      ?
_publ_contact_author_id_orcid    ?
_publ_section_references         
;
Dolomanov, O.V., Bourhis, L.J., Gildea, R.J, Howard, J.A.K. & Puschmann, H.
 (2009), J. Appl. Cryst. 42, 339-341.

Sheldrick, G.M. (2008). Acta Cryst. A64, 112-122.
;
_chemical_name_common            ?
_chemical_name_systematic        ?
_chemical_formula_moiety         'C27 H18 Cu2 N9'
_chemical_formula_sum            'C27 H18 Cu2 N9'
_chemical_formula_weight         595.60
_chemical_melting_point          ?
loop_
_atom_type_symbol
_atom_type_description
_atom_type_scat_dispersion_real
_atom_type_scat_dispersion_imag
_atom_type_scat_source
C C 0.0000 0.0000 'International Tables Vol C Tables 4.2.6.8 and 6.1.1.4'
H H 0.0000 0.0000 'International Tables Vol C Tables 4.2.6.8 and 6.1.1.4'
Cu Cu 0.0000 0.0000 'International Tables Vol C Tables 4.2.6.8 and 6.1.1.4'
N N 0.0000 0.0000 'International Tables Vol C Tables 4.2.6.8 and 6.1.1.4'

_shelx_space_group_comment       
;
The symmetry employed for this shelxl refinement is uniquely defined
by the following loop, which should always be used as a source of
symmetry information in preference to the above space-group names.
They are only intended as comments.
;
_space_group_crystal_system      triclinic
_space_group_IT_number           2
_space_group_name_H-M_alt        'P -1'
_space_group_name_Hall           '-P 1'
loop_
_space_group_symop_operation_xyz
'x, y, z'
'-x, -y, -z'

_cell_length_a                   11.280
_cell_length_b                   15.490
_cell_length_c                   15.330
_cell_angle_alpha                107.71
_cell_angle_beta                 106.10
_cell_angle_gamma                108.82
_cell_volume                     2195.9
_cell_formula_units_Z            2
_cell_measurement_reflns_used    2918
_cell_measurement_temperature    293
_cell_measurement_theta_max      0.719
_cell_measurement_theta_min      0.036
_shelx_estimated_absorpt_T_max   ?
_shelx_estimated_absorpt_T_min   ?
_exptl_absorpt_coefficient_mu    0.000
_exptl_absorpt_correction_T_max  ?
_exptl_absorpt_correction_T_min  ?
_exptl_absorpt_correction_type   ?
_exptl_absorpt_process_details   ?
_exptl_absorpt_special_details   ?
_exptl_crystal_colour            'dull yellowish yellow'
_exptl_crystal_colour_lustre     dull
_exptl_crystal_colour_modifier   yellowish
_exptl_crystal_colour_primary    yellow
_exptl_crystal_density_diffrn    0.901
_exptl_crystal_density_meas      ?
_exptl_crystal_density_method    ?
_exptl_crystal_description       irregular
_exptl_crystal_F_000             217
_exptl_crystal_preparation       
'Specimen dispersed in ethanol, and the suspension is dropped on to carbon film supported copper grid'
_exptl_crystal_recrystallization_method no
_exptl_crystal_size_max          0.5
_exptl_crystal_size_mid          0.4
_exptl_crystal_size_min          0.2
_exptl_transmission_factor_max   ?
_exptl_transmission_factor_min   ?
_diffrn_reflns_av_R_equivalents  0.1542
_diffrn_reflns_av_unetI/netI     0.2303
_diffrn_reflns_Laue_measured_fraction_full 0.635
_diffrn_reflns_Laue_measured_fraction_max 0.635
_diffrn_reflns_limit_h_max       11
_diffrn_reflns_limit_h_min       -11
_diffrn_reflns_limit_k_max       15
_diffrn_reflns_limit_k_min       -15
_diffrn_reflns_limit_l_max       14
_diffrn_reflns_limit_l_min       -14
_diffrn_reflns_number            6570
_diffrn_reflns_point_group_measured_fraction_full 0.635
_diffrn_reflns_point_group_measured_fraction_max 0.635
_diffrn_reflns_theta_full        0.718
_diffrn_reflns_theta_max         0.718
_diffrn_reflns_theta_min         0.054
_diffrn_ambient_temperature      293
_diffrn_detector_area_resol_mean ?
_diffrn_measured_fraction_theta_full 0.635
_diffrn_measured_fraction_theta_max 0.635
_diffrn_measurement_device_type  
'JEOL JEM-2100P transmission electron microscope'
_diffrn_measurement_method       cRED
_diffrn_radiation_type           Electron
_diffrn_radiation_wavelength     0.02508
_diffrn_source                   electron
_diffrn_special_details          no
_reflns_Friedel_coverage         0.000
_reflns_Friedel_fraction_full    .
_reflns_Friedel_fraction_max     .
_reflns_number_gt                961
_reflns_number_total             2918
_reflns_special_details          
;
 Reflections were merged by SHELXL according to the crystal
 class for the calculation of statistics and refinement.
 
 Structure factors included contributions from the .fab file.
 
 _reflns_Friedel_fraction is defined as the number of unique
 Friedel pairs measured divided by the number that would be
 possible theoretically, ignoring centric projections and
 systematic absences.
;
_reflns_threshold_expression     'I > 2\s(I)'
_computing_cell_refinement       ?
_computing_data_collection       ?
_computing_data_reduction        ?
_computing_molecular_graphics    'Olex2 1.5 (Dolomanov et al., 2009)'
_computing_publication_material  'Olex2 1.5 (Dolomanov et al., 2009)'
_computing_structure_refinement  'XL  (Sheldrick, 2008)'
_computing_structure_solution    'SHELXT 2014/5 (Sheldrick, 2014)'
_refine_diff_density_max         0.237
_refine_diff_density_min         -0.105
_refine_diff_density_rms         0.025
_refine_ls_extinction_coef       .
_refine_ls_extinction_method     none
_refine_ls_goodness_of_fit_ref   1.322
_refine_ls_hydrogen_treatment    mixed
_refine_ls_matrix_type           full
_refine_ls_number_parameters     299
_refine_ls_number_reflns         2918
_refine_ls_number_restraints     523
_refine_ls_R_factor_all          0.2982
_refine_ls_R_factor_gt           0.2565
_refine_ls_restrained_S_all      1.349
_refine_ls_shift/su_max          0.000
_refine_ls_shift/su_mean         0.000
_refine_ls_structure_factor_coef Fsqd
_refine_ls_weighting_details     
'w=1/[\s^2^(Fo^2^)+(0.2000P)^2^] where P=(Fo^2^+2Fc^2^)/3'
_refine_ls_weighting_scheme      calc
_refine_ls_wR_factor_gt          0.5225
_refine_ls_wR_factor_ref         0.6182
_refine_special_details          no
_olex2_refinement_description    
;
1. Fixed Uiso
 At 1.2 times of:
  All C(H) groups
 At 1.5 times of:
  All H(H,H) groups, All C(H,H,H) groups
2. Restrained distances
 C00Y-N00E = N00E-N8
 1.35 with sigma of 0.02
 C00Y-C8 = C8-N32
 1.35 with sigma of 0.02
 N32-N8 = N8-N00E
 1.35 with sigma of 0.02
 Cu01_$1-N32
 2.2 with sigma of 0.02
 Cu02_$2-N8
 2.2 with sigma of 0.02
 C00L-C00M
 1.51 with sigma of 0.02
 C00U-C003
 1.3 with sigma of 0.02
 C00A-C009
 1.3 with sigma of 0.02
 C00M-C00L
 1.3 with sigma of 0.02
 C00Y-N8
 2.184 with sigma of 0.04
 C00Y-N32
 2.184 with sigma of 0.04
 N32-N00E
 2.184 with sigma of 0.04
 C00V-C00N \\sim C00S-C006 \\sim C00K-C005
 with sigma of 0.02
 C00A-C009 \\sim C00U-C003 \\sim C00M-C00L
 with sigma of 0.02
 C00V-C00N \\sim C00A-C009 \\sim C00S-C006 \\sim C00K-C005 \\sim C00U-C003
\\sim C00M-C00L
 with sigma of 0.02
3. Restrained planarity
 C00K, C009, C008, C00Y, C8, C16, C44, C00A, C005, N00E, N32, N8
 with sigma of 0.1
 C003, C006, C00D, C00T, C00U, C00Z, C00W, C00Q, N00F, N00G, N00H, C00S
 with sigma of 0.1
 C00M, C00N, C00B, C00R, C00O, C00C, C00L, C010, N00J, N00P, C00V, N00X
 with sigma of 0.1
4. Rigid bond restraints
 C00A, C00Y, C008, C8, C16, C44, C00N
 with sigma for 1-2 distances of 0.01 and sigma for 1-3 distances of 0.01
 C003, C00N, C009, C006, C00M, C00K
 with sigma for 1-2 distances of 0.01 and sigma for 1-3 distances of 0.01
 C00D, C00T, C00U, C00Z, C00W, C00Q
 with sigma for 1-2 distances of 0.01 and sigma for 1-3 distances of 0.01
 C006, C00S
 with sigma for 1-2 distances of 0.01 and sigma for 1-3 distances of 0.01
 C00R, C00O, C00L, C010, C00B, C00C
 with sigma for 1-2 distances of 0.01 and sigma for 1-3 distances of 0.01
 C008, C00A, C44, C16, C8, C00Y
 with sigma for 1-2 distances of 0.01 and sigma for 1-3 distances of 0.01
 N00X, N00P, N00J
 with sigma for 1-2 distances of 0.01 and sigma for 1-3 distances of 0.01
5. Uiso/Uaniso restraints and constraints
C00N: within 2A with sigma of 0.04 and sigma for terminal atoms of 0.08 within
2A
C00N \\sim C009 \\sim C006 \\sim C00M \\sim C00K \\sim C003: within 2A with
sigma of 0.04 and sigma for terminal atoms of 0.08 within 2A
C00Q \\sim C00T \\sim C00U \\sim C00W \\sim C00D \\sim C00Z: within 2A with
sigma of 0.04 and sigma for terminal atoms of 0.08 within 2A
C00S \\sim C006: within 2A with sigma of 0.04 and sigma for terminal atoms of
0.08 within 2A
C00B \\sim C00R \\sim C00O \\sim C00C \\sim C00L \\sim C010: within 2A with
sigma of 0.04 and sigma for terminal atoms of 0.08 within 2A
C8 \\sim N00E \\sim N32 \\sim C16 \\sim C00Y \\sim C44 \\sim N8 \\sim C00A
\\sim C008: within 2A with sigma of 0.04 and sigma for terminal atoms of 0.08
within 2A
N00X \\sim N00P \\sim N00J: within 2A with sigma of 0.04 and sigma for terminal
atoms of 0.08 within 2A
Uanis(N00H) \\sim Ueq, Uanis(N00J) \\sim Ueq, Uanis(C00Y) \\sim Ueq,
Uanis(C00D) \\sim Ueq, Uanis(Cu02) \\sim Ueq, Uanis(C00K) \\sim Ueq,
Uanis(C009) \\sim Ueq, Uanis(C8) \\sim Ueq, Uanis(N00F) \\sim Ueq, Uanis(C16)
\\sim Ueq, Uanis(N8) \\sim Ueq, Uanis(C00A) \\sim Ueq, Uanis(C00U) \\sim Ueq,
Uanis(C00R) \\sim Ueq, Uanis(N00G) \\sim Ueq, Uanis(C44) \\sim Ueq, Uanis(C00S)
\\sim Ueq, Uanis(C00L) \\sim Ueq, Uanis(N32) \\sim Ueq, Uanis(C010) \\sim Ueq,
Uanis(C00V) \\sim Ueq, Uanis(C008) \\sim Ueq, Uanis(Cu01) \\sim Ueq,
Uanis(N00X) \\sim Ueq, Uanis(C003) \\sim Ueq, Uanis(C005) \\sim Ueq,
Uanis(C00Z) \\sim Ueq, Uanis(C00B) \\sim Ueq, Uanis(C00Q) \\sim Ueq,
Uanis(C00O) \\sim Ueq, Uanis(C00W) \\sim Ueq, Uanis(C00C) \\sim Ueq,
Uanis(N00E) \\sim Ueq, Uanis(C00N) \\sim Ueq, Uanis(N00P) \\sim Ueq,
Uanis(C00M) \\sim Ueq, Uanis(C006) \\sim Ueq, Uanis(C00T) \\sim Ueq: with sigma
of 0.1 and sigma for terminal atoms of 0.2
6.a Aromatic/amide H refined with riding coordinates:
 C008(H008), C16(H16), C44(H44), C00B(H00D), C00C(H00E), C010(H010),
 C00T(H00T), C00Z(H00Z), C00W(H00W)
6.b Fitted hexagon refined as free rotating group:
 C003(C00K,C00M,C006,C009,C00N), C008(C00Y,C8,C16,C44,C00A), C00B(C00R,C00O,
 C00C,C00L,C010), C00D(C00T,C00U,C00Z,C00W,C00Q)
6.c Idealised Me refined as rotating group:
 C005(H00A,H00B,H00C), C00S(H00F,H00G,H00H), C00V(H00I,H00J,H00K)
;
_atom_sites_solution_hydrogens   geom
_atom_sites_solution_primary     ?
_atom_sites_solution_secondary   ?
loop_
_atom_site_label
_atom_site_type_symbol
_atom_site_fract_x
_atom_site_fract_y
_atom_site_fract_z
_atom_site_U_iso_or_equiv
_atom_site_adp_type
_atom_site_occupancy
_atom_site_site_symmetry_order
_atom_site_calc_flag
_atom_site_refinement_flags_posn
_atom_site_refinement_flags_adp
_atom_site_refinement_flags_occupancy
_atom_site_disorder_assembly
_atom_site_disorder_group
Cu01 Cu 0.3141(7) -0.0852(4) -0.0528(8) 0.189(5) Uani 1 1 d . U . . .
Cu02 Cu 0.8723(6) 0.9584(5) 0.0503(7) 0.186(4) Uani 1 1 d . U . . .
C003 C 0.7878(8) 0.5231(5) 0.2156(7) 0.171(7) Uani 1 1 d DG U . . .
C00K C 0.8465(8) 0.5688(5) 0.1629(7) 0.179(7) Uani 1 1 d DG U . . .
C00M C 0.9592(8) 0.6637(6) 0.2147(7) 0.166(6) Uani 1 1 d DG U . . .
C006 C 1.0132(8) 0.7130(6) 0.3191(7) 0.187(8) Uani 1 1 d DG U . . .
C009 C 0.9545(10) 0.6673(6) 0.3718(7) 0.199(7) Uani 1 1 d DG U . . .
C00N C 0.8418(9) 0.5724(6) 0.3200(7) 0.211(9) Uani 1 1 d DG U . . .
C005 C 0.7808(14) 0.5178(9) 0.0488(12) 0.145(8) Uani 1 1 d D U . . .
H00A H 0.843454 0.499890 0.024704 0.218 Uiso 1 1 calc R U . . .
H00B H 0.759822 0.563399 0.023870 0.218 Uiso 1 1 calc R U . . .
H00C H 0.697486 0.457886 0.025418 0.218 Uiso 1 1 calc R U . . .
C008 C 0.9706(11) 0.7874(11) 0.5292(12) 0.249(10) Uani 1 1 d G U . . .
H008 H 0.903951 0.799019 0.489771 0.299 Uiso 1 1 calc R U . . .
C00Y C 1.0260(14) 0.8380(10) 0.6336(13) 0.250(9) Uani 1 1 d DG U . . .
C8 C 1.1256(14) 0.8206(11) 0.6925(9) 0.228(8) Uani 1 1 d DG U . . .
C16 C 1.1698(12) 0.7525(12) 0.6471(13) 0.257(10) Uani 1 1 d G U . . .
H16 H 1.236434 0.740871 0.686477 0.308 Uiso 1 1 calc R U . . .
C44 C 1.1144(16) 0.7018(9) 0.5427(14) 0.244(9) Uani 1 1 d G U . . .
H44 H 1.143989 0.656279 0.512253 0.293 Uiso 1 1 calc R U . . .
C00A C 1.0148(15) 0.7193(10) 0.4837(9) 0.245(9) Uani 1 1 d DG U . . .
C00B C 1.1669(13) 0.7459(9) 0.0731(13) 0.218(8) Uani 1 1 d G U . . .
H00D H 1.230247 0.731265 0.051243 0.262 Uiso 1 1 calc R U . . .
C00R C 1.1293(13) 0.8181(9) 0.0556(11) 0.193(8) Uani 1 1 d G U . . .
C00O C 1.0346(13) 0.8400(9) 0.0882(12) 0.173(7) Uani 1 1 d G U . . .
C00C C 0.9775(13) 0.7895(10) 0.1384(13) 0.193(8) Uani 1 1 d G U . . .
H00E H 0.914134 0.804103 0.160195 0.232 Uiso 1 1 calc R U . . .
C00L C 1.0151(15) 0.7172(10) 0.1559(13) 0.223(9) Uani 1 1 d DG U . . .
C010 C 1.1098(15) 0.6954(10) 0.1232(14) 0.234(8) Uani 1 1 d G U . . .
H010 H 1.135007 0.647056 0.134974 0.281 Uiso 1 1 calc R U . . .
C00D C 0.5645(13) 0.2365(7) 0.0798(10) 0.184(8) Uani 1 1 d G U . . .
C00T C 0.6789(10) 0.3305(9) 0.1306(12) 0.214(9) Uani 1 1 d G U . . .
H00T H 0.766974 0.334632 0.146680 0.257 Uiso 1 1 calc R U . . .
C00U C 0.6618(11) 0.4184(7) 0.1574(11) 0.208(9) Uani 1 1 d DG U . . .
C00Z C 0.5302(13) 0.4123(7) 0.1334(13) 0.223(9) Uani 1 1 d G U . . .
H00Z H 0.518735 0.471043 0.151317 0.267 Uiso 1 1 calc R U . . .
C00W C 0.4158(10) 0.3183(9) 0.0826(14) 0.221(9) Uani 1 1 d G U . . .
H00W H 0.327759 0.314181 0.066478 0.266 Uiso 1 1 calc R U . . .
C00Q C 0.4329(11) 0.2304(7) 0.0557(10) 0.213(9) Uani 1 1 d G U . . .
N00E N 1.007(2) 0.9060(16) 0.7005(18) 0.251(11) Uani 1 1 d D U . . .
N00F N 0.5426(17) 0.1360(11) 0.0414(17) 0.174(9) Uani 1 1 d . U . . .
N00G N 0.418(2) 0.0744(12) 0.002(2) 0.230(13) Uani 1 1 d . U . . .
N00H N 0.3262(18) 0.1231(14) -0.001(2) 0.207(12) Uani 1 1 d . U . . .
N00J N 1.1684(19) 0.8775(13) 0.004(2) 0.230(10) Uani 1 1 d . U . . .
N00P N 1.0949(16) 0.9329(11) 0.0102(19) 0.209(8) Uani 1 1 d . U . . .
C00S C 1.140(2) 0.8173(11) 0.3771(16) 0.200(10) Uani 1 1 d D U . . .
H00F H 1.191889 0.825005 0.337197 0.23(6) Uiso 1 1 calc R . . . .
H00G H 1.197535 0.822002 0.439519 0.343 Uiso 1 1 calc R U . . .
H00H H 1.110974 0.869660 0.390548 0.343 Uiso 1 1 calc R U . . .
C00V C 0.776(2) 0.5185(16) 0.378(2) 0.29(2) Uani 1 1 d D U . . .
H00I H 0.681715 0.507697 0.358183 0.434 Uiso 1 1 calc R U . . .
H00J H 0.826274 0.560251 0.449131 0.434 Uiso 1 1 calc R U . . .
H00K H 0.778897 0.454583 0.362038 0.434 Uiso 1 1 calc R U . . .
N00X N 1.0168(16) 0.9096(13) 0.0498(19) 0.199(8) Uani 1 1 d . U . . .
N32 N 1.1659(19) 0.8779(13) 0.7936(12) 0.240(11) Uani 1 1 d D U . . .
N8 N 1.090(2) 0.9312(14) 0.7975(15) 0.258(11) Uani 1 1 d D U . . .

loop_
_atom_site_aniso_label
_atom_site_aniso_U_11
_atom_site_aniso_U_22
_atom_site_aniso_U_33
_atom_site_aniso_U_23
_atom_site_aniso_U_13
_atom_site_aniso_U_12
Cu01 0.180(6) 0.137(5) 0.322(15) 0.125(7) 0.167(8) 0.076(5)
Cu02 0.168(5) 0.134(4) 0.312(14) 0.125(7) 0.142(7) 0.069(4)
C003 0.247(15) 0.126(10) 0.202(19) 0.104(12) 0.119(14) 0.101(11)
C00K 0.258(17) 0.109(9) 0.186(17) 0.077(11) 0.112(14) 0.073(10)
C00M 0.216(14) 0.119(9) 0.191(18) 0.085(12) 0.097(14) 0.080(9)
C006 0.222(16) 0.123(10) 0.195(18) 0.078(11) 0.082(15) 0.046(9)
C009 0.241(18) 0.171(13) 0.212(18) 0.106(13) 0.117(15) 0.082(12)
C00N 0.29(2) 0.167(14) 0.210(19) 0.123(15) 0.134(18) 0.081(11)
C005 0.147(13) 0.089(9) 0.12(3) 0.007(14) 0.032(16) 0.021(10)
C008 0.238(17) 0.268(19) 0.36(2) 0.219(19) 0.150(17) 0.145(15)
C00Y 0.241(16) 0.294(18) 0.36(3) 0.204(18) 0.177(16) 0.174(14)
C8 0.195(13) 0.283(18) 0.33(2) 0.200(17) 0.176(15) 0.131(13)
C16 0.266(18) 0.27(2) 0.34(3) 0.18(2) 0.160(18) 0.164(15)
C44 0.244(17) 0.285(19) 0.33(3) 0.201(18) 0.178(17) 0.149(15)
C00A 0.275(19) 0.235(18) 0.33(2) 0.202(18) 0.168(17) 0.130(15)
C00B 0.234(15) 0.171(12) 0.36(3) 0.179(16) 0.181(16) 0.110(11)
C00R 0.176(13) 0.144(11) 0.32(3) 0.142(15) 0.139(15) 0.072(10)
C00O 0.133(11) 0.144(11) 0.26(2) 0.118(14) 0.084(13) 0.056(10)
C00C 0.204(13) 0.148(12) 0.27(3) 0.122(15) 0.129(15) 0.072(11)
C00L 0.242(16) 0.164(12) 0.37(3) 0.178(16) 0.203(17) 0.094(11)
C010 0.223(15) 0.193(13) 0.41(3) 0.204(16) 0.202(16) 0.107(12)
C00D 0.226(13) 0.151(10) 0.28(2) 0.124(13) 0.181(15) 0.109(10)
C00T 0.206(12) 0.183(12) 0.32(3) 0.146(16) 0.141(16) 0.099(10)
C00U 0.207(11) 0.150(10) 0.34(3) 0.147(14) 0.160(15) 0.080(10)
C00Z 0.217(13) 0.172(10) 0.36(3) 0.153(15) 0.174(16) 0.091(10)
C00W 0.216(12) 0.167(11) 0.36(3) 0.158(16) 0.162(16) 0.098(9)
C00Q 0.206(12) 0.148(10) 0.37(3) 0.170(14) 0.183(16) 0.074(10)
N00E 0.254(19) 0.271(19) 0.34(3) 0.18(2) 0.19(2) 0.139(15)
N00F 0.154(13) 0.123(10) 0.29(3) 0.098(15) 0.141(18) 0.063(10)
N00G 0.224(18) 0.147(13) 0.46(4) 0.19(2) 0.23(2) 0.116(14)
N00H 0.169(15) 0.168(13) 0.32(4) 0.10(2) 0.15(2) 0.074(14)
N00J 0.224(14) 0.171(12) 0.44(3) 0.187(17) 0.238(18) 0.111(11)
N00P 0.161(11) 0.151(10) 0.41(3) 0.177(15) 0.169(14) 0.082(9)
C00S 0.22(2) 0.161(14) 0.10(3) 0.025(17) 0.02(2) 0.015(12)
C00V 0.32(3) 0.24(3) 0.44(6) 0.24(4) 0.25(4) 0.12(3)
N00X 0.170(13) 0.172(12) 0.35(3) 0.154(16) 0.153(15) 0.113(11)
N32 0.261(18) 0.240(17) 0.34(3) 0.20(2) 0.18(2) 0.138(15)
N8 0.28(2) 0.243(18) 0.37(3) 0.18(2) 0.21(2) 0.149(16)

_geom_special_details            
;
 All esds (except the esd in the dihedral angle between two l.s. planes)
 are estimated using the full covariance matrix.  The cell esds are taken
 into account individually in the estimation of esds in distances, angles
 and torsion angles; correlations between esds in cell parameters are only
 used when they are defined by crystal symmetry.  An approximate (isotropic)
 treatment of cell esds is used for estimating esds involving l.s. planes.
;
loop_
_geom_bond_atom_site_label_1
_geom_bond_atom_site_label_2
_geom_bond_distance
_geom_bond_site_symmetry_2
_geom_bond_publ_flag
Cu01 N00F 2.002(14) 2_655 ?
Cu01 N00G 2.125(17) . ?
Cu01 N00J 2.071(16) 1_445 ?
Cu01 N32 2.247(15) 1_444 ?
Cu02 N00H 1.960(18) 2_665 ?
Cu02 N00P 2.138(16) 2_775 ?
Cu02 N00X 2.006(13) . ?
Cu02 N8 2.260(16) 2_776 ?
C003 C00K 1.3900 . ?
C003 C00N 1.3900 . ?
C003 C00U 1.542(9) . ?
C00K C00M 1.3900 . ?
C00K C005 1.516(13) . ?
C00M C006 1.3900 . ?
C00M C00L 1.526(8) . ?
C006 C009 1.3900 . ?
C006 C00S 1.544(14) . ?
C009 C00N 1.3900 . ?
C009 C00A 1.489(11) . ?
C00N C00V 1.568(13) . ?
C005 H00A 0.9600 . ?
C005 H00B 0.9600 . ?
C005 H00C 0.9600 . ?
C008 H008 0.9300 . ?
C008 C00Y 1.3900 . ?
C008 C00A 1.3900 . ?
C00Y C8 1.3900 . ?
C00Y N00E 1.346(17) . ?
C8 C16 1.3900 . ?
C8 N32 1.381(16) . ?
C16 H16 0.9300 . ?
C16 C44 1.3900 . ?
C44 H44 0.9300 . ?
C44 C00A 1.3900 . ?
C00B H00D 0.9300 . ?
C00B C00R 1.3900 . ?
C00B C010 1.3900 . ?
C00R C00O 1.3900 . ?
C00R N00J 1.425(18) . ?
C00O C00C 1.3900 . ?
C00O N00X 1.418(17) . ?
C00C H00E 0.9300 . ?
C00C C00L 1.3900 . ?
C00L C010 1.3900 . ?
C010 H010 0.9300 . ?
C00D C00T 1.3900 . ?
C00D C00Q 1.3900 . ?
C00D N00F 1.395(16) . ?
C00T H00T 0.9300 . ?
C00T C00U 1.3900 . ?
C00U C00Z 1.3900 . ?
C00Z H00Z 0.9300 . ?
C00Z C00W 1.3900 . ?
C00W H00W 0.9300 . ?
C00W C00Q 1.3900 . ?
C00Q N00H 1.49(2) . ?
N00E N8 1.371(14) . ?
N00F N00G 1.25(2) . ?
N00G N00H 1.459(19) . ?
N00J N00P 1.374(17) . ?
N00P N00X 1.22(2) . ?
C00S H00F 0.9600 . ?
C00S H00G 0.9600 . ?
C00S H00H 0.9600 . ?
C00V H00I 0.9600 . ?
C00V H00J 0.9600 . ?
C00V H00K 0.9600 . ?
N32 N8 1.366(17) . ?

loop_
_geom_angle_atom_site_label_1
_geom_angle_atom_site_label_2
_geom_angle_atom_site_label_3
_geom_angle
_geom_angle_site_symmetry_1
_geom_angle_site_symmetry_3
_geom_angle_publ_flag
N00F Cu01 N00G 107.4(6) 2_655 . ?
N00F Cu01 N00J 122.7(8) 2_655 1_445 ?
N00F Cu01 N32 119.1(9) 2_655 1_444 ?
N00G Cu01 N32 98.7(8) . 1_444 ?
N00J Cu01 N00G 109.9(7) 1_445 . ?
N00J Cu01 N32 96.5(9) 1_445 1_444 ?
N00H Cu02 N00P 109.0(8) 2_665 2_775 ?
N00H Cu02 N00X 127.9(8) 2_665 . ?
N00H Cu02 N8 98.1(9) 2_665 2_776 ?
N00P Cu02 N8 94.8(9) 2_775 2_776 ?
N00X Cu02 N00P 106.9(6) . 2_775 ?
N00X Cu02 N8 115.2(10) . 2_776 ?
C00K C003 C00N 120.0 . . ?
C00K C003 C00U 119.6(6) . . ?
C00N C003 C00U 120.4(6) . . ?
C003 C00K C00M 120.0 . . ?
C003 C00K C005 119.5(5) . . ?
C00M C00K C005 120.3(5) . . ?
C00K C00M C006 120.0 . . ?
C00K C00M C00L 119.6(6) . . ?
C006 C00M C00L 120.2(7) . . ?
C00M C006 C00S 120.2(9) . . ?
C009 C006 C00M 120.0 . . ?
C009 C006 C00S 119.8(8) . . ?
C006 C009 C00N 120.0 . . ?
C006 C009 C00A 119.8(4) . . ?
C00N C009 C00A 120.2(4) . . ?
C003 C00N C00V 119.1(10) . . ?
C009 C00N C003 120.0 . . ?
C009 C00N C00V 120.9(10) . . ?
C00K C005 H00A 109.5 . . ?
C00K C005 H00B 109.5 . . ?
C00K C005 H00C 109.5 . . ?
H00A C005 H00B 109.5 . . ?
H00A C005 H00C 109.5 . . ?
H00B C005 H00C 109.5 . . ?
C00Y C008 H008 120.0 . . ?
C00Y C008 C00A 120.0 . . ?
C00A C008 H008 120.0 . . ?
C008 C00Y C8 120.0 . . ?
N00E C00Y C008 135.6(15) . . ?
N00E C00Y C8 104.4(15) . . ?
C16 C8 C00Y 120.0 . . ?
N32 C8 C00Y 110.7(14) . . ?
N32 C8 C16 129.3(14) . . ?
C8 C16 H16 120.0 . . ?
C8 C16 C44 120.0 . . ?
C44 C16 H16 120.0 . . ?
C16 C44 H44 120.0 . . ?
C00A C44 C16 120.0 . . ?
C00A C44 H44 120.0 . . ?
C008 C00A C009 118.5(14) . . ?
C44 C00A C009 121.5(14) . . ?
C44 C00A C008 120.0 . . ?
C00R C00B H00D 120.0 . . ?
C00R C00B C010 120.0 . . ?
C010 C00B H00D 120.0 . . ?
C00B C00R C00O 120.0 . . ?
C00B C00R N00J 131.1(9) . . ?
C00O C00R N00J 108.8(9) . . ?
C00R C00O C00C 120.0 . . ?
C00R C00O N00X 102.5(9) . . ?
C00C C00O N00X 137.3(9) . . ?
C00O C00C H00E 120.0 . . ?
C00L C00C C00O 120.0 . . ?
C00L C00C H00E 120.0 . . ?
C00C C00L C00M 121.3(8) . . ?
C00C C00L C010 120.0 . . ?
C010 C00L C00M 118.6(8) . . ?
C00B C010 H010 120.0 . . ?
C00L C010 C00B 120.0 . . ?
C00L C010 H010 120.0 . . ?
C00T C00D C00Q 120.0 . . ?
C00T C00D N00F 135.7(10) . . ?
C00Q C00D N00F 104.3(10) . . ?
C00D C00T H00T 120.0 . . ?
C00U C00T C00D 120.0 . . ?
C00U C00T H00T 120.0 . . ?
C00T C00U C003 120.6(9) . . ?
C00T C00U C00Z 120.0 . . ?
C00Z C00U C003 119.4(9) . . ?
C00U C00Z H00Z 120.0 . . ?
C00W C00Z C00U 120.0 . . ?
C00W C00Z H00Z 120.0 . . ?
C00Z C00W H00W 120.0 . . ?
C00Z C00W C00Q 120.0 . . ?
C00Q C00W H00W 120.0 . . ?
C00D C00Q N00H 110.9(10) . . ?
C00W C00Q C00D 120.0 . . ?
C00W C00Q N00H 129.0(10) . . ?
C00Y N00E N8 111.3(17) . . ?
C00D N00F Cu01 127.2(12) . 2_655 ?
N00G N00F Cu01 119.9(11) . 2_655 ?
N00G N00F C00D 112.8(12) . . ?
N00F N00G Cu01 132.6(11) . . ?
N00F N00G N00H 113.2(14) . . ?
N00H N00G Cu01 114.0(13) . . ?
C00Q N00H Cu02 140.4(11) . 2_665 ?
N00G N00H Cu02 119.9(13) . 2_665 ?
N00G N00H C00Q 98.5(13) . . ?
C00R N00J Cu01 138.9(11) . 1_665 ?
N00P N00J Cu01 116.8(11) . 1_665 ?
N00P N00J C00R 103.6(12) . . ?
N00J N00P Cu02 117.8(12) . 2_775 ?
N00X N00P Cu02 129.9(11) . 2_775 ?
N00X N00P N00J 112.3(13) . . ?
C006 C00S H00F 109.5 . . ?
C006 C00S H00G 109.5 . . ?
C006 C00S H00H 109.5 . . ?
H00F C00S H00G 109.5 . . ?
H00F C00S H00H 109.5 . . ?
H00G C00S H00H 109.5 . . ?
C00N C00V H00I 109.5 . . ?
C00N C00V H00J 109.5 . . ?
C00N C00V H00K 109.5 . . ?
H00I C00V H00J 109.5 . . ?
H00I C00V H00K 109.5 . . ?
H00J C00V H00K 109.5 . . ?
C00O N00X Cu02 124.7(12) . . ?
N00P N00X Cu02 122.8(13) . . ?
N00P N00X C00O 112.4(11) . . ?
C8 N32 Cu01 141.7(14) . 1_666 ?
N8 N32 Cu01 112.5(14) . 1_666 ?
N8 N32 C8 105.8(13) . . ?
N00E N8 Cu02 133.5(16) . 2_776 ?
N32 N8 Cu02 118.6(15) . 2_776 ?
N32 N8 N00E 107.9(15) . . ?

loop_
_geom_torsion_atom_site_label_1
_geom_torsion_atom_site_label_2
_geom_torsion_atom_site_label_3
_geom_torsion_atom_site_label_4
_geom_torsion
_geom_torsion_site_symmetry_1
_geom_torsion_site_symmetry_2
_geom_torsion_site_symmetry_3
_geom_torsion_site_symmetry_4
_geom_torsion_publ_flag
Cu01 N00F N00G Cu01 5(3) 2_655 . . . ?
Cu01 N00F N00G N00H -179.6(14) 2_655 . . . ?
Cu01 N00G N00H Cu02 1(2) . . . 2_665 ?
Cu01 N00G N00H C00Q 171.4(12) . . . . ?
Cu01 N00J N00P Cu02 5(2) 1_665 . . 2_775 ?
Cu01 N00J N00P N00X -176.2(19) 1_665 . . . ?
Cu01 N32 N8 Cu02 0.4(18) 1_666 . . 2_776 ?
Cu01 N32 N8 N00E 177.9(16) 1_666 . . . ?
Cu02 N00P N00X Cu02 9(3) 2_775 . . . ?
Cu02 N00P N00X C00O -174.8(15) 2_775 . . . ?
C003 C00K C00M C006 0.0 . . . . ?
C003 C00K C00M C00L -174.7(9) . . . . ?
C003 C00U C00Z C00W -178.9(11) . . . . ?
C00K C003 C00N C009 0.0 . . . . ?
C00K C003 C00N C00V -178.8(13) . . . . ?
C00K C003 C00U C00T 85.9(10) . . . . ?
C00K C003 C00U C00Z -95.2(10) . . . . ?
C00K C00M C006 C009 0.0 . . . . ?
C00K C00M C006 C00S 178.6(13) . . . . ?
C00K C00M C00L C00C 97.1(10) . . . . ?
C00K C00M C00L C010 -85.5(10) . . . . ?
C00M C006 C009 C00N 0.0 . . . . ?
C00M C006 C009 C00A 178.5(14) . . . . ?
C00M C00L C010 C00B -177.4(13) . . . . ?
C006 C00M C00L C00C -77.6(11) . . . . ?
C006 C00M C00L C010 99.8(9) . . . . ?
C006 C009 C00N C003 0.0 . . . . ?
C006 C009 C00N C00V 178.8(13) . . . . ?
C006 C009 C00A C008 87.3(10) . . . . ?
C006 C009 C00A C44 -92.0(10) . . . . ?
C00N C003 C00K C00M 0.0 . . . . ?
C00N C003 C00K C005 -175.7(10) . . . . ?
C00N C003 C00U C00T -94.8(9) . . . . ?
C00N C003 C00U C00Z 84.1(10) . . . . ?
C00N C009 C00A C008 -94.2(10) . . . . ?
C00N C009 C00A C44 86.5(10) . . . . ?
C005 C00K C00M C006 175.7(11) . . . . ?
C005 C00K C00M C00L 1.0(11) . . . . ?
C008 C00Y C8 C16 0.0 . . . . ?
C008 C00Y C8 N32 -179.7(14) . . . . ?
C008 C00Y N00E N8 179.5(14) . . . . ?
C00Y C008 C00A C009 -179.3(9) . . . . ?
C00Y C008 C00A C44 0.0 . . . . ?
C00Y C8 C16 C44 0.0 . . . . ?
C00Y C8 N32 Cu01 -176.9(15) . . . 1_666 ?
C00Y C8 N32 N8 0.2(17) . . . . ?
C00Y N00E N8 Cu02 177.0(12) . . . 2_776 ?
C00Y N00E N8 N32 0(3) . . . . ?
C8 C00Y N00E N8 0(2) . . . . ?
C8 C16 C44 C00A 0.0 . . . . ?
C8 N32 N8 Cu02 -177.6(13) . . . 2_776 ?
C8 N32 N8 N00E 0(2) . . . . ?
C16 C8 N32 Cu01 3(3) . . . 1_666 ?
C16 C8 N32 N8 -179.5(12) . . . . ?
C16 C44 C00A C009 179.2(10) . . . . ?
C16 C44 C00A C008 0.0 . . . . ?
C00A C009 C00N C003 -178.5(14) . . . . ?
C00A C009 C00N C00V 0.3(15) . . . . ?
C00A C008 C00Y C8 0.0 . . . . ?
C00A C008 C00Y N00E -179.4(18) . . . . ?
C00B C00R C00O C00C 0.0 . . . . ?
C00B C00R C00O N00X -175.7(13) . . . . ?
C00B C00R N00J Cu01 -12(3) . . . 1_665 ?
C00B C00R N00J N00P 178.7(13) . . . . ?
C00R C00B C010 C00L 0.0 . . . . ?
C00R C00O C00C C00L 0.0 . . . . ?
C00R C00O N00X Cu02 170.4(15) . . . . ?
C00R C00O N00X N00P -6(2) . . . . ?
C00R N00J N00P Cu02 176.7(14) . . . 2_775 ?
C00R N00J N00P N00X -4(3) . . . . ?
C00O C00R N00J Cu01 170(2) . . . 1_665 ?
C00O C00R N00J N00P 0.7(18) . . . . ?
C00O C00C C00L C00M 177.3(13) . . . . ?
C00O C00C C00L C010 0.0 . . . . ?
C00C C00O N00X Cu02 -4(3) . . . . ?
C00C C00O N00X N00P 179.9(16) . . . . ?
C00C C00L C010 C00B 0.0 . . . . ?
C00L C00M C006 C009 174.7(9) . . . . ?
C00L C00M C006 C00S -6.8(14) . . . . ?
C010 C00B C00R C00O 0.0 . . . . ?
C010 C00B C00R N00J -177.9(18) . . . . ?
C00D C00T C00U C003 178.8(11) . . . . ?
C00D C00T C00U C00Z 0.0 . . . . ?
C00D C00Q N00H Cu02 170.1(19) . . . 2_665 ?
C00D C00Q N00H N00G 3.7(16) . . . . ?
C00D N00F N00G Cu01 -170.9(14) . . . . ?
C00D N00F N00G N00H 5(3) . . . . ?
C00T C00D C00Q C00W 0.0 . . . . ?
C00T C00D C00Q N00H 178.0(12) . . . . ?
C00T C00D N00F Cu01 3(2) . . . 2_655 ?
C00T C00D N00F N00G 178.7(13) . . . . ?
C00T C00U C00Z C00W 0.0 . . . . ?
C00U C003 C00K C00M 179.3(10) . . . . ?
C00U C003 C00K C005 3.6(11) . . . . ?
C00U C003 C00N C009 -179.3(10) . . . . ?
C00U C003 C00N C00V 1.9(15) . . . . ?
C00U C00Z C00W C00Q 0.0 . . . . ?
C00Z C00W C00Q C00D 0.0 . . . . ?
C00Z C00W C00Q N00H -177.6(14) . . . . ?
C00W C00Q N00H Cu02 -12(3) . . . 2_665 ?
C00W C00Q N00H N00G -178.5(10) . . . . ?
C00Q C00D C00T C00U 0.0 . . . . ?
C00Q C00D N00F Cu01 -177.2(13) . . . 2_655 ?
C00Q C00D N00F N00G -1.9(19) . . . . ?
N00E C00Y C8 C16 179.6(13) . . . . ?
N00E C00Y C8 N32 -0.1(14) . . . . ?
N00F C00D C00T C00U 179.3(14) . . . . ?
N00F C00D C00Q C00W -179.5(10) . . . . ?
N00F C00D C00Q N00H -1.5(14) . . . . ?
N00F N00G N00H Cu02 -175.1(18) . . . 2_665 ?
N00F N00G N00H C00Q -5(2) . . . . ?
N00J C00R C00O C00C 178.3(14) . . . . ?
N00J C00R C00O N00X 2.6(14) . . . . ?
N00J N00P N00X Cu02 -169.6(16) . . . . ?
N00J N00P N00X C00O 6(3) . . . . ?
C00S C006 C009 C00N -178.6(13) . . . . ?
C00S C006 C009 C00A -0.1(15) . . . . ?
N00X C00O C00C C00L 173.8(19) . . . . ?
N32 C8 C16 C44 179.6(17) . . . . ?

_smtbx_masks_special_details     ?
loop_
_smtbx_masks_void_nr
_smtbx_masks_void_average_x
_smtbx_masks_void_average_y
_smtbx_masks_void_average_z
_smtbx_masks_void_volume
_smtbx_masks_void_count_electrons
_smtbx_masks_void_content
1 -0.018 -0.903 -0.973 1231.2 111.4 ?

_smtbx_masks_void_probe_radius   1.2
_smtbx_masks_void_truncation_radius 1.2
loop_
_diffrn_refln_index_h
_diffrn_refln_index_k
_diffrn_refln_index_l
_diffrn_refln_intensity_net
_diffrn_refln_intensity_u
0 1 -1 1464.55 413.7
0 -1 1 1668.71 471.3
0 1 0 2923.42 823.91
0 -1 0 2889.55 814.42
0 2 -3 33.58 13.24
0 2 -2 1524.07 431.43
0 -2 2 941.03 267.11
0 2 -1 5330.27 1502.54
0 2 -1 4016.69 1294.9
0 -2 1 3886.92 1253.12
0 3 -4 492.51 140.76
0 -3 4 408.63 116.96
0 3 -3 1116.06 316.84
0 -3 3 1262.61 357.67
0 3 -2 603.93 171.58
0 3 -2 642.86 207.74
0 -3 2 568.16 161.58
0 -3 2 620.39 200.52
0 3 -1 425.73 122.43
0 3 -1 397.87 128.45
0 -3 1 420.98 120.76
0 -3 1 318.74 102.93
0 3 0 675.46 191.94
0 -3 0 823.6 233.69
0 3 1 250 71.98
0 3 2 111.92 33.8
0 -3 -2 59.13 19.39
0 4 -6 7.83 4.59
0 4 -5 166.39 49.16
0 -4 5 151.64 44.41
0 4 -3 45.01 14.45
0 -4 3 48.71 15.34
0 4 -2 88.69 26.65
0 4 -1 160.19 48.02
0 -4 1 182.13 53.81
0 4 1 216.38 63.27
0 -4 -1 289.43 83.78
0 -4 -2 37.76 11.44
0 5 -8 -0.07 5.43
0 -5 8 1.31 2.37
0 5 -7 10.84 5.07
0 -5 7 16.13 6.16
0 5 -6 0.61 1.13
0 -5 6 1.36 1.61
0 5 -5 501.37 143.77
0 -5 5 415.91 118.95
0 5 -4 2070.39 584.93
0 -5 4 1546.22 436.81
0 5 -3 528.6 150.61
0 5 -3 643.18 207.67
0 -5 3 740.99 239.23
0 5 -2 1192.34 338.05
0 5 -2 1028.39 331.72
0 -5 2 1368.96 441.56
0 5 -1 746.37 213.56
0 5 1 108 32.67
0 -5 -1 102.68 30.89
0 5 2 16.04 8.08
0 -5 -2 31.02 15.55
0 5 3 18.34 6.12
0 -5 -3 28.36 8.51
0 6 -10 -0.03 0.3
0 6 -9 -0.02 1.96
0 6 -8 1.26 1.67
0 -6 8 2.84 1.91
0 6 -7 61.06 19.7
0 -6 7 83.85 25.32
0 -6 5 49.54 15.67
0 6 -4 529.86 150.96
0 6 -4 551.71 178.49
0 -6 4 493.14 140.35
0 -6 4 619.12 200.26
0 6 -3 365.9 104.99
0 6 -3 325.71 105.18
0 -6 3 412.43 133.13
0 6 -2 848.61 242.33
0 -6 2 740.99 210.49
0 6 -1 127.15 39.76
0 -6 1 204.16 60.39
0 6 1 478.9 136.43
0 6 2 3.76 3.61
0 -6 -3 23.86 7.26
0 -6 -4 10.65 5.04
0 7 -11 -0.1 0.76
0 -7 11 -0.33 1.57
0 7 -10 0.78 3.86
0 -7 10 1.5 1.56
0 7 -9 -0.04 3.4
0 7 -8 -0.04 0.64
0 -7 8 0.99 1.15
0 7 -6 167.69 49.5
0 -7 6 136.43 40.01
0 7 -4 597.6 170.03
0 7 -4 584.62 188.74
0 -7 4 518.15 147.5
0 7 -3 891.65 252.93
0 -7 3 492.83 139.65
0 -7 3 1139.49 367.8
0 7 -2 662.16 191.43
0 -7 2 563.41 161.14
0 7 -1 807.45 230.34
0 -7 1 1023.96 291.01
0 7 0 117.24 35.04
0 -7 0 78.88 23.83
0 -7 -1 4.74 2.94
0 7 2 0.23 0.81
0 -7 -2 1.45 1.82
0 7 3 14.37 5.19
0 -7 -3 22.17 9.05
0 7 4 15.28 4.98
0 8 -13 0.22 1.35
0 -8 13 -0.06 0.4
0 8 -12 0.63 70.52
0 8 -11 7.74 4.68
0 -8 11 6.21 3.12
0 8 -10 3.8 3.26
0 -8 10 9.8 4.07
0 -8 9 7.31 3.42
0 8 -7 324.76 93.79
0 -8 7 224.29 64.57
0 8 -6 4.54 2.72
0 -8 6 7.25 3.29
0 8 -5 40.14 13.03
0 8 -5 44.82 15.04
0 -8 5 41.84 13.24
0 -8 5 28.38 10.03
0 8 -4 98.76 29.89
0 8 -4 77.04 24.97
0 -8 4 85.27 27.72
0 8 -3 73.85 23.89
0 -8 3 71.76 21.7
0 8 -2 21.18 9.86
0 -8 2 38.46 13.06
0 8 -1 13.25 6.1
0 -8 1 22.13 7.85
0 8 1 1.39 1.54
0 -8 -1 -0.17 0.87
0 8 2 0.42 1.97
0 -8 -2 2.51 2.23
0 8 3 6.38 7.74
0 -8 -4 14.23 4.49
0 8 5 5.96 5.32
0 -8 -5 11.62 3.92
0 -9 14 5.4 4.39
0 9 -13 -0.1 5.35
0 -9 13 0.36 1.14
0 9 -12 -0.01 5.38
0 -9 12 -0.08 1.29
0 9 -11 -0.11 2.17
0 -9 11 -0.04 0.5
0 -9 10 0.41 0.82
0 9 -8 -0.03 0.24
0 -9 8 0.38 0.76
0 9 -7 -0.03 0.21
0 -9 7 0.25 0.67
0 9 -6 15.32 6.2
0 9 -6 5.97 3.1
0 -9 6 10.96 4.32
0 -9 6 2.9 2.02
0 9 -5 166.65 48.46
0 -9 5 96.22 28.46
0 9 -4 24.31 8.3
0 9 -4 10.38 3.64
0 -9 4 28.21 8.9
0 -9 4 11.51 4.15
0 9 -3 35.32 13.3
0 9 -3 25.51 17.96
0 -9 3 45.39 14.28
0 -9 3 16.66 5.61
0 9 -2 31.08 13.19
0 -9 2 50.55 16.28
0 -9 1 0.05 0.41
0 9 1 2.43 2.25
0 -9 -1 4.17 2.5
0 9 2 -0.49 1.06
0 -9 -2 -0.04 0.93
0 9 3 4.65 4.4
0 9 4 15.72 5.3
0 -9 -4 14.62 6.24
0 9 5 18.28 5.83
0 10 -14 -0.24 13.3
0 -10 14 0.77 1.25
0 -10 13 0.94 1.27
0 10 -12 0.15 8.83
0 -10 12 1.97 1.7
0 10 -11 0.24 0.83
0 10 -10 0 1.13
0 -10 10 0.42 0.68
0 10 -9 -0.02 0.19
0 -10 9 -0.03 0.18
0 10 -8 0.32 2.74
0 -10 8 0.08 0.45
0 10 -7 20.34 7.97
0 10 -6 2.32 2.34
0 10 -6 10.15 3.62
0 10 -5 -0.05 0.29
0 10 -4 0.06 16.67
0 10 -4 4.33 1.73
0 -10 4 2.99 1.32
0 10 -3 -0.05 0.41
0 -10 3 2.41 1.55
0 10 -2 -0.17 0.79
0 -10 1 11.59 4.62
0 10 0 -0.13 0.59
0 -10 0 3.59 2.15
0 10 1 0.96 1.55
0 -10 -1 0.27 5.84
0 10 2 1.12 1.69
0 -10 -2 0.39 1.45
0 -10 -3 0.99 1.68
0 10 4 14.4 6.91
0 -10 -4 16.12 10.65
0 11 -13 -0.01 0.15
0 -11 13 1.13 1.61
0 11 -12 -0.08 0.46
0 11 -11 -0.07 0.4
0 -11 11 -0.09 0.33
0 11 -10 -0.03 6.32
0 -11 10 0.08 0.54
0 11 -9 12.94 6.21
0 -11 8 12.19 4.61
0 11 -7 -0.02 0.17
0 11 -7 0.38 1.7
0 -11 7 0.43 0.69
0 11 -6 -0.01 0.14
0 11 -6 2.3 1.27
0 -11 6 2.16 1.37
0 -11 6 0.04 2.15
0 11 -5 1.15 0.73
0 -11 5 0.27 0.7
0 11 -4 1.12 2.57
0 -11 4 0.1 1.2
0 11 -3 -0.03 0.37
0 -11 3 0.72 1.27
0 -11 3 2.11 5.71
0 11 -2 0.35 1.26
0 -11 2 0.31 0.9
0 11 -1 9.51 5.39
0 11 0 1.41 1.78
0 -11 0 1.67 1.52
0 11 1 -0.24 3.74
0 -11 -1 3.17 2.22
0 11 2 -0.28 0.71
0 11 3 -0.19 0.67
0 -11 -3 -0.49 1.63
0 12 -12 0.38 0.96
0 -12 12 0.32 0.79
0 -12 11 0.05 0.86
0 12 -10 -0.06 0.41
0 -12 10 0.2 0.66
0 12 -9 -0.13 0.52
0 -12 9 0.46 0.78
0 12 -8 0.89 1.86
0 12 -8 0.62 7.13
0 -12 8 1.48 2.05
0 -12 8 0.57 0.94
0 12 -7 58.11 19.36
0 12 -7 24.89 8.32
0 -12 7 33.46 11.09
0 -12 7 26.17 9.1
0 12 -6 1.78 2.1
0 12 -5 1.29 0.83
0 -12 5 0.62 0.62
0 -12 5 0.18 3.11
0 12 -4 40.61 13.47
0 12 -3 -0.09 0.62
0 -12 3 6.28 3.39
0 12 -2 4.32 4.31
0 -12 2 5.04 3.33
0 12 0 0.82 1.42
0 -12 0 1.17 1.43
0 12 1 0.08 1.01
0 -12 -1 1.03 1.32
0 12 2 -0.07 1.74
0 -13 11 -0.07 0.46
0 13 -10 0.08 0.76
0 -13 10 4.35 2.66
0 13 -9 5.16 3.68
0 -13 9 5.06 2.82
0 13 -8 -0.25 0.78
0 -13 8 1.26 1.33
0 -13 8 0.05 8.51
0 13 -7 0.81 2.99
0 13 -7 4.83 1.95
0 -13 7 -0.18 0.56
0 13 -6 88.18 27.99
0 13 -6 118.45 38.58
0 -13 6 64.7 19.37
0 -13 6 190.67 62.26
0 13 -4 -0.02 0.3
0 -13 4 -0.15 0.47
0 -13 4 -0.01 2.46
0 13 -3 0.35 1.57
0 -13 3 -0.11 6.73
0 13 -2 -0.09 0.9
0 -13 2 0.46 1.58
0 13 -1 2.34 2.34
0 13 0 -0.01 0.12
0 -13 0 -0.23 1.44
0 14 -9 -0.02 1.98
0 -14 9 0.05 0.7
0 14 -8 0.22 1.01
0 14 -8 1.76 1.43
0 -14 8 0.29 0.96
0 -14 8 -0.07 0.31
0 14 -7 19.71 8.89
0 14 -7 19.15 6.45
0 -14 7 15.69 5.6
0 14 -6 38.05 14.41
0 14 -6 60.55 19.81
0 -14 6 39.91 12.25
0 -14 6 64.13 21.33
0 14 -5 0.66 3.41
0 -14 5 6.91 3.34
0 -14 5 7.97 3.05
0 14 -4 -0.01 0.23
0 -14 4 1.49 1.61
0 -14 3 -0.08 0.89
1 -15 6 0.48 0.83
1 -15 6 -0.01 0.14
-1 15 -6 -0.04 0.19
1 -14 1 -0.06 0.99
1 -14 2 3.13 2.7
-1 14 -2 -0.05 0.43
1 -14 3 10.65 5.45
1 -14 3 2.25 1.42
-1 14 -3 0.28 1.18
1 -14 4 1.47 1.97
1 -14 5 3.31 1.96
-1 14 -5 -0.11 1.09
1 -14 6 2.94 2.12
1 -14 6 0.67 1.47
-1 14 -6 2.01 2.02
-1 14 -6 3.19 1.63
1 -14 7 23.39 8.25
-1 14 -7 25.35 9.84
-1 14 -7 23.06 7.88
1 -14 8 4.18 1.97
1 -14 9 5.93 3.3
1 -14 9 1.95 1.91
-1 14 -9 0.26 0.85
1 -14 10 1.16 1.3
-1 14 -10 0.85 1.32
-1 13 1 1.09 1.48
1 -13 0 8.45 4.39
-1 13 0 2.46 2.26
1 -13 1 6.33 3.62
-1 13 -1 0.6 7.66
1 -13 2 7.38 3.21
-1 13 -2 2.9 2.98
1 -13 3 3.38 2.73
-1 13 -3 0.61 1.7
-1 13 -3 5.75 2.64
1 -13 4 1.27 1.35
1 -13 4 -0.23 6.29
-1 13 -4 -0.07 8.24
1 -13 5 -0.02 0.54
1 -13 5 -0.01 2.7
-1 13 -5 -0.03 0.16
-1 13 -5 1.13 0.83
-1 13 -6 -0.04 4.2
-1 13 -6 2.03 1.02
1 -13 7 2.96 2.27
-1 13 -7 0.95 1.32
-1 13 -7 3.51 1.9
1 -13 8 27.15 9.59
1 -13 8 3.53 3.24
-1 13 -8 13.45 5.9
-1 13 -8 7.88 3.52
1 -13 9 12.56 5.34
-1 13 -10 0.74 2.81
1 -13 11 1.32 1.48
-1 13 -11 -0.09 0.64
1 -12 -2 4.47 3.12
-1 12 2 0.22 7.54
-1 12 1 0.2 0.91
1 -12 0 0.6 1.07
-1 12 0 1.33 1.75
1 -12 1 0.08 0.47
-1 12 -1 -0.08 19.07
1 -12 2 0 2.35
-1 12 -2 9.66 3.5
1 -12 3 5.2 2.74
-1 12 -3 2.53 3.17
1 -12 4 -0.03 0.16
-1 12 -4 -0.01 0.19
-1 12 -4 0.61 0.65
1 -12 5 -0.12 0.29
-1 12 -5 -0.05 0.51
-1 12 -5 0.48 0.72
1 -12 6 0.69 1.31
1 -12 6 1.02 1.9
-1 12 -6 1.14 6.16
-1 12 -6 4.65 1.98
1 -12 7 3.79 2.29
1 -12 7 -0.33 21.65
-1 12 -7 0.77 1.36
-1 12 -7 2.45 1.27
1 -12 8 -0.55 35.13
-1 12 -8 -0.08 7.75
-1 12 -8 1.42 1.86
1 -12 9 0.41 0.88
-1 12 -9 -0.09 2.02
1 -12 10 2.07 1.77
-1 12 -10 0.13 0.74
1 -12 11 0.74 1.28
-1 12 -11 -0.02 1.2
1 -12 12 0.06 0.46
-1 12 -12 13.11 6.36
1 -11 -4 -0.01 1.27
1 -11 -3 -0.5 0.8
-1 11 3 0.06 2.55
1 -11 -2 1.2 1.56
-1 11 2 -0.1 4.68
-1 11 1 20.42 8.2
1 -11 0 89.13 27.27
-1 11 0 82.64 26.24
1 -11 1 5.71 3.52
-1 11 -1 2.78 2.67
1 -11 2 0.3 0.76
1 -11 2 1.42 1.79
-1 11 -2 -0.01 0.19
1 -11 3 0.04 0.34
-1 11 -3 0.44 2.52
-1 11 -3 3.02 1.49
1 -11 4 -0.03 0.23
-1 11 -4 3.13 1.45
-1 11 -5 -0.07 0.38
-1 11 -5 0.11 0.64
1 -11 6 2.66 2.67
-1 11 -6 0.49 1.05
-1 11 -6 2.81 1.4
1 -11 7 14.33 5.35
1 -11 7 0.64 3.59
-1 11 -7 12.17 5.6
1 -11 8 31.81 10.35
-1 11 -8 20.07 7.98
1 -11 9 58.24 17.91
-1 11 -9 63.75 20.41
-1 11 -10 0.47 1.27
1 -11 11 0.09 0.54
1 -11 12 -0.25 0.57
1 -11 13 0.5 1.1
-1 11 -13 0.29 1.14
1 -10 -5 43.59 15.53
-1 10 5 70.65 20.71
-1 10 4 3.24 6.14
1 -10 -3 0.3 1.49
-1 10 3 2.37 5.87
1 -10 -2 0.64 1.23
-1 10 2 1.57 1.91
-1 10 1 2.72 2.42
1 -10 0 2.18 2.53
-1 10 0 4.43 3.18
1 -10 1 2.87 2.34
-1 10 -1 0.01 0.75
1 -10 2 1.43 1.53
-1 10 -2 0.55 1.36
-1 10 -2 6.79 2.83
1 -10 3 1.62 1.35
1 -10 3 0.06 0.4
-1 10 -3 1.6 2.12
-1 10 -3 2.09 1.1
1 -10 4 0.33 0.64
1 -10 4 0.52 0.67
-1 10 -4 1.02 1.01
-1 10 -4 2.81 1.4
1 -10 5 1.05 1.16
1 -10 5 42.98 14.52
-1 10 -5 0.74 0.94
1 -10 6 0.03 0.37
1 -10 6 3.31 2.35
-1 10 -6 0.45 1.05
-1 10 -6 3.54 2.04
1 -10 7 3.85 2.13
-1 10 -7 0.49 1.26
1 -10 8 10.53 4.19
-1 10 -8 8.96 4.68
-1 10 -9 -0.06 2.26
1 -10 10 0.07 5.77
-1 10 -10 -0.02 0.22
1 -10 11 -0.19 0.56
-1 10 -11 0.14 0.57
1 -10 12 -0.09 0.58
-1 10 -12 1 2.33
1 -10 13 0.48 1.24
-1 10 -13 0.55 1.38
1 -9 -6 13.24 4.29
-1 9 6 18.63 6.25
1 -9 -5 18.97 6
1 -9 -4 3.3 7.63
-1 9 4 10.31 7.63
1 -9 -3 0.49 1.26
-1 9 3 4.69 3.36
1 -9 -2 6.54 3.23
-1 9 1 2.79 2.71
1 -9 0 2.55 1.95
-1 9 0 1 1.36
1 -9 1 5.29 1.96
1 -9 2 4.94 2.82
-1 9 -2 -0.04 0.36
1 -9 3 7.09 3.28
-1 9 -3 0.54 1
-1 9 -3 3.29 1.46
1 -9 4 0.3 0.91
-1 9 -4 1.39 0.92
1 -9 5 36.88 11.74
1 -9 6 32.06 10.38
1 -9 6 12.05 5.76
-1 9 -6 15.19 5.92
1 -9 7 0.06 0.42
-1 9 -8 -0.25 1.55
1 -9 9 5.64 3.08
-1 9 -9 -0.12 27.41
1 -9 10 0.33 0.72
-1 9 -10 -0.18 1.54
-1 9 -11 0.17 5.2
1 -9 12 4.81 2.85
-1 9 -12 2.24 2.38
-1 9 -13 -0.07 4.58
-1 9 -14 -0.82 2.92
1 -8 -6 3.77 5.48
-1 8 5 10.98 3.68
1 -8 -4 12.23 6.9
-1 8 4 32.48 10.68
1 -8 -3 1.1 1.44
-1 8 3 2.01 1.93
-1 8 2 33.14 10.82
1 -8 -1 10.99 4.61
-1 8 1 10.26 4.72
1 -8 0 180.61 52.89
-1 8 0 166.36 49.28
1 -8 1 8.12 3.52
-1 8 -1 -0.04 0.76
1 -8 2 1.28 1.4
1 -8 2 0.11 2.83
-1 8 -2 1.79 7.65
1 -8 3 1.12 0.99
1 -8 3 8.95 3.24
-1 8 -3 0.33 0.66
-1 8 -3 5.12 2.21
1 -8 4 2.55 1.83
1 -8 4 2.46 15.8
-1 8 -4 0 0.38
-1 8 -4 5.93 2.78
1 -8 5 2.67 1.68
-1 8 -5 -0.05 0.62
-1 8 -5 0.51 1.27
-1 8 -6 232.59 67.74
1 -8 8 14.1 5.68
-1 8 -8 2.65 2.4
1 -8 9 0.02 5.59
-1 8 -9 0.4 1.29
1 -8 10 -0.07 0.34
1 -8 11 0.74 1.37
-1 8 -11 -0.19 19.14
1 -8 12 0.35 3.62
-1 8 -13 0.62 2.21
1 -7 -5 9.26 3.13
-1 7 5 20.45 8
1 -7 -4 16.75 5.3
-1 7 4 19.45 6.09
-1 7 3 14.39 6.37
1 -7 -2 13.8 5.43
-1 7 2 19.6 7.54
1 -7 -1 196.34 57.16
-1 7 1 211.38 61.69
-1 7 0 364.95 105.28
1 -7 1 -0.22 2.87
-1 7 -1 -0.15 46.91
1 -7 2 1.37 1.42
1 -7 2 1.91 2.02
-1 7 -2 1.25 1.77
1 -7 3 -0.06 0.58
1 -7 4 33.39 10.96
-1 7 -4 20.45 7.24
-1 7 -4 82.52 27.27
1 -7 5 149.09 43.62
-1 7 -5 166.08 49.03
1 -7 6 213.5 62.92
-1 7 -6 211.03 62.74
1 -7 7 14.7 5.92
-1 7 -7 5.89 4.23
1 -7 8 9.19 4.05
-1 7 -8 14.01 6.21
1 -7 9 0.51 2.32
-1 7 -9 0.23 0.91
-1 7 -10 0.08 6.16
1 -7 11 2.44 2.68
-1 7 -11 0.49 1.79
-1 6 4 19.74 6.17
1 -6 -3 21.59 12.46
-1 6 3 24.21 10.71
1 -6 -1 49.41 15.75
-1 6 1 51.63 16.49
1 -6 0 251.55 73.31
1 -6 1 90.43 28.14
-1 6 -1 85.68 28.2
1 -6 2 2.5 1.36
1 -6 2 11.36 4.08
-1 6 -2 -0.12 0.46
-1 6 -2 8.4 3.18
1 -6 3 92.11 27.66
1 -6 3 71.98 23.56
-1 6 -3 83.31 25.09
-1 6 -3 74.64 24.27
1 -6 4 205.68 59.57
1 -6 4 155.79 51.15
-1 6 -4 311.71 89.86
-1 6 -4 144.81 47.51
1 -6 5 2.68 2.38
-1 6 -5 1.91 2.13
1 -6 6 158.32 46.81
-1 6 -6 138.29 41.78
1 -6 7 28.14 9.63
-1 6 -7 29.97 10.59
1 -6 8 0.01 0.55
-1 6 -8 0.52 1.57
1 -6 9 0.15 0.81
-1 6 -9 -0.07 1.57
1 -5 -4 12.81 5.97
-1 5 4 11.29 6.42
1 -5 -3 72.74 21.12
-1 5 3 102.78 29.4
1 -5 -2 120.28 36.15
-1 5 2 90.97 27.54
1 -5 -1 173.71 50.74
-1 5 1 191.02 55.9
1 -5 0 45.26 14.61
-1 5 0 35.2 12.21
1 -5 1 17.74 7.18
1 -5 1 6.7 2.51
-1 5 -1 9.68 3.44
1 -5 2 2.15 1.13
-1 5 -2 6.06 2.39
1 -5 3 21.12 7.7
-1 5 -3 51.97 16.35
-1 5 -3 16.8 6.31
1 -5 4 79.16 24.32
-1 5 -4 99.17 30.28
-1 5 -5 84.23 26.64
1 -5 7 25.84 10.16
-1 5 -7 16.96 7.01
-1 4 2 168.04 48.55
1 -4 -1 10.61 4.93
-1 4 1 10.18 4.79
1 -4 0 2.16 2.31
-1 4 0 0.09 7.99
1 -4 1 26.57 9.28
1 -4 1 34.88 11.76
-1 4 -1 30.25 10.69
-1 4 -1 31.47 10.68
1 -4 2 45.93 14.45
1 -4 2 51.75 17.24
-1 4 -2 36.88 11.97
-1 4 -2 48.02 16.02
1 -4 3 23.75 8.36
-1 4 -3 30.53 10.69
1 -4 4 70.14 21.81
1 -4 5 133.86 39.53
-1 4 -5 185.04 54.32
1 -4 6 -0.2 2.95
-1 4 -6 -0.37 1.32
1 -3 -2 84.2 26.11
-1 3 2 76.22 22.9
1 -3 -1 35.04 12.22
-1 3 1 47.48 15.83
-1 3 0 219.57 65.46
-1 3 0 213.4 69.26
1 -3 1 212.77 61.6
1 -3 1 299.81 97.14
-1 3 -1 227.49 66.19
-1 3 -1 302.69 98.03
1 -3 2 20.82 7.92
1 -3 3 21.48 8.2
-1 3 -3 21.5 8.53
1 -3 4 1.35 2.75
-1 3 -4 1.03 2.1
1 -2 -2 36.5 18.5
-1 2 2 44.57 23.53
1 -2 -1 1030.29 291.74
1 -2 -1 422.25 136.39
-1 2 1 1498.42 423.83
-1 2 1 347.23 115.5
1 -2 0 2207.12 623.87
1 -2 0 1567.11 505.81
-1 2 0 2230.55 630.84
-1 2 0 1653.21 533.66
1 -2 1 5285.96 1489.88
1 -2 1 5615.14 1811.15
-1 2 -1 5121.36 1443.99
-1 2 -1 5054.89 1630.73
1 -2 2 733.71 208.81
-1 2 -2 646.98 184.69
1 -1 -1 1032.5 292.21
1 -1 -1 714.08 230.4
-1 1 1 1525.65 431.11
-1 1 1 856.52 276.35
1 -1 0 44.63 13.31
1 -1 0 35.89 12.02
-1 1 0 36.05 10.89
-1 1 0 40.77 13.54
1 -1 1 1692.77 478.27
-1 1 -1 1973.21 557.08
1 0 0 2274.22 734.02
-1 0 0 2762.94 891.65
1 1 -2 206.34 61.44
-1 -1 2 276.16 80.62
1 1 -1 27.77 8.29
1 1 -1 19.52 6.51
-1 -1 1 46.21 13.44
-1 -1 1 19.56 6.63
1 2 -3 549.17 156.55
1 2 -2 1831.41 516.89
1 2 -2 1805.45 582.4
-1 -2 2 1619.97 457.37
-1 -2 2 1383.21 445.99
1 3 -4 400.09 114.55
-1 -3 4 404.83 115.82
1 3 -2 75.84 22.29
-1 -3 2 77.68 23.15
1 3 -1 2330.57 657.73
-1 -3 1 2098.87 592.85
1 3 0 367.8 105.59
-1 -3 0 364 104.48
1 3 1 55.14 16.01
1 4 -7 0.76 2.08
1 4 -6 9.45 4.47
-1 -4 6 10.83 4.63
1 4 -5 281.17 81.79
-1 -4 5 316.84 91.06
1 4 -4 179.88 52.38
-1 -4 4 151.11 43.97
-1 -4 3 1669.98 471.62
1 4 -2 2676.84 755.55
-1 -4 2 1967.2 555.51
1 4 1 55.11 17.4
-1 -4 -1 71.38 23.72
-1 -4 -2 14.88 9.12
1 5 -8 23.62 9.9
-1 -5 7 113.19 33.46
1 5 -6 146.02 44.82
1 5 -5 120.22 35.99
-1 -5 5 84.96 25.79
1 5 -4 179.15 51.88
-1 -5 4 115.85 33.96
1 5 -3 67.64 20.43
-1 -5 3 80.4 24
-1 -5 3 47.19 15.28
1 5 -1 6.62 3.59
-1 -5 1 2.75 2.14
1 5 0 650.46 185.13
-1 -5 0 500.74 142.69
1 5 1 5.51 4.24
1 6 -10 -0.02 0.29
-1 -6 10 0 0.88
1 6 -9 -0.08 2.94
-1 -6 9 0.37 0.99
1 6 -8 6.15 3.59
-1 -6 8 11.51 4.66
1 6 -7 -0.17 0.58
-1 -6 7 -0.02 0.47
1 6 -6 198.9 58.94
-1 -6 6 182.32 53.56
1 6 -5 1.07 1.38
-1 -6 5 2.06 1.55
1 6 -4 91.06 27.23
1 6 -4 139.37 45.07
-1 -6 4 76.16 22.93
1 6 -2 1.04 2.2
-1 -6 2 7.24 3.96
1 6 -1 79.45 24.57
-1 -6 1 58.4 18.27
1 6 0 103.54 31.31
-1 -6 0 97.96 29.41
1 6 1 5.81 3.22
-1 -6 -1 2.13 2.27
1 6 2 16.09 5.23
-1 -6 -2 34.85 11.71
1 6 3 21.26 7.88
-1 -6 -3 25.47 7.84
1 7 -12 -0.47 5.07
1 7 -11 2.14 52.04
1 7 -10 -0.19 11.16
-1 -7 10 -0.07 0.48
1 7 -9 5.22 3.53
-1 -7 9 12.35 4.87
1 7 -8 1 11.39
-1 -7 8 3.1 2.11
1 7 -7 71.53 23.2
-1 -7 7 75.05 23.55
1 7 -6 110.25 33.46
-1 -7 6 75.05 22.54
1 7 -5 13.57 5.44
-1 -7 5 22.09 7.46
1 7 -4 1.31 1.39
-1 -7 4 1.67 1.53
1 7 -3 3.05 2.71
-1 -7 3 8.88 3.94
1 7 -2 19.74 8.56
1 7 -1 251.26 73.18
-1 -7 1 240.47 69.57
1 7 0 53.49 17.33
-1 -7 0 54.06 16.89
1 7 1 -0.44 0.98
-1 -7 -1 5.57 3.29
1 7 2 12.72 7.18
-1 -7 -4 9.17 4.26
-1 -8 13 0.47 1.4
1 8 -12 0.14 1.48
-1 -8 12 -0.05 0.74
-1 -8 11 -0.16 0.5
1 8 -10 1.1 3.37
-1 -8 10 3.57 2.08
1 8 -9 -0.15 2.96
-1 -8 9 7.43 3.43
1 8 -8 9.61 5.72
1 8 -7 5.82 3.38
-1 -8 7 4.66 2.38
1 8 -6 1.98 1.77
-1 -8 6 10.35 4.08
1 8 -5 6.24 2.96
-1 -8 5 18.05 6.37
1 8 -4 -0.08 0.32
-1 -8 4 -0.1 0.22
1 8 -3 18.28 8.63
1 8 -2 1.38 8.53
-1 -8 2 4.47 2.98
1 8 -1 44.85 15.1
-1 -8 1 34.06 11.23
1 8 0 44.12 14.97
-1 -8 0 23 7.94
1 8 1 0.7 1.6
-1 -8 -1 3.85 2.24
1 8 2 3.59 4.67
1 8 3 10.38 3.79
-1 -8 -3 19.52 6.39
1 8 4 8.17 3.67
-1 -8 -4 17.11 5.23
1 9 -14 -0.05 0.38
1 9 -13 -0.07 0.42
-1 -9 13 0.04 0.69
1 9 -12 0.71 1.55
1 9 -11 0.43 1.53
-1 -9 11 3.31 2.04
1 9 -10 7.84 5.21
-1 -9 10 12.11 4.82
1 9 -9 23.58 11.11
-1 -9 8 52.54 16.03
-1 -9 7 35.23 11.15
1 9 -6 19.96 8.08
1 9 -6 3.49 6.35
1 9 -5 0.08 0.53
1 9 -4 -0.03 0.32
-1 -9 4 1.47 7.53
-1 -9 3 2.54 2.11
1 9 -2 11.49 6.36
-1 -9 2 28.52 10.15
1 9 -1 79 25.39
-1 -9 1 66.94 20.47
1 9 0 87.9 28.06
-1 -9 0 85.56 25.54
1 9 1 14.1 6.55
-1 -9 -2 2.5 2.03
1 9 3 8.2 5.56
-1 -9 -3 21.13 9.56
1 10 -14 -0.01 0.28
-1 -10 14 -0.07 1.21
1 10 -13 -0.05 0.48
-1 -10 13 -0.16 0.58
1 10 -12 0.07 0.76
-1 -10 12 0.7 3.02
1 10 -11 -0.07 25.23
-1 -10 11 0.19 0.62
-1 -10 9 17.97 6.18
1 10 -8 21.23 8.39
-1 -10 8 11.06 4.17
1 10 -7 40.86 13.99
-1 -10 7 38.01 11.95
1 10 -5 -0.02 0.66
1 10 -5 2.56 1.21
-1 -10 5 0.03 0.22
-1 -10 5 1.21 0.84
1 10 -4 -0.27 0.9
-1 -10 4 1.12 1.04
1 10 -3 1.85 29.44
-1 -10 3 31.6 10.59
1 10 -2 33.55 13
-1 -10 2 31.29 10.78
1 10 -1 26.28 10.55
-1 -10 1 18.84 6.86
1 10 0 0.16 5.9
-1 -10 0 0 0.94
1 10 1 -0.1 0.43
-1 -10 -1 1.25 1.48
1 10 2 1.91 2.48
-1 -10 -2 0.1 1.68
1 10 3 4.25 5.13
-1 -10 -3 10.57 6.19
-1 -11 13 -0.18 0.42
-1 -11 12 0.27 0.8
1 11 -11 -0.02 7.63
-1 -11 11 -0.2 0.55
1 11 -10 -0.18 0.77
-1 -11 10 0.25 0.59
1 11 -9 -0.01 0.14
-1 -11 9 0.01 0.37
1 11 -8 0.31 0.82
-1 -11 8 2.03 1.43
1 11 -7 -0.01 0.11
-1 -11 7 3.99 2.26
1 11 -6 16.46 7.29
1 11 -5 0.49 1.18
-1 -11 4 4.7 2.55
-1 -11 3 0.75 1.06
-1 -11 2 -0.04 0.71
-1 -11 1 0.17 0.66
1 11 0 -0.1 0.47
-1 -11 0 -0.31 2.84
-1 -11 -1 0.24 1.35
1 11 2 0.59 6.64
-1 -11 -2 3.54 2.61
1 12 -12 0.5 1.62
-1 -12 12 0.28 0.89
1 12 -11 0 1.5
-1 -12 11 0.32 0.75
1 12 -10 -0.04 0.3
-1 -12 10 0.27 0.76
1 12 -9 3.9 2.92
1 12 -8 4.93 2.69
-1 -12 8 11.78 4.75
1 12 -7 120.12 37.22
-1 -12 7 58.59 17.72
1 12 -6 2.16 1.77
1 12 -6 3.47 1.4
-1 -12 6 0.24 0.77
-1 -12 6 1.21 4.11
1 12 -5 45.58 17.43
-1 -12 5 36.37 11.51
-1 -12 5 23.59 8.17
1 12 -3 0.26 1.17
-1 -12 2 1.5 1.6
1 12 -1 0.16 0.7
-1 -12 1 -0.03 0.79
1 12 0 -0.07 0.4
-1 -12 0 -0.18 0.45
-1 -12 -1 1.02 1.46
1 13 -11 -0.33 0.9
-1 -13 11 0.13 0.56
-1 -13 10 0.2 0.62
1 13 -9 0.19 0.74
-1 -13 9 1.08 1.21
1 13 -8 11.48 6.07
-1 -13 8 11.37 4.83
1 13 -7 18.29 8.73
-1 -13 6 0.08 0.38
-1 -13 6 -0.13 1.02
1 13 -4 -0.06 0.59
-1 -13 4 0.09 0.82
-1 -13 3 0.64 1.2
-1 -13 2 -0.15 4.99
1 14 -8 -0.19 0.74
1 14 -8 -1.83 1.16
-1 -14 8 0.77 0.98
1 14 -7 -0.1 0.41
1 14 -7 0.26 0.59
-1 -14 7 -0.11 0.51
-1 -14 7 -0.01 0.05
1 14 -6 -0.22 0.87
-1 -14 6 -0.08 0.5
-1 -14 5 2.62 2.03
2 -15 3 -0.07 0.49
2 -15 3 9.06 3.87
-2 15 -3 0 1.94
2 -15 4 0.64 1.07
2 -15 4 0.48 20.14
-2 15 -4 0.36 1.27
2 -15 5 0.03 0.37
-2 15 -5 0.07 10.51
2 -15 6 0.12 0.65
2 -15 6 -0.1 2.76
-2 15 -6 -0.14 0.47
2 -15 7 0.6 1.05
-2 15 -7 1.01 1.45
2 -15 8 -0.1 0.67
-2 15 -8 0.25 0.94
2 -14 1 0.37 1.62
-2 14 -1 -0.13 0.55
-2 14 -1 9.84 4.74
2 -14 2 0.09 0.73
-2 14 -2 8.66 3.68
-2 14 -3 -0.02 9.13
-2 14 -3 2.96 1.66
2 -14 4 -0.22 0.79
2 -14 4 -0.11 8.39
-2 14 -4 -0.18 0.72
2 -14 5 1.44 1.37
2 -14 5 11.93 4.96
-2 14 -5 1.73 1.58
-2 14 -5 2.99 1.7
2 -14 6 1.48 1.68
-2 14 -6 -0.06 0.38
2 -14 7 -0.15 0.48
2 -14 7 -0.32 0.6
-2 14 -7 0.24 0.82
-2 14 -7 1.69 1.94
2 -14 8 -0.06 0.72
-2 14 -8 -0.1 0.41
2 -14 9 -0.01 0.62
2 -14 9 -0.1 0.39
2 -14 10 0.04 5.67
-2 14 -10 -0.07 0.49
2 -13 -2 0.99 1.31
-2 13 2 -0.06 0.29
2 -13 -1 0.95 1.7
-2 13 1 0.14 0.51
2 -13 0 2.41 2.36
-2 13 0 -0.02 1.87
2 -13 1 0.9 3.23
2 -13 1 -0.16 2.83
2 -13 2 0.37 2.59
-2 13 -2 0.03 0.76
2 -13 3 0.41 0.82
2 -13 3 0.05 0.54
-2 13 -3 1.31 0.79
-2 13 -4 -0.16 0.94
-2 13 -4 0.62 0.85
2 -13 5 0.45 0.57
-2 13 -5 0.79 0.69
2 -13 6 -0.03 0.18
-2 13 -6 0.22 0.57
-2 13 -6 1.79 1.16
2 -13 7 0 0.56
2 -13 7 2.73 1.86
-2 13 -7 -0.15 0.6
-2 13 -8 -0.01 0.62
-2 13 -8 -1.62 1.39
2 -13 9 0.07 0.53
-2 13 -9 0.47 1.05
2 -13 10 1.44 1.42
2 -13 11 0.62 9.88
-2 13 -11 -0.08 0.41
2 -12 -4 -0.02 0.97
-2 12 4 0.67 20.18
2 -12 -3 0.34 1.1
2 -12 -2 4.76 3.02
-2 12 2 7.61 4.04
2 -12 -1 0.09 0.55
-2 12 1 -0.05 0.27
2 -12 0 -0.05 0.26
2 -12 1 -0.04 6.89
-2 12 -1 -0.09 0.51
2 -12 2 9.67 3.82
-2 12 -2 13.56 4.88
2 -12 3 10.63 4.61
-2 12 -3 8.09 5.05
-2 12 -3 30.56 10.14
2 -12 4 7.42 2.9
2 -12 4 2.63 1.74
-2 12 -4 5.5 3.4
-2 12 -4 2.44 1.35
2 -12 5 10.67 4.7
2 -12 5 3.74 3.5
2 -12 6 17.46 7.04
-2 12 -6 18.32 7.25
-2 12 -6 24.52 8.37
2 -12 7 10.58 4.51
2 -12 7 0.95 3.4
-2 12 -7 4.36 2.79
-2 12 -7 5.65 2.76
2 -12 8 -0.03 2.68
-2 12 -8 -0.18 0.52
-2 12 -8 0.67 6.9
2 -12 9 -0.08 0.3
2 -12 10 0.4 1.22
-2 12 -10 -0.05 0.33
2 -12 11 0.45 1.17
-2 12 -11 -0.12 0.73
-2 12 -12 -0.01 0.12
-2 11 5 6.28 4.72
2 -11 -4 0.33 1.94
-2 11 4 0.38 8.51
2 -11 -3 0.74 1.31
2 -11 -2 0.02 0.76
-2 11 2 0.54 1.1
2 -11 -1 1.65 1.67
-2 11 1 3.66 2.59
2 -11 0 0.79 1.08
2 -11 0 38.11 12.6
-2 11 -1 -0.14 1.79
-2 11 -1 6.48 10.3
2 -11 2 1.68 1.56
2 -11 2 0.68 4.66
-2 11 -2 0.17 1.23
2 -11 3 3.39 1.95
2 -11 3 2.59 1.67
-2 11 -3 2.73 2.59
-2 11 -3 0.69 0.75
2 -11 4 1.51 1.13
-2 11 -4 5.47 3.12
2 -11 6 1.16 1.17
2 -11 6 0 1.78
-2 11 -6 0.53 4.61
-2 11 -6 0.54 0.7
2 -11 7 10.74 4.39
2 -11 7 2.38 4.98
-2 11 -7 5.33 3.47
-2 11 -8 0.7 1.14
2 -11 9 -0.14 0.58
-2 11 -9 -0.07 0.33
2 -11 10 1.49 1.46
-2 11 -10 -0.07 4.29
-2 11 -11 0.62 1.22
2 -11 12 0.04 3.81
-2 11 -12 -0.14 1.05
2 -10 -6 15.2 5.14
-2 10 6 16.49 5.28
2 -10 -4 1.24 1.67
-2 10 4 2.68 2.36
-2 10 3 2.72 4.37
2 -10 -2 0.7 1.07
-2 10 2 0.95 1.46
2 -10 -1 -0.2 0.49
-2 10 1 0.55 1.18
2 -10 1 7.27 3.86
2 -10 1 9.05 3.76
-2 10 -1 8.65 3.28
2 -10 2 0.54 0.87
2 -10 2 0.04 1.72
-2 10 -2 2.28 1.18
2 -10 3 0.38 0.61
2 -10 3 0.29 1.73
-2 10 -3 3.96 1.88
2 -10 4 0.94 1.11
2 -10 4 -0.16 11.29
2 -10 5 -0.06 0.75
2 -10 6 -0.04 6.97
-2 10 -6 -0.01 0.11
-2 10 -6 1.11 1.53
2 -10 7 49.12 15.26
-2 10 -7 54.79 17.66
2 -10 8 0.63 0.94
-2 10 -8 -0.15 0.56
2 -10 9 0.04 4.86
-2 10 -9 -0.01 0.13
-2 10 -10 2.05 2.13
2 -10 11 8.72 4.23
-2 10 -11 0.04 4.05
2 -10 12 -0.09 4.07
-2 10 -12 1.62 7.41
2 -10 13 0.25 3.56
-2 10 -13 -0.12 6.08
2 -9 -5 14.27 7.69
-2 9 5 13.17 6.07
2 -9 -4 -0.09 0.69
2 -9 -3 0.08 0.55
-2 9 3 0.14 0.93
2 -9 -2 1.66 1.55
-2 9 2 2.67 2.22
2 -9 -1 11.31 4.85
-2 9 1 10.97 5.04
2 -9 0 4.65 2.84
-2 9 0 2.39 2.11
2 -9 1 35.04 11.89
-2 9 -1 18.91 8.92
2 -9 2 237.49 68.69
2 -9 2 236.45 76.85
-2 9 -2 233.88 69.41
-2 9 -2 215.43 69.92
2 -9 3 159.46 46.09
2 -9 3 169.12 54.85
-2 9 -3 170.76 49.95
-2 9 -3 163.61 52.92
2 -9 4 148.71 43.46
2 -9 4 170.7 55.83
-2 9 -4 164.11 47.92
2 -9 5 25.1 8.56
2 -9 5 7.44 4.14
-2 9 -5 19.37 7.2
2 -9 6 1.03 1.06
2 -9 6 3.11 3.36
-2 9 -6 1.5 1.7
-2 9 -6 2.26 2.14
2 -9 7 13.24 5.31
-2 9 -7 6.96 3.74
2 -9 8 1.13 8.93
-2 9 -8 0.02 0.38
-2 9 -9 2.14 2.41
2 -9 10 -0.21 0.55
-2 9 -10 1.36 1.88
2 -9 11 0.6 0.93
2 -9 12 4.87 2.84
-2 9 -12 12.97 5.94
2 -9 13 -0.03 2.21
2 -8 -7 1.98 2.48
2 -8 -5 12.14 4.8
-2 8 5 23.3 7.2
-2 8 4 7.55 4.84
2 -8 -3 3.88 2.47
-2 8 3 0.9 1.64
2 -8 -2 -0.09 0.32
-2 8 2 0.74 1.39
2 -8 -1 10.66 4.72
2 -8 -1 0.75 2.65
-2 8 1 19.56 7.63
2 -8 1 2.86 2.76
2 -8 1 1.42 1.01
-2 8 -1 -0.05 0.4
-2 8 -1 2.66 1.31
2 -8 2 15.96 6.24
2 -8 2 27.87 9.69
-2 8 -2 20.32 8.3
-2 8 -2 20.13 7.13
2 -8 3 51.91 16.41
2 -8 3 22.09 7.72
-2 8 -3 24.59 8.45
2 -8 4 -0.21 0.46
-2 8 -4 0.65 0.91
2 -8 5 4.25 3.98
2 -8 6 33.39 10.92
-2 8 -6 27.87 10.03
2 -8 8 0.67 13.32
2 -8 9 0.12 0.61
-2 8 -9 -0.14 4.91
2 -8 10 0.53 0.9
-2 8 -10 0.14 1.17
-2 8 -11 3.64 2.92
2 -8 12 0.23 2.92
-2 8 -12 -0.2 1.3
2 -7 -6 3.71 2.92
-2 7 6 9.81 6.88
-2 7 4 13.45 8.03
2 -7 -3 1.17 2.01
-2 7 3 -0.28 1.51
2 -7 -2 55.8 17.81
-2 7 2 60.71 19.21
2 -7 -1 9.06 4.3
-2 7 1 21.23 8.09
-2 7 1 20.09 6.65
2 -7 0 46.47 15.65
-2 7 0 55.93 18.48
2 -7 1 2.55 1.32
2 -7 2 95.84 28.2
-2 7 -2 108.19 31.91
2 -7 3 10.87 4.6
2 -7 3 9.14 3.66
-2 7 -3 8.75 3.96
-2 7 -3 8.93 4.12
2 -7 4 2.89 1.89
2 -7 4 0.15 3.36
-2 7 -4 5.85 3.15
2 -7 5 77.2 23.37
-2 7 -5 86.32 26.56
-2 7 -5 30.02 11.59
2 -7 6 16.99 6.48
-2 7 -6 6.36 3.68
2 -7 7 -0.18 9.67
-2 7 -7 3.21 2.59
-2 7 -8 -0.09 1.13
2 -7 9 0.22 0.65
-2 7 -9 0.33 14.16
2 -7 10 -0.05 0.36
2 -6 -5 12.23 3.99
-2 6 5 18.73 6.51
2 -6 -4 28.53 10.11
-2 6 4 25.63 8.01
2 -6 -3 2.79 2.37
-2 6 3 1.87 2.09
2 -6 -2 0.63 1.22
-2 6 2 5.31 3.21
2 -6 -1 8.8 4.11
2 -6 -1 5.8 11.71
-2 6 1 5.75 3.34
-2 6 1 15.64 6.06
-2 6 0 96.67 30.36
-2 6 0 111.67 36.4
2 -6 1 64.38 19.74
2 -6 1 94.51 31.1
-2 6 -1 68.78 22.38
2 -6 2 415.28 118.51
2 -6 2 485.86 157.18
-2 6 -2 566.89 183.23
2 -6 3 90.56 26.99
2 -6 3 75.97 25.12
-2 6 -3 97.84 29.21
-2 6 -3 70.49 23.26
2 -6 4 1.72 1.46
2 -6 5 36.97 12.27
-2 6 -5 18.31 7.38
2 -6 6 9.55 4.27
-2 6 -6 4.12 2.88
2 -6 7 1.55 1.56
2 -6 8 0.64 2.07
-2 6 -8 2.37 7.67
-2 6 -9 -0.13 13.34
-2 5 3 7.8 6.1
2 -5 -2 11.24 5.02
2 -5 -1 387.11 111.1
-2 5 1 420.03 120.63
2 -5 0 1600.66 453.27
2 -5 0 1469.93 474.47
-2 5 0 1492.09 424.14
-2 5 0 1378.14 444.72
2 -5 1 1201.52 339.32
2 -5 1 1743.1 562.46
-2 5 -1 1405.37 397.24
-2 5 -1 1242.99 401.04
2 -5 2 1839.96 519.42
2 -5 2 1287.93 415.6
-2 5 -2 1066.05 344.07
2 -5 3 76.09 23.07
2 -5 3 54.92 19.33
-2 5 -3 100.81 30.54
2 -5 5 0.09 0.68
-2 5 -5 1.15 1.61
2 -5 6 52.99 16.74
-2 5 -6 79.19 24.63
2 -5 7 -0.01 0.85
-2 5 -7 -0.07 22.48
2 -4 -4 16.22 6.87
-2 4 4 10.6 7.76
2 -4 -3 30.83 13.29
-2 4 3 40.99 14.3
2 -4 -2 13.11 5.28
-2 4 2 32.48 11.02
2 -4 -1 897.98 254.96
2 -4 -1 831.83 268.82
-2 4 1 961.6 273.09
-2 4 1 847.02 273.6
2 -4 0 411.8 118.41
2 -4 0 733.07 236.92
-2 4 0 449.15 130.32
-2 4 0 574.8 185.8
2 -4 1 1013.83 286.99
2 -4 1 1090.11 351.98
-2 4 -1 1117.65 316.43
-2 4 -1 1105.94 357.03
2 -4 2 527.01 150.16
-2 4 -2 392.49 112.78
2 -4 3 86.7 26.32
-2 4 -3 89.54 27.8
2 -4 4 14.24 5.63
-2 4 -4 11.39 5.28
2 -4 5 -0.01 0.49
-2 4 -5 0.68 41.97
2 -3 -2 1.57 2.61
2 -3 -2 34.79 12.25
-2 3 2 -2.59 2.78
-2 3 2 18.99 6.76
2 -3 -1 384.89 110.47
2 -3 -1 365.9 118.38
-2 3 1 405.78 116.77
-2 3 1 357.67 115.66
2 -3 0 5266.96 1485.13
2 -3 0 2636.33 850.19
-2 3 0 5048.56 1424.04
-2 3 0 2055.2 662.8
2 -3 1 384.58 109.87
2 -3 1 451.37 146.27
-2 3 -1 384.26 109.93
-2 3 -1 359.25 116.42
2 -3 2 420.66 120.57
2 -3 2 686.22 222.39
-2 3 -2 332.99 96.48
-2 3 -2 728.32 235.88
2 -3 3 143.58 42.35
2 -3 4 0.05 13.66
-2 3 -4 1.28 8.1
2 -2 -2 214 62.26
2 -2 -2 320.32 103.47
-2 2 2 243.66 73.28
-2 2 2 327.29 105.72
2 -2 -1 1075.23 304.72
2 -2 -1 889.75 287.53
-2 2 1 909.69 293.96
2 -2 0 9416.6 2651.84
2 -2 0 6039.28 1948.21
-2 2 0 9999 2816.11
-2 2 0 6954.04 2242.58
2 -2 1 169.24 49.73
2 -2 1 641.28 208.37
-2 2 -1 132.03 39.47
-2 2 -1 616.59 200.2
2 -2 2 182.32 53.49
-2 2 -2 133.45 40.17
2 -1 -2 196.56 56.21
2 -1 -2 896.71 289.65
-2 1 2 257.68 74.26
-2 1 2 1062.88 343.12
2 -1 -1 583.67 166.05
2 -1 -1 413.7 133.61
-2 1 1 582.09 165.6
2 -1 0 32.63 10.59
2 -1 0 115.47 37.95
-2 1 0 27.28 9.08
-2 1 0 101.73 33.49
2 0 -1 390.27 110.31
2 0 -1 497.89 161.01
-2 0 1 369.06 104.26
-2 0 1 532.71 172.28
2 0 0 726.43 235.28
-2 0 0 730.86 236.7
-2 -1 3 4057.84 1308.51
2 1 -2 383.94 108.79
-2 -1 2 545.38 154.3
2 1 -1 593.8 192.51
-2 -1 1 220.59 63.21
-2 -1 1 701.73 227.33
2 2 -4 -0.31 14.83
-2 -2 4 -0.84 22.08
2 2 -3 37.16 11.68
2 2 -3 17.42 6.01
-2 -2 3 24.95 8.38
-2 -2 3 16.09 5.45
2 2 -2 4890.3 1377.51
2 2 -2 4273.08 1377.83
-2 -2 2 5083.38 1431.64
-2 -2 2 4510.47 1454.43
2 2 -1 9.38 3.91
-2 -2 1 17.06 6.2
2 3 -5 100.88 29.99
-2 -3 5 99.93 29.68
2 3 -4 21.85 7.53
-2 -3 4 28.58 9.49
2 3 -3 1668.71 470.67
-2 -3 3 1396.5 394.07
-2 -3 3 1664.92 537.14
2 3 -2 711.23 202.07
-2 -3 2 799.54 227.17
-2 -3 2 623.87 201.78
2 3 -1 0.7 1.03
-2 -3 1 2.17 1.75
-2 -4 7 43.17 15.83
2 4 -6 125.41 37.03
2 4 -5 288.42 82.96
-2 -4 5 246.07 70.93
2 4 -4 307.95 87.99
-2 -4 4 332.99 94.99
-2 -4 4 260.53 84.16
2 4 -3 5956.99 1678.21
-2 -4 3 4744.7 1336.68
-2 -4 3 5814.55 1875.4
2 4 -1 1093.91 309.43
-2 -4 1 912.22 258.28
2 4 0 5.79 3.86
2 5 -9 -0.03 14.37
2 5 -8 -0.07 5.09
-2 -5 8 10.59 4.26
2 5 -7 109.74 33.17
-2 -5 7 98.69 29.25
2 5 -6 14.31 5.77
-2 -5 6 21.61 7.6
2 5 -5 389.64 111.39
-2 -5 5 302.47 86.51
2 5 -4 539.68 153.1
-2 -5 4 484.91 137.82
-2 -5 4 425.41 137.34
2 5 -3 40.17 12.96
-2 -5 3 35.64 11.39
2 5 -2 10.6 4.77
-2 -5 2 14.45 6.22
2 5 -1 138.17 40.42
-2 -5 1 105.66 31.31
2 5 0 15.93 6.15
-2 -5 0 20.2 7.69
-2 -5 -2 17.01 7.56
2 6 -10 -0.2 12.7
-2 -6 10 0.45 1.93
2 6 -9 -0.1 0.55
-2 -6 9 -0.02 1.53
2 6 -8 18.69 14.77
-2 -6 8 51.53 16.06
2 6 -7 27.58 9.96
-2 -6 7 9.16 3.98
2 6 -6 267.9 77.42
2 6 -5 23.74 7.88
-2 -6 5 38.68 12.16
2 6 -4 132.37 38.33
-2 -6 4 165.44 47.92
2 6 -2 258.15 74.57
-2 -6 2 353.87 101.57
2 6 -1 51.72 16.35
2 6 0 9.33 6.09
-2 -6 0 19.5 7.01
2 6 1 11.56 6.18
-2 -6 -1 18.02 11.07
2 6 2 30.12 9.15
-2 -7 12 -0.16 1.3
2 7 -11 -0.01 0.15
-2 -7 11 -0.08 2.99
-2 -7 10 0.18 0.74
2 7 -9 -0.01 0.13
-2 -7 9 0.43 0.99
-2 -7 8 2.11 2.28
2 7 -7 2.63 2.04
-2 -7 7 6.65 2.97
2 7 -6 -0.02 0.34
2 7 -5 342.48 97.74
-2 -7 5 273.13 78.21
-2 -7 4 226.57 65.17
2 7 -3 1.33 1.84
-2 -7 3 5.44 3.26
2 7 -2 -0.01 0.11
-2 -7 2 1.18 1.25
2 7 -1 4.02 2.49
2 7 0 0.32 1.28
2 7 1 12.14 5.47
-2 -7 -2 25.08 7.51
2 8 -14 -0.32 18.9
2 8 -13 -0.12 3.98
-2 -8 13 -0.26 3.36
2 8 -12 -0.04 2.94
-2 -8 12 -0.01 0.7
2 8 -11 -0.01 1.29
-2 -8 10 1.51 1.31
2 8 -9 -0.02 0.2
-2 -8 9 0.86 0.94
2 8 -8 -0.01 1.22
-2 -8 8 2.04 1.39
2 8 -7 1.1 1.24
-2 -8 7 0.6 0.94
-2 -8 6 22.92 7.64
2 8 -5 47.35 14.77
-2 -8 5 34.88 11.17
2 8 -4 6.41 4.64
-2 -8 4 20.11 6.87
2 8 -3 -0.02 0.21
-2 -8 3 2.65 25.77
-2 -8 2 1.49 1.3
2 8 -1 -0.02 0.17
2 8 0 -0.05 0.29
-2 -8 0 -0.11 0.74
2 8 1 -0.05 0.28
-2 -8 -1 1.36 1.66
2 8 2 4.65 10.09
-2 -8 -2 18.14 8.45
2 8 3 5.27 2.4
-2 -8 -4 13.34 6.1
2 9 -14 -0.17 13.29
-2 -9 14 2.09 1.98
2 9 -13 -0.01 2.29
-2 -9 13 0.98 1.27
2 9 -12 -0.16 1.46
-2 -9 12 0.76 1.18
-2 -9 11 1.68 1.61
-2 -9 10 0.36 0.75
2 9 -9 -0.01 0.11
-2 -9 9 0.23 0.56
2 9 -8 -0.03 0.83
-2 -9 8 0.89 0.87
2 9 -7 0.01 1.58
-2 -9 7 -0.05 0.18
2 9 -6 20.68 7.59
-2 -9 6 21.3 6.93
-2 -9 4 8.49 4.28
2 9 -3 -0.04 0.76
2 9 -2 -0.03 1.26
-2 -9 0 2.8 1.98
2 9 1 -0.02 0.59
-2 -9 -1 1.67 2.29
2 9 2 3.36 4.32
-2 -9 -2 15.94 8.41
-2 -9 -3 30.65 9.16
-2 -10 14 -0.32 0.88
2 10 -13 -0.02 1.38
-2 -10 13 -0.13 0.79
-2 -10 11 1.53 1.45
2 10 -10 -0.02 3.99
-2 -10 10 -0.37 3.7
2 10 -9 9.19 4.87
-2 -10 9 6.84 2.97
2 10 -8 15.36 6.6
-2 -10 8 9.73 3.89
2 10 -7 135.73 40.83
2 10 -6 0.64 0.95
-2 -10 6 0 0.67
-2 -10 6 1.57 0.63
2 10 -5 -0.09 3.88
-2 -10 5 0.21 0.56
2 10 -4 41.37 16.8
-2 -10 4 32.79 10.74
-2 -10 3 6.73 3.35
2 10 -2 0 0.07
2 10 -1 -0.08 1.8
-2 -10 1 0.08 0.94
2 10 0 7.44 4.24
-2 -10 0 9.72 4.4
2 10 1 -0.07 7.76
-2 -10 -1 0.15 1.52
2 10 2 3.75 8.84
2 11 -13 0 2.95
2 11 -12 3.05 3.48
-2 -11 12 0.49 0.93
-2 -11 11 -0.42 0.76
2 11 -10 -0.06 1.55
-2 -11 9 2.21 1.65
2 11 -8 0.45 1.23
-2 -11 8 -0.03 0.57
2 11 -7 45.93 16.19
-2 -11 7 32.51 10.26
-2 -11 7 40.17 13.09
2 11 -6 272.43 78.56
-2 -11 6 262.24 74.95
2 11 -5 53.78 20.41
-2 -11 5 63.49 19.24
2 11 -4 -0.12 3.76
-2 -11 4 2.12 2.12
2 11 -3 3.31 6.65
-2 -11 3 0.09 1.31
2 11 -2 0.09 0.82
-2 -11 2 -0.06 0.69
2 11 -1 0 0.09
-2 -11 1 0.04 0.77
2 11 0 1.27 1.99
-2 -11 0 -0.18 1.3
2 11 1 -0.19 9.54
-2 -11 -1 0.07 0.87
-2 -12 12 -0.06 1.13
2 12 -11 -0.23 0.78
-2 -12 11 -0.23 0.57
2 12 -10 0.94 1.86
-2 -12 10 3.39 2.09
2 12 -9 0.12 0.66
-2 -12 9 0.2 0.76
2 12 -7 -0.06 0.33
-2 -12 7 1.16 1.01
2 12 -6 0.44 1.14
-2 -12 6 2.14 1.56
-2 -12 5 2.78 1.98
-2 -12 4 0.15 5.27
2 12 -3 0.21 0.85
-2 -12 3 0.85 1.56
2 12 -2 -0.17 0.69
-2 -12 2 -0.38 0.68
2 12 -1 -0.02 0.46
-2 -12 1 0.1 0.84
-2 -13 10 -0.2 0.43
2 13 -9 -0.01 0.18
-2 -13 9 -0.22 0.47
2 13 -8 -0.02 3.88
2 13 -8 3.32 1.28
-2 -13 8 1.57 1.34
-2 -13 8 0.06 1.8
2 13 -7 -0.11 1.65
-2 -13 7 0.09 0.61
-2 -13 7 -0.04 4.23
2 13 -6 -0.13 23.14
-2 -13 6 1.08 1.15
2 13 -5 -0.09 2.47
-2 -13 4 -0.04 1.07
3 -15 2 -0.01 9.61
3 -15 2 0.74 0.9
-3 15 -2 -0.01 0.68
3 -15 3 1.1 1.42
3 -15 3 -0.15 1.54
-3 15 -3 1.7 1.32
3 -15 4 -0.09 1.5
-3 15 -4 -0.04 8.28
-3 15 -4 0.04 0.81
3 -15 5 -0.07 0.44
3 -15 5 -0.03 1.01
-3 15 -5 0.02 0.61
-3 15 -5 -0.31 1.16
3 -15 6 0.01 14.09
3 -15 6 -0.05 0.83
3 -15 7 1.37 1.72
3 -15 7 -0.07 2.55
-3 15 -7 -0.03 0.21
-3 15 -7 0.73 1.99
3 -15 8 -0.08 0.47
-3 15 -8 -0.02 0.38
3 -14 -1 -0.01 0.18
-3 14 1 -0.03 0.24
3 -14 0 6.39 4.11
-3 14 0 -0.04 0.27
3 -14 1 2.6 1.88
-3 14 -1 0.26 1.05
3 -14 2 0.22 0.84
3 -14 2 -0.25 0.42
-3 14 -2 1.14 2.07
-3 14 -2 2.04 1.46
3 -14 3 -0.04 0.23
3 -14 3 -0.01 1.42
-3 14 -3 -0.02 0.2
3 -14 4 -0.02 5.29
3 -14 4 -0.04 0.21
-3 14 -4 -1.04 0.82
3 -14 5 2.06 1.67
3 -14 5 -0.01 3.49
-3 14 -5 0.04 0.45
-3 14 -5 1.82 1.21
3 -14 6 -0.03 1.38
-3 14 -6 -0.06 0.28
-3 14 -6 6.27 2.69
3 -14 7 -0.05 1.1
3 -14 7 -0.06 1.04
3 -14 8 1.53 1.54
-3 14 -8 -0.07 1.19
3 -14 9 0.17 0.48
3 -14 9 -0.2 0.55
-3 14 -9 -0.04 0.27
-3 14 -9 -1.2 1.5
3 -13 -3 -0.06 0.47
-3 13 3 0.36 1.48
3 -13 -2 -0.09 0.34
3 -13 -1 -0.06 0.31
3 -13 -1 0.99 0.73
-3 13 1 -0.07 0.34
3 -13 0 1.44 1.75
-3 13 0 -0.04 0.26
3 -13 1 0.14 0.69
3 -13 2 2.28 1.92
3 -13 2 -0.29 1.96
-3 13 -2 2.7 1.34
3 -13 3 1.19 1.82
3 -13 3 -0.14 7.18
-3 13 -3 -0.06 1.76
-3 13 -3 0.76 0.8
3 -13 4 0.02 0.19
-3 13 -4 -0.01 0.48
-3 13 -4 -0.47 0.97
3 -13 5 2.12 1.8
3 -13 5 -0.23 6.46
3 -13 6 1.44 1.6
3 -13 6 -0.07 0.74
-3 13 -6 2.53 4.82
-3 13 -6 1.77 1.96
3 -13 7 0.92 1.16
-3 13 -7 2.02 1.83
-3 13 -7 0.26 0.88
3 -13 8 -0.08 0.3
3 -13 8 0 1.43
-3 13 -8 2.03 1.78
-3 13 -8 3.87 2.79
-3 13 -9 0.71 1.11
-3 13 -9 -0.26 1.5
3 -13 10 0.08 0.42
-3 13 -10 0.05 0.51
-3 13 -11 1.93 2.54
-3 12 4 0.09 2.32
3 -12 -3 -0.12 0.42
-3 12 3 0.4 1.21
3 -12 -2 -0.06 2.06
3 -12 -1 0.74 1.55
-3 12 1 5.29 3.3
-3 12 1 13.44 4.68
-3 12 0 7.11 2.77
3 -12 1 17.46 7.14
-3 12 -1 3.21 3.39
-3 12 -1 12.26 4.38
3 -12 2 -0.02 2.29
-3 12 -2 0.36 0.64
3 -12 3 -0.03 0.85
-3 12 -3 0.5 1.06
3 -12 4 0.15 0.79
3 -12 4 -0.01 0.77
-3 12 -4 0.37 0.87
-3 12 -4 0.52 0.61
3 -12 5 0.31 0.65
-3 12 -5 0.98 1.1
-3 12 -5 0.69 0.9
3 -12 6 15.19 5.74
3 -12 6 11.7 4.82
-3 12 -6 8.9 4.17
-3 12 -6 17.25 6.16
3 -12 7 10.76 4.61
3 -12 7 1.52 1.92
-3 12 -7 3.56 2.38
3 -12 8 0.36 0.68
3 -12 8 0.25 2.79
-3 12 -8 0.08 0.61
-3 12 -8 1.94 1.89
3 -12 9 0.05 2.93
-3 12 -9 0.64 1.22
3 -12 10 -0.01 0.48
-3 12 -10 -0.05 0.36
3 -12 11 -0.01 0.14
-3 12 -11 -0.04 0.26
3 -11 -6 1.83 3.11
3 -11 -5 -0.11 4.73
-3 11 5 1.98 19.7
3 -11 -4 -0.04 0.23
-3 11 4 -0.42 2.28
3 -11 -3 3.32 2.39
-3 11 3 1.14 1.89
3 -11 -2 8.19 3.73
3 -11 -1 25.01 9.13
3 -11 -1 76.73 25.94
-3 11 1 36.69 12.88
3 -11 0 1.18 1.56
3 -11 0 -0.26 2.21
-3 11 0 1.22 2.14
3 -11 1 0.37 0.95
3 -11 1 1.8 1.37
-3 11 -1 -0.06 9
-3 11 -1 1.86 1.01
3 -11 2 0.14 1.78
3 -11 2 0.71 3.69
-3 11 -2 -0.13 11.32
-3 11 -2 1.67 5.36
3 -11 3 -0.06 0.2
-3 11 -3 -0.04 0.23
-3 11 -3 0.41 0.87
3 -11 4 -0.03 0.18
3 -11 4 3.03 5.62
-3 11 -4 1.74 1.15
3 -11 5 1.09 4.78
-3 11 -5 0.03 1.51
-3 11 -5 0.71 0.7
3 -11 6 -0.09 0.36
3 -11 6 -0.02 0.16
-3 11 -6 0.22 0.73
3 -11 7 17.33 6.25
-3 11 -7 18.72 7.35
3 -11 8 18.66 6.58
-3 11 -8 17.97 7.17
-3 11 -9 -0.02 0.93
3 -11 10 0.72 1.53
-3 11 -10 0.82 1.91
3 -11 11 0 0.07
3 -11 12 -0.01 0.1
-3 11 -12 1.9 1.93
3 -10 -6 8.85 5.7
-3 10 6 15.63 6.94
3 -10 -5 0.18 5.75
3 -10 -4 1.29 1.42
-3 10 4 -0.3 1.33
3 -10 -3 2.8 2.15
-3 10 3 4.8 3.23
3 -10 -2 0.58 0.9
3 -10 -2 53.84 18.09
-3 10 1 37.1 13.02
3 -10 1 11.15 5.43
3 -10 1 5.36 2.46
-3 10 -1 0.19 9.99
-3 10 -1 4.85 2.05
3 -10 2 0.09 0.66
3 -10 2 -0.02 2.83
-3 10 -2 -0.17 0.58
3 -10 3 -0.04 0.83
3 -10 3 1.02 0.9
-3 10 -3 0 0.47
-3 10 -3 1.12 0.95
3 -10 4 7.12 3.38
3 -10 4 8.09 3.63
-3 10 -4 10.15 4.37
3 -10 5 98.85 29.56
3 -10 5 86.89 29.01
-3 10 -5 90.53 27.48
-3 10 -5 56.75 18.87
3 -10 6 120.44 35.51
-3 10 -6 111.73 33.9
-3 10 -6 134.4 44.95
3 -10 7 2.18 1.51
-3 10 -7 1.77 1.78
-3 10 -8 -0.23 8.07
3 -10 9 1.83 1.63
-3 10 -9 -0.11 0.47
3 -10 10 0.03 0.49
-3 10 -10 -0.03 6.16
3 -10 11 0.11 0.72
-3 10 -11 0.95 6.49
3 -10 12 0.37 2.35
-3 10 -12 0.62 1.39
-3 9 7 20.39 6.31
-3 9 5 10.01 6.16
3 -9 -4 -0.07 2.14
-3 9 4 2.3 2.66
3 -9 -3 0.04 0.41
-3 9 3 -0.36 1.08
3 -9 -2 0.16 0.58
-3 9 2 12.13 4.51
3 -9 -1 7.12 2.7
-3 9 1 0.12 0.67
-3 9 1 6.39 2.62
-3 9 0 -0.1 1.18
-3 9 0 0.26 0.85
3 -9 1 3.8 1.95
-3 9 -1 0.18 1.4
-3 9 -1 2.29 1.38
3 -9 2 -0.08 0.84
3 -9 2 0.24 0.54
-3 9 -2 -0.29 0.86
3 -9 3 0.46 1.01
3 -9 3 2.06 2.65
-3 9 -3 2.29 1.46
3 -9 4 3.89 2.34
-3 9 -4 0.61 0.87
-3 9 -4 0.05 0.58
3 -9 5 -0.07 0.26
3 -9 5 2.23 2.18
-3 9 -5 -0.02 0.16
-3 9 -5 1.29 9.14
3 -9 6 0.21 4.99
3 -9 6 0.18 1.05
-3 9 -6 2.28 3.27
-3 9 -7 -0.16 2.73
3 -9 8 -0.03 0.41
-3 9 -8 -0.03 4.72
3 -9 9 0.19 0.6
-3 9 -9 0.06 36.78
-3 9 -10 0.67 3.36
3 -9 11 -0.14 0.42
-3 9 -11 4.58 3.21
-3 9 -12 1.02 1.51
3 -8 -6 10.99 3.67
-3 8 5 23.01 11.39
3 -8 -4 0.07 3.13
-3 8 4 0.56 2.21
3 -8 -3 0.15 8.6
-3 8 3 1.6 1.81
3 -8 -2 37.63 12.5
3 -8 -2 13.97 5.71
3 -8 -1 1.08 1.43
3 -8 -1 -0.21 5.8
-3 8 1 8.08 3.24
3 -8 0 174.4 51.94
3 -8 0 212.45 69.22
-3 8 0 116.74 38.14
-3 8 0 220.11 71.34
3 -8 1 145.19 42.86
-3 8 -1 125.31 39.38
-3 8 -1 76.16 25.2
3 -8 2 2.83 1.68
3 -8 2 1.85 1.18
-3 8 -2 8.22 4.01
-3 8 -2 1.63 0.99
3 -8 3 133.35 39.31
3 -8 3 163.96 53.9
-3 8 -3 155.06 45.58
-3 8 -3 136.36 44.53
3 -8 4 103.12 31.04
-3 8 -4 143.48 42.35
-3 8 -4 90.08 29.73
3 -8 5 1.06 2.47
-3 8 -5 1.56 1.64
-3 8 -5 0.73 1.35
3 -8 6 3.82 3.22
-3 8 -6 0.5 1.3
3 -8 7 -0.02 0.15
-3 8 -7 -0.13 1.38
3 -8 8 0.17 0.91
-3 8 -8 -0.25 4.82
3 -8 9 -0.08 0.3
3 -8 10 -0.08 1
-3 8 -10 -0.38 1.22
3 -8 11 -0.03 0.9
-3 8 -12 0.54 1.79
3 -7 -7 1.11 2.74
-3 7 6 25.88 7.88
3 -7 -5 14.55 6.8
-3 7 5 24.81 8.27
3 -7 -4 1.39 1.77
-3 7 4 0.88 9.01
3 -7 -3 76.09 23.48
3 -7 -2 6.35 3.41
3 -7 -2 6.69 3.56
-3 7 2 9.22 5.42
3 -7 -1 38.81 12.88
3 -7 -1 19.85 7.12
-3 7 1 33.55 11.72
-3 7 1 29.03 9.89
3 -7 0 12.39 5.68
3 -7 0 41.34 14.12
-3 7 0 8.9 5.83
3 -7 1 0.12 0.49
3 -7 1 0.69 0.88
-3 7 -1 1.17 1.72
-3 7 -1 1.72 1.33
3 -7 2 0.77 0.96
3 -7 2 1.67 1.27
-3 7 -2 2.07 2.41
-3 7 -2 2.51 1.91
3 -7 3 93.69 28
3 -7 3 102.74 34.22
-3 7 -3 81.69 24.79
-3 7 -3 75.05 24.9
3 -7 4 14.35 5.46
3 -7 4 7.31 4.15
-3 7 -4 17.86 7.12
-3 7 -4 2.97 2.39
3 -7 5 17.58 7.38
-3 7 -5 6.91 4.59
-3 7 -5 22 9.27
3 -7 6 63.08 20.03
-3 7 -6 31.81 11.85
3 -7 7 -0.12 0.92
-3 7 -7 2.68 2.3
3 -7 8 5.64 3
-3 7 -8 2.61 2.39
3 -7 9 -0.04 1
-3 7 -9 2.46 17.03
3 -7 10 -0.06 5.98
-3 7 -10 0.98 4.31
3 -6 -6 6 2.95
-3 6 6 11.25 6.43
3 -6 -5 15.95 5.02
-3 6 4 18.21 8.4
3 -6 -3 14.94 5.21
-3 6 3 3.18 2.44
-3 6 3 12.14 5.18
3 -6 -2 19.1 6.39
-3 6 2 27.36 9.14
3 -6 -1 37.98 12.78
-3 6 1 45.04 14.97
3 -6 0 138.67 41.31
3 -6 0 127.97 41.91
-3 6 0 123.07 38.93
-3 6 0 80.24 26.4
3 -6 1 6.76 2.93
3 -6 1 5.42 2.41
-3 6 -1 8.12 3.37
-3 6 -1 11.29 4.18
3 -6 3 85.21 25.64
3 -6 3 122.5 40.58
-3 6 -3 77.01 23.77
-3 6 -3 105.28 34.91
3 -6 4 35.64 12.52
3 -6 4 47.23 16.89
-3 6 -4 26.21 11.8
-3 6 -4 75.02 25.53
3 -6 5 32.03 11.01
-3 6 -5 21.38 8.69
3 -6 6 6.06 3.17
-3 6 -6 9.96 4.85
3 -6 7 3.44 2.34
-3 6 -7 6.82 3.94
3 -6 8 -0.02 0.21
3 -5 -4 28.91 12.23
-3 5 4 50.99 17.54
3 -5 -3 101.92 30.71
-3 5 3 66.63 21.15
3 -5 -2 299.37 97.2
-3 5 2 324.44 94.04
-3 5 2 227.96 74.03
3 -5 -1 489.34 140.64
3 -5 -1 526.07 170.19
-3 5 1 339.63 99.58
-3 5 1 540.31 174.69
3 -5 0 351.66 100.69
3 -5 0 401.67 130.09
-3 5 0 390.27 113.19
-3 5 0 377.29 122.28
3 -5 1 210.2 60.46
3 -5 1 203.24 66.06
-3 5 -1 252.02 72.74
-3 5 -1 224.64 72.93
3 -5 2 1155.32 327.29
3 -5 2 1021.11 330.14
-3 5 -2 993.88 320.96
3 -5 3 42.26 13.89
3 -5 3 36.91 13.33
-3 5 -3 51.12 16.95
-3 5 -3 32.48 11.96
-3 5 -4 186.46 55.39
-3 5 -5 79.07 24.54
3 -5 6 -0.02 3.39
-3 5 -6 1.12 2.09
-3 5 -7 2.06 2.76
3 -4 -4 65.05 18.79
3 -4 -3 197.04 57.83
3 -4 -3 230.08 74.89
-3 4 3 164.37 48.55
-3 4 3 245.53 79.76
3 -4 -2 1005.28 324.76
-3 4 2 1419.93 401.99
-3 4 2 985.34 318.11
3 -4 -1 280.75 91.32
-3 4 1 103.28 32.44
-3 4 1 240.25 78.09
3 -4 0 2.42 1.27
-3 4 0 0.14 1.34
3 -4 1 147.69 42.86
3 -4 1 60.84 19.97
-3 4 -1 130.76 38.46
-3 4 -1 81.09 26.38
3 -4 2 772.32 219.13
3 -4 2 1087.57 351.98
-3 4 -2 896.4 254.89
-3 4 -2 996.73 322.86
-3 4 -3 65.87 23.11
3 -4 4 466.24 133.07
-3 4 -4 590.32 168.55
3 -4 5 6.79 4.44
-3 4 -5 9.88 7.09
3 -3 -4 18.13 6.41
-3 3 4 40.17 16.76
3 -3 -3 33.9 12.4
3 -3 -3 61.88 20.14
-3 3 3 28.9 17.76
-3 3 3 58.87 19.22
3 -3 -2 3.11 2.05
3 -3 -2 -0.36 0.99
-3 3 2 6.31 3.72
-3 3 2 0.65 0.97
3 -3 -1 801.76 227.9
3 -3 -1 1001.48 323.81
-3 3 1 709.01 202.77
-3 3 1 1042 336.79
3 -3 0 144.88 41.78
3 -3 0 105.81 34.47
-3 3 0 135.86 39.47
-3 3 0 83.12 27.12
3 -3 1 1011.3 286.26
-3 3 -1 833.73 236.95
-3 3 -1 878.98 284.4
3 -3 2 42.51 13.65
-3 3 -2 54.22 17.76
3 -3 3 175.35 51.18
-3 3 -3 192.51 56.66
3 -2 -3 41.62 12.35
3 -2 -3 2.95 1.99
-3 2 3 1.95 1.52
3 -2 -2 931.22 263.44
3 -2 -2 960.65 310.35
-3 2 2 875.19 248
-3 2 2 863.16 278.92
3 -2 -1 18.94 6.36
3 -2 -1 18.88 6.79
-3 2 1 24.1 8.45
-3 2 1 24.38 8.52
3 -2 0 805.55 228.03
3 -2 0 587.47 190.07
-3 2 0 759.65 215.27
3 -2 1 37.76 12.13
3 -2 1 17.49 7.05
-3 2 -1 46.88 15.27
-3 2 -1 23.73 9.32
3 -2 2 1.29 1.96
-3 2 -2 -0.69 2.45
3 -1 -4 111.83 37.16
-3 1 4 105.53 34.6
3 -1 -3 138.51 45.07
3 -1 -2 67.23 19.76
3 -1 -2 83.56 27.7
-3 1 2 77.86 22.91
-3 1 2 71.09 23.66
3 -1 -1 2.54 1.2
-3 1 1 4.88 2.15
3 -1 0 306.46 87.36
3 -1 0 572.59 185.96
-3 1 0 266.32 76.25
-3 1 0 693.82 225.05
3 0 -3 579.24 187.13
3 0 -1 62.32 20.77
-3 0 1 37.57 12.65
3 0 0 286.01 93.37
-3 0 0 237.18 77.55
3 1 -5 90.87 29.7
3 1 -4 0.46 1.52
-3 -1 4 -0.54 0.83
3 1 -3 194.72 63.43
-3 -1 3 215.87 70.24
3 1 -2 0.49 2.4
-3 -1 2 5.73 2.26
-3 -1 2 0.57 1.37
3 2 -5 481.11 155.57
3 2 -4 13.49 4.79
-3 -2 4 4.42 2.14
-3 -2 4 7.33 2.74
3 2 -3 487.76 137.91
3 2 -3 494.09 159.71
-3 -2 3 533.66 172.5
3 2 -2 889.75 251.29
3 2 -2 743.84 240.69
-3 -3 6 27.36 10.63
3 3 -5 22.26 7.46
-3 -3 5 36.97 11.6
-3 -3 5 315.73 102.02
3 3 -4 58.05 17.32
-3 -3 4 66.41 21.8
3 3 -3 4.42 1.86
-3 -3 3 7.11 2.64
3 3 -2 4.53 2.03
-3 -3 2 10.31 3.91
-3 -3 2 47.42 16.22
3 3 -1 15.05 5.68
3 4 -7 459.27 130.95
-3 -4 7 319.69 91.29
3 4 -6 823.28 233.95
-3 -4 6 742.25 210.43
3 4 -5 31.65 10.1
3 4 -5 25.13 8.4
-3 -4 5 28.93 9.23
-3 -4 5 16.47 5.62
3 4 -4 472.88 134.05
-3 -4 4 450.1 145.42
-3 -4 3 824.23 233.6
-3 -4 3 814.73 263.5
3 4 -2 0.06 0.31
-3 -4 2 1.17 1.22
3 4 -1 408.95 116.64
-3 -4 1 429.53 122.21
-3 -5 9 0.55 4.07
-3 -5 8 147.16 42.83
-3 -5 7 170.16 49.69
3 5 -6 285.03 81.82
-3 -5 6 183.39 53.24
3 5 -5 2039.05 575.12
-3 -5 5 1751.02 494.09
-3 -5 5 2230.23 719.46
3 5 -4 7.83 3.07
-3 -5 4 6.42 2.59
-3 -5 4 -0.08 0.98
3 5 -3 1026.17 291.2
-3 -5 3 985.02 279.33
3 5 -2 383.63 109.39
-3 -5 2 352.93 100.84
3 5 -1 129.62 38.01
-3 -5 0 143.61 42.19
3 6 -11 -0.17 0.9
-3 -6 11 2.4 3.15
3 6 -10 0.34 4.36
-3 -6 10 4.18 2.4
3 6 -9 99.26 30.2
3 6 -8 4.01 2.83
3 6 -7 6.18 3.3
-3 -6 7 1.59 1.72
3 6 -6 3.25 2
-3 -6 6 5.88 2.78
-3 -6 6 11.44 3.84
3 6 -5 7.93 3.07
-3 -6 5 7.16 3.06
3 6 -4 70.43 21.52
-3 -6 4 71.82 21.52
-3 -6 4 26.98 9.42
3 6 -2 24.67 8.34
-3 -6 2 25.17 8.51
-3 -6 1 1.87 1.54
3 6 0 22.28 7.55
-3 -6 -1 19.74 5.97
-3 -6 -2 11.58 5.81
3 7 -13 -0.03 0.39
3 7 -12 2.51 3.93
-3 -7 12 -0.33 2.43
3 7 -11 0.22 0.95
-3 -7 11 0.67 1.05
3 7 -10 4.08 3
-3 -7 10 8.71 3.6
3 7 -9 -0.01 0.14
-3 -7 9 0.5 1.17
-3 -7 8 0.27 0.85
3 7 -7 12.86 5.21
-3 -7 7 12.67 4.68
-3 -7 6 1.9 1.31
3 7 -5 12.17 4.45
-3 -7 5 18.48 6.31
-3 -7 4 2.96 2.4
3 7 -3 2 1.98
-3 -7 3 5.48 3.05
-3 -7 2 0.41 0.85
-3 -7 1 -0.26 1.08
3 7 0 -0.12 4.45
-3 -7 0 0.96 1.52
3 7 1 37.57 11.39
-3 -7 -1 23.35 9.02
3 7 2 42.83 13.1
3 8 -14 -0.04 0.57
-3 -8 14 0.28 1.63
3 8 -13 -0.02 0.23
-3 -8 13 1.76 1.88
-3 -8 12 -0.03 1.39
3 8 -11 -0.1 2.5
-3 -8 11 0.19 0.76
-3 -8 10 0.3 0.75
3 8 -8 2.23 1.83
-3 -8 8 3.78 1.99
3 8 -7 43.74 14.11
-3 -8 7 51.91 15.77
3 8 -6 151.21 48.9
-3 -8 6 134.62 43.55
-3 -8 5 18.06 5.91
3 8 -3 6.72 3.85
-3 -8 3 7.84 3.87
3 8 -2 3.6 2.36
-3 -8 2 4.78 2.48
3 8 -1 0.12 0.42
-3 -8 1 0.54 1.17
3 8 0 6.5 3.66
-3 -8 0 -0.77 1.26
3 8 1 14.82 7.92
-3 -8 -2 40.93 11.94
3 9 -14 -0.09 3.18
-3 -9 14 2.23 1.72
3 9 -13 0.76 4.51
-3 -9 13 0.09 0.8
3 9 -12 0.8 1.41
-3 -9 12 8.16 3.69
-3 -9 11 0.17 0.9
3 9 -10 -0.13 7.52
3 9 -9 0 0.84
-3 -9 9 2.11 1.43
3 9 -8 -0.03 0.17
-3 -9 8 1.68 1.35
3 9 -7 1.18 1.28
-3 -9 7 3.1 1.16
3 9 -6 19.59 6.92
-3 -9 6 30.55 9.77
3 9 -5 13.22 6.25
-3 -9 5 16.24 5.66
-3 -9 4 0.26 0.76
3 9 -3 0.05 0.32
-3 -9 3 0.06 0.69
-3 -9 2 0.23 3.26
3 9 -1 -0.13 0.44
-3 -9 1 0.01 0.97
3 9 0 -0.27 1.93
-3 -9 0 1.27 1.71
3 9 1 4.44 3.56
3 10 -13 -0.09 0.52
-3 -10 13 1.11 1.53
3 10 -12 -0.04 0.33
-3 -10 12 -0.33 0.63
3 10 -11 0.57 1.44
-3 -10 10 4.97 2.51
3 10 -9 -0.09 0.36
-3 -10 9 3.53 2.03
3 10 -8 0.12 0.47
-3 -10 8 0.38 0.79
3 10 -7 35.61 12.38
-3 -10 7 45.42 13.78
3 10 -6 0.97 1.18
-3 -10 6 -0.03 0.41
-3 -10 4 4.83 2.9
3 10 -3 -0.02 1.31
-3 -10 3 4.25 2.53
3 10 -2 6.4 6.16
-3 -10 2 6.31 3.26
3 10 -1 0.44 0.96
-3 -10 1 3.72 2.35
3 10 0 -0.01 0.1
-3 -10 0 1.21 1.57
-3 -10 -1 -0.25 1.7
-3 -11 12 -0.3 1.01
-3 -11 11 0.53 0.95
3 11 -10 2.42 2.23
-3 -11 10 4.08 2.3
3 11 -9 -0.01 0.11
-3 -11 9 3.59 2.19
3 11 -8 14.26 6.11
-3 -11 8 14.18 5.47
3 11 -6 0.19 0.89
3 11 -5 0.39 1.49
-3 -11 4 1.88 1.82
-3 -11 3 3.09 2.24
3 11 -2 1 1.37
-3 -11 2 0.2 1.12
3 11 -1 0.58 1.31
-3 -11 1 0.8 1.23
3 12 -11 3.17 3.18
-3 -12 11 7.04 3.31
3 12 -10 -0.02 0.22
-3 -12 9 0.54 1.13
3 12 -8 -0.03 0.24
-3 -12 8 0.74 1.05
-3 -12 7 -0.05 0.74
-3 -12 6 0.08 0.56
3 12 -5 -0.02 0.32
-3 -12 5 2.72 2.48
-3 -12 3 3.96 2.44
4 -15 2 0.28 0.92
4 -15 2 1.78 1.37
-4 15 -2 -0.02 0.22
-4 15 -2 4.32 1.97
4 -15 3 15.92 6.25
4 -15 3 0.97 4.71
-4 15 -3 3.36 3
-4 15 -3 6.34 2.86
4 -15 4 0.76 0.71
4 -15 4 0.8 1.08
-4 15 -4 2.9 1.98
4 -15 5 6.27 6.82
-4 15 -5 5.04 2.74
-4 15 -5 18.45 6.52
4 -15 6 0.24 0.75
-4 15 -6 7.37 3.7
-4 15 -6 8.64 3.54
4 -15 7 1.09 1.29
-4 15 -7 0.09 0.75
4 -14 -1 -0.01 3.53
-4 14 1 15.26 6.59
4 -14 0 -0.01 0.12
4 -14 0 -0.01 3.94
-4 14 0 -0.03 0.31
-4 14 0 2.12 1.75
4 -14 1 -0.04 0.27
4 -14 1 0.88 0.87
-4 14 -1 -0.14 0.67
4 -14 2 -0.03 4.54
4 -14 2 0.3 4.34
-4 14 -2 -0.02 0.96
4 -14 3 4.49 2.56
4 -14 3 0.16 2.31
-4 14 -3 4.44 3.31
4 -14 4 2.31 1.63
4 -14 4 11.64 4.44
-4 14 -4 0.86 0.92
4 -14 5 12.55 5.31
4 -14 6 -0.01 0.11
4 -14 6 -0.25 0.43
-4 14 -6 -0.06 1.97
-4 14 -6 -2.53 2.34
4 -14 7 0.27 0.61
4 -14 7 0.31 0.54
-4 14 -7 -0.03 3.44
-4 14 -7 -0.52 0.94
4 -14 8 -0.02 0.15
4 -14 8 -0.03 0.25
-4 14 -8 0.25 2.63
4 -14 9 0.05 0.44
4 -14 9 -0.05 0.33
-4 14 -9 -0.04 4.38
-4 14 -9 2 2.11
-4 13 3 0.04 0.66
4 -13 -2 0 0.43
4 -13 -2 2.5 1.77
-4 13 2 0.17 0.82
4 -13 -1 0.74 1.13
-4 13 1 5.68 2.53
4 -13 0 -0.07 0.35
4 -13 0 -0.15 5.01
-4 13 0 -0.05 1.07
-4 13 0 1.36 1.66
4 -13 1 -0.03 6.95
4 -13 1 -0.34 0.5
-4 13 -1 -0.67 14.85
-4 13 -1 0.29 0.81
4 -13 2 0.57 0.88
4 -13 2 0.31 1.52
-4 13 -2 -0.48 1.13
-4 13 -2 0.76 1.1
4 -13 3 0.05 0.89
-4 13 -3 -0.12 3.85
-4 13 -3 0.18 0.92
4 -13 4 -0.01 3.16
-4 13 -4 -0.13 0.92
-4 13 -4 2.03 1.19
-4 13 -5 -0.15 0.57
-4 13 -5 2.27 1.58
4 -13 6 0.06 1.35
4 -13 6 -0.28 6.84
-4 13 -6 -0.27 0.67
-4 13 -6 -0.29 0.97
4 -13 7 -0.02 0.18
-4 13 -7 2.88 2.29
4 -13 8 0.36 0.69
4 -13 8 -0.24 8.78
-4 13 -8 0.22 1.84
4 -13 9 0.11 0.35
4 -13 9 -0.07 0.45
-4 13 -9 -0.33 6.61
4 -13 10 -0.01 0.15
-4 13 -10 0.12 0.57
4 -12 -5 0.19 0.47
-4 12 5 3.3 13.03
4 -12 -4 0.08 0.66
-4 12 4 -0.14 0.87
4 -12 -3 2.02 2.38
-4 12 3 -0.12 0.43
4 -12 -2 -0.02 9.55
-4 12 2 0.03 0.9
4 -12 -1 -0.07 1.35
-4 12 1 0.13 0.58
-4 12 0 -0.02 0.19
-4 12 0 -0.15 0.58
-4 12 -1 17.03 5.92
4 -12 2 11.7 4.82
4 -12 2 3.46 2.67
-4 12 -2 13.73 6.85
4 -12 3 8.43 3.45
-4 12 -3 14.63 5.47
4 -12 4 0.34 1.96
-4 12 -5 30.11 10.71
4 -12 6 1.87 1.62
4 -12 6 0 0.42
-4 12 -6 0.32 0.98
-4 12 -6 0.51 1.1
4 -12 7 2.54 1.82
-4 12 -7 0.18 2.48
-4 12 -7 1.35 2.02
4 -12 8 0.4 1.43
-4 12 -8 -0.54 1.41
4 -12 9 -0.05 0.33
-4 12 -9 -0.07 0.4
4 -12 10 0 1.2
-4 12 -10 0.53 1.37
-4 12 -11 -0.06 0.37
4 -11 -6 0.57 2
4 -11 -5 0.04 0.61
-4 11 5 0.35 15.65
4 -11 -4 1.05 1.44
-4 11 4 3.07 2.58
4 -11 -3 -0.07 0.33
4 -11 -3 3.79 1.7
-4 11 3 -0.1 0.74
-4 11 3 7.53 3.4
4 -11 -2 -0.02 1.59
4 -11 -2 5.52 3.19
-4 11 2 1.83 1.94
-4 11 2 8.86 4.55
4 -11 -1 21.21 7.94
4 -11 -1 3.55 3.5
-4 11 1 19.26 8.03
-4 11 1 8.96 3.58
4 -11 0 14.4 6.27
4 -11 0 17.75 7.09
-4 11 0 20.31 6.92
4 -11 1 23.89 8.8
-4 11 -1 16.98 8.35
-4 11 -1 12.93 4.72
4 -11 2 39.82 12.91
4 -11 2 33.27 11.64
-4 11 -2 24.98 9.75
-4 11 -2 42.35 14.43
4 -11 3 11.8 4.68
-4 11 -3 16.7 6.29
-4 11 -3 25.36 8.7
4 -11 4 30.97 10.34
4 -11 4 3.36 11.14
-4 11 -4 40.83 13.21
4 -11 5 19.59 7.06
-4 11 -5 25.02 8.98
4 -11 6 30.06 10.02
4 -11 6 10.18 5.93
-4 11 -6 29.17 10.32
-4 11 -6 10.14 4.64
4 -11 7 -0.13 1.48
-4 11 -7 4.8 3.05
-4 11 -7 2.8 3.45
4 -11 8 -0.06 15.41
-4 11 -8 -0.07 0.54
4 -11 9 2.67 2.04
-4 11 -9 0.91 1.77
-4 11 -10 0.04 3.9
4 -11 11 0.18 2.24
-4 11 -11 0.93 2.99
-4 10 7 29.84 9.15
-4 10 6 11.49 7.44
4 -10 -5 -0.31 3.18
-4 10 5 0.14 1.87
4 -10 -4 -0.06 0.43
4 -10 -3 -0.01 2.18
-4 10 3 -0.08 0.77
4 -10 -2 0.89 1.2
4 -10 -2 1.3 2.37
-4 10 2 4.31 2.97
-4 10 2 3.79 1.76
4 -10 -1 20.62 8.21
4 -10 -1 9.98 4.17
-4 10 1 12.06 5.64
-4 10 1 14.01 5.06
4 -10 0 206.94 67.77
-4 10 0 181.08 58.81
4 -10 1 200.07 58.34
-4 10 -1 140.07 43.21
-4 10 -1 135.95 44.41
4 -10 2 61.28 18.16
4 -10 2 93.47 30.74
-4 10 -2 71.22 22.18
-4 10 -2 48.43 15.83
4 -10 3 134.59 39.66
-4 10 -3 156.64 46.56
4 -10 4 206.47 59.85
4 -10 4 107.14 35.29
-4 10 -4 96.54 31.5
-4 10 -5 40.04 13.34
-4 10 -5 45.8 15.72
4 -10 6 0.37 0.57
4 -10 6 -0.1 4.42
-4 10 -6 1.52 1.81
4 -10 7 -0.01 0.1
4 -10 7 -0.03 0.25
-4 10 -7 -0.03 0.21
-4 10 -8 -0.07 0.37
-4 10 -9 1.03 1.54
4 -10 10 0.03 0.37
-4 10 -10 -0.08 0.79
-4 10 -11 0.38 1.42
4 -9 -7 14.05 4.79
-4 9 6 13.04 8.08
4 -9 -5 0.91 8.28
-4 9 5 -0.53 3.37
4 -9 -4 -0.07 0.31
-4 9 4 -0.23 1.28
4 -9 -3 0.92 1.16
-4 9 3 -0.04 1.38
4 -9 -2 3.51 2.35
4 -9 -2 1.8 1.83
-4 9 2 11.89 5.33
4 -9 -1 36.72 12.67
4 -9 0 428.58 139.27
-4 9 0 388.69 125.98
4 -9 1 303.83 87.33
4 -9 1 448.2 145.67
-4 9 -1 420.35 121.8
-4 9 -1 396.92 128.73
4 -9 2 246.96 70.96
-4 9 -2 325.07 93.18
-4 9 -2 458.01 148.2
4 -9 3 382.04 109.49
4 -9 3 421.3 137.15
-4 9 -3 345.65 99.14
4 -9 4 131.99 38.9
4 -9 4 147.85 48.84
-4 9 -4 127.56 37.86
-4 9 -4 90.87 30.03
4 -9 5 23.93 8.26
4 -9 5 6.39 4.69
-4 9 -5 28.82 10.32
-4 9 -5 19.77 8.27
4 -9 6 -0.02 1.63
4 -9 6 0.47 7.47
-4 9 -6 1.1 1.32
-4 9 -6 -0.86 1.44
4 -9 7 -0.05 0.24
-4 9 -7 0.16 1.08
-4 9 -8 0.7 1.36
4 -9 9 0.55 1.06
-4 9 -9 -0.23 1.19
4 -9 10 -0.05 1.19
4 -9 11 -0.11 13.4
-4 9 -11 -0.19 1.51
4 -9 12 -0.06 0.48
-4 9 -12 -0.28 0.97
4 -8 -8 5.44 2.67
-4 8 8 13.28 8.16
-4 8 7 15.14 4.88
4 -8 -6 8.93 6.67
-4 8 6 29.26 9.91
4 -8 -5 0.11 3.01
4 -8 -4 11.21 4.22
-4 8 4 -0.01 0.79
-4 8 4 6.18 3.73
4 -8 -3 6.29 3.27
-4 8 3 18.16 7.02
4 -8 -2 19.21 7.37
4 -8 -2 7.07 3.35
-4 8 2 23.84 8.83
-4 8 2 14.18 5.31
4 -8 -1 417.18 135.38
-4 8 1 353.25 114.33
4 -8 0 355.77 102.55
4 -8 0 335.2 109.11
-4 8 0 230.75 69.92
-4 8 0 301.39 97.77
4 -8 1 275.37 79.51
4 -8 2 300.54 86.19
4 -8 2 316.05 102.68
-4 8 -2 394.39 113.29
-4 8 -2 361.15 116.99
4 -8 3 245.63 70.81
-4 8 -3 213.28 61.94
-4 8 -3 160.7 52.42
4 -8 4 235.56 68.08
4 -8 4 209.29 69.22
-4 8 -4 169.59 49.98
-4 8 -4 145.8 48.11
4 -8 5 5.18 2.71
4 -8 5 1.74 2.18
-4 8 -5 5.64 3.33
-4 8 -5 3.13 2.47
4 -8 6 2.01 1.65
-4 8 -6 -0.07 0.35
4 -8 7 -0.03 0.18
4 -8 8 2.3 2.02
-4 8 -8 0.06 1.22
4 -8 9 -0.11 3.84
-4 8 -9 -0.34 7.87
4 -8 10 -0.01 2.98
-4 8 -10 -0.08 1.11
-4 8 -11 0.89 10.34
4 -7 -6 13.06 4.4
-4 7 6 22.64 6.99
-4 7 5 10.66 6.4
4 -7 -4 15.8 6.28
-4 7 4 11.67 5.21
-4 7 4 11.15 3.79
4 -7 -3 1.98 1.67
4 -7 -3 -0.13 0.57
-4 7 3 1.12 1.56
-4 7 3 2.33 1.27
4 -7 -2 21.3 7.93
-4 7 2 28.79 10.3
-4 7 2 11.36 4.2
4 -7 -1 19.59 7.14
-4 7 1 1.02 1.76
4 -7 0 57.1 18.01
4 -7 0 78.94 26.44
-4 7 0 65.77 22.3
-4 7 0 83.88 27.9
4 -7 1 146.37 42.38
-4 7 -1 217.52 63.11
-4 7 -1 263.38 85.46
4 -7 2 1.83 1.9
-4 7 -2 2.38 1.86
-4 7 -2 3.14 2.5
4 -7 3 57.8 17.82
4 -7 3 33.71 12.11
-4 7 -3 48.78 15.96
-4 7 -3 29.73 10.4
4 -7 4 6.4 3.14
-4 7 -4 10.94 5.02
4 -7 5 0.56 11.51
4 -7 5 -0.15 1.71
-4 7 -5 1.18 1.64
4 -7 6 2.76 2.1
-4 7 -7 0.66 1.33
4 -7 8 3.93 2.66
-4 7 -8 0.09 1.21
4 -7 9 -0.01 5.55
-4 7 -10 0.84 8.19
4 -6 -7 2.52 2.38
-4 6 6 28.56 8.52
4 -6 -5 3.28 3.56
-4 6 5 14.02 8.25
4 -6 -4 4.37 2.95
4 -6 -4 14.59 6.17
-4 6 4 2.4 2.57
4 -6 -3 80.18 24.44
4 -6 -3 79.92 26.65
-4 6 3 107.75 32.51
-4 6 3 89.8 29.53
4 -6 -2 0.62 2.19
4 -6 -2 7.06 2.95
-4 6 2 5.49 3.33
-4 6 2 6.11 2.48
4 -6 -1 184.18 54.51
4 -6 -1 293.92 95.62
-4 6 1 114.71 37.25
-4 6 1 302.95 98.44
4 -6 0 128.8 37.82
-4 6 0 160.57 48.18
4 -6 2 317.79 90.97
4 -6 2 402.62 131.01
-4 6 -2 374.76 107.52
-4 6 -2 300.7 97.74
4 -6 3 6.74 3.15
4 -6 3 2.04 2.15
-4 6 -3 4.45 3.23
4 -6 4 16.28 6.32
4 -6 4 34.12 13.05
-4 6 -4 8.28 4.42
-4 6 -4 40.74 14.74
4 -6 5 0.05 0.3
-4 6 -5 1.25 1.6
4 -6 6 -0.01 0.08
4 -6 7 -0.01 0.41
-4 6 -7 -0.1 5.48
4 -6 8 4.06 3.54
-4 6 -8 1.4 3.06
4 -5 -6 2.31 1.79
-4 5 6 15.01 7.41
4 -5 -5 18.23 7.81
4 -5 -4 134.15 39.85
4 -5 -4 206.72 67.42
-4 5 4 112.87 33.74
-4 5 4 173.42 56.63
4 -5 -3 88.94 26.95
4 -5 -3 64.67 21.57
-4 5 3 98.72 30
-4 5 3 68.97 22.88
-4 5 2 0.41 1.74
-4 5 2 -0.25 0.61
4 -5 -1 45.61 15.4
4 -5 -1 44.91 15.43
-4 5 1 38.93 15.37
-4 5 1 51.63 17.46
4 -5 0 922.67 260.84
-4 5 0 689.07 195.48
-4 5 0 1220.2 394.07
4 -5 1 64.22 19.41
4 -5 1 38.27 13.22
-4 5 -1 42.67 13.73
-4 5 -1 51.15 17.44
-4 5 -2 12.84 5.84
4 -5 3 70.49 21.62
4 -5 3 282.05 92.77
-4 5 -3 65.58 21.05
-4 5 -3 247.43 81.28
4 -5 4 69.86 21.48
-4 5 -4 56.94 18.36
4 -5 5 27.28 9.51
-4 5 -5 47.42 15.4
4 -5 6 -0.02 0.28
4 -4 -5 11.81 4
-4 4 5 47.35 14.01
-4 4 5 8.22 3.02
4 -4 -4 41.81 13.72
-4 4 4 39.12 17
-4 4 4 53.21 17.4
4 -4 -3 28.78 9.68
4 -4 -3 8.69 3.54
-4 4 3 35.48 12.15
4 -4 -2 1962.14 554.24
4 -4 -2 1615.86 521.95
-4 4 2 1439.87 464.97
4 -4 -1 44.38 14.03
4 -4 -1 52 16.98
-4 4 1 30.11 11.61
-4 4 1 54.41 17.76
4 -4 0 1705.11 481.11
4 -4 0 2238.78 722.31
-4 4 0 1543.37 435.86
-4 4 0 2057.41 663.75
4 -4 1 1260.09 356.08
4 -4 1 1131.26 365.58
-4 4 -1 1414.55 400.4
-4 4 -1 1210.07 390.91
4 -4 2 29.61 9.88
-4 4 -2 34.18 12.1
-4 4 -2 83.31 28.63
4 -4 3 96.1 28.57
-4 4 -3 103.47 31.62
-4 4 -3 71.03 25.06
4 -4 4 23.66 8.27
-4 4 -4 20.3 7.88
-4 4 -5 1.87 12.92
4 -3 -5 18.01 6.6
4 -3 -3 258.47 74.45
4 -3 -3 157.28 51.28
-4 3 3 156.33 50.96
4 -3 -2 1112.9 315.1
4 -3 -2 1062.88 343.43
-4 3 2 991.99 281.2
-4 3 2 1130.31 365.58
4 -3 -1 2137.49 602.66
4 -3 0 1125.56 363.37
-4 3 0 2090.32 590.32
-4 3 0 1233.18 397.87
4 -3 1 11.58 5.37
-4 3 -1 17.06 7.05
-4 3 -2 90.3 27.83
4 -3 3 0.69 1.36
-4 3 -3 4.05 6.92
4 -2 -5 44.6 15.57
-4 2 5 30.1 10.7
4 -2 -4 91.32 29.99
-4 2 4 112.53 36.78
4 -2 -3 106.54 31.29
4 -2 -3 115.82 37.92
-4 2 3 77.83 23.57
-4 2 3 159.08 52.07
4 -2 -2 2.19 39.28
4 -2 -2 34.18 11.2
-4 2 2 1.36 1.66
-4 2 1 8.29 3.18
-4 2 1 12.45 4.53
4 -2 0 6.52 2.96
4 -2 0 25.58 9.05
-4 2 0 5.58 2.98
-4 2 0 17.66 10.48
4 -2 1 47.38 14.75
4 -2 1 57.51 20.05
-4 2 -1 58.02 18.12
-4 2 -1 40.14 14.55
4 -1 -6 28.26 9.54
-4 1 6 18.8 6.89
4 -1 -4 488.4 157.91
-4 1 4 475.73 153.79
4 -1 -3 152.24 43.81
4 -1 -3 445.35 144.4
4 -1 -2 277.37 78.78
4 -1 -2 258.82 84.07
-4 1 2 191.53 55.01
4 -1 -1 285.85 81.35
-4 1 1 215.24 62.04
4 -1 0 335.52 109.45
-4 1 0 38.96 13.66
-4 1 0 418.76 136.55
4 0 -5 239.23 77.74
-4 0 5 256.92 83.37
4 0 -4 215.46 69.92
4 0 -3 262.27 84.8
4 0 -2 576.7 162.72
4 0 -2 941.03 304.02
-4 0 2 810.94 228.72
4 0 -1 542.21 175.73
4 0 0 55.2 19.15
-4 0 0 46.75 16.42
-4 -1 5 637.17 205.9
-4 -1 4 367.16 118.89
4 1 -3 160.82 45.58
4 1 -3 520.68 168.55
-4 -1 3 212.14 60.01
4 1 -2 438.39 142.16
-4 -1 2 497.89 161.39
4 1 -1 778.96 252.43
-4 -1 1 910.96 295.13
-4 -2 6 297.34 96.1
4 2 -5 -0.3 6.96
4 2 -5 14.02 5
-4 -2 5 10.34 3.8
-4 -2 4 44.25 14.82
4 2 -3 182.63 52.1
4 2 -3 240.12 78.21
-4 -2 3 179.82 51.15
-4 -2 3 228.41 74.32
4 2 -2 42.92 15.22
-4 -2 2 29.18 9.13
-4 -2 2 42.48 15.06
-4 -3 7 7.97 2.84
4 3 -6 45.8 14.11
4 3 -6 43.02 14.3
-4 -3 6 47.35 14.31
-4 -3 6 54.85 18.18
4 3 -4 82.01 23.96
4 3 -4 60.68 20.02
-4 -3 4 89.77 25.97
-4 -3 4 51.12 16.98
4 3 -3 26.5 9.25
-4 -3 3 29.4 10.06
4 3 -2 118.98 34.37
-4 -3 2 69.76 23.83
4 3 -1 6.44 2.69
-4 -4 8 4.11 3.49
4 4 -7 16.79 6.16
4 4 -6 23.72 8.1
4 4 -6 64.67 21.16
-4 -4 6 32 10.21
-4 -4 6 49.47 16.27
-4 -4 5 3 1.56
-4 -4 5 0.4 0.88
4 4 -3 0.45 0.76
4 4 -3 -0.64 7.2
-4 -4 3 0.87 1.86
-4 -4 2 59.51 17.81
4 4 -1 9.36 3.86
4 5 -10 -0.06 4.73
4 5 -9 8.81 4.17
-4 -5 9 13.46 5.23
4 5 -8 9.24 4.15
-4 -5 8 20.56 7.09
4 5 -7 32.73 10.86
-4 -5 7 108 35.07
4 5 -6 31.21 10.08
-4 -5 6 45.61 15.2
4 5 -5 749.22 211.82
-4 -5 5 976.47 275.88
-4 -5 5 1467.4 473.52
4 5 -4 936.6 265.34
-4 -5 4 738.77 209.13
-4 -5 4 577.97 187.16
4 5 -3 38.2 12.16
4 5 -2 148.77 43.21
4 5 -1 12.97 4.85
4 5 0 9.31 3.15
-4 -6 11 0.92 12.09
4 6 -10 -0.1 0.46
-4 -6 10 -0.24 0.54
4 6 -7 264.45 75.97
-4 -6 7 235.81 76.41
4 6 -6 686.54 194.57
-4 -6 6 588.73 166.8
-4 -6 6 814.73 263.06
4 6 -5 1726.01 486.81
-4 -6 5 1702.9 549.49
4 6 -4 627.04 178.96
-4 -6 4 812.2 263.03
4 6 -3 518.78 147.73
-4 -6 3 363.68 103.66
4 6 -2 108.92 32.22
-4 -6 2 108.47 31.78
4 6 -1 13.4 5.19
-4 -6 1 10.47 4.24
4 6 0 27.73 8.32
-4 -6 0 26.72 8.99
4 6 1 26.29 9.1
-4 -6 -1 23.45 7.11
4 7 -12 -0.04 0.56
-4 -7 12 0.93 105.91
-4 -7 11 -0.38 0.63
4 7 -10 34.82 12.09
-4 -7 10 22.85 7.75
-4 -7 8 100.69 29.41
4 7 -7 171.27 49.82
4 7 -7 116.29 37.79
-4 -7 7 104.26 33.9
4 7 -6 179.25 51.91
4 7 -6 70.9 23.15
-4 -7 6 99.9 28.98
-4 -7 6 115.82 37.67
4 7 -5 4.52 2.48
-4 -7 5 1.12 2.25
4 7 -4 77.45 24.77
-4 -7 4 88.34 26.38
4 7 -3 205.52 59.63
4 7 -2 113.86 33.96
-4 -7 2 73.56 21.92
4 7 -1 9.13 4.48
-4 -7 1 17.23 5.89
4 7 0 89.01 26.89
-4 -7 -2 15.69 7.17
-4 -8 14 1.75 2.64
4 8 -13 0.32 0.86
-4 -8 13 0.19 1.07
4 8 -12 -0.02 3.49
-4 -8 11 3.23 2.18
4 8 -10 -0.04 0.24
-4 -8 10 2.24 1.68
4 8 -9 2.83 1.91
-4 -8 9 6.44 2.78
4 8 -8 2.84 1.43
-4 -8 8 4.26 2.17
-4 -8 8 3.74 1.63
4 8 -7 0.19 0.46
-4 -8 7 2.19 1.53
-4 -8 7 1.98 1.03
4 8 -6 247.72 71.06
4 8 -6 252.9 82.14
-4 -8 6 278.79 79.51
-4 -8 6 352.93 114.08
-4 -8 4 0.04 14.63
4 8 -3 13.28 5.34
-4 -8 3 20.13 7.25
4 8 -2 3.6 2.33
-4 -8 2 0.65 1.04
4 8 -1 0.07 0.66
-4 -8 1 2.7 1.82
4 8 0 4.4 3.85
-4 -8 -1 40.23 12.73
4 8 2 0.33 1.16
4 9 -13 -0.05 0.32
-4 -9 13 -0.22 1.2
-4 -9 12 6.69 3.23
4 9 -11 -0.04 5.92
-4 -9 11 4.33 2.45
4 9 -10 -0.12 0.9
4 9 -9 0.4 12.37
4 9 -8 4.21 2.44
-4 -9 8 6.34 2.88
-4 -9 8 0.68 0.38
4 9 -7 17.54 6.83
-4 -9 7 11.86 4.23
-4 -9 7 4.24 1.63
-4 -9 6 1.74 0.98
-4 -9 6 -0.02 0.13
-4 -9 4 0.16 6.54
4 9 -3 -0.06 0.3
4 9 -2 -0.09 1.69
4 9 -1 3.18 2.44
-4 -9 0 3.42 2.54
4 10 -12 -0.19 25.77
-4 -10 12 0.75 1.1
4 10 -11 -0.01 0.65
-4 -10 11 3.01 2.1
4 10 -10 1.4 1.64
4 10 -9 6.2 3.52
4 10 -8 1.02 1.27
-4 -10 8 14.25 4.82
4 10 -7 5.56 2.9
-4 -10 7 0.16 0.82
4 10 -6 -0.03 14.34
4 10 -5 0.63 5.05
4 10 -4 0.96 1.53
4 10 -3 6.12 3.64
-4 -10 3 1.25 1.78
4 10 -2 0.75 1.19
4 10 -1 -0.03 0.25
-4 -10 1 0.29 1.32
4 11 -10 0.76 1.18
-4 -11 10 4.8 2.66
-4 -11 9 4.97 2.76
4 11 -7 26.57 10.08
4 11 -6 6.97 4.58
-4 -11 5 2.39 2.46
4 11 -4 -0.04 0.29
-4 -11 3 0.33 1.36
-5 15 -1 -0.11 0.57
-5 15 -2 -0.04 15.53
-5 15 -2 -0.18 0.96
-5 15 -3 0.15 0.77
-5 15 -3 -0.52 1.05
5 -15 4 -0.01 2.87
-5 15 -4 -0.06 0.26
-5 15 -4 2 1.3
5 -15 5 -0.35 4.27
-5 15 -5 2.5 1.88
5 -15 6 -0.32 1.7
-5 15 -6 -0.08 0.85
-5 15 -6 1.07 2.97
5 -14 -1 -0.39 9.53
-5 14 1 0.06 19.11
-5 14 1 1.58 1.95
5 -14 0 -0.02 0.24
5 -14 0 -0.01 1.31
-5 14 0 -0.85 0.61
5 -14 1 0.15 0.9
5 -14 1 -0.14 0.35
-5 14 -1 -0.13 7.1
5 -14 2 1.38 1.48
5 -14 2 -0.06 4.3
-5 14 -2 0.18 2.21
-5 14 -2 1.71 1.28
5 -14 3 -0.01 0.66
5 -14 3 -0.06 0.14
-5 14 -3 -0.74 1.01
5 -14 4 -0.02 0.16
-5 14 -4 0.43 0.87
-5 14 -4 -0.2 0.76
5 -14 5 -0.03 4.09
-5 14 -5 1.78 1.62
-5 14 -5 2.34 1.72
-5 14 -6 0.78 0.56
5 -14 7 -0.01 1.07
-5 14 -7 -0.26 0.61
-5 14 -7 -0.56 0.86
-5 14 -8 -0.09 2.26
-5 14 -8 0.2 1.51
5 -13 -3 1.86 1.83
5 -13 -3 16.51 6.41
-5 13 3 2.98 2.26
-5 13 3 15.22 6.32
5 -13 -2 4.02 2.46
-5 13 2 0.22 0.83
5 -13 -1 -0.02 0.23
5 -13 -1 0.37 2.53
-5 13 1 1.77 5.94
-5 13 1 1.62 1.52
5 -13 0 0.16 0.59
-5 13 0 0.03 1.34
5 -13 1 0.25 5.63
-5 13 -1 -0.06 0.54
-5 13 -1 2.72 1.71
5 -13 2 -0.01 0.11
5 -13 2 -0.08 10.56
-5 13 -2 2.28 2.3
-5 13 -2 0.67 1.59
5 -13 3 -0.01 0.09
5 -13 3 -0.25 1.58
-5 13 -3 0.64 0.86
-5 13 -3 0.3 0.61
5 -13 4 -0.04 0.22
5 -13 4 -0.33 2.82
-5 13 -4 1.81 1.74
-5 13 -5 1.86 2.12
5 -13 6 0.82 2.63
5 -13 6 0.32 0.68
-5 13 -6 1.79 1.8
-5 13 -6 0.2 1.07
5 -13 7 0.16 0.69
5 -13 7 -0.03 0.25
-5 13 -7 0.15 0.98
-5 13 -7 0.68 11.3
5 -13 8 -0.05 2.67
-5 13 -8 -0.29 0.69
5 -13 9 0.28 0.7
-5 13 -9 0.26 1.09
-5 13 -9 0.72 4.96
5 -12 -5 -0.09 0.37
5 -12 -4 -0.01 0.49
-5 12 4 2.62 2.26
-5 12 4 14.59 5.03
5 -12 -3 0.49 2.65
-5 12 3 5.55 3.31
5 -12 -2 -0.46 8.51
-5 12 2 2.11 2.08
-5 12 2 5.96 2.75
5 -12 -1 -0.01 0.16
5 -12 -1 2.66 1.84
-5 12 1 -0.09 4.58
5 -12 0 -0.11 13.9
-5 12 0 -0.07 14.13
-5 12 0 0.78 0.81
5 -12 1 -0.04 5.67
-5 12 -1 -0.03 21.35
-5 12 -1 2.73 1.46
-5 12 -2 -0.08 14.36
-5 12 -2 -0.14 0.73
5 -12 3 -0.12 2.51
-5 12 -3 0.33 1.09
-5 12 -3 0.82 0.78
5 -12 4 0.01 3.28
5 -12 4 2.28 2.61
-5 12 -4 -0.19 0.51
-5 12 -4 3.6 1.78
5 -12 5 0.3 0.9
5 -12 5 -0.14 0.37
-5 12 -5 -0.08 0.4
-5 12 -5 -0.61 0.75
5 -12 6 -0.01 0.13
5 -12 6 -0.02 2.31
-5 12 -6 -0.48 0.85
5 -12 7 0.1 0.39
-5 12 -7 0.84 1.41
-5 12 -7 3.8 3.36
5 -12 8 0.06 3.87
5 -12 8 -0.16 6.44
-5 12 -8 2.23 2.08
-5 12 -8 0.91 2.1
-5 12 -9 0.06 0.6
5 -12 10 -0.06 0.3
-5 12 -10 0.11 1.02
5 -11 -6 1.8 2.02
-5 11 6 2.52 2.54
5 -11 -5 -0.09 0.41
5 -11 -5 3.34 3.06
-5 11 5 0.58 1.23
5 -11 -4 -0.05 0.26
5 -11 -4 6.69 3.79
-5 11 4 1.59 1.78
5 -11 -3 -0.02 7.13
-5 11 3 0.22 1.76
-5 11 3 0.56 1.37
-5 11 2 -0.06 1.01
5 -11 -1 0.02 0.66
5 -11 -1 0.49 11.23
-5 11 1 -0.16 0.68
-5 11 1 0.78 3.59
5 -11 0 -0.18 1.37
5 -11 0 0.3 2.89
-5 11 0 -0.22 17.19
-5 11 0 0.57 0.9
5 -11 1 1.78 1.66
5 -11 1 -0.02 0.15
-5 11 -1 -0.15 2.3
-5 11 -1 0.54 0.8
5 -11 2 2.01 1.5
5 -11 2 -0.06 1.43
-5 11 -2 -0.16 0.4
-5 11 -2 -0.58 0.52
5 -11 3 1.35 1.37
5 -11 3 1.47 1.68
-5 11 -3 -0.13 0.43
-5 11 -3 1.44 1.59
5 -11 4 0.01 0.45
5 -11 4 -0.13 1.06
-5 11 -4 -0.87 1.49
5 -11 5 -0.04 0.24
5 -11 5 0.34 0.95
-5 11 -5 -0.31 1.01
-5 11 -5 -0.29 11.95
5 -11 6 0.46 0.76
5 -11 6 0 0.37
-5 11 -6 0.07 1.71
-5 11 -6 -0.91 1.45
5 -11 7 0.09 0.34
5 -11 7 -0.24 9.35
-5 11 -7 0.57 1.25
-5 11 -7 1.09 3.18
5 -11 8 0.23 0.85
-5 11 -8 0.52 1.39
-5 11 -8 -0.8 1.72
-5 11 -9 -0.03 0.23
5 -11 10 -0.03 0.19
5 -10 -7 3.93 6.72
-5 10 7 12.38 8.65
5 -10 -6 0.24 33.08
-5 10 6 1.27 1.93
5 -10 -5 2.73 1.49
-5 10 5 -0.09 0.82
5 -10 -4 -0.01 0.12
5 -10 -4 8.82 6.21
-5 10 4 0.27 1.02
-5 10 4 13.01 5.14
5 -10 -3 6.78 4.92
5 -10 -3 6.01 3.15
-5 10 3 12.32 5.12
5 -10 -2 22.6 8.55
-5 10 2 13.59 4.96
-5 10 1 0.75 1.46
5 -10 0 -0.04 0.26
5 -10 0 3.07 2.16
-5 10 0 -0.02 1.58
-5 10 0 5.83 2.53
5 -10 1 0 0.07
-5 10 -1 0.53 1.22
-5 10 -1 1.21 1.21
5 -10 2 0.05 1.64
5 -10 2 -0.06 0.76
-5 10 -2 1.48 1.38
-5 10 -2 0.85 1.02
5 -10 3 1.17 1.21
5 -10 3 0.72 1.68
-5 10 -3 0.34 0.86
5 -10 4 16.15 6.27
5 -10 4 8.64 4.33
-5 10 -4 23.68 8.45
-5 10 -4 11.42 4.57
5 -10 5 10.16 4.49
5 -10 5 0.8 1.61
-5 10 -5 17.58 6.86
-5 10 -5 3.48 2.22
5 -10 6 13.35 5.4
5 -10 6 0.55 1.51
-5 10 -6 2.59 2
5 -10 7 0 1.04
-5 10 -7 -0.15 5.85
-5 10 -8 -0.07 0.34
5 -10 9 0.06 1.13
-5 10 -9 1.6 2.07
5 -10 10 0 0.31
-5 10 -10 -0.23 1.28
5 -9 -7 60.2 19.74
-5 9 7 25.23 8.6
5 -9 -6 0.02 2.74
5 -9 -5 -0.12 0.42
-5 9 5 0.86 1.42
-5 9 5 8.13 2.93
5 -9 -4 0.61 1.16
5 -9 -4 1.27 16.36
-5 9 4 1.56 1.74
-5 9 4 2.57 2.33
5 -9 -3 5.76 3.27
5 -9 -3 2.51 2.15
-5 9 3 4.57 2.74
-5 9 3 3.92 2.19
5 -9 -2 18.94 7.35
-5 9 2 19.29 7.48
5 -9 -1 1.15 1.48
5 -9 -1 14.96 6.11
-5 9 1 21.44 7.62
5 -9 0 0 0.64
5 -9 0 0.47 1.23
-5 9 0 -0.02 0.98
-5 9 0 0.66 0.86
5 -9 1 0 0.05
5 -9 1 -0.32 6.61
-5 9 -1 -0.11 0.66
-5 9 -1 3.68 1.68
5 -9 2 -0.01 0.25
-5 9 -2 0.33 1.02
5 -9 3 2.59 1.83
-5 9 -3 1.06 1.26
5 -9 4 13.26 5.38
5 -9 4 11.29 5.11
-5 9 -4 7.56 3.71
-5 9 -4 4.22 2.23
5 -9 5 6.66 3.23
-5 9 -5 1.3 2.09
5 -9 6 -0.69 104.01
-5 9 -6 -0.07 4.65
-5 9 -6 0.81 1.27
-5 9 -7 -0.02 2.02
5 -9 8 -0.01 5.97
-5 9 -8 0.5 2.2
-5 9 -9 1.9 1.78
5 -9 10 0 0.67
-5 9 -10 -0.33 1.15
-5 9 -11 0.67 6.63
-5 8 8 18.93 5.93
5 -8 -7 10.69 4.35
-5 8 7 21.57 6.59
-5 8 6 9.71 5.97
5 -8 -5 1.55 1.71
5 -8 -5 11.18 6.51
-5 8 5 0.58 1.74
5 -8 -4 13.24 5.82
5 -8 -4 9.32 3.56
-5 8 4 22.91 8.26
-5 8 4 7.99 2.99
5 -8 -3 58.68 18.7
-5 8 3 51.21 16.1
5 -8 -2 84.35 26.01
-5 8 2 70.55 22.16
5 -8 -1 8.97 4.48
-5 8 1 0.81 1.91
5 -8 0 6.73 3.34
5 -8 0 2.12 1.62
-5 8 0 13.12 6.21
-5 8 0 5.03 2.33
5 -8 1 1.9 3.08
5 -8 1 1.95 1.41
-5 8 -1 1.58 1.32
5 -8 2 23.17 8.6
5 -8 2 32.79 12.01
-5 8 -2 22.83 8.09
-5 8 -2 28.02 9.75
5 -8 3 25.41 9.24
-5 8 -3 32.16 10.68
-5 8 -3 40.45 13.98
5 -8 4 61.18 22.52
-5 8 -4 57.58 18.19
-5 8 -4 54.25 19.37
5 -8 5 5.72 7.67
-5 8 -5 0.32 1.4
-5 8 -5 10.82 5.74
5 -8 6 0.64 1.05
-5 8 -6 1.06 1.54
5 -8 7 -0.17 4.73
-5 8 -7 0.3 0.88
-5 8 -8 -0.23 0.84
5 -8 9 -0.04 0.39
-5 8 -9 2.41 1.97
-5 8 -10 -0.65 1.16
-5 8 -11 -0.63 1.58
5 -7 -8 8.92 3.81
-5 7 8 24.14 8.96
5 -7 -6 14.53 6.34
-5 7 6 11.35 7.58
5 -7 -5 46.24 16.55
-5 7 5 25.94 9.32
5 -7 -4 71 104.45
5 -7 -3 130.66 38.93
5 -7 -3 44.82 15.13
-5 7 3 168.51 49.19
5 -7 -2 31.38 10.9
5 -7 -1 10.13 5.43
-5 7 1 5.69 4.34
5 -7 0 4.5 2.05
-5 7 0 0.99 7.82
-5 7 0 4.32 1.91
5 -7 1 52.48 16.08
-5 7 -1 92.01 27.68
5 -7 2 2.48 1.89
-5 7 -2 2.77 1.97
-5 7 -2 3.28 1.49
5 -7 3 135.57 39.82
5 -7 3 114.71 38.33
-5 7 -3 144.31 42.64
5 -7 4 35.83 12.89
5 -7 4 87.84 30.82
-5 7 -4 33.8 11.93
5 -7 5 45.1 15.1
5 -7 5 35.04 14.94
-5 7 -5 22.19 8.52
5 -7 6 6.79 4.84
-5 7 -6 11.98 5.25
5 -7 7 -0.01 0.19
5 -7 8 -0.07 0.35
-5 7 -8 0.13 0.68
5 -7 9 -0.09 25.13
-5 7 -9 -0.18 1.95
5 -6 -5 -0.19 0.9
5 -6 -5 4.7 3.03
-5 6 5 1.52 1.65
-5 6 5 1.56 2.45
5 -6 -4 8.16 3.83
5 -6 -4 4.55 3.24
-5 6 4 3.17 2.42
-5 6 4 1.43 1.32
5 -6 -3 54.95 17.31
5 -6 -3 24.7 8.73
-5 6 3 73.4 22.6
-5 6 3 37.1 12.47
5 -6 -2 -0.01 0.15
5 -6 -2 3.48 1.93
-5 6 2 0.52 3.42
-5 6 2 0.71 3.95
5 -6 -1 99.29 29.9
5 -6 -1 107.49 35.45
-5 6 1 136.74 44.82
5 -6 0 0.71 5.44
5 -6 0 1.41 1.31
-5 6 0 1.46 1.58
5 -6 1 102.93 30.35
5 -6 1 121.71 40.55
-5 6 -1 159.78 52.51
5 -6 2 3.63 3.22
-5 6 -2 1.83 1.44
5 -6 3 5.34 3.42
5 -6 3 16.06 7.19
-5 6 -3 9.22 4.81
-5 6 -3 24.83 10.07
5 -6 4 -0.07 1.18
5 -6 4 0.54 1.23
-5 6 -4 0.68 1.24
-5 6 -4 2.44 13.95
5 -6 5 4.49 2.71
-5 6 -5 3.31 2.36
5 -6 6 30.36 10.74
-5 6 -6 53.05 16.85
-5 6 -8 0.25 1.25
5 -5 -7 1.85 3.04
5 -5 -5 7.62 2.93
-5 5 5 20.31 10.84
-5 5 5 8.23 2.97
5 -5 -4 14.53 5.59
-5 5 4 26.33 9.18
-5 5 4 23.18 8.04
5 -5 -3 9.88 4.36
-5 5 3 20.86 7.9
-5 5 3 13.4 4.93
5 -5 -2 77.45 25.98
-5 5 2 26.9 10.81
-5 5 2 68.78 22.95
5 -5 -1 35.7 11.31
5 -5 -1 26.08 8.92
-5 5 1 57.61 18.96
-5 5 1 30.06 10.14
5 -5 0 55.49 16.68
5 -5 0 55.46 18.32
-5 5 0 70.77 21.35
-5 5 0 44.22 14.61
5 -5 1 37.67 11.84
5 -5 1 24.75 8.94
5 -5 3 4.51 3.33
-5 5 -3 2.8 2.55
-5 5 -3 2.27 15.81
-5 5 -4 1.16 1.9
5 -5 5 -0.09 0.35
-5 5 -5 0.49 1.37
-5 5 -6 0.14 1.48
5 -4 -6 34.75 10.36
-5 4 6 27.66 10.48
5 -4 -5 47.64 15.43
5 -4 -5 4.9 3.13
-5 4 5 54.09 17.22
-5 4 5 -0.13 0.58
5 -4 -4 57.45 17.51
5 -4 -4 64.95 21.46
-5 4 4 55.61 17.63
-5 4 4 60.58 20.02
5 -4 -3 3.01 1.88
5 -4 -3 3.4 1.86
-5 4 3 12.33 5.21
-5 4 3 5.08 2.32
5 -4 -2 106.76 32.06
5 -4 -2 127.78 41.91
-5 4 2 84.54 27.02
-5 4 2 108.09 35.55
5 -4 -1 0.09 0.85
5 -4 -1 0.39 0.98
-5 4 1 0.53 0.97
-5 4 1 -0.15 0.6
5 -4 0 137.28 39.85
-5 4 0 148.77 43.36
5 -4 1 10.93 4.7
-5 4 -1 11 4.42
5 -4 2 15.02 6.71
-5 4 -2 17.46 7.72
5 -4 3 1.1 1.11
5 -4 3 0.05 1.7
5 -4 4 -0.01 0.16
5 -3 -6 227.81 74.22
-5 3 6 160.98 52.48
5 -3 -5 95.65 31.61
-5 3 5 89.92 29.72
5 -3 -4 351.03 100.37
5 -3 -4 340.9 110.5
-5 3 4 258.82 74.54
-5 3 4 381.09 123.48
5 -3 -3 392.49 111.83
5 -3 -3 319.06 103.69
-5 3 3 417.81 119.17
5 -3 -2 16.94 5.97
-5 3 2 11.71 5.63
-5 3 2 11.81 4.26
5 -3 -1 8.07 3.21
-5 3 1 10.96 4.15
-5 3 1 3.95 1.73
5 -3 0 486.5 138.23
5 -3 0 503.59 163.45
-5 3 0 415.28 118.7
-5 3 0 627.04 203.24
5 -3 1 138.61 40.48
5 -3 1 177.88 59.1
-5 3 -1 155.38 52.16
5 -3 2 178.26 51.63
5 -3 2 77.74 26.75
-5 3 -2 280.94 81
-5 3 -2 74.92 25.93
-5 2 7 6.62 2.31
5 -2 -6 92.01 29.96
-5 2 6 149.28 48.4
-5 2 5 147.6 48.14
5 -2 -4 646.03 208.97
-5 2 4 609.31 197.29
5 -2 -3 236.19 67.39
5 -2 -3 180.32 58.78
-5 2 3 243.7 69.76
-5 2 3 179.91 58.68
5 -2 -2 4.66 1.73
5 -2 -2 3.87 2.12
-5 2 2 2.35 1.42
5 -2 -1 303.74 86.51
5 -2 -1 84.58 27.61
-5 2 1 306.02 87.14
-5 2 1 90.75 29.53
5 -2 0 382.68 108.85
5 -2 0 431.11 140.13
-5 2 0 317.16 90.65
-5 2 0 343.12 111.89
5 -2 1 7.58 4.21
5 -1 -7 140.35 45.93
5 -1 -6 61.09 20.47
-5 1 6 47.19 15.82
5 -1 -5 57.96 19.23
-5 1 5 62.01 20.49
-5 1 4 39.85 12.12
-5 1 4 24.25 8.35
5 -1 -3 3.2 1.34
5 -1 -3 3.85 1.78
-5 1 3 6.36 2.45
-5 1 3 0.99 0.83
5 -1 -2 1.6 0.86
5 -1 -2 1.11 1.65
-5 1 2 0.75 0.64
5 -1 -1 0.24 0.41
-5 1 1 0.33 1
-5 1 -1 63.94 23.07
5 0 -8 9.08 5.17
5 0 -7 40.86 14.01
-5 0 7 44.66 15.35
5 0 -5 32.1 10.77
5 0 -4 4.38 2.12
-5 0 4 10.03 3.99
5 0 -3 -0.04 1.31
-5 0 3 -0.27 0.63
-5 0 2 2.17 4.74
5 0 -1 8.92 93.79
-5 0 1 7.83 4.06
5 0 0 95.15 32.19
-5 0 0 72.04 24.88
-5 -1 7 18.93 6.39
5 1 -6 259.17 83.97
-5 -1 6 276.32 89.54
5 1 -4 4.76 2.12
-5 -1 4 5.89 2.27
5 1 -3 0.51 2.32
-5 -1 3 4.35 1.55
-5 -1 3 -0.07 6.96
-5 -1 2 16.27 6.05
5 1 -1 17.98 7.65
-5 -1 1 21.93 8.49
5 2 -8 82.49 27.19
5 2 -7 15.03 6.09
-5 -2 7 0.92 5.17
5 2 -6 7.64 3.04
-5 -2 6 11.33 4.14
5 2 -5 2.01 1.34
-5 -2 5 0.14 0.61
5 2 -4 1.58 1.68
-5 -2 4 2.48 2.57
5 2 -3 0.01 0.43
5 2 -3 3.72 2.51
-5 -2 3 0.01 6.44
-5 -2 2 -0.04 3.05
5 3 -7 -0.02 0.19
-5 -3 7 4.08 1.8
5 3 -6 -0.03 0.66
5 3 -6 2.46 1.49
-5 -3 6 0.46 0.77
-5 -3 6 27.19 15.23
5 3 -5 19.94 6.4
5 3 -4 -0.03 0.56
5 3 -4 1.42 1.51
-5 -3 4 0.17 0.46
5 3 -3 8.79 3.2
-5 -3 2 37.41 11.87
-5 -3 2 0.39 0.68
5 4 -9 21.46 7.33
5 4 -8 -0.07 3.83
-5 -4 8 2.17 1.33
5 4 -7 0.86 1.04
5 4 -7 1.9 1.22
-5 -4 7 0.66 2.64
-5 -4 7 -0.04 2.69
-5 -4 6 -0.2 0.5
5 4 -5 0.81 2.45
5 4 -5 1.9 1.6
-5 -4 5 0.05 0.43
-5 -4 5 -0.13 1.85
5 4 -4 -0.01 1.84
5 4 -4 0.48 1.01
-5 -4 4 6.13 2.69
-5 -4 4 2.06 1.43
5 4 -3 0.08 0.33
5 4 -3 -0.21 5.43
-5 -4 3 0.41 0.71
-5 -4 3 0.53 0.82
-5 -4 2 3.69 2.08
5 4 -1 3.82 2.21
-5 -5 10 -0.11 10.62
5 5 -9 1.2 1.31
-5 -5 9 0.93 1.11
-5 -5 9 2.8 1.23
5 5 -8 6.76 2.89
-5 -5 8 0.24 0.71
-5 -5 8 2.16 1.11
5 5 -7 3.74 2
-5 -5 7 10.89 4.33
5 5 -6 0.45 4.22
-5 -5 6 0.24 0.26
5 5 -5 -0.03 0.13
5 5 -5 -0.2 0.81
-5 -5 5 0.73 0.67
-5 -5 5 0.23 0.52
5 5 -4 1.96 2.12
5 5 -3 6.49 2.95
-5 -5 3 5.61 2.45
5 5 -2 -0.09 0.43
-5 -5 2 0.85 1.57
-5 -5 1 28.01 8.68
-5 -5 0 6.43 4.74
5 6 -12 -0.05 0.42
5 6 -11 -0.01 1.66
5 6 -9 2.95 2.47
-5 -6 9 2.38 1.67
5 6 -8 0.29 0.82
5 6 -8 4.65 1.96
-5 -6 8 -0.12 0.32
5 6 -7 6.85 2.77
-5 -6 7 14.61 5
5 6 -6 101.98 30.13
-5 -6 6 73.59 21.47
5 6 -5 79.16 24.23
5 6 -5 35.29 12.33
-5 -6 5 83.37 24.38
-5 -6 5 63.15 20.97
5 6 -4 3.38 2.4
-5 -6 4 11.97 4.76
-5 -6 4 3.49 3.51
-5 -6 3 0.23 0.6
5 6 -2 -0.13 0.41
-5 -6 2 -0.33 1
5 6 -1 0.81 2.42
5 6 0 32.41 9.79
5 7 -12 -0.17 0.53
5 7 -11 -0.02 2.25
5 7 -9 0 0.07
-5 -7 9 1.03 1.33
5 7 -8 9.12 4.11
-5 -7 8 9.01 3.4
5 7 -7 -0.44 0.64
-5 -7 7 0.99 0.88
-5 -7 7 -0.02 0.32
5 7 -6 10.7 4.03
5 7 -6 1.53 1.6
-5 -7 6 10.92 3.69
-5 -7 6 0.47 1.53
5 7 -5 0.29 0.8
5 7 -5 -0.5 1.86
-5 -7 4 1.61 1.5
-5 -7 3 1.2 1.08
5 7 -2 0.02 0.51
-5 -7 2 1.05 1.45
5 7 -1 13.43 5.81
5 8 -13 0.68 1.31
5 8 -12 -0.03 4.19
5 8 -10 0.18 16.05
5 8 -9 1.37 1.15
-5 -8 9 -0.22 0.54
-5 -8 9 -0.02 0.53
5 8 -8 0 0.08
5 8 -8 2.11 1.48
-5 -8 8 0.74 0.9
-5 -8 8 0 0.12
5 8 -7 53.68 17.64
-5 -8 7 29.1 9
5 8 -6 14.61 6.01
5 8 -6 12.48 6.12
-5 -8 6 3.38 1.72
-5 -8 5 2.51 5.02
-5 -8 4 0.4 0.99
-5 -8 3 1.3 1.27
5 8 -1 7.47 3.84
5 8 0 2.84 1.61
5 9 -12 0.57 1.09
5 9 -11 0.08 4.9
5 9 -10 0.61 2.77
5 9 -10 8.95 3.55
5 9 -9 -0.02 0.15
5 9 -9 1.92 1.24
-5 -9 9 -0.06 0.65
5 9 -8 0.46 1.02
5 9 -7 1.38 1.26
5 9 -7 -0.52 55.74
-5 -9 7 -0.09 0.3
5 9 -6 0.13 0.48
-5 -9 6 0 0.21
-5 -10 9 12.61 4.46
-5 -10 8 2.63 6.49
-5 -10 7 -0.16 4.49
5 10 -6 0.14 3.48
5 10 -5 -0.01 0.16
5 10 -4 3.2 2.34
-6 15 -3 0.12 0.95
-6 15 -4 -0.15 4.67
6 -14 -1 -0.1 3.39
-6 14 1 0.1 0.99
-6 14 1 1 0.99
6 -14 0 8.66 5.23
-6 14 0 0.24 4.93
-6 14 -1 -0.39 0.76
6 -14 2 1.01 1.22
6 -14 2 -0.01 1.66
-6 14 -2 3.51 3.04
-6 14 -2 -1.38 1.38
6 -14 3 0.85 1.01
-6 14 -3 2.81 2.06
6 -14 4 1.69 2.68
-6 14 -4 -0.37 1.38
6 -14 5 -0.2 2.38
-6 14 -5 1.15 1.67
-6 14 -5 1.34 2.38
-6 14 -6 1.44 1.62
6 -14 7 0.2 0.57
6 -14 7 0 5.77
6 -13 -3 -0.1 0.4
6 -13 -3 2.64 2.54
-6 13 3 -0.19 19.61
-6 13 3 4.91 2.72
-6 13 2 -0.08 0.71
-6 13 2 1.67 1.4
-6 13 1 -0.5 26.83
6 -13 0 0.76 1.46
6 -13 0 0.35 1.63
-6 13 0 1.86 8.55
-6 13 0 1.18 1.42
6 -13 1 0 0.09
6 -13 1 -0.04 0.24
-6 13 -1 0.71 1.43
-6 13 -1 -0.38 0.87
6 -13 2 0 0.04
6 -13 2 0.85 1.26
6 -13 3 -0.01 1.16
6 -13 3 0.07 0.76
-6 13 -3 0.08 0.82
6 -13 4 0.12 0.58
6 -13 4 -0.12 61.44
-6 13 -4 2.68 8.23
-6 13 -4 4.66 2.41
6 -13 5 1.44 1.49
-6 13 -5 0.45 1.09
-6 13 -5 1.37 0.88
6 -13 6 -0.03 0.28
-6 13 -6 0.58 3.63
-6 13 -6 0.82 12.33
6 -13 7 -0.03 0.29
-6 13 -7 0.41 0.92
-6 13 -7 -0.51 8.31
6 -13 8 0 0.15
6 -13 8 -0.06 0.41
-6 13 -8 0.89 1.7
-6 13 -8 0.33 2.23
-6 12 5 2.41 2.2
6 -12 -4 0 0.07
-6 12 4 0.04 0.8
-6 12 4 -0.38 1.26
6 -12 -3 30.22 10.98
6 -12 -3 -0.11 0.53
-6 12 3 -0.27 14.71
-6 12 3 -1.27 1.51
6 -12 -2 -0.02 0.18
6 -12 -2 0.73 1.44
-6 12 2 -0.05 0.93
-6 12 2 0.77 0.89
6 -12 -1 -0.01 0.16
6 -12 -1 1.63 1.54
-6 12 1 1.79 1.17
-6 12 0 -0.28 0.85
-6 12 0 0.37 27.98
6 -12 1 0.74 0.92
-6 12 -1 1.32 1.68
-6 12 -1 -0.45 1.05
6 -12 2 4.54 3.23
6 -12 2 3.52 2.34
-6 12 -2 1.14 1.1
-6 12 -2 2.46 1.37
6 -12 3 -0.01 0.09
6 -12 3 -0.43 2.89
-6 12 -3 4.09 2.6
-6 12 -3 5.39 2.68
6 -12 4 -0.02 0.64
-6 12 -4 -0.18 0.5
-6 12 -4 5.3 3.69
6 -12 5 -0.01 0.67
6 -12 5 -0.09 1.87
-6 12 -5 0.78 1.11
-6 12 -5 -0.38 1.32
6 -12 6 -0.04 0.24
6 -12 6 0 1.13
-6 12 -6 1.65 1.64
-6 12 -6 -0.16 1.33
6 -12 7 -0.68 2.81
-6 12 -7 -0.42 2.39
6 -12 8 0 1.58
-6 12 -8 0.98 1.46
-6 12 -8 -0.48 1.97
-6 12 -9 0.79 1.42
-6 11 6 1.65 1.77
-6 11 6 11.49 4.44
6 -11 -5 4.19 2.9
-6 11 5 1.37 1.62
-6 11 5 11.38 5.49
6 -11 -4 -0.03 0.24
6 -11 -4 -0.29 1.36
-6 11 4 0.71 1.05
6 -11 -3 0.1 0.57
6 -11 -3 2.63 1.8
-6 11 3 0.07 0.49
-6 11 3 -0.23 1.15
6 -11 -2 -0.02 0.22
6 -11 -2 -0.05 6.07
-6 11 2 -0.01 3.58
-6 11 2 1.79 1.15
6 -11 -1 0.31 0.9
6 -11 -1 -0.34 1.88
-6 11 1 0.05 44.38
-6 11 1 1.4 1.09
6 -11 0 0.83 3.02
6 -11 0 3.16 2.36
-6 11 0 1.58 2.08
6 -11 1 15.47 5.69
-6 11 -1 -0.03 2.4
6 -11 2 0.4 0.82
6 -11 2 -0.17 1.85
-6 11 -2 4.67 2.4
6 -11 3 1.01 1.3
6 -11 3 1.09 7.1
-6 11 -3 1.36 1.26
6 -11 4 -0.02 1.14
6 -11 4 -0.06 7.46
-6 11 -4 -0.07 0.46
-6 11 -4 -0.67 0.68
6 -11 5 -0.07 0.31
-6 11 -5 -0.17 0.47
-6 11 -5 0.83 0.92
6 -11 6 -0.02 0.18
6 -11 6 -0.03 0.27
-6 11 -6 0 1.12
-6 11 -6 -0.1 2.12
6 -11 7 0.12 0.47
6 -11 7 0.64 2.08
-6 11 -7 0.01 0.52
-6 11 -7 -1 1.82
6 -11 8 -0.05 0.32
-6 11 -8 0.95 1.46
-6 11 -8 0.68 1.89
-6 11 -9 1.34 1.54
6 -10 -7 -0.03 4.56
6 -10 -6 -0.1 0.48
-6 10 6 1.89 2.17
-6 10 6 8.78 3.07
6 -10 -5 -0.16 0.52
6 -10 -5 -0.31 1.12
-6 10 5 -0.25 0.98
-6 10 5 4.54 2.75
6 -10 -4 2.24 2.27
-6 10 4 0.81 2.7
-6 10 4 0.61 12.99
6 -10 -3 -0.02 0.2
6 -10 -3 -0.22 1.81
-6 10 3 0.08 0.73
6 -10 -2 -0.03 7.6
-6 10 2 -0.11 0.69
-6 10 2 0.85 0.88
6 -10 -1 -0.01 0.11
6 -10 -1 -0.02 5.28
-6 10 1 0.12 1.09
-6 10 1 -0.05 0.97
6 -10 0 0.21 0.54
6 -10 0 0.85 1.31
-6 10 0 0.46 4.06
-6 10 0 -0.04 0.95
6 -10 1 0.26 0.46
6 -10 1 8.42 3.8
-6 10 -1 0.31 7.48
-6 10 -1 2.36 1.53
6 -10 2 11.58 4.65
-6 10 -2 7.87 3.4
6 -10 3 -0.01 0.11
-6 10 -3 0.96 1.27
6 -10 4 -0.09 0.34
6 -10 4 0.95 1.69
-6 10 -4 0.18 1.13
6 -10 5 -0.46 2.55
-6 10 -5 0.19 1.56
-6 10 -5 0.7 1.78
6 -10 6 4.81 3.21
6 -10 6 0 3.24
-6 10 -6 -0.03 0.4
-6 10 -6 -0.08 4.53
6 -10 7 0.11 0.58
-6 10 -7 0.06 0.56
-6 10 -7 -0.33 1.28
-6 10 -8 0.25 0.79
6 -10 9 0 0.32
-6 10 -9 -0.09 0.61
6 -9 -7 92.43 30.57
-6 9 7 7.05 6.21
6 -9 -6 3.25 2.7
6 -9 -6 11.6 5.58
-6 9 6 2.17 2.01
6 -9 -5 5 3.15
6 -9 -5 4.04 1.83
-6 9 5 20.51 7.5
-6 9 5 5.76 2.36
6 -9 -4 4.47 2.98
-6 9 4 4.54 2.7
-6 9 4 8.42 3.58
6 -9 -3 0.46 1.22
-6 9 3 1.13 1.31
-6 9 3 -0.42 0.62
6 -9 -2 2.39 2.29
6 -9 -2 4.68 2.84
-6 9 2 0.08 5.58
-6 9 2 1.16 20.47
6 -9 -1 0.96 1.43
6 -9 -1 0.41 1.6
-6 9 1 1.15 2.18
-6 9 1 1.42 1.22
6 -9 0 0.48 0.8
6 -9 0 8.25 3.25
-6 9 0 0.17 0.9
6 -9 1 -0.09 0.34
6 -9 1 1.25 6.28
-6 9 -1 0.36 0.98
6 -9 2 11.76 5.16
6 -9 2 11.61 5.24
-6 9 -2 19.32 6.94
6 -9 3 1.38 1.28
6 -9 3 0.11 1.06
-6 9 -3 0.01 1.2
6 -9 4 0.73 1.33
-6 9 -4 0.03 5.35
6 -9 5 1.1 1.16
-6 9 -5 2.11 1.78
-6 9 -5 0.45 1.38
6 -9 6 0.18 0.57
6 -9 6 -0.17 2.27
-6 9 -6 0.66 1.18
-6 9 -6 -0.4 87.23
-6 9 -7 -0.16 0.68
6 -9 8 -0.01 0.09
-6 9 -8 -0.36 0.8
6 -9 9 12.28 5.53
6 -9 10 0 1.21
-6 9 -10 0.56 1.37
6 -8 -9 38.9 11.63
-6 8 9 21.8 7.75
6 -8 -8 4.55 2.29
6 -8 -7 10.45 3.71
-6 8 7 17.12 8.21
-6 8 7 4.49 3.78
6 -8 -6 -0.14 6.02
6 -8 -6 1.01 4.69
-6 8 6 1.5 1.97
-6 8 6 4.49 3.69
6 -8 -5 0.25 1.67
6 -8 -5 4.06 2.81
6 -8 -4 3.31 21.55
-6 8 4 16.3 6.13
-6 8 4 5.51 2.47
6 -8 -3 5.16 2.66
-6 8 3 2.5 1.91
-6 8 3 3.22 1.79
6 -8 -2 -0.39 0.74
-6 8 2 0.18 2.74
-6 8 2 0.22 0.65
6 -8 -1 0.79 1.09
6 -8 -1 0.78 1.09
-6 8 1 3.19 1.9
6 -8 0 45.26 13.61
6 -8 0 38.55 13.34
-6 8 0 90.3 27.6
-6 8 0 44.72 15.11
6 -8 1 -0.02 0.14
6 -8 1 4.52 2.12
-6 8 -1 2.75 1.9
-6 8 -1 6.44 2.76
6 -8 2 60.55 20.05
-6 8 -2 -0.09 0.38
-6 8 -2 47.57 15.75
6 -8 3 0.92 1.03
6 -8 3 0.37 1.04
-6 8 -3 4.24 2.46
-6 8 -3 -0.29 1.41
6 -8 4 3.66 2.35
6 -8 4 1.3 11.9
-6 8 -4 7.2 3.48
-6 8 -4 3.22 21.07
6 -8 5 0.68 1
6 -8 5 1.67 2.49
-6 8 -5 0.17 0.56
-6 8 -5 -0.52 5.03
-6 8 -6 -0.06 0.34
6 -8 7 0.13 0.53
-6 8 -7 -0.19 0.85
-6 8 -8 0.37 1.13
6 -8 9 0.03 2.05
-6 8 -9 -0.13 1.2
6 -8 10 -0.33 2.09
6 -7 -9 1.55 1.58
-6 7 8 23.81 7.12
-6 7 7 8.63 3.03
6 -7 -6 8.78 4.38
6 -7 -6 26.22 9.47
-6 7 6 23.06 8.34
6 -7 -5 11.47 5.39
-6 7 5 7.92 3.28
-6 7 5 6.74 2.96
-6 7 4 0.12 1.16
6 -7 -3 7.19 3.09
-6 7 3 0.61 1.23
6 -7 -2 6.78 3.77
6 -7 -2 10.77 4.79
6 -7 -1 6.89 3.28
6 -7 -1 8.8 3.23
-6 7 1 18.65 7.88
6 -7 0 115.09 34.06
-6 7 0 88.31 26.25
6 -7 1 0.1 0.4
6 -7 1 2.3 12.56
-6 7 -1 5.02 2.76
6 -7 2 4.26 2.37
6 -7 2 3.79 2.23
-6 7 -2 6.71 3.37
-6 7 -2 2.25 2.23
6 -7 3 0.06 0.29
6 -7 3 -0.08 0.8
-6 7 -3 -0.24 0.75
-6 7 -3 2.06 2.63
6 -7 4 1.3 1.37
6 -7 4 1.07 13.77
-6 7 -4 -0.07 0.43
-6 7 -4 0 5.67
6 -7 5 2.74 2.19
6 -7 5 3.1 226.79
-6 7 -6 9.08 3.94
6 -7 7 -0.01 0.11
-6 7 -7 0.6 1.77
-6 7 -8 0.83 1.47
-6 7 -9 1.13 2.06
6 -6 -8 34.22 10.46
6 -6 -8 4.75 5.83
-6 6 8 12.3 5.68
6 -6 -7 6.6 2.45
6 -6 -7 22.82 8.81
6 -6 -6 3.13 2.16
-6 6 6 5.74 7.74
-6 6 6 1.22 10.81
6 -6 -5 -0.04 0.26
6 -6 -5 2.65 2.19
-6 6 5 0.81 1.86
-6 6 5 0.83 1.08
6 -6 -4 1.25 1.39
-6 6 4 0.64 1.64
-6 6 4 0.58 0.8
6 -6 -3 47.95 15.3
6 -6 -3 82.2 27.47
-6 6 3 76.6 25.58
6 -6 -2 11.91 5.2
6 -6 -2 12.3 4.85
-6 6 2 7.86 4.89
-6 6 2 19.89 7.48
6 -6 -1 177.19 57.89
-6 6 1 159.78 47.57
-6 6 1 175.61 57.32
6 -6 0 288.13 82.36
-6 6 0 226.19 65.11
-6 6 -1 14.8 5.84
-6 6 -1 1.36 0.98
6 -6 2 0.35 0.6
-6 6 -2 0.47 0.77
6 -6 3 -0.04 0.22
-6 6 -3 0.58 1.32
-6 6 -3 0.6 1.35
6 -6 4 -0.01 0.1
6 -6 4 0.37 3.78
-6 6 -4 0.1 1.13
-6 6 -4 0.11 0.64
6 -6 5 -0.17 4.72
-6 6 -5 -0.01 0.73
6 -6 6 0.51 0.91
-6 6 -6 1.26 1.51
6 -6 7 3.25 3.35
-6 6 -7 0.3 2.47
6 -5 -7 11.87 7.12
-6 5 7 37.51 11.1
-6 5 7 5.18 3.07
6 -5 -6 4.55 2.87
6 -5 -5 0.04 4.19
-6 5 5 2.87 2.96
-6 5 5 0.08 0.66
6 -5 -4 72.23 22.02
-6 5 4 110.85 32.89
-6 5 4 49.41 16.58
6 -5 -3 157.37 45.9
-6 5 3 120.72 35.89
-6 5 3 196.85 64.54
6 -5 -2 3.12 1.26
-6 5 2 6.63 4.33
6 -5 -1 0.91 1.39
-6 5 1 -0.47 1.16
6 -5 0 46.81 14.37
6 -5 0 51.18 17.87
-6 5 0 57.01 17.5
-6 5 0 89.29 29.97
6 -5 1 112.81 37.41
-6 5 -1 114.27 33.93
-6 5 -1 110.06 36.4
6 -5 2 4.71 2.59
6 -5 2 7.79 4.57
-6 5 -2 0.09 1.31
-6 5 -2 6 17.75
6 -5 3 -0.01 0.11
6 -5 3 0.5 15.36
-6 5 -3 0.85 1.47
-6 5 -3 0.21 1.19
6 -5 4 0.04 7.52
-6 5 -4 0.16 1.27
-6 5 -5 -0.32 1.51
-6 4 8 4.09 1.75
6 -4 -7 0.2 2.01
6 -4 -7 5.23 3.2
-6 4 7 2.27 9.86
6 -4 -6 1.67 1.08
6 -4 -6 1.44 2.69
-6 4 6 0.99 0.99
6 -4 -5 4.52 2.77
6 -4 -5 10.28 4.1
-6 4 5 6.06 3.32
-6 4 5 6.77 2.67
6 -4 -4 300.35 85.94
6 -4 -4 298.07 96.98
-6 4 4 335.52 95.97
-6 4 4 282.43 91.79
6 -4 -3 174.18 51.18
6 -4 -3 160.79 52.76
-6 4 3 113.54 33.9
-6 4 3 173.33 56.88
6 -4 -2 272.49 77.99
6 -4 -2 234.61 76.35
-6 4 2 284.02 82.17
-6 4 2 261.79 85.11
6 -4 -1 306.24 87.39
-6 4 1 274.17 78.37
-6 4 1 100.31 32.67
6 -4 0 211.85 60.9
6 -4 0 136.01 44.76
-6 4 0 190.29 55.04
6 -4 1 26.46 8.89
6 -4 1 92.27 31.13
-6 4 -1 11.9 5.07
-6 4 -1 61.18 21.14
6 -4 2 -0.02 0.14
6 -4 2 0.61 1.5
-6 4 -2 0.65 1.49
-6 4 -2 -0.09 0.4
6 -4 3 0.32 0.73
6 -4 3 5.68 3.97
-6 4 -3 -0.39 1.17
-6 4 -4 0.94 18.57
6 -3 -8 10.44 4.36
-6 3 7 4.59 1.85
6 -3 -6 2.63 1.87
-6 3 6 0.71 0.87
6 -3 -5 2.05 1.41
-6 3 5 1.24 1.49
6 -3 -4 21.02 6.97
-6 3 4 36.08 11.52
-6 3 4 14.08 5.1
6 -3 -3 38.33 12.58
-6 3 3 26.14 9.5
6 -3 -2 165.76 47.32
6 -3 -2 173.93 56.82
-6 3 2 269.87 76.79
-6 3 2 226.79 73.97
6 -3 -1 78.34 23.05
6 -3 0 5.59 2.61
-6 3 0 4.23 2.55
6 -3 1 1.3 1.71
-6 3 -1 0.56 1.34
-6 3 -1 0.73 1.19
6 -3 2 1.96 2.15
-6 3 -2 1.4 1.84
-6 3 -2 3.58 18.35
6 -2 -9 12.97 5.56
6 -2 -8 10.21 6.23
-6 2 8 3.42 2.52
6 -2 -7 3.28 2.67
-6 2 7 -0.36 0.47
6 -2 -6 1.73 1.57
6 -2 -5 6.9 2.86
6 -2 -4 17.91 5.89
6 -2 -4 18.89 6.94
-6 2 4 36.34 11.19
-6 2 4 19.32 7.25
6 -2 -3 118.73 38.9
-6 2 3 73.09 22.07
-6 2 3 135.79 44.5
6 -2 -2 136.84 39.15
6 -2 -1 0.29 0.43
6 -2 -1 3.46 2.35
-6 2 1 2.31 1.84
-6 2 1 5.37 2.64
6 -2 0 0.6 0.75
6 -2 0 4.06 3.01
-6 2 0 5.32 2.87
-6 2 0 0.49 0.82
6 -2 1 1.15 2.17
-6 2 -1 1.58 1.73
6 -1 -8 2.14 6.06
-6 1 8 0.02 1.8
6 -1 -7 4.52 2.34
-6 1 7 0.77 1.04
6 -1 -6 5.69 2.51
-6 1 6 8.69 3.47
6 -1 -4 555.18 156.9
6 -1 -4 185.1 59.89
-6 1 4 491.88 139.15
6 -1 -3 505.49 142.72
6 -1 -3 584.93 189.25
-6 1 3 615.64 173.9
-6 1 3 745.42 241.16
6 -1 -2 202.7 57.73
6 -1 -2 341.85 110.63
-6 1 2 343.75 111.2
6 -1 -1 5.75 3.01
-6 1 1 275.06 90.02
6 -1 0 104.86 35.7
6 -1 1 1.46 2.17
-6 0 8 5.72 2.22
-6 0 7 135.1 44.19
6 0 -6 52 17.31
6 0 -5 122.56 40.36
-6 0 5 111.13 36.84
6 0 -4 64.89 18.55
6 0 -4 85.52 28.13
-6 0 4 129.9 42.6
6 0 -3 106.32 35.07
6 0 -1 37.25 13.81
-6 0 1 17.34 7.93
6 0 0 83.72 28.98
-6 0 0 158.48 53.33
6 1 -9 7.19 5.99
-6 -1 9 0 1.16
6 1 -8 2.77 3.57
-6 -1 8 1.89 1.16
6 1 -7 6.54 2.97
-6 -1 7 1.58 2.92
6 1 -6 64.51 21.51
-6 -1 6 55.74 18.79
6 1 -5 51.28 16.74
6 1 -4 97.9 32.16
-6 -1 4 78.72 26.1
-6 -1 3 74.89 24.68
6 1 -2 4.44 3.16
-6 -1 2 7.79 3.61
6 1 -1 0.24 13.42
-6 -1 1 -0.03 1.98
6 2 -10 32.19 10.88
6 2 -9 11.74 5.03
-6 -2 9 0.22 7.56
6 2 -8 -0.65 1.64
-6 -2 8 -0.01 1.57
-6 -2 7 0.81 0.67
6 2 -6 0.63 1.09
-6 -2 6 0.66 1.49
6 2 -5 1.48 1.07
-6 -2 5 1.04 1.77
-6 -2 5 6.81 2.9
6 2 -4 7.14 3.6
-6 -2 4 0.41 1.09
6 2 -3 0.15 0.9
-6 -2 3 0.09 0.35
6 2 -2 -0.84 1.47
-6 -2 1 -0.09 0.45
-6 -3 10 0.37 0.52
-6 -3 9 2.59 2.69
6 3 -8 3.29 1.77
6 3 -7 0.28 0.96
-6 -3 6 1.37 0.94
6 3 -5 34.06 9.98
6 3 -4 2.96 1.99
-6 -3 4 0.17 1.95
6 3 -3 -0.33 88.88
-6 -3 3 3.55 1.73
-6 -3 2 0.78 1.2
6 4 -10 12.97 6.35
6 4 -9 -0.3 0.95
6 4 -8 2.26 1.32
-6 -4 8 0.39 1.03
-6 -4 8 -0.01 0.07
6 4 -7 0.81 0.99
-6 -4 7 0.83 0.82
6 4 -6 -0.04 1.39
-6 -4 6 1.09 0.85
-6 -4 6 0.81 0.75
6 4 -5 7.74 3.1
-6 -4 5 2.14 2.38
6 4 -4 0.07 0.23
-6 -4 4 1.61 1.21
6 4 -3 0.62 0.67
6 4 -3 -0.88 6.08
-6 -4 3 -0.41 0.99
-6 -4 3 -0.04 0.22
6 5 -11 10.5 5.24
6 5 -10 -0.06 4.39
6 5 -9 0.52 1.28
-6 -5 9 5.93 2.55
6 5 -8 -0.01 2.96
-6 -5 8 0.95 0.93
6 5 -7 5.78 2.53
-6 -5 7 11.62 3.92
6 5 -5 0 0.64
-6 -5 5 1.08 0.97
6 5 -4 11.97 4.44
-6 -5 4 2.62 7.63
6 5 -3 1.54 3.83
-6 -5 3 3.16 1.69
6 5 -2 7.21 3.55
6 6 -11 0.58 2.16
-6 -6 11 0.53 1.11
6 6 -10 15 5.78
-6 -6 10 0.76 1.02
-6 -6 10 -0.1 7.24
6 6 -9 -0.01 2.47
6 6 -9 0.51 0.92
-6 -6 9 -0.17 0.44
-6 -6 9 -0.02 4.51
6 6 -8 0.04 0.56
6 6 -8 1.17 1.04
-6 -6 8 -0.03 1.84
-6 -6 7 1.75 1.06
-6 -6 7 0.25 0.42
6 6 -6 115.25 37.73
-6 -6 6 115.56 33.14
-6 -6 6 97.71 32.25
6 6 -5 -0.05 10.05
6 6 -5 1.83 54.79
-6 -6 5 0.2 0.66
6 6 -4 -0.1 0.31
-6 -6 4 3.57 1.89
-6 -6 4 -0.26 29.63
-6 -6 3 0.9 1.25
6 6 -2 0 1.66
-6 -6 2 -0.03 1.24
6 7 -13 -0.06 0.84
6 7 -11 0.13 0.48
6 7 -11 20.51 7.65
6 7 -10 3.23 1.77
-6 -7 10 0.2 0.29
6 7 -9 1.69 1.18
-6 -7 9 0.75 0.87
-6 -7 9 0 0.24
6 7 -8 0.2 0.45
-6 -7 7 2.74 1.4
-6 -7 7 -0.08 5.43
-6 -7 6 1.08 1.68
6 7 -5 0.51 1.91
-6 -7 5 -0.13 0.53
-6 -7 5 -0.01 0.19
-6 -7 4 -0.24 0.64
6 7 -1 2.9 1.47
6 8 -10 0.1 0.37
6 8 -10 2.86 1.43
6 8 -9 2.21 9.68
6 8 -8 0 0.07
6 8 -8 0.77 0.96
-6 -8 8 0 0.29
6 8 -7 143.04 41.34
6 8 -7 11.85 4.59
-6 -8 7 16.4 5.49
6 8 -5 -0.01 0.13
6 8 -4 0 0.33
6 8 -3 -0.02 0.81
6 8 -2 -0.07 0.28
-6 -9 11 0.32 0.91
-6 -9 10 -0.26 0.39
6 9 -9 -0.01 0.08
6 9 -9 2.87 1.37
-6 -9 9 -0.06 1.01
6 9 -8 1.75 1.61
-6 -9 8 1.56 0.86
6 9 -7 0 0.07
6 9 -6 0.29 0.79
-6 -9 6 -0.01 0.12
6 9 -5 -0.01 2.85
6 9 -4 -0.01 0.08
-7 14 1 -0.07 0.48
-7 14 0 -0.01 1.37
-7 14 0 0.75 3.14
7 -14 1 -0.03 6.24
-7 14 -1 -0.1 1.4
-7 14 -1 -0.44 1.08
7 -14 2 0.02 0.7
-7 14 -2 -0.16 0.72
-7 14 -2 -0.74 0.54
7 -14 3 -0.07 1.77
-7 14 -3 0.9 1.15
-7 14 -4 0.08 23.53
-7 14 -4 4.72 2.49
7 -14 5 -0.05 0.2
-7 14 -5 0.04 0.52
-7 14 -5 -0.41 1.04
7 -13 -3 0.45 0.81
-7 13 3 -0.08 0.67
-7 13 3 0.73 1.13
7 -13 -2 0.05 4.36
-7 13 2 -0.1 3.74
-7 13 2 4.29 2.13
7 -13 -1 -0.35 1.79
-7 13 1 0.11 0.76
-7 13 1 1.52 1.51
7 -13 0 -0.03 0.24
7 -13 0 0.85 1.14
7 -13 1 -0.01 0.23
-7 13 -1 1.63 1.89
-7 13 -1 1.67 1.59
7 -13 2 -0.18 0.73
-7 13 -2 0.51 0.94
-7 13 -2 -1.21 1.07
-7 13 -3 1.39 1.55
7 -13 4 0.57 1.22
-7 13 -4 4.56 2.86
-7 13 -4 8.42 4.44
7 -13 5 -0.01 0.85
7 -13 5 0.43 0.81
-7 13 -5 0.15 13.92
-7 13 -6 -0.09 0.58
-7 13 -6 -0.18 25.01
-7 12 5 -0.19 0.49
7 -12 -4 1.14 9.56
-7 12 4 1.11 1.75
7 -12 -3 -0.37 10.07
-7 12 3 0.15 0.71
7 -12 -2 -0.01 0.14
7 -12 -2 -0.18 10.8
-7 12 2 2.92 2.85
-7 12 2 -0.47 0.67
7 -12 -1 -0.01 3.1
-7 12 1 1.33 1.88
-7 12 1 1.86 7.65
7 -12 0 -0.26 0.95
-7 12 0 0.78 1.36
-7 12 0 1.98 1.53
7 -12 1 -0.01 0.08
7 -12 1 -0.14 6.56
-7 12 -1 0.22 0.81
7 -12 2 -0.36 3.32
-7 12 -2 0.01 0.69
-7 12 -2 1.83 1.54
7 -12 3 0.66 1.22
7 -12 3 1.28 2.78
-7 12 -3 -0.02 0.62
-7 12 -4 -0.2 0.48
-7 12 -4 -0.08 0.54
7 -12 5 -0.01 3.16
7 -12 5 0 0.5
-7 12 -5 -0.2 1.1
7 -12 6 -0.01 0.09
7 -12 6 -0.08 0.44
-7 12 -6 1.94 2.65
-7 12 -6 0 2.83
7 -12 7 2.9 3.53
-7 12 -7 0.48 0.95
7 -11 -6 -0.08 6.25
7 -11 -6 5.68 2.73
-7 11 6 1.5 1.87
7 -11 -5 1.22 1.54
7 -11 -5 -0.12 25.92
-7 11 5 0.38 1.45
-7 11 5 3.61 2.35
7 -11 -4 -0.05 0.3
-7 11 4 0.58 0.98
-7 11 4 0.84 1.2
7 -11 -3 -0.12 2.75
-7 11 3 1.99 1.42
7 -11 -2 1.38 1.65
-7 11 2 0.81 1.44
-7 11 2 0.37 0.9
7 -11 -1 -0.01 0.13
7 -11 -1 -0.37 0.75
-7 11 1 -0.12 0.65
7 -11 0 -0.02 0.16
-7 11 0 -0.39 0.92
-7 11 0 2.66 1.77
7 -11 1 -0.01 0.12
7 -11 1 1.97 4.92
-7 11 -1 0.03 2.72
-7 11 -1 0.69 20.85
7 -11 2 0.45 1.19
-7 11 -2 0.42 1.05
-7 11 -2 1.3 5.33
7 -11 3 -0.02 0.19
7 -11 3 -0.28 1.51
-7 11 -3 0.13 1.81
7 -11 4 -0.11 0.97
-7 11 -4 2.75 1.95
-7 11 -4 2.62 2.13
7 -11 5 -0.01 1.82
-7 11 -5 0.02 0.71
-7 11 -6 0.86 1.19
-7 11 -6 4.3 3.09
7 -11 7 -0.01 5.98
7 -11 7 -0.22 50.39
-7 11 -7 -0.03 11.15
-7 11 -7 1.63 10.86
7 -11 8 1.67 1.95
-7 11 -8 0.14 1.02
7 -10 -7 1.92 2.42
-7 10 7 -0.37 1.32
7 -10 -6 -0.03 0.25
-7 10 6 0.61 0.91
7 -10 -5 3.76 2.77
-7 10 5 0.31 1.01
-7 10 5 2.14 1.62
7 -10 -4 3.85 2.66
-7 10 4 -0.06 0.5
-7 10 3 0.03 1.11
-7 10 3 0.43 0.66
7 -10 -2 1.64 1.93
7 -10 -2 5.24 5.74
-7 10 2 6.24 3.28
7 -10 -1 0.22 0.84
-7 10 1 -0.12 6.02
-7 10 1 0.19 9.9
7 -10 0 -0.12 0.72
-7 10 0 -0.08 0.41
-7 10 0 0.4 0.57
7 -10 1 1.73 1.63
-7 10 -1 1.88 1.43
-7 10 -1 1.35 1.31
7 -10 2 2.57 1.98
7 -10 2 5.2 5.77
-7 10 -2 7.96 3.45
-7 10 -3 0.53 1.07
7 -10 4 1.71 1.52
7 -10 4 -0.24 1.72
-7 10 -4 1.12 1.44
-7 10 -4 0.62 55.27
7 -10 5 -0.01 0.09
7 -10 5 5.99 7.83
-7 10 -5 -0.06 0.5
-7 10 -5 -0.17 2.74
7 -10 6 -0.07 1.15
-7 10 -6 -0.24 0.89
-7 10 -6 0.75 5.51
7 -10 7 0 1.36
-7 10 -7 -0.13 0.58
-7 10 -7 1.31 1.82
7 -10 8 -0.17 11.6
7 -9 -8 7.58 6.36
-7 9 8 15.22 7.56
-7 9 8 5.51 2.26
7 -9 -7 -0.02 4.05
-7 9 7 1.89 2.01
7 -9 -6 8.29 4.14
-7 9 6 -0.12 9.72
7 -9 -5 -0.02 0.17
7 -9 -5 0.71 14.95
-7 9 5 0.31 0.96
-7 9 5 1.09 1.11
7 -9 -4 -0.03 0.34
7 -9 -4 1.81 1.67
-7 9 4 -0.21 3.37
-7 9 4 0.38 0.66
7 -9 -3 2.43 2.2
-7 9 3 0.9 43.27
-7 9 3 3.16 1.6
7 -9 -2 8.4 4.69
7 -9 -2 22.65 8.89
-7 9 2 3.18 2.72
7 -9 -1 13.6 5.7
-7 9 1 6.01 3.71
-7 9 1 6.12 2.96
7 -9 0 1.55 1.35
7 -9 0 0.87 1.07
-7 9 0 -0.17 0.51
-7 9 0 2.43 1.6
7 -9 1 58.37 18.03
-7 9 -1 71.79 21.63
7 -9 2 19.08 7.25
7 -9 2 0.15 2.59
-7 9 -2 11.42 4.44
-7 9 -2 9.23 4.25
7 -9 3 -0.01 0.11
7 -9 3 0.44 29.28
-7 9 -3 0.35 0.71
-7 9 -3 8.6 3.89
7 -9 4 -0.01 0.41
7 -9 4 1.23 2.68
-7 9 -4 0.9 2.57
7 -9 5 -0.11 0.52
-7 9 -5 1.5 1.74
7 -9 6 -0.04 5.46
-7 9 -6 0.47 1.12
-7 9 -6 0.08 0.89
7 -9 7 -0.05 15.53
-7 9 -7 -0.05 10.16
7 -9 8 -0.05 4.74
-7 9 -8 -0.25 0.54
7 -8 -9 7.53 5.1
7 -8 -8 10.54 4.23
7 -8 -7 0.36 0.96
7 -8 -7 -0.61 2
-7 8 7 3.94 2.1
7 -8 -6 -0.04 0.79
7 -8 -6 6.29 3.91
-7 8 6 -0.14 0.83
-7 8 6 -0.66 0.74
7 -8 -5 -0.02 0.49
-7 8 5 0.01 7.34
-7 8 5 0.68 0.83
7 -8 -4 13.59 5.96
7 -8 -4 4.49 2.56
-7 8 4 24.91 8.69
-7 8 4 9.43 3.79
7 -8 -3 2.33 6.18
7 -8 -3 10.81 4.98
-7 8 3 2.34 5.95
-7 8 3 11.95 4.84
7 -8 -2 16.86 7.46
7 -8 -2 25.42 9.55
-7 8 2 3.51 3.37
-7 8 2 16.52 6.59
7 -8 -1 6.49 3.16
7 -8 -1 1.45 1.45
-7 8 1 16.95 6.97
-7 8 1 5.24 2.27
7 -8 0 13.22 5.8
-7 8 0 21.75 8.12
7 -8 1 13.35 6.41
-7 8 -1 17.9 6.59
-7 8 -1 14.02 5.41
7 -8 2 9.02 4.45
-7 8 -3 2.65 1.85
-7 8 -3 2.22 1.77
7 -8 4 1.04 1.91
-7 8 -4 0 7.06
-7 8 -4 -0.19 5.09
7 -8 5 -0.02 0.21
7 -8 5 0.43 1.71
-7 8 -5 0.18 0.75
-7 8 -5 -0.03 19.84
7 -8 6 0.57 1.02
-7 8 -6 0.21 0.88
-7 8 -7 0.1 1.11
-7 8 -8 0.15 0.96
7 -7 -9 9.29 3.63
7 -7 -8 5.62 3.09
-7 7 7 0.7 5.7
7 -7 -6 0.01 1.8
7 -7 -6 1.42 1.69
-7 7 6 2.67 2.25
-7 7 6 0.8 1.28
7 -7 -5 14.64 6.06
7 -7 -5 3.83 2.33
-7 7 5 27.68 9.43
-7 7 5 10.68 4.15
7 -7 -4 23.62 8.65
7 -7 -4 11.64 4.86
-7 7 4 34.12 11.31
7 -7 -3 0 3.29
-7 7 3 0.37 2.06
-7 7 3 2.21 1.49
-7 7 2 1.81 2.34
-7 7 2 0.65 0.99
7 -7 -1 0.05 0.16
7 -7 -1 -0.25 0.66
-7 7 1 1.06 1.2
7 -7 0 1.38 1.16
7 -7 0 12.88 4.93
-7 7 0 1.36 1.26
-7 7 0 5.71 2.5
7 -7 1 0.88 1.04
7 -7 1 2.12 1.48
-7 7 -1 1.07 1.37
-7 7 -1 2.12 1.03
7 -7 2 15.44 5.93
7 -7 2 3.04 2.2
-7 7 -2 20.36 7.29
-7 7 -2 7.78 3.6
7 -7 3 1.33 7.13
-7 7 -3 0.06 1.11
7 -7 4 0.29 0.73
7 -7 4 -0.13 9.06
-7 7 -4 2.9 2.18
-7 7 -4 0.01 1.22
-7 7 -5 -0.03 0.58
7 -7 6 -0.12 0.45
-7 7 -7 -0.22 0.72
7 -6 -9 2.14 2
-7 6 9 6.05 2.56
7 -6 -8 4.61 5.6
-7 6 8 27.12 7.97
-7 6 8 2.41 2.66
7 -6 -7 9.15 6.92
7 -6 -7 -0.7 2.35
-7 6 7 22.07 8.85
7 -6 -6 1.18 1.47
7 -6 -6 0.55 1.89
-7 6 6 0.07 3.63
7 -6 -5 1.48 1.45
-7 6 5 4.37 2.47
7 -6 -4 0.38 1.13
-7 6 4 2.85 2
-7 6 4 2.8 1.82
7 -6 -3 0.47 5.09
-7 6 3 0.08 2.21
-7 6 3 -0.1 2.08
7 -6 -2 -0.41 0.75
-7 6 2 1.28 1.64
-7 6 2 -0.08 0.55
7 -6 -1 0.07 1.44
-7 6 1 -0.17 0.54
-7 6 1 -0.37 0.87
7 -6 0 0.63 2.25
-7 6 0 0.35 0.82
-7 6 0 1.46 1.57
7 -6 1 3.56 2.52
-7 6 -1 3.72 2.47
7 -6 2 1.32 1.9
-7 6 -2 0.63 0.96
-7 6 -2 2.93 2.43
7 -6 3 1 1.35
-7 6 -3 -0.23 1.73
7 -6 4 0.29 1.8
7 -6 4 2.07 2.5
-7 6 -4 1.62 2.27
-7 6 -4 2.12 2.19
7 -6 5 1.21 3.56
-7 6 -5 0 0.89
-7 6 -6 0.25 9.41
-7 6 -7 0.01 1.22
7 -5 -8 12.63 4.49
7 -5 -8 6.83 3.55
-7 5 8 17.61 8.1
-7 5 8 0.83 1.67
7 -5 -7 10.57 4.9
-7 5 7 -0.28 18.48
7 -5 -6 2.01 1.74
-7 5 6 -0.16 1.57
7 -5 -5 3.82 2.41
-7 5 5 7.8 3.47
-7 5 5 6.76 2.96
7 -5 -4 0.43 0.72
-7 5 4 0.72 1.08
-7 5 4 0.93 0.91
7 -5 -3 0.2 0.56
7 -5 -3 -0.01 0.82
-7 5 3 0.28 2.28
-7 5 3 0.77 1.49
7 -5 -2 -0.15 38.65
-7 5 2 -0.31 0.91
-7 5 2 -0.27 2.28
7 -5 -1 -0.01 0.09
-7 5 1 1.21 1.07
-7 5 1 4.37 1.88
7 -5 0 -0.01 0.11
-7 5 0 -0.21 0.31
7 -5 1 3.68 2.34
7 -5 1 9.51 4.26
-7 5 -1 3.55 2.13
-7 5 -1 2.82 1.85
7 -5 2 0.86 4.89
-7 5 -2 -0.07 1.09
-7 5 -2 1.37 1.96
7 -5 3 6.28 4.36
-7 5 -3 -0.03 0.93
-7 5 -3 0.14 5.95
7 -5 4 -0.01 0.14
-7 5 -4 1.34 1.62
-7 5 -4 -0.18 0.7
-7 5 -5 -0.16 22.05
7 -4 -10 18.35 7.56
7 -4 -9 11.02 5.87
-7 4 8 6.31 2.65
7 -4 -7 7.93 3.77
-7 4 7 34.03 10.02
-7 4 7 2.17 1.74
7 -4 -6 8.59 3.69
-7 4 6 7.25 2.99
7 -4 -5 28.11 9.29
7 -4 -5 39.09 13.6
-7 4 5 28.97 10.45
7 -4 -4 0 0.06
7 -4 -4 -0.14 2.32
-7 4 4 -0.36 0.58
-7 4 4 -0.02 4.3
7 -4 -3 0.42 3.4
7 -4 -3 -0.03 0.64
-7 4 3 0.23 1.26
-7 4 3 0.53 1.23
7 -4 -2 -0.01 0.06
7 -4 -2 0.31 6.5
-7 4 2 -0.13 0.58
-7 4 2 0 0.82
7 -4 -1 0.93 1.94
-7 4 1 0.79 1.06
-7 4 1 -0.39 11.65
7 -4 0 0.52 0.72
7 -4 0 0.85 1.03
-7 4 0 5.82 2.8
-7 4 0 4.42 5.61
7 -4 1 9.06 5.45
-7 4 -1 5.39 2.93
-7 4 -1 18.56 8.04
7 -4 2 0.07 0.63
7 -4 2 3.88 3.17
-7 4 -2 0.26 236.26
7 -4 3 6.82 5.34
-7 4 -3 3.86 2.56
7 -3 -10 18.72 6.29
-7 3 10 10.64 4.82
7 -3 -9 5.77 4.5
-7 3 9 0.39 6.86
7 -3 -8 5.74 3.06
7 -3 -7 0.44 1.42
-7 3 7 5.41 2.58
7 -3 -6 13.74 5.24
-7 3 6 19.48 7.05
7 -3 -5 39.5 13.4
-7 3 5 11.56 4.24
-7 3 5 18.14 14.85
7 -3 -4 0.06 0.25
7 -3 -4 2.24 1.57
-7 3 4 1.43 1.15
-7 3 4 1.03 1.58
7 -3 -3 -0.03 1.26
-7 3 3 0.01 0.84
-7 3 3 0.44 0.69
7 -3 -2 -0.01 0.52
-7 3 2 0.2 0.85
-7 3 2 0.13 0.45
7 -3 -1 2.75 1.49
7 -3 -1 8.81 3.91
7 -3 0 3.49 1.96
7 -3 0 9.7 6.86
7 -3 1 1.58 1.34
-7 3 -1 6.58 3.11
-7 3 -1 0.12 0.75
7 -3 2 1.4 3.88
-7 3 -2 -0.27 14.72
-7 3 -2 0.19 0.76
-7 2 10 2.24 0.99
7 -2 -9 3.31 2.29
-7 2 9 0.31 5.62
7 -2 -8 1.08 2.4
-7 2 8 1.64 1.56
-7 2 6 44.63 13.52
7 -2 -5 2.01 1.51
7 -2 -5 11.18 16.35
-7 2 5 3.51 2.09
-7 2 5 5.79 3.02
7 -2 -4 0.26 0.43
7 -2 -4 -0.41 0.64
-7 2 4 1.97 1.45
-7 2 4 0.45 0.58
7 -2 -3 -0.01 0.55
7 -2 -3 -2.16 1.61
-7 2 3 -0.08 0.28
-7 2 3 -0.43 1.36
7 -2 -2 1.02 0.78
7 -2 -2 0.94 0.82
-7 2 2 3.87 1.73
-7 2 2 4.52 3.15
7 -2 -1 4.49 2.12
7 -2 -1 10.43 4.4
-7 2 1 12.65 5.19
7 -2 0 145.07 48.97
-7 2 0 99.14 29.23
-7 2 0 99.52 35.23
7 -2 1 1.28 2.45
-7 2 -1 0.23 1.68
7 -1 -11 17.66 8.39
7 -1 -10 23.84 9.32
-7 1 9 0.73 3.15
7 -1 -8 0.7 1.59
-7 1 8 0.12 1.82
7 -1 -7 0.82 1.1
-7 1 7 -0.06 2.42
7 -1 -5 0.99 0.8
7 -1 -5 5.04 2.39
-7 1 5 4.46 2.22
-7 1 4 0.71 1.27
-7 1 4 3.37 1.82
7 -1 -3 0.26 0.29
7 -1 -3 1.3 1.71
-7 1 3 0.95 0.58
7 -1 -2 0.03 0.63
7 -1 -2 1.3 1.46
-7 1 2 3.37 1.58
-7 1 2 1.6 1.36
7 -1 -1 2.35 2.09
-7 1 1 0.24 1.29
7 -1 0 -0.09 10.73
-7 1 0 -0.23 29.62
7 -1 1 0.46 8.74
7 0 -11 15.67 5.87
7 0 -9 57.39 19.53
7 0 -8 37.73 12.78
7 0 -7 -0.44 0.98
7 0 -6 0.48 4.46
7 0 -5 0.85 0.93
-7 0 5 -0.03 1.36
7 0 -4 0 0.04
-7 0 4 -0.09 0.6
-7 0 3 3.45 1.44
7 0 -2 0.65 1.27
-7 0 2 -0.03 0.38
-7 0 1 0.84 2.35
7 0 0 2.55 2.97
-7 0 0 1.79 2.43
-7 -1 11 2.62 1.21
7 1 -10 8.39 3.72
-7 -1 10 11.21 5.14
7 1 -9 95.53 31.54
-7 -1 9 124.55 41.08
7 1 -8 72.61 24.05
-7 -1 8 71.69 23.76
7 1 -7 184.06 60.27
-7 -1 7 214.19 70.27
7 1 -6 30.37 10.59
-7 -1 6 31.68 11.35
-7 -1 5 0 1.04
7 1 -3 23.57 8.41
-7 -1 3 28.52 10.79
7 1 -2 40.36 15.21
-7 -1 2 35.01 15.49
7 2 -11 23.01 8.45
-7 -2 10 -0.05 1.81
-7 -2 9 0.01 0.63
-7 -2 8 8.85 3.6
7 2 -7 55.08 18.75
7 2 -6 5.69 2.12
7 2 -6 7.17 2.96
-7 -2 6 5.69 2.28
7 2 -5 -0.02 0.84
7 2 -5 3.73 2.19
-7 -2 5 3.24 1.42
-7 -2 5 0.99 1.46
-7 -2 4 11.22 3.44
-7 -2 4 4.3 1.81
7 2 -3 23.11 8.86
7 2 -2 7.86 4.58
7 3 -12 25.4 9.59
7 3 -10 11.45 5.27
7 3 -9 3.84 2.04
-7 -3 9 0.26 1.46
7 3 -8 -0.86 11.87
-7 -3 8 0.77 0.84
7 3 -7 0.09 0.28
7 3 -7 3.56 2.02
-7 -3 7 10.9 4.63
7 3 -6 -0.01 0.29
7 3 -6 1.88 1.7
-7 -3 6 0 0.72
7 3 -5 0 0.04
7 3 -5 -1.88 1.76
-7 -3 5 -0.04 7.63
7 3 -4 -0.01 0.05
7 3 -4 0.67 7.63
-7 -3 4 1.28 0.98
7 3 -3 0.03 2.37
-7 -3 3 0 3.43
-7 -3 2 -0.04 0.25
7 4 -11 15.07 5.6
7 4 -10 9.7 3.89
-7 -4 10 7.68 3.57
7 4 -9 0.05 0.24
7 4 -9 2.97 1.55
-7 -4 9 -0.1 1.16
-7 -4 9 0 1.25
7 4 -8 3.13 1.95
-7 -4 8 1.08 12.35
7 4 -7 4.99 2.15
-7 -4 7 1.95 1.16
-7 -4 6 4.1 1.64
7 4 -5 0.44 0.67
7 4 -5 6.01 3.12
-7 -4 5 4.79 2.22
7 4 -4 -0.21 7.35
-7 -4 4 2.38 1.37
7 4 -3 -0.6 3.82
-7 -5 12 1.58 0.84
-7 -5 11 2.3 1.26
7 5 -10 0.06 0.33
7 5 -10 1.5 1.28
-7 -5 10 0.51 25.99
-7 -5 10 -0.18 0.3
7 5 -9 0 0.13
7 5 -9 18.71 6.65
-7 -5 9 4.44 2.15
7 5 -8 4.68 2.19
7 5 -8 9.04 3.54
-7 -5 8 1.47 1.19
-7 -5 8 7.87 3.55
7 5 -7 34.98 11.95
-7 -5 7 34.03 10.23
-7 -5 7 26.43 9.18
7 5 -6 -0.01 0.07
7 5 -6 0.8 0.96
-7 -5 6 -0.1 0.25
-7 -5 6 0.14 1.5
7 5 -5 19.07 6.51
-7 -5 5 26.13 8.53
-7 -5 5 20.76 7.62
7 5 -4 1.72 1.97
-7 -5 3 7.29 2.97
7 5 -2 37.32 11.24
7 6 -12 -0.07 5.63
7 6 -12 7.33 4.42
7 6 -11 -0.06 1.6
7 6 -11 4.69 2.58
7 6 -10 0.16 0.89
-7 -6 10 -0.09 5.11
-7 -6 9 -0.1 39.28
7 6 -8 -0.02 0.56
7 6 -8 -0.36 1.03
-7 -6 8 1.33 1.19
-7 -6 8 0.14 1.64
-7 -6 7 -0.07 2.59
7 6 -6 0.94 1.08
-7 -6 6 5.54 2.4
-7 -6 6 0.16 0.71
7 6 -5 2.87 56.59
-7 -6 5 0.56 1.2
-7 -6 5 -0.49 8.43
7 6 -4 -0.01 0.06
7 6 -3 0.05 3.04
-7 -7 11 -0.17 0.66
7 7 -10 2.49 1.48
-7 -7 10 -0.01 0.08
7 7 -9 0 0.36
7 7 -9 1.29 1.08
7 7 -8 1.33 1.32
-7 -7 8 0.63 0.54
-7 -7 7 -0.01 0.74
7 7 -6 1.06 40.2
7 7 -5 0.49 3.42
7 7 -3 -0.01 0.09
-7 -8 10 -0.26 0.43
7 8 -9 0.02 0.77
7 8 -8 -0.29 1.72
-7 -8 8 -0.08 0.86
7 8 -7 -0.8 0.92
-7 -8 7 0.23 0.42
7 8 -6 0.37 4.03
8 -13 -2 -0.21 0.89
-8 13 2 2.69 2.03
8 -13 -1 -0.3 38.58
8 -13 -1 -0.02 0.16
-8 13 1 1.3 2.31
8 -13 0 0.34 1.53
8 -13 0 0.83 1.24
-8 13 0 0.06 1.21
-8 13 0 -0.32 1.81
8 -13 1 1.05 1.09
8 -13 1 -0.47 0.65
-8 13 -1 0.12 0.71
-8 13 -1 1.96 1.49
8 -13 2 -0.1 0.99
-8 13 -2 3.31 2.48
-8 13 -2 -0.14 1.1
8 -13 3 0.05 0.97
8 -13 3 5.74 2.82
-8 13 -3 0.26 0.76
-8 13 -3 5.46 2.76
8 -13 4 -0.05 0.53
-8 13 -4 -0.14 0.42
-8 13 -4 0.01 0.55
8 -12 -4 3.09 2.29
-8 12 4 -0.12 0.52
-8 12 4 1.14 1.11
8 -12 -3 0.37 1.13
8 -12 -3 -0.37 13.2
-8 12 3 -0.09 0.58
-8 12 3 -0.28 0.76
8 -12 -2 -0.02 5.15
8 -12 -2 -0.04 10.31
-8 12 2 0.24 0.96
-8 12 2 0.27 1.32
8 -12 -1 0.37 2.53
-8 12 1 2.65 3.67
-8 12 1 3.58 2.44
8 -12 0 16.77 7.33
8 -12 0 4.43 2.14
-8 12 0 11.97 9.81
8 -12 1 -0.06 0.88
-8 12 -1 3.52 2.2
-8 12 -1 10.26 4.16
8 -12 2 12.18 7.38
-8 12 -2 25.75 9.36
8 -12 3 -0.08 0.35
8 -12 3 0.11 10.17
-8 12 -3 1.44 2.52
8 -12 4 -0.05 3.66
8 -12 4 -0.13 0.36
-8 12 -4 -0.2 19.8
8 -12 5 -0.01 0.1
-8 12 -5 0.99 1.3
-8 12 -5 -0.3 1
8 -12 6 -0.01 0.17
-8 11 6 -0.29 7.45
8 -11 -5 -0.06 7.29
-8 11 5 1.7 1.45
8 -11 -4 0.85 3.25
-8 11 4 0.29 0.91
-8 11 4 -0.32 0.79
8 -11 -3 -0.9 7.41
-8 11 3 -0.13 0.67
-8 11 3 0.41 0.79
8 -11 -2 -0.05 0.33
8 -11 -2 0.68 1.07
-8 11 2 -0.05 0.32
-8 11 2 0.16 0.88
8 -11 -1 -0.3 1.02
-8 11 1 -0.19 3.29
-8 11 1 1.54 1.32
8 -11 0 0.27 0.44
8 -11 0 7.05 3.43
-8 11 0 3.9 1.99
8 -11 1 3.93 2.6
-8 11 -1 9.56 4.16
-8 11 -1 2.48 1.94
8 -11 2 -0.68 1.15
-8 11 -2 0.28 0.8
-8 11 -3 0.19 10.7
-8 11 -3 -0.07 0.4
8 -11 4 0 0.16
8 -11 4 0.84 3.51
-8 11 -4 1.86 1.68
-8 11 -4 -0.03 3.64
8 -11 5 -0.01 3.73
8 -11 5 1.52 1.7
-8 11 -5 0.12 0.57
-8 11 -5 -0.46 1.24
8 -11 6 -0.01 0.13
-8 11 -6 0.58 0.96
-8 11 -6 -0.27 61.63
-8 10 7 -0.58 0.97
-8 10 7 2.27 1.12
8 -10 -6 1.29 2
-8 10 6 1.42 1.48
-8 10 6 -0.31 1.07
8 -10 -5 4.46 3.23
8 -10 -5 4.89 38.24
-8 10 5 4.67 2.17
-8 10 4 5.79 3.07
-8 10 4 2.99 1.65
8 -10 -3 -0.05 0.32
8 -10 -3 0.52 1.54
-8 10 3 -0.11 1.55
-8 10 3 0.2 1.46
8 -10 -2 0.11 8.17
-8 10 2 -0.1 26.54
-8 10 2 0.29 19.58
8 -10 -1 -0.01 0.09
8 -10 -1 0.36 0.65
-8 10 1 0.08 12.93
8 -10 0 6.88 3.36
-8 10 0 7 2.95
-8 10 0 9.81 3.96
8 -10 1 1.28 1.26
8 -10 1 0.06 1.33
-8 10 -1 1.13 1.14
-8 10 -1 0.65 1.48
8 -10 2 -0.08 0.35
8 -10 2 0.62 0.94
-8 10 -2 0.2 0.55
-8 10 -2 0.17 1.4
8 -10 3 -0.09 1.18
8 -10 3 0.07 9.84
-8 10 -3 3.3 2.3
8 -10 4 0.82 1.75
-8 10 -4 2.45 1.88
-8 10 -4 0.75 1.47
8 -10 5 1 2.34
-8 10 -5 1.18 1.26
-8 10 -5 0.36 4.27
8 -10 6 2.76 3.61
-8 10 -6 0.02 0.77
-8 10 -6 0.23 1.62
-8 10 -7 0.57 3.73
8 -9 -8 -0.06 1.59
8 -9 -8 0.13 7.51
-8 9 8 -0.22 0.76
8 -9 -7 -0.01 0.55
8 -9 -7 0.8 2.56
-8 9 7 1.13 1.42
-8 9 7 -0.13 23.9
8 -9 -6 -0.01 3
8 -9 -6 3.27 2.47
-8 9 6 2.08 1.68
-8 9 6 1.06 0.94
8 -9 -5 -0.08 0.53
8 -9 -5 0.03 10.89
-8 9 5 0.28 0.56
8 -9 -4 -0.01 0.11
8 -9 -4 -0.11 1.4
-8 9 4 0.91 1.14
-8 9 4 1.01 0.82
-8 9 3 -0.36 1.18
-8 9 3 2.57 1.51
8 -9 -2 18.42 7.3
-8 9 2 15.16 7.12
-8 9 2 21.91 8.19
8 -9 -1 49.88 17.31
-8 9 1 67.23 20.88
-8 9 1 73.43 24.33
-8 9 0 175.98 51.02
8 -9 1 8.79 4.94
-8 9 -1 11.58 4.63
-8 9 -2 1.53 1.42
-8 9 -2 -0.01 6.44
8 -9 3 0 2.89
8 -9 3 -0.12 1.26
-8 9 -3 0.15 1.03
-8 9 -3 0.12 0.51
8 -9 4 -0.12 5.32
8 -9 4 0 1.57
-8 9 -4 -0.23 0.48
-8 9 -4 0.87 19.24
8 -9 5 -1.97 27.21
-8 9 -5 -0.12 9.53
8 -9 6 -0.06 3.05
-8 9 -6 0.18 20.62
-8 9 -6 -0.63 31.13
-8 9 -7 0.26 0.75
-8 8 9 16.07 5.01
-8 8 8 1.15 0.91
8 -8 -7 -0.1 0.41
8 -8 -7 -0.9 1.75
-8 8 7 1.92 1.94
-8 8 7 0.65 0.92
8 -8 -6 -0.04 1.6
8 -8 -6 25.89 9.25
-8 8 6 1.72 1.6
8 -8 -5 0.67 1.17
8 -8 -5 -0.43 0.85
-8 8 5 1.79 1.23
8 -8 -4 -0.03 0.22
8 -8 -4 4.85 2.76
-8 8 4 -0.1 0.32
8 -8 -3 10.16 5.48
8 -8 -3 6.46 3.57
-8 8 3 11.01 4.92
8 -8 -2 54.47 17.82
8 -8 -2 18.76 6.59
-8 8 2 36.94 13.35
8 -8 -1 0.22 0.48
-8 8 1 4.71 2.25
-8 8 1 47.57 16.16
8 -8 0 122.02 36.43
8 -8 0 165.73 54.22
-8 8 0 100.24 29.41
-8 8 0 101.83 33.46
8 -8 1 1.15 1.34
8 -8 1 -0.29 0.52
-8 8 -1 1.43 1.35
-8 8 -1 -0.26 1.12
8 -8 2 -0.07 0.32
8 -8 2 2.35 1.84
-8 8 -2 0.73 1.09
-8 8 -2 1.46 1.58
8 -8 3 0.41 0.93
8 -8 3 -0.49 1.07
-8 8 -3 -0.22 0.63
-8 8 -3 0.8 1.34
-8 8 -4 -0.15 7.49
-8 8 -4 -0.04 8.66
8 -8 5 1.27 1.62
8 -8 5 -0.38 6.47
-8 8 -5 0.23 0.94
-8 8 -5 -0.02 6.59
-8 8 -6 0.06 0.52
8 -7 -9 2.15 1.42
8 -7 -9 -1.21 8.18
-8 7 9 2.14 7.26
8 -7 -8 -0.36 3.45
8 -7 -7 0.2 0.97
8 -7 -7 3.3 2.38
-8 7 7 3.71 2.35
-8 7 7 0.22 0.86
8 -7 -6 -0.15 0.51
8 -7 -6 0.69 17
-8 7 6 1.54 1.6
-8 7 6 -0.27 0.56
8 -7 -5 -0.05 1.8
8 -7 -5 5.36 3.04
-8 7 4 0.43 1.23
-8 7 4 0.55 0.92
8 -7 -3 1.3 1.45
-8 7 3 1.16 7.97
-8 7 3 0.26 1.01
8 -7 -2 23.56 8.67
-8 7 2 3.42 3.03
-8 7 2 10.46 4
8 -7 -1 3.76 2.95
-8 7 1 0.38 0.87
-8 7 1 -0.12 0.89
8 -7 0 2.83 2.94
-8 7 0 1.72 1.53
8 -7 1 0.97 1.62
-8 7 -1 -0.23 0.56
-8 7 -2 0.08 0.84
-8 7 -2 1.81 3.51
8 -7 3 -0.6 84.07
-8 7 -3 0.47 0.98
-8 7 -3 -0.03 5.55
8 -7 4 -0.87 9.96
-8 7 -4 0.12 0.74
8 -7 5 -0.01 0.15
-8 7 -5 0.42 5.46
-8 7 -5 0 1.47
-8 7 -6 -0.14 0.74
-8 7 -7 -0.04 1.8
8 -6 -10 16.35 7.11
8 -6 -9 2.15 2.14
-8 6 9 28.15 8.66
-8 6 9 4.17 2
8 -6 -8 1.84 46.12
-8 6 8 -0.14 4.58
8 -6 -7 -0.19 2.68
-8 6 7 0.58 1.05
8 -6 -6 0.39 1.25
-8 6 6 -0.13 2.54
8 -6 -5 18.66 7.25
-8 6 5 15.51 6.05
8 -6 -4 18.33 7.73
8 -6 -4 28.73 10.71
-8 6 4 20.48 7.14
-8 6 4 20.8 8.19
8 -6 -3 14.19 6.31
8 -6 -3 18.85 6.5
-8 6 3 10.14 5.05
8 -6 -2 9.87 3.64
-8 6 2 34.98 12.14
-8 6 1 31.34 10.44
8 -6 0 19.25 7
-8 6 0 38.71 12.1
-8 6 0 19.08 6.71
8 -6 1 3.21 2.2
-8 6 -1 5.07 18.47
8 -6 2 -0.05 2.55
-8 6 -2 -0.27 0.67
-8 6 -2 -0.05 8.74
8 -6 3 3.95 3.76
8 -6 4 -0.12 40.7
-8 6 -4 0.66 1.2
-8 6 -4 -0.13 1.21
-8 6 -5 1.47 1.5
8 -6 6 -0.02 0.27
8 -5 -10 20.04 9.9
-8 5 10 40.17 13.53
8 -5 -9 2.9 2.31
-8 5 9 -0.05 1.3
8 -5 -8 -0.32 1.48
-8 5 8 -0.08 7.12
8 -5 -7 0.03 1.43
-8 5 7 0.76 0.99
-8 5 6 11.71 4.39
-8 5 6 4.48 2.42
8 -5 -5 34.22 11.29
8 -5 -5 46.56 15.98
-8 5 5 44.28 15.59
8 -5 -4 13.38 6.08
8 -5 -4 15.21 6.02
-8 5 4 5.69 3.02
-8 5 4 12.64 5.37
8 -5 -3 28.55 9.7
8 -5 -3 21.08 7.86
-8 5 3 30.01 10.37
8 -5 -2 20.45 7.8
-8 5 2 17.71 5.93
-8 5 2 22.38 8.28
8 -5 -1 50.39 15.66
8 -5 -1 58.87 20.74
-8 5 1 54.16 16.25
-8 5 1 61.69 21.26
8 -5 0 18.51 6.78
8 -5 0 15.2 6.75
-8 5 0 11.69 4.35
-8 5 0 12.3 5.06
8 -5 1 0.44 0.79
8 -5 1 2.22 2.15
-8 5 -1 -0.03 2.23
8 -5 2 1.58 6.06
-8 5 -2 0.51 1.15
-8 5 -2 2.11 2.7
8 -5 3 -1.76 3.6
-8 5 -3 0.72 1.47
-8 5 -4 0.61 1.39
-8 5 -4 -0.03 1.71
-8 5 -5 1.4 2.26
-8 4 11 38.01 12.57
8 -4 -9 5.12 3.74
8 -4 -8 1.42 8.49
-8 4 8 20.36 7.5
-8 4 8 1.24 1.46
8 -4 -7 -0.56 1.03
-8 4 7 -0.28 1.44
8 -4 -6 0.29 0.82
8 -4 -6 8.94 4.01
-8 4 6 3.5 2.29
-8 4 6 7.39 3.88
8 -4 -5 63.81 19.57
8 -4 -5 97.43 32.86
-8 4 5 65.58 22.49
8 -4 -4 39.25 12.97
-8 4 4 25.99 9
-8 4 3 26.98 8.71
-8 4 2 69.57 20.49
-8 4 2 25.36 8.88
8 -4 -1 89.45 26.61
-8 4 1 64.16 19.05
-8 4 1 18.17 6.35
8 -4 0 2.11 1.7
8 -4 0 6.29 3.35
-8 4 0 5.33 2.89
8 -4 1 -0.05 3.72
8 -4 1 0.44 1.45
-8 4 -1 -0.06 3.52
-8 4 -1 -0.45 11.73
8 -4 2 -0.02 4.3
8 -4 2 1.17 2.02
-8 4 -2 2.18 1.69
-8 4 -2 0.94 2.24
8 -4 3 3.05 5.76
-8 4 -3 -0.8 1.76
8 -3 -12 20.87 9.17
8 -3 -11 23.11 8.26
8 -3 -10 1.98 1.87
-8 3 10 1.67 9.85
8 -3 -9 5.41 3.3
-8 3 9 4.41 2.46
8 -3 -8 -0.02 0.89
8 -3 -7 4.6 2.39
-8 3 7 -0.03 0.57
8 -3 -6 5.48 2.79
8 -3 -6 13.02 5.14
-8 3 6 11.88 4.43
-8 3 6 8.16 4.15
8 -3 -5 12.88 4.8
8 -3 -5 11.11 4.61
-8 3 5 23.09 7.51
-8 3 5 16.82 6.93
8 -3 -4 4.78 2.58
8 -3 -4 3.47 2.09
-8 3 4 2.63 2.04
-8 3 4 4.82 2.43
8 -3 -3 5.15 2.85
-8 3 3 8.32 2.96
-8 3 3 1.58 3.43
8 -3 -2 12.58 4.57
8 -3 -2 9.15 4.12
-8 3 2 22.51 9.15
8 -3 -1 0.66 0.82
8 -3 -1 7.34 3.38
-8 3 1 2.09 6.05
8 -3 0 11.29 5.83
-8 3 0 1.27 1.2
-8 3 0 -0.09 87.3
8 -3 1 2.64 3.02
-8 3 -1 4.27 2.39
8 -3 2 0.65 2.99
-8 3 -2 1.24 7.89
8 -2 -12 13.52 4.95
8 -2 -11 22.8 10.22
-8 2 10 0.21 1.93
8 -2 -8 0.06 1.37
-8 2 8 -0.01 0.55
8 -2 -7 1.48 1.24
8 -2 -7 6.73 3.4
-8 2 7 -0.06 3.32
8 -2 -6 7.35 2.95
8 -2 -6 39.5 14.1
8 -2 -5 40.52 12.65
8 -2 -5 12.26 4.24
-8 2 5 41.81 12.4
8 -2 -4 21.07 6.86
8 -2 -4 41.4 14.35
-8 2 4 14.35 5.06
8 -2 -3 27.72 8.6
8 -2 -3 23.75 8.79
-8 2 3 21.06 6.5
8 -2 -2 6.55 2.77
-8 2 2 23.75 8.84
8 -2 -1 0.4 1.28
-8 2 1 0 3.36
8 -2 0 -0.39 64.7
-8 2 0 0.08 5.35
-8 2 0 0.04 0.56
8 -2 1 -0.01 6.07
-8 2 -1 -0.01 9.28
-8 2 -2 -0.04 0.35
-8 1 12 6.95 3.36
8 -1 -10 6.04 153.16
-8 1 9 -0.07 7.23
8 -1 -8 0.37 1
-8 1 8 -0.17 2.72
8 -1 -7 9.69 4.22
-8 1 7 10.65 4.64
8 -1 -6 1.77 1.5
-8 1 6 23.42 7.1
-8 1 6 5.24 9.41
8 -1 -5 7.69 2.88
8 -1 -5 4.11 2.32
-8 1 5 11.63 3.73
-8 1 5 1.08 1.31
8 -1 -4 7.31 2.62
8 -1 -4 2.94 1.95
-8 1 4 11.15 3.44
-8 1 4 5.49 2.73
8 -1 -3 1.53 0.99
8 -1 -3 2.11 1.24
-8 1 3 1.18 0.88
-8 1 3 9.1 4.3
8 -1 -2 -0.01 2.16
8 -1 -2 2.74 1.76
-8 1 2 2.1 1.32
-8 1 2 7 3.22
8 -1 -1 1.38 2.55
8 -1 0 -1.4 9.37
8 -1 1 0.86 2.24
-8 0 12 2.04 0.91
8 0 -10 0.12 81.57
-8 0 10 0.23 5.02
8 0 -9 1.47 10.27
8 0 -8 -0.35 0.95
8 0 -7 7.22 3.42
-8 0 7 8.01 4.04
8 0 -6 8.11 2.88
8 0 -5 2.78 1.05
8 0 -5 4.52 2.37
8 0 -4 0.05 0.16
8 0 -4 6.09 3.33
8 0 -3 5.3 3.04
8 0 -2 2.88 2.47
8 0 -1 0.27 1.38
-8 0 1 0.34 1.9
8 0 0 -0.96 2.38
8 1 -12 10.44 5.88
-8 -1 11 -0.01 0.07
8 1 -10 1.88 1.93
-8 -1 10 0.18 0.74
8 1 -9 9.05 3.65
-8 -1 9 2.96 4.32
8 1 -8 8.71 4.8
-8 -1 8 5.75 2.86
8 1 -6 0.17 1.43
-8 -1 6 4.27 2.01
8 1 -5 9.47 3.93
-8 -1 5 -0.27 4.36
8 1 -4 23.17 8.02
-8 -1 4 25.51 9.01
8 1 -3 1.66 1.42
-8 -1 3 8.76 4.01
8 1 -2 4.92 3.68
-8 -1 2 1.25 13.18
8 1 -1 1 2.45
8 2 -11 10.83 4.93
8 2 -10 0.49 1.79
-8 -2 10 0.61 0.85
-8 -2 9 -0.13 1.85
-8 -2 8 0.6 0.65
8 2 -6 110.53 36.56
8 2 -5 72.93 20.87
8 2 -4 85.18 28.28
-8 -2 4 76.03 25.97
8 2 -3 8.73 54.38
-8 -2 3 6.09 3.54
8 2 -2 -0.89 3.11
-8 -2 2 -0.02 0.23
8 3 -12 1.41 2.36
-8 -3 12 0 2.82
8 3 -11 3.63 2.8
8 3 -10 -0.58 1.24
8 3 -9 -0.48 0.76
-8 -3 9 -0.02 0.1
8 3 -8 0.48 1.49
8 3 -8 4.16 2.43
-8 -3 8 0.48 0.77
8 3 -6 139.34 39.66
8 3 -6 110.72 36.34
-8 -3 6 102.68 34.03
8 3 -5 65.24 19.13
-8 -3 5 22.36 7.53
8 3 -4 8.16 2.61
-8 -3 3 -0.39 23.87
-8 -3 2 0.15 0.57
8 4 -10 -0.03 7.45
-8 -4 9 1.88 1.67
-8 -4 9 0.64 0.88
-8 -4 8 2.59 1.47
8 4 -7 -0.08 0.2
8 4 -7 3.1 2.15
-8 -4 7 0.1 0.5
8 4 -6 4.84 2.91
-8 -4 6 6.76 2.45
-8 -4 6 -0.02 0.36
8 4 -5 1.52 2.27
-8 -4 5 -0.1 0.46
-8 -4 5 2.69 1.69
8 4 -4 3.36 3.57
-8 -4 4 5.88 2.5
8 4 -3 3.6 70.33
8 5 -11 0.14 0.5
8 5 -11 11.63 4.37
8 5 -10 0 0.05
8 5 -10 -1.03 1
8 5 -9 3.48 2.01
-8 -5 9 1.02 1.08
8 5 -7 28.92 8.95
-8 -5 7 22.72 7.01
-8 -5 7 5.31 2.36
8 5 -6 3.08 1.99
8 5 -6 14.88 5.81
-8 -5 6 9.96 3.91
8 5 -5 3.86 2.61
8 5 -4 -0.06 0.19
8 5 -4 -0.85 27.24
8 6 -10 0.3 1.25
8 6 -9 4 2.87
8 6 -9 1.87 0.92
-8 -6 9 2.8 1.72
8 6 -8 8.57 3.41
8 6 -8 9.95 3.94
8 6 -7 1.54 1.11
8 6 -7 2.65 1.25
-8 -6 7 1.93 1.42
8 6 -6 0 0.38
8 6 -6 3.6 2.32
-8 -6 6 2.99 1.64
8 6 -4 -0.19 0.42
-9 12 3 -0.07 9.1
-9 12 3 -0.27 0.92
9 -12 -2 -0.02 9.13
-9 12 2 1.86 2.24
-9 12 2 -0.08 0.29
9 -12 -1 -0.01 0.16
9 -12 -1 0.43 1.08
-9 12 1 0.06 0.55
-9 12 1 0.98 1.3
9 -12 0 -0.13 0.69
-9 12 0 0.32 0.89
9 -12 1 -0.76 17.88
-9 12 -1 -0.19 0.48
-9 12 -1 1.95 1.82
9 -12 2 0.25 1.25
-9 12 -2 -0.02 0.57
9 -12 3 0 0.29
9 -12 3 1.58 1.73
-9 12 -3 0.11 0.65
-9 12 -3 -0.33 2.2
-9 11 5 0.21 2.73
9 -11 -4 0.86 2.02
-9 11 4 0.95 1.11
-9 11 4 2.74 1.79
9 -11 -3 1.93 2.25
-9 11 3 -0.09 1.07
9 -11 -2 2.4 2.01
-9 11 2 -0.13 1.13
-9 11 2 4.62 2.97
9 -11 -1 -0.01 0.1
-9 11 1 -0.14 0.78
9 -11 0 -0.01 0.1
-9 11 0 0.01 0.56
9 -11 1 0.36 2.2
-9 11 -1 5.07 2.74
9 -11 2 4.53 3.12
9 -11 3 0.94 4.59
-9 11 -3 0.05 0.55
9 -11 4 -0.4 1.32
-9 11 -4 -0.1 1.6
-9 11 -4 0.3 1.92
9 -10 -6 0.79 2.61
-9 10 6 6.09 2.91
-9 10 6 1.11 1.07
-9 10 5 -0.13 1.22
-9 10 5 0.68 1.18
9 -10 -4 -0.23 0.7
-9 10 4 0.02 0.44
-9 10 4 0.21 0.72
9 -10 -3 -0.03 1.07
-9 10 3 -0.13 1.82
-9 10 3 0.01 0.72
-9 10 2 -0.13 7.24
9 -10 -1 -0.01 0.09
9 -10 -1 -0.33 1.91
-9 10 1 0.94 1.76
-9 10 1 -0.24 0.42
9 -10 0 20.11 7.9
-9 10 0 2.25 1.82
-9 10 0 6.84 3.39
9 -10 1 18.02 7.67
-9 10 -1 1.23 1.34
-9 10 -2 0.15 0.89
-9 10 -2 -0.21 0.34
9 -10 3 -0.02 0.14
9 -10 3 0.38 3.03
-9 10 -3 0.03 0.72
-9 10 -3 0.45 2.47
9 -10 4 0.11 0.4
9 -10 4 -0.87 1.83
-9 10 -4 0.12 0.56
-9 10 -5 0.19 0.84
9 -9 -7 0 2.47
-9 9 7 1.25 1.08
9 -9 -6 0.57 1.26
-9 9 6 0.76 1.1
-9 9 6 0.28 5.69
9 -9 -5 0.1 4.4
-9 9 5 -0.01 0.75
-9 9 5 -0.15 0.29
-9 9 4 -0.23 1.16
-9 9 4 0.07 0.42
9 -9 -3 -0.01 0.14
9 -9 -3 0.94 1.2
-9 9 3 -0.03 1.21
-9 9 3 -0.21 2.82
9 -9 -2 -0.01 0.09
9 -9 -2 -0.46 0.53
-9 9 2 -0.02 1
-9 9 2 -0.15 0.4
9 -9 -1 0 0.53
9 -9 -1 -0.42 10.26
-9 9 1 0.47 0.81
9 -9 0 -0.05 2.1
-9 9 0 0.4 1
-9 9 0 -0.38 0.67
9 -9 1 0.32 3.75
-9 9 -1 -0.15 0.67
-9 9 -1 1.85 1.84
9 -9 2 2.59 2.48
-9 9 -2 2.03 1.59
-9 9 -2 0.31 0.89
-9 9 -3 0.11 1.34
9 -9 4 -0.02 2.5
-9 9 -4 -0.12 3.41
-9 9 -4 -0.15 4.17
9 -9 5 -0.01 3.09
9 -9 5 -0.3 17.58
-9 9 -5 -0.05 0.24
-9 9 -5 -0.34 1.97
9 -8 -8 -0.01 0.15
9 -8 -8 4.32 2.7
-9 8 8 2.5 1.88
-9 8 8 -0.1 5.76
9 -8 -7 -0.05 3.36
9 -8 -7 2.62 1.84
-9 8 7 -0.22 0.83
9 -8 -6 0.4 1.32
-9 8 6 0.8 1.19
-9 8 6 0.74 0.97
9 -8 -5 -0.11 0.46
9 -8 -5 0.35 4.94
-9 8 5 0.5 1.21
-9 8 5 0.29 4.31
9 -8 -4 0.16 0.91
9 -8 -4 4.51 3.02
-9 8 4 0.02 1.32
-9 8 4 0.67 1.31
9 -8 -3 -0.01 0.12
-9 8 3 2.34 2.25
-9 8 3 0.27 3.24
9 -8 -2 1.82 4.13
-9 8 2 0.21 1.05
-9 8 2 0.18 1.91
9 -8 -1 2.34 2.41
-9 8 1 -0.39 1.02
-9 8 1 2.42 1.72
9 -8 0 0.39 0.78
-9 8 0 7.12 3.54
9 -8 1 -0.08 9.86
-9 8 -1 0.25 2.43
9 -8 2 0.71 1.08
9 -8 2 0.22 2.96
-9 8 -2 1.26 1.24
-9 8 -2 0.45 0.88
9 -8 3 -0.18 0.6
-9 8 -3 0.24 0.99
-9 8 -3 -0.11 0.39
9 -8 4 -0.03 0.25
-9 8 -4 0.64 1.21
-9 8 -4 -0.14 0.67
9 -8 5 -0.06 1.81
9 -8 5 6.96 5.15
-9 8 -5 0.54 1.04
-9 8 -5 1.35 1.87
9 -7 -9 51.56 16.98
9 -7 -9 6.77 4.51
-9 7 9 32.63 9.83
-9 7 9 0.05 0.54
9 -7 -8 2.77 2.21
9 -7 -8 3.17 2.46
-9 7 8 -0.27 4.76
9 -7 -7 1.79 2.05
-9 7 7 0.48 0.96
-9 7 7 5.43 2.47
9 -7 -6 1.25 1.55
-9 7 6 3.21 2.08
9 -7 -5 -0.34 0.78
-9 7 5 1.05 1.21
-9 7 5 0.07 0.65
9 -7 -4 4.11 2.8
-9 7 4 1.74 2.08
-9 7 4 1.06 1.54
9 -7 -3 -0.05 0.76
-9 7 3 -0.28 7.95
9 -7 -2 -0.42 1.29
-9 7 2 0.94 0.85
-9 7 1 1.35 1.13
-9 7 1 0.69 0.88
9 -7 0 1.68 1.18
-9 7 0 3.66 2.04
-9 7 0 0.9 8.79
9 -7 1 1.59 1.66
-9 7 -1 0.19 0.68
-9 7 -1 0.31 1.8
9 -7 2 -0.46 0.94
-9 7 -2 1.3 1.61
9 -7 3 0.01 1.09
-9 7 -3 -0.39 0.99
-9 7 -3 0.8 1.5
9 -7 4 -0.2 2.33
9 -7 4 0.76 3.93
-9 7 -4 0.28 1
-9 7 -4 0.09 0.88
-9 7 -5 0.51 1.29
-9 7 -5 0.21 4.15
-9 6 10 0 2.91
9 -6 -9 8.18 2.95
9 -6 -9 4.42 3.56
-9 6 9 0.36 37.92
9 -6 -7 0.27 1.34
-9 6 7 0.18 1.44
-9 6 7 -0.3 1.99
9 -6 -6 -0.44 0.96
-9 6 6 0.06 0.86
-9 6 6 -0.52 0.7
9 -6 -5 -0.14 20.37
-9 6 5 0.33 0.94
-9 6 4 -0.21 0.55
9 -6 -3 -0.24 5.43
-9 6 3 -0.07 0.83
-9 6 3 1.38 3.35
9 -6 -2 -1.99 1.6
-9 6 2 0.54 0.87
-9 6 2 -0.22 12.54
9 -6 -1 0 0.06
9 -6 -1 -1.16 2.39
-9 6 1 0.04 0.58
-9 6 1 0.61 1.41
9 -6 0 0.06 0.26
9 -6 0 2.03 2.18
-9 6 0 0.67 1.01
9 -6 1 -0.29 8.96
-9 6 -1 0.12 1.56
-9 6 -1 -0.02 0.23
9 -6 2 0 3.12
-9 6 -2 -0.05 3.45
-9 6 -2 -0.41 6.94
9 -6 3 -0.03 0.2
9 -6 3 -1 2.2
-9 6 -3 0.2 27.84
9 -6 4 3.64 2.97
-9 6 -4 0.85 1.27
-9 6 -4 -0.2 3.41
-9 6 -5 0.45 3.32
9 -5 -10 0.97 3.25
-9 5 9 29.36 8.78
9 -5 -8 0.27 1.4
-9 5 8 22.9 8.02
-9 5 8 0.75 3.36
9 -5 -7 -0.14 0.45
-9 5 7 1.83 1.95
-9 5 7 -0.08 0.52
9 -5 -6 0.18 0.51
9 -5 -6 0.83 1.23
-9 5 6 -0.58 0.98
-9 5 6 0.91 1.69
9 -5 -5 -0.39 0.94
-9 5 5 0.33 0.67
-9 5 5 -0.1 0.34
9 -5 -4 -0.02 6.28
9 -5 -4 0.03 0.78
-9 5 4 0.99 1.97
-9 5 4 -0.16 6.43
9 -5 -3 -0.07 0.22
9 -5 -3 0.37 9.5
-9 5 2 0.49 0.77
-9 5 2 1.7 1.5
9 -5 -1 4.87 2.54
-9 5 1 0.76 0.95
-9 5 1 0.25 0.88
9 -5 0 0 4.17
9 -5 0 -0.13 0.33
-9 5 0 -0.06 0.5
-9 5 0 3.75 2.44
9 -5 1 -0.15 1.19
-9 5 -1 0.06 0.73
-9 5 -1 0.23 4.51
9 -5 2 0 0.08
-9 5 -2 0.09 1.14
-9 5 -2 0 1.73
9 -5 3 0.11 123.48
-9 5 -3 0.07 0.85
-9 5 -3 -0.23 0.89
9 -4 -11 5.45 3.14
-9 4 11 26.61 39.85
9 -4 -10 -1.5 2.51
-9 4 10 1.65 2.73
-9 4 9 2.4 1.62
9 -4 -8 8.75 3.67
9 -4 -8 0.64 1.26
-9 4 8 -0.03 0.55
9 -4 -7 0.59 4.02
9 -4 -7 6.31 3.08
-9 4 7 -0.39 6.57
9 -4 -6 0.04 0.51
9 -4 -6 3.58 8.23
-9 4 6 2.34 1.51
-9 4 5 -0.09 5.09
9 -4 -4 -0.01 0.09
9 -4 -4 -0.39 0.74
-9 4 4 0.31 0.99
-9 4 4 0.79 2.14
9 -4 -3 -0.07 4.99
9 -4 -3 2.85 2.19
-9 4 3 -0.15 0.43
-9 4 3 -0.32 13.53
9 -4 -2 -0.09 1.88
-9 4 2 0.21 0.63
-9 4 2 0.14 14.45
9 -4 -1 0.3 0.61
9 -4 -1 5.02 3.1
-9 4 1 2.35 1.47
-9 4 1 -0.12 0.4
-9 4 0 0.69 0.98
-9 4 0 0.35 1.95
9 -4 1 -0.11 0.44
9 -4 1 -0.92 83.47
-9 4 -1 1.21 1.32
9 -4 2 -0.34 2.1
-9 4 -2 -0.34 0.78
-9 4 -2 -0.12 7.21
-9 4 -3 0.74 1.59
-9 3 11 5.63 2.65
9 -3 -9 0.79 1.33
-9 3 8 21.25 7.02
-9 3 8 -0.04 1.74
9 -3 -7 -0.09 2.6
9 -3 -7 0.17 0.86
-9 3 7 0.46 0.73
9 -3 -6 -0.11 0.98
9 -3 -6 0.02 0.89
-9 3 6 0.15 0.66
9 -3 -5 -0.1 2.91
9 -3 -5 0.67 0.93
-9 3 5 0.45 5.23
-9 3 5 -0.05 0.46
9 -3 -4 3.07 43.9
-9 3 4 0.42 0.97
9 -3 -3 -0.02 0.83
9 -3 -3 -0.28 1.71
-9 3 3 0.38 4.29
9 -3 -2 -0.1 0.3
-9 3 2 0.33 1.29
9 -3 -1 -0.07 0.26
9 -3 -1 -0.32 0.57
-9 3 1 -0.08 1.03
-9 3 1 -0.08 19.37
9 -3 0 1.31 2.07
-9 3 0 0.13 0.94
9 -3 1 -0.69 1.76
9 -3 2 0.51 3.44
-9 3 -2 -0.19 6.3
9 -2 -11 4.46 3.08
9 -2 -10 4.01 2.32
-9 2 10 0.19 3.63
9 -2 -9 2.28 1.66
-9 2 9 -0.13 0.83
9 -2 -8 2.52 1.85
9 -2 -7 4.69 2.74
9 -2 -7 0.95 28.82
9 -2 -6 0.1 0.52
-9 2 6 0.25 0.88
-9 2 6 60.2 20.62
9 -2 -5 0 0.07
9 -2 -5 -0.04 0.93
-9 2 5 0.07 3.3
-9 2 5 -0.02 0.11
9 -2 -4 -0.03 0.42
-9 2 4 -0.12 0.49
9 -2 -3 -0.02 0.1
9 -2 -3 0.67 1.19
-9 2 3 1.3 0.88
-9 2 3 -0.02 0.18
9 -2 -2 0.54 1.48
9 -2 -2 1.47 1.54
-9 2 2 -0.03 3.1
9 -2 -1 0.52 1.39
-9 2 1 -0.06 0.84
-9 2 0 -0.02 0.25
9 -2 1 0.07 43.3
-9 2 -1 0.25 0.84
-9 1 12 -0.01 5.05
9 -1 -11 3.19 3.3
-9 1 11 0.21 0.44
-9 1 10 -0.03 0.14
9 -1 -9 1.15 1.23
-9 1 9 -0.13 2.26
9 -1 -8 -0.27 0.87
-9 1 8 0.65 1.04
9 -1 -7 5.75 2.19
9 -1 -7 0.27 1.24
9 -1 -6 -0.02 0.87
9 -1 -6 -0.12 0.63
-9 1 6 -0.05 0.4
9 -1 -5 0 1.05
9 -1 -5 0.13 1.02
9 -1 -4 1.39 2.49
9 -1 -3 0.02 1.15
-9 1 3 -0.01 1.74
9 -1 -2 0.43 1.15
-9 1 2 0.06 14.95
-9 1 2 -0.11 0.92
9 -1 -1 -0.41 1.89
-9 1 1 -0.03 0.26
9 -1 0 1.91 3.14
9 -1 1 1.87 2.83
9 0 -11 0.4 1.62
-9 0 11 0.47 0.69
9 0 -9 4.41 2.52
-9 0 8 1.14 1.1
9 0 -7 -0.16 0.95
-9 0 7 -0.08 5.38
9 0 -6 7.72 2.4
9 0 -6 0.81 1.15
-9 0 6 -0.07 1.5
9 0 -5 0 0.01
9 0 -5 3.55 2.2
-9 0 5 0.56 0.42
-9 0 5 -0.04 2.73
9 0 -4 2.46 1.21
-9 0 4 0.33 0.94
-9 0 4 -0.05 2.34
9 0 -3 -0.23 3.85
-9 0 3 -0.05 2.59
9 0 -2 0.38 2.24
-9 0 2 -0.05 0.36
9 0 -1 5.9 4.36
-9 -1 11 -0.01 5.91
9 1 -10 1.87 1.4
-9 -1 10 -0.01 2.75
9 1 -9 5.6 2.82
-9 -1 9 2.73 1.88
9 1 -8 5.19 2.84
-9 -1 8 5.52 3.04
9 1 -7 2.57 1.48
-9 -1 7 -0.02 0.1
9 1 -6 0.83 1.68
-9 -1 6 0.19 0.39
9 1 -5 3.31 3.17
9 1 -4 1.68 1.97
9 1 -3 4.26 19.3
-9 -1 3 1.61 1.41
9 1 -2 2.52 3.4
-9 -1 2 1.32 1.98
9 1 -1 2.39 6.59
9 2 -11 8.78 3.57
-9 -2 10 -0.16 0.34
9 2 -8 4.67 2.53
-9 -2 8 0.18 0.63
9 2 -7 2.07 1.95
9 2 -7 0.44 1.29
-9 -2 7 4.7 2.53
9 2 -6 0.04 0.09
9 2 -6 7.01 3.13
-9 -2 6 2.16 1.49
9 2 -5 1.41 1.32
-9 -2 5 -0.19 3.13
9 2 -4 0.38 0.99
-9 -2 4 0.26 0.51
9 2 -3 2.09 2.38
9 2 -2 0.28 25.72
9 2 -1 -0.68 4.32
9 3 -11 0.47 1.43
9 3 -10 2.22 1.7
9 3 -9 1.27 1.52
-9 -3 9 4.31 2.4
9 3 -8 0.46 2.68
9 3 -8 6.29 2.64
-9 -3 8 4.15 1.7
9 3 -7 2.78 1.97
9 3 -7 4.83 2.76
-9 -3 7 4.17 5.53
-9 -3 7 1.73 1.33
9 3 -6 0.14 0.24
9 3 -6 -1.11 2.11
-9 -3 6 -0.02 0.62
9 3 -5 8.75 3.8
-9 -3 5 7.49 2.54
-9 -3 5 3.23 1.94
9 3 -4 0.15 1.47
9 3 -3 2.67 3.21
-9 -3 3 1.39 29.71
-9 -3 2 19.46 8.71
9 4 -10 -0.06 1.12
9 4 -9 0.32 1.01
-9 -4 8 -0.67 3.99
-9 -4 8 0.43 0.64
9 4 -7 0.01 0.08
-9 -4 7 -0.23 5.4
-9 -4 7 0.27 0.29
-9 -4 6 -0.99 1.02
9 4 -5 0.07 0.85
9 4 -4 1.04 2.14
10 -11 -2 -0.01 0.19
-10 11 2 1.62 1.92
10 -11 -1 -0.01 0.1
10 -11 -1 0.27 1.1
-10 11 1 -0.39 1.09
10 -11 0 -0.02 0.19
10 -11 0 -3.31 3.87
-10 11 0 2.39 1.85
-10 11 0 -0.51 1.01
10 -10 -4 0.69 1.87
-10 10 4 -0.09 1.45
10 -10 -3 1.29 1.56
-10 10 3 0.92 1.33
10 -10 -2 1.86 1.76
10 -10 -2 1.85 1.6
-10 10 2 8.92 4.41
-10 10 2 2.97 1.62
10 -10 -1 16.73 6.5
10 -10 -1 1.84 1.81
-10 10 1 4.21 2.24
10 -10 0 5.13 3.9
-10 10 0 1.33 1.44
10 -10 1 0.64 1.26
-10 10 -1 0.28 7.62
10 -10 2 -0.01 0.12
10 -9 -6 -0.01 0.13
10 -9 -6 -1.88 2.31
-10 9 6 0.14 0.89
10 -9 -5 0.36 2.43
-10 9 5 0 2.31
10 -9 -4 1.24 1.82
10 -9 -4 -0.11 1.08
-10 9 4 -0.04 2.06
10 -9 -3 1.92 1.85
10 -9 -3 1.14 0.95
-10 9 3 3.55 3.15
10 -9 -2 0.04 0.18
10 -9 -2 0.26 0.77
-10 9 2 0.8 1.33
-10 9 2 -0.23 2.88
10 -9 -1 -0.01 0.14
10 -9 -1 6.62 3.37
-10 9 1 5.05 2.79
-10 9 1 -0.35 1.63
10 -9 0 1.47 1.53
10 -9 0 0.51 3.51
-10 9 0 2.55 1.85
-10 9 -1 -0.45 0.67
-10 9 -1 0.35 0.43
10 -9 2 -0.98 1.05
-10 9 -2 0.84 1.17
-10 9 -2 0.67 1.56
10 -8 -7 -0.43 1.18
-10 8 7 0.3 0.97
-10 8 7 -0.13 1.47
10 -8 -6 -0.21 1.28
-10 8 6 0.7 1.17
-10 8 6 0.48 1.7
10 -8 -5 0.63 29.06
-10 8 5 1.04 1.3
10 -8 -4 2.33 1.86
-10 8 4 -0.25 5.88
-10 8 4 0.48 1.36
10 -8 -3 0.41 1.16
-10 8 3 -0.55 1.01
-10 8 3 0.23 1.09
10 -8 -2 1.12 1.57
-10 8 2 0.65 0.86
-10 8 1 2.6 1.67
-10 8 1 4.41 1.94
10 -8 0 0.66 0.65
-10 8 0 0.34 0.83
-10 8 0 -0.07 0.44
10 -8 1 0.18 1.12
-10 8 -1 -0.01 0.73
-10 8 -1 -0.15 0.67
-10 8 -2 1.15 1.15
-10 8 -2 -0.04 2.54
10 -7 -8 -1.02 1.07
-10 7 8 0.69 1.48
-10 7 8 -0.36 0.68
10 -7 -7 1.46 1.51
-10 7 7 0.09 1
10 -7 -6 0.14 1
-10 7 6 1.08 1.26
-10 7 6 -0.02 1.21
10 -7 -5 0.77 1.55
-10 7 5 0.42 0.88
-10 7 5 -0.05 0.53
10 -7 -4 2.83 1.43
-10 7 4 -0.03 2.22
10 -7 -3 1.6 1.44
-10 7 3 0.43 1.02
-10 7 3 -0.25 0.89
10 -7 -2 -0.07 5.68
10 -7 -2 8.87 3.99
-10 7 2 1.7 1.42
-10 7 2 6.01 3.01
10 -7 -1 0 0.07
10 -7 -1 4.24 3.95
-10 7 1 3.01 1.97
-10 7 0 0.29 0.69
-10 7 0 2.31 1.28
10 -7 1 1.39 1.74
-10 7 -1 2.93 1.78
-10 7 -1 -0.03 0.3
10 -7 2 -0.04 28.26
-10 7 -2 -0.15 0.52
10 -6 -8 0.59 1.56
-10 6 8 2.31 1.9
-10 6 8 2.76 2.18
10 -6 -7 -0.45 1.32
-10 6 7 1.11 1.2
-10 6 7 0 0.13
10 -6 -6 1.43 1.68
10 -6 -6 0.44 1.26
-10 6 6 -0.47 0.59
-10 6 6 0.28 3.45
10 -6 -5 -0.12 1.08
-10 6 5 -0.05 0.66
-10 6 5 2.78 6.07
10 -6 -4 -0.09 4.18
10 -6 -4 0.73 1.33
-10 6 4 0.62 1.2
-10 6 4 0.8 0.91
10 -6 -3 -0.06 0.23
10 -6 -3 1.29 2
-10 6 3 0.01 0.74
-10 6 3 -0.06 2.13
10 -6 -2 -0.01 1.88
-10 6 2 0.62 0.81
-10 6 2 -0.06 1.01
10 -6 -1 1.87 1.06
-10 6 1 1.24 1.12
-10 6 1 -0.02 2.93
10 -6 0 -0.04 5.54
10 -6 0 0.38 1.56
-10 6 0 -0.18 2.66
10 -6 1 1.03 1.55
-10 6 -1 0.05 0.37
10 -6 2 -0.19 27.98
-10 6 -2 -0.01 7.4
10 -5 -9 -0.37 13.17
-10 5 9 0.22 3.17
10 -5 -8 -0.02 0.87
10 -5 -8 0.08 1.03
-10 5 8 -0.01 0.09
10 -5 -7 2.62 1.91
-10 5 7 -0.09 0.76
10 -5 -6 0.68 1.54
-10 5 6 0.42 0.96
-10 5 6 -0.08 2.44
10 -5 -5 -0.03 1.86
10 -5 -5 1.28 0.95
-10 5 5 0.2 11.21
10 -5 -4 -0.01 1.49
10 -5 -4 1.63 1.43
-10 5 4 -0.11 1.82
-10 5 4 0.59 0.8
10 -5 -3 -0.04 1.02
10 -5 -3 5.39 2.79
-10 5 3 0.39 0.68
-10 5 3 -0.14 2.82
10 -5 -2 -0.09 0.33
10 -5 -2 -0.97 2.86
-10 5 2 0.8 0.84
-10 5 2 -0.18 1.47
10 -5 -1 0.18 39.88
-10 5 1 0.61 0.83
-10 5 1 -0.05 2.42
10 -5 0 0.01 59.19
-10 5 0 0 1.25
10 -5 1 -0.01 0.09
10 -5 1 0.36 6.28
10 -5 2 0.9 2.17
-10 5 -2 0.1 6.63
-10 4 9 25.78 7.71
10 -4 -8 0 1.71
10 -4 -8 1.43 1.59
-10 4 8 14.78 6.73
-10 4 8 -0.1 0.35
10 -4 -7 0.74 0.91
-10 4 7 1.3 1.09
10 -4 -6 0 0.37
10 -4 -6 0.46 1.31
-10 4 6 1.12 1.04
-10 4 6 0.16 0.95
10 -4 -5 2.46 1.74
-10 4 5 -0.16 8.97
10 -4 -4 0.05 0.14
10 -4 -4 3.8 2.5
-10 4 4 1.04 7.21
-10 4 4 -0.23 0.49
-10 4 3 0 3.59
-10 4 3 -0.18 0.64
10 -4 -2 1.87 1.38
-10 4 2 1.5 1.73
-10 4 2 0.62 0.59
10 -4 -1 0.84 0.98
-10 4 1 0 1.17
10 -4 0 -0.35 38.39
-10 4 0 -0.61 0.86
-10 4 -1 -0.26 0.67
-10 4 -1 -0.07 1.53
10 -4 2 0.79 2.58
10 -3 -10 1.26 1.73
-10 3 10 -0.14 9.77
10 -3 -9 0.95 0.92
-10 3 9 0.05 0.58
10 -3 -8 -0.49 13.15
-10 3 8 0 0.69
10 -3 -7 -0.6 8.84
-10 3 7 0.04 1.05
10 -3 -6 0 0.06
10 -3 -6 3.19 1.5
-10 3 6 -0.16 0.51
-10 3 5 -0.2 0.8
-10 3 5 0.57 0.78
10 -3 -4 3.99 2.35
-10 3 4 0.16 0.54
-10 3 4 0 0.92
10 -3 -3 0 0.04
10 -3 -3 1.86 2.92
-10 3 3 -0.07 20.36
10 -3 -2 0.3 1.41
-10 3 1 0.01 0.73
-10 3 1 -0.09 0.47
10 -3 0 -0.3 5.3
-10 3 0 0.07 0.96
-10 3 0 -0.02 0.2
10 -3 1 -0.27 2.69
-10 3 -1 -0.42 0.9
-10 3 -1 -0.05 23.56
10 -2 -9 2.72 2.04
10 -2 -7 -0.04 1.22
10 -2 -7 1.56 1.67
-10 2 7 7.39 3.57
-10 2 7 -0.02 0.13
10 -2 -6 0 0.04
10 -2 -6 0.71 1.19
-10 2 6 0.47 0.81
-10 2 6 -0.06 0.19
10 -2 -5 0.99 1.83
-10 2 5 -0.33 1.02
-10 2 5 -0.06 1.48
10 -2 -4 0.37 2.12
-10 2 4 -0.05 0.63
10 -2 -3 1.46 1.21
-10 2 3 1.88 1.28
-10 2 3 -0.02 1.16
10 -2 -2 -0.01 1.35
10 -2 -2 -0.14 2.18
-10 2 2 0.01 0.71
-10 2 2 -0.08 18.57
10 -2 -1 -0.3 3.98
10 -2 0 -0.64 10.95
-10 2 0 -0.89 1.65
10 -1 -10 -0.64 1
10 -1 -9 0.54 1.06
10 -1 -8 -0.26 1.01
10 -1 -7 7.68 2.74
10 -1 -7 0.25 0.51
-10 1 6 0.21 0.51
10 -1 -5 4.69 1.76
10 -1 -5 3.47 2.02
-10 1 5 2.05 0.95
-10 1 5 -0.03 3.69
10 -1 -4 0.93 0.7
10 -1 -4 -0.01 0.89
-10 1 4 2.74 1.37
-10 1 4 -0.03 0.2
10 -1 -3 0 0.05
10 -1 -3 -0.49 1.69
-10 1 3 0.22 1.06
10 -1 -2 0.7 1.42
10 -1 -1 -0.21 58.05
-10 1 1 -0.04 13.65
-10 1 0 0 0.28
10 0 -10 4.77 2.65
-10 0 10 -0.26 0.56
10 0 -8 0.14 1.01
-10 0 8 -0.02 0.17
10 0 -7 3.01 1.99
-10 0 7 -0.04 0.14
10 0 -6 0 0.41
10 0 -6 1.1 1.68
-10 0 6 -0.1 0.3
10 0 -5 -0.01 0.31
10 0 -5 0.62 5.9
-10 0 5 2.05 0.91
-10 0 4 -0.22 1.02
10 0 -3 0.12 11.97
10 0 -2 0.1 1.52
-10 0 2 1.09 1.98
10 1 -9 0.15 0.86
10 1 -8 0.65 0.62
-10 -1 8 0.29 0.57
-10 -1 7 0.19 0.39
10 1 -6 6.93 3.15
-10 -1 6 6.43 2.94
10 1 -5 0.65 0.71
-10 -1 5 -0.1 0.36
10 1 -4 0.58 3.7
-10 -1 4 -0.01 6.15
10 1 -3 0.98 1.91
10 2 -8 3.7 2.24
10 2 -6 10.44 5.73
-11 8 3 -0.27 7.95
-11 7 5 0.46 1.08
11 -7 -4 1.89 2.21
-11 7 4 0.83 1.3
-11 7 4 5.24 2.43
11 -7 -3 -0.78 1.85
-11 7 3 0.46 0.62
-11 7 3 1.02 2.21
-11 7 2 0.33 0.66
-11 7 2 3.44 1.57
11 -6 -6 1.51 1.66
-11 6 6 0.51 0.98
11 -6 -5 0.25 8.87
-11 6 5 -0.17 3.14
-11 6 4 -0.26 1.03
-11 6 4 -0.01 0.11
11 -6 -3 -0.01 0.11
11 -6 -3 7.41 3.59
-11 6 3 -0.23 0.62
-11 6 3 -0.04 13.51
11 -6 -2 0 0.07
11 -6 -2 0 132.44
-11 6 2 0.16 0.75
-11 6 2 0.71 1.03
11 -5 -6 -0.04 3.1
11 -5 -5 -0.8 1
-11 5 5 -0.36 4.11
-11 5 5 0 0.51
11 -5 -4 -0.04 2.5
11 -5 -4 -0.41 1.75
-11 5 4 -0.12 1.52
-11 5 4 -0.06 0.21
11 -5 -3 -0.02 2.44
-11 5 3 -0.2 0.54
-11 5 3 -0.03 0.54
11 -5 -2 -0.02 0.73
11 -5 -2 -0.29 0.66
-11 5 2 0.15 0.84
-11 5 2 -0.17 0.47
11 -4 -7 -0.25 0.49
11 -4 -7 -0.3 1.34
-11 4 7 0.51 3.1
-11 4 7 -0.11 1.37
11 -4 -6 0.48 1.06
-11 4 6 0.19 0.62
-11 4 6 -0.07 1
11 -4 -5 -0.01 0.07
-11 4 5 0.1 1.21
-11 4 4 0.33 0.86
11 -4 -3 -0.01 2.87
-11 4 3 0.84 1.03
11 -4 -2 -0.19 0.54
11 -4 -2 3.03 2.35
-11 4 2 0.23 0.63
-11 4 2 0.23 0.6
-11 3 7 0.84 0.98
-11 3 7 0 0.53
11 -3 -6 0.65 3.92
-11 3 6 0.64 0.93
-11 3 6 -0.05 2.07
11 -3 -5 -0.95 19.56
-11 3 5 -0.16 1.66
-11 3 5 -0.1 5.92
11 -3 -4 0.39 2.28
-11 3 4 0.79 0.81
11 -3 -3 0.33 0.96
-11 3 3 0 0.41
-11 2 6 -0.39 0.91
11 -2 -5 -2.25 1.58
-11 2 5 0.09 0.55
-11 2 5 0.19 0.66

_olex2_submission_special_instructions 'No special instructions were received'
